# Supplementary material for: Effects of Plant Polysaccharides on Meat Quality of Squabs Based on Ileal Metabolomics
Source: Life (Basel). 2026 Apr 22;16(5):705. doi: 10.3390/life16050705 (PMC13208362; doi:10.3390/life16050705)
Supplement: Supplementary file 1 [file life-16-00705-s001.zip]

Archive with 34 entries (33 files):
- APS,GPS/
- APS,GPS/II.vs.I_neg.KEGG_Enrich.scatterplot.pdf
- APS,GPS/II.vs.I_neg.xls.volcano.pdf
- APS,GPS/II.vs.I_neg_chord.pdf
- APS,GPS/II.vs.I_neg_diff.anno.xlsx
- APS,GPS/II.vs.I_neg_KEGG_classification.pdf
- APS,GPS/II.vs.I_neg_PCA.pdf
- APS,GPS/II.vs.I_neg_PLSDA-score.pdf
- APS,GPS/II.vs.I_neg_PLSDA-valid.pdf
- APS,GPS/II.vs.I_pos.KEGG_net.pdf
- APS,GPS/II.vs.I_pos.xls.volcano.pdf
- APS,GPS/II.vs.I_pos_chord.pdf
- APS,GPS/II.vs.I_pos_diff.anno.xlsx
- APS,GPS/II.vs.I_pos_KEGG_classification.pdf
- APS,GPS/II.vs.I_pos_PCA.pdf
- APS,GPS/II.vs.I_pos_PLSDA-score.pdf
- APS,GPS/II.vs.I_pos_PLSDA-valid.pdf
- APS,GPS/III.vs.I_neg.KEGG_Enrich.scatterplot.pdf
- APS,GPS/III.vs.I_neg.xls.volcano.pdf
- APS,GPS/III.vs.I_neg_chord.pdf
- APS,GPS/III.vs.I_neg_diff.anno.xlsx
- APS,GPS/III.vs.I_neg_KEGG_classification.pdf
- APS,GPS/III.vs.I_neg_PCA.pdf
- APS,GPS/III.vs.I_neg_PLSDA-score.pdf
- APS,GPS/III.vs.I_neg_PLSDA-valid.pdf
- APS,GPS/III.vs.I_pos.KEGG_Enrich.scatterplot.pdf
- APS,GPS/III.vs.I_pos.xls.volcano.pdf
- APS,GPS/III.vs.I_pos_chord.pdf
- APS,GPS/III.vs.I_pos_diff.anno.xlsx
- APS,GPS/III.vs.I_pos_KEGG_classification.pdf
- APS,GPS/III.vs.I_pos_PCA.pdf
- APS,GPS/III.vs.I_pos_PLSDA-score.pdf
- APS,GPS/III.vs.I_pos_PLSDA-valid.pdf
- date(1).xlsx
