# Supplementary material for: Effects of Plant Polysaccharides on Meat Quality of Squabs Based on Ileal Metabolomics
Source: Life (Basel). 2026 Apr 22;16(5):705. doi: 10.3390/life16050705 (PMC13208362; doi:10.3390/life16050705)
Supplement: Supplementary file 1 [file life-16-00705-s001.zip › APS,GPS/II.vs.I_neg_diff.anno.xlsx]

## Sheet: Sheet1
Compound_ID	Name	ChineseName	IonMode	Formula	MolecularWeight	m/z	MassError	Adduct	RT (min)	Score	Level	Column	ClassI	ClassI (Chinese)	ClassII	ClassII (Chinese)	ClassIII	ClassIII (Chinese)	CAS	HMDB_ID	SuperClass(HMDB)	Class(HMDB)	SubClass(HMDB)	Other_name(Kegg_name)	KEGG_ID	KEGG_MapID	Lipidmaps_ID	CATEGORY(Lipidmaps)	MAIN_CLASS(Lipidmaps)	SUB_CLASS(Lipidmaps)	PubChemID	SMILES	InChIKey	FC	log2FC	Pvalue	ROC	VIP	Up.Down	neg_IIGHN_1	neg_IIGHN_2	neg_IIGHN_3	neg_IIGHN_4	neg_IIGHN_5	neg_IIGHN_6	neg_IIMHN_1	neg_IIMHN_2	neg_IIMHN_3	neg_IIMHN_4
Com_5597_neg	Lys-Thr-Pro-Pro	赖氨酸-苏氨酸-脯氨酸	N	C20H35N5O6	441.259	440.256	9.97194	[M-H]-	5.364	-	3	C18	Organic acids and derivatives	有机酸及其衍生物	Carboxylic acids and derivatives	羧酸及其衍生物	Amino acids, peptides, and analogues	氨基酸、肽和类似物	-	-	-	-	-	-	-	-	-	-	-	-	-	CC(C(C(=O)N1CCCC1C(=O)N2CCCC2C(=O)O)NC(=O)C(CCCCN)N)O	ZVXSESPJMKNIQA-YXMSTPNBSA-N	0.0529979	-4.23792	1.53166e-09	1	2.28319	down	2.62212e+06	4.88128e+06	6.96297e+06	3.1181e+06	6.3834e+06	4.06268e+06	1.07322e+07	4.7131e+06	1.34676e+06	2.07192e+07
Com_2574_neg	Xanthone	呫吨酮	N	C13H8O2	196.052	195.046	6.23078	[M-H]-	1.27	0.50	2	C18	Organoheterocyclic compounds	有机杂环化合物	Benzopyrans	苯并吡喃类	1-benzopyrans	1-苯并吡喃	"90-47-1"	HMDB0259922	Organoheterocyclic compounds	Benzopyrans	1-benzopyrans	-	-	-	-	-	-	-	-	O=C1C=2C=CC=CC2OC=3C=CC=CC31	JNELGWHKGNBSMD-UHFFFAOYSA-N	27.9075	4.80258	2.66022e-09	1	2.0668	up	1.63933e+07	3.89383e+07	9.21891e+07	1.43878e+07	4.90258e+07	1.23727e+07	1.38661e+07	1.64293e+07	6.45986e+06	2.22133e+07
Com_4824_neg	bezafibrate	苯扎贝特	N	C19H20ClNO4	361.108	360.103	4.99512	[M-H]-	5.096	0.53	2	C18	Benzenoids	苯类化合物	Benzene and substituted derivatives	苯及其取代衍生物	Phenoxyacetic acid derivatives	苯氧乙酸衍生物	"41859-67-0"	HMDB0015465	Benzenoids	Benzene and substituted derivatives	Phenoxyacetic acid derivatives	-	-	-	-	-	-	-	-	CC(C)(C(=O)O)OC1=CC=C(C=C1)CCNC(=O)C2=CC=C(C=C2)Cl	IIBYAHWJQTYFKB-UHFFFAOYSA-N	28.3384	4.82469	3.04097e-09	1	2.21376	up	5.20534e+06	2.64723e+07	1.05191e+07	1.97879e+06	4.3108e+06	9.00382e+06	1.70656e+07	3.44407e+06	2.39447e+06	3.83277e+06
Com_4313_neg	4-(beta-D-glucosyloxy)-3-hydroxy-benzoic acid	4-(β-D-葡萄糖氧基)-3-羟基苯甲酸	N	C13H16O9	316.079	315.073	2.07497	[M-H]-	4.915	0.89	2	C18	Organic oxygen compounds	有机氧化合物	Organooxygen compounds	有机氧化合物	Carbohydrates and carbohydrate conjugates	碳水化合物和碳水化合物结合物	-	-	-	-	-	-	-	-	-	-	-	-	-	C1=CC(=C(C=C1C(=O)O)O)OC2C(C(C(C(O2)CO)O)O)O	HFFREILXLCWCQH-BZNQNGANSA-N	25.812	4.68997	4.63261e-09	1	2.2695	up	4.70226e+07	2.34962e+08	7.44035e+07	2.00635e+07	4.8397e+07	8.17024e+07	1.3825e+08	7.90919e+07	3.079e+07	3.98828e+07
Com_1727_neg	naringenin-7-O-glucuronide	柚皮素-7-O-葡萄糖醛酸苷	N	C21H20O11	448.101	447.094	1.23766	[M-H]-	5.523	0.82	1	C18	Phenylpropanoids and polyketides	苯丙素类和聚酮类	Flavonoids	黄酮类化合物	Flavonoid glycosides	黄酮糖苷	"158196-34-0"	-	-	-	-	-	-	-	-	-	-	-	15540754	C1[C@H](OC2=CC(=CC(=C2C1=O)O)O[C@H]3[C@@H]([C@H]([C@@H]([C@H](O3)C(=O)O)O)O)O)C4=CC=C(C=C4)O	BDCRTIDKZGEVEN-CGXGPNJMSA-N	0.0530734	-4.23587	6.30962e-09	1	2.42036	down	1.38728e+08	1.54471e+08	5.13198e+07	2.89126e+07	2.85607e+07	1.20654e+08	2.72375e+08	3.52454e+07	1.55971e+07	3.51799e+07
Com_6469_neg	Trigonosin A	-	N	C34H38O9	590.252	589.241	5.00037	[M-H]-	5.399	-	3	C18	Lipids and lipid-like molecules	脂质和类脂分子	Prenol lipids	异戊烯醇脂	Diterpenoids	二萜类	-	-	-	-	-	-	-	-	-	-	-	-	-	CC1CC2C34C(C(C5(C(C3C6C(O6)(C(C2(C1O)O)O)C)OC(O4)(O5)C7=CC=CC=C7)C(=C)C)OC(=O)C8=CC=CC=C8)C	VOVLVSQLMDTVFG-IHORLDMESA-N	0.0285657	-5.12957	6.70189e-09	1	2.50941	down	1.11346e+07	1.671e+07	6.41051e+06	2.36177e+06	3.67402e+06	3.7979e+06	3.22741e+07	1.51992e+06	921280	1.81483e+06
Com_6311_neg	Eriosemaside A	-	N	C26H34O13	554.2	553.194	1.97854	[M-H]-	5.705	-	3	C18	Organic oxygen compounds	有机氧化合物	Organooxygen compounds	有机氧化合物	Carbohydrates and carbohydrate conjugates	碳水化合物和碳水化合物结合物	-	-	-	-	-	-	-	-	-	-	-	-	-	CC1C(C(C(C(O1)OCC2C(C(C(C(O2)OC3=C(C4=C(C(=O)C=CO4)C(=C3)O)CC=C(C)C)O)O)O)O)O)O	YGJMALDBWUQLEI-KAQYSUFSSA-N	17.7364	4.14864	8.20808e-09	1	2.42038	up	3.93631e+07	2.23381e+08	1.42853e+08	3.91787e+07	6.03414e+07	9.68169e+07	1.73619e+08	4.1527e+07	3.16431e+07	5.75072e+07
Com_6209_neg	Kaempferol 3-beta-(6''-sulfatoglucoside)	山奈酚 3-β-(6''-硫酸葡糖苷)	N	C21H20O14S	528.057	527.051	2.02976	[M-H]-	5.423	-	3	C18	Phenylpropanoids and polyketides	苯丙素类和聚酮类	Flavonoids	黄酮类化合物	Flavonoid glycosides	黄酮糖苷	-	-	-	-	-	-	-	-	LMPK12111834	Polyketides [PK]	Flavonoids [PK12]	Flavones and Flavonols [PK1211]	-	C1=CC(=CC=C1C2=C(C(=O)C3=C(C=C(C=C3O2)O)O)OC4C(C(C(C(O4)COS(=O)(=O)O)O)O)O)O	WYHOAUOZPBCWPP-ZVIPYZFUSA-N	0.0277794	-5.16984	1.67948e-08	1	2.55551	down	1.31452e+06	406531	6.60341e+06	173228	3.94795e+06	2.32996e+06	2.23083e+06	872611	899211	156311
Com_6564_neg	Delimotecan	-	N	C31H36N6O8	620.259	619.252	0.62544	[M-H]-	5.415	-	3	C18	Alkaloids and derivatives	生物碱及其衍生物	Camptothecins	喜树碱类	-	-	"-"	HMDB0250970	Alkaloids and derivatives	Camptothecins	-	-	-	-	-	-	-	-	-	CCC1=C2C=C(OCCCNC(=O)CNC(=O)CNC(=O)CN)C=CC2=NC2=C1CN1C2=CC2=C(COC(=O)C2(O)CC)C1=O	MWOPHYKKEDTKAZ-UHFFFAOYSA-N	0.00996597	-6.64877	1.69902e-08	1	2.5708	down	2.09191e+07	9.20654e+06	758670	1.35136e+06	4.64373e+06	1.24416e+07	8.0461e+07	1.4439e+06	251595	876116
Com_1214_neg	Methylophiopogonone A	甲基麦冬黄酮 A	N	C19H16O6	340.095	321.077	0.77021	[M-H-H2O]-	1.355	0.63	2	C18	Phenylpropanoids and polyketides	苯丙素类和聚酮类	Homoisoflavonoids	高异黄酮	Homoisoflavones	高异黄酮	"74805-90-6"	-	-	-	-	-	C17473	-	-	-	-	-	-	CC1=C(C(=C2C(=C1O)C(=O)C(=CO2)CC3=CC4=C(C=C3)OCO4)C)O	AUTZLTCWRDPAPV-UHFFFAOYSA-N	21.6981	4.4395	2.13113e-08	0.993056	2.1916	up	5.85317e+06	3.47021e+07	8.22175e+06	2.2067e+06	8.08846e+06	1.6377e+07	2.41976e+07	5.93131e+06	5.67258e+06	7.32625e+06
Com_4882_neg	(1R*,2R*,4R*,8S*)-p-Menthane-1,2,8,9-tetrol 9-glucoside	-	N	C16H30O9	366.189	365.182	1.2444	[M-H]-	5.583	0.53	2	C18	Lipids and lipid-like molecules	脂质和类脂分子	Prenol lipids	异戊烯醇脂	Terpene glycosides	萜烯糖苷	"402593-84-4"	HMDB0039976	Lipids and lipid-like molecules	Prenol lipids	Terpene glycosides	-	-	-	-	-	-	-	85402711	CC(O)(COC1OC(CO)C(O)C(O)C1O)C1CCC(C)(O)C(O)C1	OUUOFMUQJUUKQQ-UHFFFAOYSA-N	17.8556	4.15831	3.10219e-08	1	2.23635	up	3.15088e+07	1.379e+08	6.61584e+07	1.41195e+07	4.17439e+07	4.60401e+07	9.74502e+07	2.0715e+07	1.6562e+07	2.53411e+07
Com_6549_neg	Taxayuntin J	-	N	C30H44O13	612.278	611.271	0.60906	[M-H]-	5.794	0.64	2	C18	Lipids and lipid-like molecules	脂质和类脂分子	Prenol lipids	异戊烯醇脂	Diterpenoids	二萜类	-	-	-	-	-	-	-	-	-	-	-	-	-	CC1=C2C(C(C3(C(CC(C(C3C(C2(CC1O)C(C)(C)O)O)COC(=O)C)OC(=O)C)OC(=O)C)C)OC(=O)C)OC(=O)C	PEKHIMFDZJOIMW-FGDGRSHYSA-N	20.2126	4.33718	5.19371e-08	1	2.32453	up	7.98545e+06	3.85616e+07	2.22441e+07	3.51209e+06	9.66761e+06	1.32591e+07	2.12018e+07	6.51026e+06	4.78918e+06	6.85987e+06
Com_6369_neg	Chinikomycin B	-	N	C31H35ClN2O6	566.218	565.215	6.72877	[M-H]-	5.469	0.55	2	C18	Benzenoids	苯类化合物	Phenols	酚类	1,4-dihydroxy-2-halobenzenoids	1,4-二羟基-2-卤代苯类	-	-	-	-	-	-	-	-	-	-	-	-	-	CCCCC(C)C=C(C)C=C(C)C(=O)NC1=CC(=C(C(=C1O)Cl)C=CC=CC=CC(=O)N=C2C(=O)CCC2=O)O	GVRSHCDEQGJRPD-RWZZEPMSSA-N	62.4219	5.96398	5.4289e-08	0.993056	2.22	up	7.89738e+07	3.95904e+08	1.88349e+08	1.72009e+07	1.41304e+07	1.25462e+08	7.53239e+07	4.79129e+07	2.09083e+07	1.11721e+07
Com_325_neg	Calcium D-galactonate	D-半乳糖酸钙	N	C6H12O7	196.058	195.051	0.44496	[M-H]-	1.284	0.99	1	C18	Organic acids and derivatives	有机酸及其衍生物	Hydroxy acids and derivatives	羟基酸及其衍生物	Medium-chain hydroxy acids and derivatives	中链羟基酸及其衍生物	"69617-74-9"	HMDB0000565	Organic acids and derivatives	Hydroxy acids and derivatives	Medium-chain hydroxy acids and derivatives	D-Galactonate; D-Galactonic acid	C00880	map00052;map01100;map01120	-	-	-	-	128869	C(C(C(C(C(C(=O)O)O)O)O)O)O	RGHNJXZEOKUKBD-MGCNEYSASA-N	11.8841	3.57096	6.19377e-08	1	1.95503	up	2.5216e+09	8.40195e+09	8.5578e+09	2.11931e+09	4.80114e+09	3.43823e+09	2.43101e+09	1.22167e+09	1.77154e+09	2.97668e+09
Com_4373_neg	Flustramine E	-	N	C16H21BrN2	320.089	319.081	3.1035	[M-H]-	1.353	0.62	2	C18	Organoheterocyclic compounds	有机杂环化合物	Indoles and derivatives	吲哚及其衍生物	Pyrroloindoles	吡咯并吲哚	-	-	-	-	-	-	-	-	-	-	-	-	-	CC(=CCC12CCN(C1NC3=C2C=CC(=C3)Br)C)C	NXURJBZDLHRCEU-HOTGVXAUSA-N	19.6707	4.29798	7.38885e-08	0.993056	2.28843	up	1.99811e+07	1.11815e+08	3.27543e+07	9.72479e+06	2.80957e+07	5.14778e+07	8.01779e+07	1.78705e+07	1.79223e+07	2.34693e+07
Com_6351_neg	Protoporphyrin	原卟啉	N	C34H34N4O4	562.258	561.256	9.71006	[M-H]-	5.464	-	3	C18	Organoheterocyclic compounds	有机杂环化合物	Tetrapyrroles and derivatives	四吡咯及其衍生物	Porphyrins	卟啉	"553-12-8"	HMDB0012947	Organoheterocyclic compounds	Tetrapyrroles and derivatives	Metallotetrapyrroles	Protoporphyrin; Protoporphyrin IX; Porphyrinogen IX	C02191	map00860;map01100;map01110;map01240	-	-	-	-	-	CC1=C(C2=CC3=NC(=CC4=NC(=CC5=C(C(=C(N5)C=C1N2)C=C)C)C(=C4CCC(=O)O)C)C(=C3C)CCC(=O)O)C=C	ZCFFYALKHPIRKJ-UHFFFAOYSA-N	18.0362	4.17282	9.38616e-08	0.979167	2.1915	up	1.06886e+07	1.81115e+07	1.69624e+07	2.0565e+06	8.10834e+06	1.01765e+07	4.3565e+06	4.44158e+06	1.66192e+06	1.86534e+06
Com_5024_neg	Drosophylloside	-	N	C18H20O9	380.111	379.101	5.93619	[M-H]-	1.31	-	3	C18	Organic oxygen compounds	有机氧化合物	Organooxygen compounds	有机氧化合物	Carbohydrates and carbohydrate conjugates	碳水化合物和碳水化合物结合物	-	-	-	-	-	-	-	-	-	-	-	-	-	COC1=C2C(=CC(=C1)C(=O)O)C=CC=C2OC3C(C(C(C(O3)CO)O)O)O	PARMBKFFNOOBNH-AEWXESQOSA-N	68.303	6.09388	1.17961e-07	0.993056	2.13258	up	5.60907e+07	3.47212e+08	3.51678e+07	1.71772e+07	6.48187e+07	1.05854e+08	2.23768e+09	7.9055e+07	5.01185e+07	5.81979e+07
Com_956_neg	Dihydrokaempferol	二氢莰非醇	N	C15H12O6	288.063	287.057	2.47811	[M-H]-	5.236	0.75	1	C18	Phenylpropanoids and polyketides	苯丙素类和聚酮类	Flavonoids	黄酮类化合物	Flavans	黄烷	"480-20-6"	HMDB0030847	Phenylpropanoids and polyketides	Flavonoids	Flavans	Dihydrokaempferol; Aromadendrin; (+)-Dihydrokaempferol; (+)-Aromadendrin	C00974	map00941;map00946;map01061;map01100;map01110	LMPK12140720	Polyketides [PK]	Flavonoids [PK12]	Flavanones [PK1214]	122850	O[C@@H]1[C@H](OC2=CC(O)=CC(O)=C2C1=O)C1=CC=C(O)C=C1	PADQINQHPQKXNL-LSDHHAIUSA-N	0.0705753	-3.82469	1.2896e-07	0.993056	2.23893	down	480826	2.01527e+06	1.03774e+06	334861	568701	919666	2.1562e+06	332343	252509	393055
Com_5644_neg	Aralidioside	-	N	C18H24O13	448.122	447.115	1.69462	[M-H]-	5.079	-	3	C18	Lipids and lipid-like molecules	脂质和类脂分子	Prenol lipids	异戊烯醇脂	Terpene glycosides	萜烯糖苷	-	-	-	-	-	-	-	-	-	-	-	-	-	COC(=O)C1CC(=O)C2(C1C(OC=C2C(=O)OC)OC3C(C(C(C(O3)CO)O)O)O)O	FBCCHXZZIXDKRH-COLWNSHYSA-N	23.087	4.52901	1.55735e-07	0.993056	2.2657	up	7.75195e+07	4.10818e+08	1.29361e+08	2.7368e+07	8.07218e+07	1.33239e+08	2.42158e+08	5.06298e+07	4.3451e+07	6.7006e+07
Com_4561_neg	AICAR	-	N	C9H15N4O8P	338.063	337.057	5.66125	[M-H]-	5.43	0.58	2	C18	Nucleosides, nucleotides, and analogues	核苷、核苷酸和类似物	Imidazole ribonucleosides and ribonucleotides	咪唑核糖核苷和核糖核苷酸	1-ribosyl-imidazolecarboxamides	1-核糖基-咪唑甲酰胺	-	HMDB0001517	Nucleosides, nucleotides, and analogues	Imidazole ribonucleosides and ribonucleotides	1-ribosyl-imidazolecarboxamides	1-(5'-Phosphoribosyl)-5-amino-4-imidazolecarboxamide; 5'-Phosphoribosyl-5-amino-4-imidazolecarboxamide; 5'-Phospho-ribosyl-5-amino-4-imidazole carboxamide; AICAR; 5-Aminoimidazole-4-carboxamide ribotide; 5-Phosphoribosyl-4-carbamoyl-5-aminoimidazole; 5-Amino-1-(5-phospho-D-ribosyl)imidazole-4-carboxamide; 5-Amino-1-(5-phospho-beta-D-ribosyl)imidazole-4-carboxamide	C04677	map00230;map00340;map01060;map01065;map01100;map01110;map04152	-	-	-	-	-	C1=NC(=C(N1C2C(C(C(O2)COP(=O)(O)O)O)O)N)C(=O)N	NOTGFIUVDGNKRI-KHLHZJAASA-N	15.576	3.96125	1.95417e-07	0.986111	2.11147	up	628381	4.24878e+06	5.68058e+06	2.17639e+06	2.44719e+06	5.22739e+06	1.24738e+07	2.20627e+06	2.18647e+06	4.04635e+06
Com_2003_neg	Isomaltotetraose	异麦芽四糖	N	C24H42O21	666.222	647.206	2.78566	[M-H-H2O]-	4.66	0.61	2	C18	Organic oxygen compounds	有机氧化合物	Organooxygen compounds	有机氧化合物	Carbohydrates and carbohydrate conjugates	碳水化合物和碳水化合物结合物	"35997-20-7"	-	-	-	-	-	-	-	-	-	-	-	-	-	MUIAGSYGABVSAA-KBLAXFPMSA-N	34.6652	5.11542	1.98758e-07	1	2.13664	up	1.03912e+07	5.43042e+07	1.25497e+07	1.55743e+06	1.95998e+06	1.5553e+07	1.15264e+07	5.72893e+06	4.895e+06	2.83563e+06
Com_5846_neg	Proteacin	-	N	C20H27NO12	473.153	472.145	1.49932	[M-H]-	5.115	0.54	2	C18	Organic oxygen compounds	有机氧化合物	Organooxygen compounds	有机氧化合物	Carbohydrates and carbohydrate conjugates	碳水化合物和碳水化合物结合物	-	-	-	-	-	-	C08339	-	-	-	-	-	-	C1=CC(=CC=C1C(C#N)OC2C(C(C(C(O2)CO)O)O)O)OC3C(C(C(C(O3)CO)O)O)O	RJPLGQRRNXUSQI-UUGBRMIUSA-N	24.8827	4.63707	2.03507e-07	0.993056	2.24199	up	6.53776e+06	2.95375e+07	1.21166e+07	3.52622e+06	1.00471e+07	1.04437e+07	1.38078e+07	4.74395e+06	2.03609e+06	3.24568e+06
Com_3488_neg	N-(E-4-coumaroyl)-aspartate	N-(E-4-香豆酰)-天冬氨酸	N	C13H13NO6	279.074	278.067	0.87366	[M-H]-	5.288	0.82	2	C18	Organic acids and derivatives	有机酸及其衍生物	Carboxylic acids and derivatives	羧酸及其衍生物	Amino acids, peptides, and analogues	氨基酸、肽和类似物	-	-	-	-	-	-	-	-	-	-	-	-	-	C1=CC(=CC=C1C=CC(=O)NC(CC(=O)O)C(=O)O)O	FKBRNPNAUOXZMQ-QLCVYAKKSA-N	12.0668	3.59297	2.21439e-07	1	2.1796	up	3.76589e+07	2.50554e+08	9.19705e+07	3.57064e+07	5.42426e+07	8.64037e+07	1.90046e+08	3.19054e+07	2.8628e+07	4.54909e+07
Com_6526_neg	Daurisoline	蝙蝠葛苏林碱	N	C37H42N2O6	610.304	609.293	7.34656	[M-H]-	5.841	0.55	2	C18	Organoheterocyclic compounds	有机杂环化合物	Isoquinolines and derivatives	异喹啉及其衍生物	Benzylisoquinolines	苄基异喹啉	"70553-76-3"	HMDB0250882	Organoheterocyclic compounds	Isoquinolines and derivatives	Benzylisoquinolines	-	-	-	-	-	-	-	13895814	COC1=CC2=C(C=C1O)C(CC1=CC=C(O)C(OC3=CC=C(CC4N(C)CCC5=CC(OC)=C(OC)C=C45)C=C3)=C1)N(C)CC2	BURJAQFYNVMZDV-UHFFFAOYSA-N	18.2122	4.18684	2.63627e-07	1	2.35397	up	4.89904e+06	2.83454e+07	2.01008e+07	6.26777e+06	1.14224e+07	1.23585e+07	1.99427e+07	5.36607e+06	4.09552e+06	6.51622e+06
Com_5153_neg	(-)-11-hydroxy-9,10-dihydrojasmonic acid 11-beta-D-glucoside	-	N	C18H30O9	390.189	389.182	1.73353	[M-H]-	5.42	0.70	2	C18	Lipids and lipid-like molecules	脂质和类脂分子	Fatty Acyls	脂肪酰类	Fatty acyl glycosides	脂肪酰糖苷	-	-	-	-	-	-	-	-	LMFA02020206	Fatty Acyls [FA]	Octadecanoids [FA02]	Jasmonic acids [FA0202]	-	CC(CCCC1C(CCC1=O)CC(=O)O)OC2C(C(C(C(O2)CO)O)O)O	QPYZJXJBZOQDGA-XGNCEZCHSA-N	14.9046	3.89769	2.65794e-07	0.986111	2.1149	up	8.11591e+07	3.92341e+08	1.8315e+08	4.24595e+07	1.24263e+08	1.36339e+08	2.73682e+08	5.63118e+07	4.20584e+07	7.1483e+07
Com_1740_neg	ethyl 4-({8-[(dimethylamino)methyl]-7-hydroxy-4-oxo-2-(trifluoromethyl)-4H-chromen-3-yl}oxy)benzoate	4-（{8-[（二甲氨基）甲基]-7-羟基-4-氧代-2-（三氟甲基）-4H-色烯-3-基}氧基）苯甲酸乙酯	N	C22H20F3NO6	451.124	450.113	8.78398	[M-H]-	5.318	-	3	C18	Organoheterocyclic compounds	有机杂环化合物	Benzopyrans	苯并吡喃类	1-benzopyrans	1-苯并吡喃	"848212-80-6"	-	-	-	-	-	-	-	-	-	-	-	6230822	CCOC(=O)C1=CC=C(C=C1)OC2=C(OC3=C(C2=O)C=CC(=C3CN(C)C)O)C(F)(F)F	SNOWNHBSHLINQR-UHFFFAOYSA-N	11.0852	3.47056	3.04217e-07	0.986111	2.08316	up	1.03424e+07	6.60168e+07	2.70112e+07	7.62333e+06	1.8616e+07	2.62433e+07	5.01281e+07	9.19732e+06	6.76323e+06	1.22773e+07
Com_1336_neg	Trehalose	海藻糖	N	C12H22O11	342.116	341.109	0.78593	[M-H]-	1.327	0.89	1	C18	Organic oxygen compounds	有机氧化合物	Organooxygen compounds	有机氧化合物	Carbohydrates and carbohydrate conjugates	碳水化合物和碳水化合物结合物	"99-20-7"	HMDB0000975	Organic oxygen compounds	Organooxygen compounds	Carbohydrates and carbohydrate conjugates	alpha,alpha-Trehalose; alpha,alpha'-Trehalose; Trehalose	C01083	map00074;map00500;map01100;map01110;map02010;map02060	-	-	-	-	7427	OC[C@H]1O[C@H](O[C@H]2O[C@H](CO)[C@@H](O)[C@H](O)[C@H]2O)[C@H](O)[C@@H](O)[C@@H]1O	HDTRYLNUVZCQOY-LIZSDCNHSA-N	17.0318	4.09016	3.40667e-07	0.993056	2.18335	up	3.60924e+07	2.05771e+08	3.46286e+07	9.72769e+06	4.48752e+07	7.13094e+07	1.87068e+08	2.53043e+07	2.47409e+07	3.39287e+07
Com_5976_neg	Biochanin-7-O-glucoside	-	N	C22H22O10	446.121	491.12	1.34837	[M+HCOOH-H]-	5.386	0.61	2	C18	Phenylpropanoids and polyketides	苯丙素类和聚酮类	Isoflavonoids	异黄酮类	Isoflavonoid O-glycosides	异黄酮O-糖苷	-	-	-	-	-	-	-	-	-	-	-	-	-	O=C1C(=COC2=CC(OC3OC(CO)C(O)C(O)C3O)=CC(O)=C12)C=4C=CC(OC)=CC4	LFEUICHQZGNOHD-UHFFFAOYSA-N	14.3117	3.83913	3.50417e-07	0.986111	2.09417	up	2.31419e+07	1.7597e+08	2.32372e+07	3.04535e+07	2.72167e+07	8.65312e+07	1.32614e+08	2.55363e+07	9.68739e+06	2.91828e+07
Com_6449_neg	Ebracteatoside B	-	N	C25H44O15	584.268	583.26	0.79432	[M-H]-	5.969	0.82	2	C18	Lipids and lipid-like molecules	脂质和类脂分子	Fatty Acyls	脂肪酰类	Fatty acyl glycosides	脂肪酰糖苷	-	-	-	-	-	-	-	-	-	-	-	-	-	CCCCCC(C=C)OC1C(C(C(C(O1)COC2C(C(C(CO2)O)O)O)O)O)OC3C(C(C(C(O3)CO)O)O)O	FXENSHPEOIVUMK-PUQQUVQJSA-N	10.7397	3.42488	3.6491e-07	1	2.03987	up	4.76438e+07	2.00347e+08	9.33231e+07	1.88206e+07	5.87053e+07	7.54013e+07	1.0436e+08	2.82466e+07	1.64398e+07	3.05375e+07
Com_6738_neg	PC(TXB2/2:0)	磷脂酰胆碱(TXB2/2:0)	N	C30H54NO12P	651.338	686.302	8.13769	[M+Cl]-	5.219	-	3	C18	-	-	-	-	-	-	"-"	HMDB0288841	-	-	-	-	-	-	-	-	-	-	-	CCCCC[C@H](O)\C=C\[C@H]1OC(O)C[C@H](O)[C@@H]1C\C=C/CCCC(=O)OC[C@H](COP([O-])(=O)OCC[N+](C)(C)C)OC(C)=O	RMBNDLTXFSFOHD-KGICPDGMSA-N	16.7884	4.0694	4.0075e-07	1	2.30827	up	4.68791e+06	3.21026e+07	5.78646e+06	9.47961e+06	7.2124e+06	1.80407e+07	3.71386e+07	6.61721e+06	5.59107e+06	9.49256e+06
Com_4418_neg	Antibiotic DO 248A	-	N	C14H20N4O5	324.143	323.135	2.06185	[M-H]-	5.274	0.90	2	C18	Organic acids and derivatives	有机酸及其衍生物	Carboxylic acids and derivatives	羧酸及其衍生物	Amino acids, peptides, and analogues	氨基酸、肽和类似物	-	-	-	-	-	-	-	-	-	-	-	-	-	CC(C)C1=C(C=C(C=C1O)C(C(=O)NCC(=O)O)N=C(N)N)O	QMFJWJLPWNAZMH-LBPRGKRZSA-N	16.6218	4.055	4.04876e-07	0.993056	2.13825	up	1.9781e+08	9.88108e+08	3.69428e+08	8.52821e+07	2.448e+08	3.28017e+08	5.70726e+08	1.35447e+08	1.21783e+08	1.91211e+08
Com_4745_neg	2-Caffeoylisocitrate	-	N	C15H14O10	354.059	353.052	1.11648	[M-H]-	5.326	0.61	2	C18	Organic acids and derivatives	有机酸及其衍生物	Carboxylic acids and derivatives	羧酸及其衍生物	Tetracarboxylic acids and derivatives	四羧酸及其衍生物	-	-	-	-	-	-	C02927	-	-	-	-	-	-	C1=CC(=C(C=C1C=CC(=O)OC(C(CC(=O)O)C(=O)O)C(=O)O)O)O	KYSQDMNDMYECNZ-DUXPYHPUSA-N	12.5806	3.65313	4.08143e-07	1	2.12264	up	1.59334e+07	1.8873e+08	3.41647e+07	2.57202e+07	3.67315e+07	6.98176e+07	1.92192e+08	3.05473e+07	2.66011e+07	6.32837e+07
Com_5666_neg	Kipukasin J	-	N	C20H22N2O10	450.127	449.12	0.26897	[M-H]-	5.076	-	3	C18	Organoheterocyclic compounds	有机杂环化合物	Lactams	内酰胺类	Beta lactams	β内酰胺类	"-"	-	-	-	-	-	-	-	-	-	-	-	-	[H][C@]1(CO)O[C@@]([H])(N2C=CC(=O)N(C)C2=O)[C@]([H])(OC(C)=O)[C@]1([H])OC(=O)C1=C(O)C=C(O)C=C1C	IXQHYJHUSQNOOZ-BNEJOLLZSA-N	12.2327	3.61268	4.33849e-07	0.986111	1.94393	up	2.76964e+06	1.47523e+07	4.16479e+06	642476	2.44948e+06	4.54659e+06	7.59387e+06	1.73829e+06	1.37028e+06	2.37216e+06
Com_4253_neg	Metamizol	-	N	C13H17N3O4S	311.094	310.084	7.72578	[M-H]-	5.335	-	3	C18	Organoheterocyclic compounds	有机杂环化合物	Azoles	唑类	Pyrazoles	吡唑类	"-"	HMDB0254502	Organoheterocyclic compounds	Azoles	Pyrazoles	-	-	-	-	-	-	-	3111	CN(CS(O)(=O)=O)C1=C(C)N(C)N(C1=O)C1=CC=CC=C1	LVWZTYCIRDMTEY-UHFFFAOYSA-N	13.6583	3.77171	5.15334e-07	0.993056	2.10179	up	2.49873e+06	1.46944e+07	5.12738e+06	1.2703e+06	2.36258e+06	4.63531e+06	1.07378e+07	1.87121e+06	1.66137e+06	1.86866e+06
Com_6251_neg	Asukamycin E	-	N	C30H34N2O7	534.237	533.225	7.89953	[M-H]-	5.54	-	3	C18	Organic oxygen compounds	有机氧化合物	Organooxygen compounds	有机氧化合物	Carbonyl compounds	羰基化合物	-	-	-	-	-	-	-	-	-	-	-	-	-	C1CC(=C(C1=O)NC(=O)/C=C/C=C/C=C/[C@]1([C@H]2[C@@H](C(=O)C(=C1)NC(=O)/C=C/C=C/C=C/CCC(C)C)O2)O)O	VVOBNOKKAUOIJN-UHFFFAOYNA-N	18.4281	4.20383	5.26058e-07	0.993056	2.1504	up	1.84828e+07	7.87152e+07	3.66786e+07	5.64926e+06	1.81695e+07	2.61575e+07	4.97211e+07	1.3124e+07	9.37914e+06	9.97609e+06
Com_3500_neg	GHB-Gluc	葡萄糖醛酸	N	C10H16O9	280.079	279.071	4.3999	[M-H]-	5.289	-	3	C18	Lipids and lipid-like molecules	脂质和类脂分子	Saccharolipids	糖脂	-	-	"-"	HMDB0252712	Lipids and lipid-like molecules	Saccharolipids	-	-	-	-	-	-	-	-	131836336	OC1C(O)C(OCCCC(O)=O)OC(C1O)C(O)=O	XHBNGIHZUGLAMW-UHFFFAOYSA-N	20.9628	4.38976	5.35531e-07	1	2.25523	up	4.57383e+06	3.26751e+07	1.26453e+07	4.82662e+06	7.87004e+06	1.24355e+07	2.73486e+07	4.09868e+06	3.69233e+06	6.0601e+06
Com_5626_neg	Dibutyryl cyclic 3',5'-cytidine monophosphate	-	N	C17H24N3O9P	445.125	444.115	6.48063	[M-H]-	4.829	-	3	C18	Organic oxygen compounds	有机氧化合物	Organooxygen compounds	有机氧化合物	Carbohydrates and carbohydrate conjugates	碳水化合物和碳水化合物结合物	"-"	HMDB0249394	Organic oxygen compounds	Organooxygen compounds	Carbohydrates and carbohydrate conjugates	-	-	-	-	-	-	-	4649133	CCCC(=O)NC1=NC(=O)N(C=C1)C1OC2COP(O)(=O)OC2C1OC(=O)CCC	IPICHPMWYGQEKH-UHFFFAOYSA-N	15.7897	3.98092	5.9402e-07	0.993056	2.02486	up	2.88286e+06	1.33178e+07	4.52424e+06	1.06992e+06	2.18392e+06	5.01532e+06	7.75899e+06	1.7855e+06	1.72291e+06	3.19198e+06
Com_6522_neg	Dimethoxyscytonemin	-	N	C38H28N2O6	608.195	607.19	3.72212	[M-H]-	5.066	-	3	C18	Organoheterocyclic compounds	有机杂环化合物	Indoles and derivatives	吲哚及其衍生物	Indoles	吲哚	-	-	-	-	-	-	-	-	-	-	-	-	-	COC(C1=CC=C(C=C1)O)C2(C3=C(C4=CC=CC=C4N3)C(=C5C6=C(C(=CC7=CC=C(C=C7)O)C5=O)NC8=CC=CC=C86)C2=O)OC	LYBUQCYMUDBGSN-TZSBJDCCSA-N	17.3303	4.11523	6.68821e-07	0.979167	2.17722	up	2.39827e+06	1.41977e+07	4.39533e+06	766231	1.85192e+06	4.39514e+06	1.00734e+07	1.56758e+06	755325	1.14031e+06
Com_2854_neg	Nifuradene	-	N	C8H8N4O4	224.055	223.046	5.92626	[M-H]-	5.268	0.71	2	C18	Organoheterocyclic compounds	有机杂环化合物	Furans	呋喃	Nitrofurans	硝基呋喃类	-	-	-	-	-	-	C19272	-	-	-	-	-	-	C1CN(C(=O)N1)N=CC2=CC=C(O2)[N+](=O)[O-]	VSVAVMVWTLLTCH-BJMVGYQFSA-N	7.34717	2.87719	7.77833e-07	1	2.12615	up	4.13102e+06	2.59455e+07	1.02858e+07	6.82942e+06	1.15671e+07	1.08943e+07	2.24972e+07	3.7223e+06	3.84813e+06	7.66475e+06
Com_5236_neg	Mitragynine	帽柱木碱盐酸盐	N	C23H30N2O4	398.221	397.21	8.55162	[M-H]-	5.604	-	3	C18	Alkaloids and derivatives	生物碱及其衍生物	Corynanthean-type alkaloids	Corynanthean型生物碱	-	-	"4098-40-2"	HMDB0041933	Benzenoids	Benzene and substituted derivatives	Phenylpropanes	-	C09226	-	-	-	-	-	-	O=C(OC)C(=COC)C1CC2C=3NC=4C=CC=C(OC)C4C3CCN2CC1CC	LELBFTMXCIIKKX-UHFFFAOYNA-N	7.32071	2.87198	8.40632e-07	0.958333	1.82591	up	3.94309e+06	1.36051e+07	5.40408e+06	3.14662e+06	2.49166e+06	6.1966e+06	711835	4.37837e+06	5.47416e+06	9.59904e+06
Com_5435_neg	Maltol 6'-O-beta-D-apiofuranosyl-beta-D-glucopyranoside	-	N	C17H24O12	420.127	419.12	0.92838	[M-H]-	4.922	0.76	2	C18	Organic oxygen compounds	有机氧化合物	Organooxygen compounds	有机氧化合物	Carbohydrates and carbohydrate conjugates	碳水化合物和碳水化合物结合物	-	-	-	-	-	-	-	-	-	-	-	-	-	CC1=C(C(=O)C=CO1)OC2C(C(C(C(O2)COC3C(C(CO3)(CO)O)O)O)O)O	OXNYNKGAOAFFBD-ORCMLXAYSA-N	11.7287	3.55197	8.66527e-07	0.979167	2.19467	up	1.94777e+07	9.7135e+07	4.38929e+07	1.56569e+07	3.33165e+07	3.67442e+07	6.89557e+07	1.5561e+07	1.31428e+07	2.04474e+07
Com_4511_neg	1-O-Galloyl-beta-D-glucose	-	N	C13H16O10	332.074	331.068	2.68031	[M-H]-	4.685	0.77	2	C18	Phenylpropanoids and polyketides	苯丙素类和聚酮类	Tannins	单宁	-	-	-	HMDB0301708	Phenylpropanoids and polyketides	Tannins	-	-	C01158	map00999;map01061	-	-	-	-	-	C1=C(C=C(C(=C1O)O)O)C(=O)OC2C(C(C(C(O2)CO)O)O)O	GDVRUDXLQBVIKP-HQHREHCSSA-N	20.1617	4.33355	8.82408e-07	1	2.22515	up	2.36726e+07	1.4867e+08	3.26319e+07	7.31744e+06	1.51492e+07	5.0908e+07	7.35298e+07	1.84376e+07	1.6854e+07	2.39016e+07
Com_3775_neg	Distichonic acid B	-	N	C10H18N2O8	294.106	293.099	1.3687	[M-H]-	1.274	-	3	C18	Organic acids and derivatives	有机酸及其衍生物	Carboxylic acids and derivatives	羧酸及其衍生物	Amino acids, peptides, and analogues	氨基酸、肽和类似物	"84495-21-6"	HMDB0038753	Organic acids and derivatives	Carboxylic acids and derivatives	Amino acids, peptides, and analogues	-	-	-	-	-	-	-	131752452	OC(CC(NCCC(O)C(O)=O)C(O)=O)NCC(O)=O	MQDGZZFOZKWSKP-UHFFFAOYSA-N	10.1335	3.34106	9.65743e-07	0.979167	2.0395	up	3.0856e+06	1.06229e+07	6.84152e+06	1.0359e+06	4.52511e+06	3.8599e+06	7.47306e+06	3.59845e+06	1.5219e+06	2.1597e+06
Com_5818_neg	Polycarpine	-	N	C22H24N6O2S2	468.14	467.131	3.61359	[M-H]-	4.963	0.69	2	C18	Organoheterocyclic compounds	有机杂环化合物	Azoles	唑类	Imidazoles	咪唑类	-	-	-	-	-	-	-	-	-	-	-	-	-	CN1C(=C(N=C1N)C2=CC=C(C=C2)OC)SSC3=C(N=C(N3C)N)C4=CC=C(C=C4)OC	GBYNZTPAERUJGY-UHFFFAOYSA-N	14.5883	3.86674	1.00207e-06	1	2.16275	up	2.07441e+08	6.85151e+08	4.62823e+08	1.10073e+08	2.80485e+08	2.85836e+08	2.05916e+08	1.4975e+08	6.39114e+07	1.59576e+08
Com_1286_neg	(-)-Alkannin	(-)-紫草素	N	C16H16O5	288.1	333.096	5.73569	[M+HCOOH-H]-	1.404	-	3	C18	Benzenoids	苯类化合物	Naphthalenes	萘类	Naphthoquinones	萘醌类	"517-88-4"	HMDB0030579	Benzenoids	Naphthalenes	Naphthoquinones	-	C10292	-	-	-	-	-	-	CC(C)=CCC(O)C1=CC(=O)C2=C(O)C=CC(O)=C2C1=O	NEZONWMXZKDMKF-JTQLQIEISA-N	22.6379	4.50067	1.09158e-06	0.986111	2.18121	up	1.38863e+07	5.9686e+07	1.26968e+07	2.79368e+06	9.49151e+06	3.59941e+07	4.44773e+07	1.05559e+07	1.17948e+07	2.00056e+07
Com_4998_neg	vaccihein A	-	N	C18H18O9	378.095	377.086	5.05673	[M-H]-	1.305	-	3	C18	Phenylpropanoids and polyketides	苯丙素类和聚酮类	Depsides and depsidones	缩酚酸及缩酚酸环醚	-	-	-	-	-	-	-	-	-	-	-	-	-	-	-	COC1=CC(=CC(=C1O)OC)C(=O)OC2=CC(=CC(=C2CC(=O)OC)O)O	HTYXVCATPMWMSN-UHFFFAOYSA-N	10.8977	3.44595	1.1006e-06	0.979167	2.10193	up	3.72983e+08	1.91227e+09	2.89362e+08	1.75965e+08	5.52539e+08	8.86341e+08	2.03617e+09	4.0051e+08	4.42067e+08	6.34414e+08
Com_6237_neg	PONATINIB	帕纳替尼	N	C29H27F3N6O	532.22	531.209	6.38374	[M-H]-	5.475	0.51	2	C18	Benzenoids	苯类化合物	Benzene and substituted derivatives	苯及其取代衍生物	Anilides	酰苯胺类	-	HMDB0240214	Benzenoids	Benzene and substituted derivatives	Anilides	-	-	-	-	-	-	-	-	CC1=C(C=C(C=C1)C(=O)NC2=CC(=C(C=C2)CN3CCN(CC3)C)C(F)(F)F)C#CC4=CN=C5N4N=CC=C5	PHXJVRSECIGDHY-UHFFFAOYSA-N	16.9193	4.0806	1.16621e-06	0.993056	2.08959	up	2.1656e+07	8.30688e+07	3.91561e+07	7.49935e+06	2.4951e+07	2.41875e+07	5.4614e+07	1.24598e+07	8.69883e+06	1.14287e+07
Com_3664_neg	Coformycin	-	N	C11H16N4O5	284.112	283.104	3.60526	[M-H]-	1.352	0.77	2	C18	Organic oxygen compounds	有机氧化合物	Organooxygen compounds	有机氧化合物	Carbohydrates and carbohydrate conjugates	碳水化合物和碳水化合物结合物	-	HMDB0250398	Organic oxygen compounds	Organooxygen compounds	Carbohydrates and carbohydrate conjugates	-	C01677	-	-	-	-	-	-	C1C(C2=C(NC=N1)N(C=N2)C3C(C(C(O3)CO)O)O)O	YOOVTUPUBVHMPG-LODYRLCVSA-N	6.8086	2.76736	1.18375e-06	1	2.10052	up	7.422e+06	4.29851e+07	1.50717e+07	4.70705e+06	1.05711e+07	1.6415e+07	1.76949e+07	4.72313e+06	5.15596e+06	8.50853e+06
Com_6833_neg	Isothalicrine	-	N	C42H52N2O10	744.362	743.352	3.70927	[M-H]-	5.833	-	3	C18	Organoheterocyclic compounds	有机杂环化合物	Isoquinolines and derivatives	异喹啉及其衍生物	Benzylisoquinolines	苄基异喹啉	-	-	-	-	-	-	-	-	-	-	-	-	-	CN1CCC2=CC(=C(C=C2C1CC3=CC(=C(C=C3)OC)O)OC4=C(C(=C(C(=C4)CC5C6=CC(=C(C(=C6CCN5C)OC)OC)OC)OC)OC)OC)OC	IJVBJQZGTABEMP-CONSDPRKSA-N	12.2129	3.61034	1.20847e-06	0.965278	2.19216	up	7.97894e+06	3.80215e+07	2.29308e+07	4.3731e+06	1.22065e+07	1.3881e+07	2.33351e+07	5.27525e+06	4.17015e+06	7.9043e+06
Com_6292_neg	Manumycin F	-	N	C31H34N2O7	546.237	545.225	8.48564	[M-H]-	5.698	0.63	2	C18	Organic oxygen compounds	有机氧化合物	Organooxygen compounds	有机氧化合物	Carbonyl compounds	羰基化合物	-	-	-	-	-	-	-	-	-	-	-	-	-	C1CCC(CC1)C=CC=CC=CC(=O)NC2=CC(C3C(C2=O)O3)(C=CC=CC=CC(=O)NC4=C(CCC4=O)O)O	SSHVAUUEPNULMP-XCTDESGWSA-N	10.1349	3.34125	1.21919e-06	0.986111	2.06029	up	6.31441e+06	1.86548e+07	1.67154e+07	1.70818e+06	6.11538e+06	5.56147e+06	1.5969e+07	4.15075e+06	2.6589e+06	4.20256e+06
Com_5525_neg	Apiosylglucosyl 4-hydroxybenzoate	-	N	C18H24O12	432.127	431.12	1.34947	[M-H]-	4.926	0.52	2	C18	Organic oxygen compounds	有机氧化合物	Organooxygen compounds	有机氧化合物	Carbohydrates and carbohydrate conjugates	碳水化合物和碳水化合物结合物	"223261-31-2"	HMDB0035318	Organic oxygen compounds	Organooxygen compounds	Carbohydrates and carbohydrate conjugates	-	-	-	-	-	-	-	85284146	OCC1(O)COC(OCC2OC(OC(=O)C3=CC=C(O)C=C3)C(O)C(O)C2O)C1O	QDXPYWCJJZAQEN-UHFFFAOYSA-N	11.5041	3.52407	1.31435e-06	0.979167	2.20074	up	5.0593e+07	2.41427e+08	1.02277e+08	2.68747e+07	6.4501e+07	9.24371e+07	1.61324e+08	3.90035e+07	3.2051e+07	5.33124e+07
Com_4818_neg	Syringic acid beta-glucopyranosyl ester	丁香酸β-吡喃葡萄糖酯	N	C15H20O10	360.106	359.099	2.23189	[M-H]-	5.096	0.63	2	C18	Phenylpropanoids and polyketides	苯丙素类和聚酮类	Tannins	单宁	Hydrolyzable tannins	水解单宁	-	-	-	-	-	-	-	-	-	-	-	-	-	COC1=CC(=CC(=C1O)OC)C(=O)OC2C(C(C(C(O2)CO)O)O)O	CIYLTHWUJCCASO-APACUCGBSA-N	15.5122	3.95533	1.3341e-06	0.993056	2.108	up	3.74689e+07	1.90605e+08	7.2717e+07	1.50513e+07	3.69062e+07	6.62177e+07	1.27756e+08	2.52877e+07	1.76327e+07	2.93109e+07
Com_6044_neg	Pseudostellarin A	-	N	C25H35N5O6	501.259	500.251	1.26237	[M-H]-	5.787	0.71	2	C18	Organic acids and derivatives	有机酸及其衍生物	Carboxylic acids and derivatives	羧酸及其衍生物	Amino acids, peptides, and analogues	氨基酸、肽和类似物	-	-	-	-	-	-	-	-	-	-	-	-	-	CC1C(=O)NCC(=O)N2CCCC2C(=O)NC(C(=O)NC(C(=O)N1)CC(C)C)CC3=CC=C(C=C3)O	DBUMGRDLKHIWEI-KNTRFNDTSA-N	12.4493	3.638	1.3611e-06	0.993056	1.95215	up	4.90342e+06	2.11368e+07	9.31797e+06	1.08912e+06	3.07998e+06	6.41111e+06	9.73719e+06	2.64936e+06	1.83993e+06	2.48854e+06
Com_6164_neg	6S,9R-Dihydroxy-4,7E-megastigmadien-3-one 9-[apiosyl-(1->6)-glucoside]	6S,9R-二羟基-4,7E-巨豆烯-3-酮 9-[芹菜苷-(1->6)-葡萄糖苷]	N	C24H38O12	518.236	517.23	1.83667	[M-H]-	5.431	0.50	2	C18	Lipids and lipid-like molecules	脂质和类脂分子	Fatty Acyls	脂肪酰类	Fatty acyl glycosides	脂肪酰糖苷	"-"	HMDB0029773	Lipids and lipid-like molecules	Fatty Acyls	Fatty acyl glycosides	-	-	-	-	-	-	-	131750896	CC(OC1OC(COC2OCC(O)(CO)C2O)C(O)C(O)C1O)\C=C\C1(O)C(C)=CC(=O)CC1(C)C	WGPMCTNBJPAHNW-AATRIKPKSA-N	13.54	3.75916	1.52028e-06	0.979167	2.21986	up	6.65857e+07	3.32711e+08	1.82529e+08	4.50263e+07	1.53331e+08	1.29925e+08	2.71499e+08	5.15114e+07	3.69709e+07	6.48836e+07
Com_4732_neg	17beta-Estradiol 3-sulfate	-	N	C18H24O5S	352.134	351.13	8.46294	[M-H]-	5.505	0.52	2	C18	Lipids and lipid-like molecules	脂质和类脂分子	Steroids and steroid derivatives	类固醇和类固醇衍生物	Sulfated steroids	硫酸化类固醇	"481-96-9"	HMDB0004448	Lipids and lipid-like molecules	Steroids and steroid derivatives	Sulfated steroids	Estradiol-17beta 3-sulfate	C08357	map00140;map04976	LMST05020005	Sterol Lipids [ST]	Steroid conjugates [ST05]	Sulfates [ST0502]	66416	[H][C@@]12CC[C@H](O)[C@@]1(C)CC[C@]1([H])C3=CC=C(OS(O)(=O)=O)C=C3CC[C@@]21[H]	QZIGLSSUDXBTLJ-ZBRFXRBCSA-N	10.3276	3.36843	1.52318e-06	0.986111	2.05149	up	1.39747e+07	9.84589e+07	2.63852e+07	6.39301e+06	1.58397e+07	3.90107e+07	5.60333e+07	1.19546e+07	6.31423e+06	2.10685e+07
Com_3505_neg	Hymenoside M	-	N	C11H20O8	280.116	279.109	1.26923	[M-H]-	5.06	0.90	2	C18	Lipids and lipid-like molecules	脂质和类脂分子	Fatty Acyls	脂肪酰类	Fatty acyl glycosides	脂肪酰糖苷	-	-	-	-	-	-	-	-	-	-	-	-	-	C=C(COC1C(C(C(C(O1)CO)O)O)O)C(CO)O	OREXBHOVZRVWRA-MSSAAIDJSA-N	9.27297	3.21303	1.84443e-06	0.972222	1.96878	up	4.55032e+07	2.24105e+08	8.00178e+07	1.60935e+07	4.16888e+07	7.11256e+07	1.14492e+08	2.98404e+07	2.45316e+07	3.15076e+07
Com_5340_neg	Tipredane	替泼尼旦	N	C22H31FO2S2	410.175	409.17	6.28299	[M-H]-	5.298	-	3	C18	Lipids and lipid-like molecules	脂质和类脂分子	Steroids and steroid derivatives	类固醇和类固醇衍生物	Androstane steroids	雄甾烷类固醇	"85197-77-9"	HMDB0042040	Lipids and lipid-like molecules	Steroids and steroid derivatives	Androstane steroids	-	-	-	-	-	-	-	55320	[H]C12CC[C@@](SC)(SCC)C1(C)CC([H])(O)[C@@]1(F)C2([H])CCC2=CC(=O)C=CC12C	DXEXNWDGDYUITL-XDPGLMMESA-N	19.077	4.25376	2.11665e-06	0.979167	2.01748	up	8.31731e+06	3.66585e+07	9.17905e+06	541686	5.59358e+06	8.98605e+06	1.79698e+07	3.6217e+06	4.32697e+06	3.79336e+06
Com_4892_neg	6-hydroxydeoxybrevianamide E	6-羟基脱氧布雷维酰胺E	N	C21H25N3O3	367.19	366.186	9.25317	[M-H]-	5.582	-	3	C18	Organic acids and derivatives	有机酸及其衍生物	Carboxylic acids and derivatives	羧酸及其衍生物	Amino acids, peptides, and analogues	氨基酸、肽和类似物	"-"	-	-	-	-	-	-	-	-	-	-	-	-	[H][C@@]12CCCN1C(=O)[C@]([H])(CC1=C(NC3=C1C=CC(O)=C3)C(C)(C)C=C)N=C2O	DHOZDQLRUFUUQZ-IRXDYDNUSA-N	13.3095	3.73438	2.22287e-06	1	2.07284	up	5.41514e+06	2.11266e+07	1.11256e+07	2.03855e+06	6.52697e+06	7.22126e+06	1.51582e+07	3.26429e+06	2.55119e+06	3.75051e+06
Com_5771_neg	Sibiricose A3	-	N	C19H26O13	462.137	461.131	1.80594	[M-H]-	4.979	0.77	2	C18	Organic oxygen compounds	有机氧化合物	Organooxygen compounds	有机氧化合物	Carbohydrates and carbohydrate conjugates	碳水化合物和碳水化合物结合物	-	-	-	-	-	-	-	-	-	-	-	-	-	C1=CC(=CC=C1C(=O)OCC2C(C(C(C(O2)OC3(C(C(C(O3)CO)O)O)CO)O)O)O)O	CDTIMEVVBBGLIF-XHKRIIMRSA-N	18.325	4.19574	2.40772e-06	0.979167	2.26808	up	3.36153e+07	1.49437e+08	5.86061e+07	1.39095e+07	3.90596e+07	5.63472e+07	1.00878e+08	2.22499e+07	1.78873e+07	2.79691e+07
Com_1443_neg	Agarotetrol	沉香四醇	N	C17H18O6	318.11	363.106	6.56299	[M+HCOOH-H]-	1.378	-	3	C18	Organoheterocyclic compounds	有机杂环化合物	Pyrans	吡喃	Pyranones and derivatives	吡喃酮及其衍生物	"69809-22-9"	-	-	-	-	-	-	-	-	-	-	-	13606036	C1=CC=C(C=C1)CCC2=CC(=O)C3=C(O2)C(C(C(C3O)O)O)O	CWMIROLCTHMEEO-JJXSEGSLSA-N	20.8865	4.3845	2.5169e-06	0.965278	1.96739	up	2.93839e+06	1.46825e+07	1.76226e+06	227822	1.32512e+06	6.88427e+06	1.5879e+07	3.00818e+06	3.1795e+06	3.13834e+06
Com_6575_neg	Kaempferol 3-glucuronide-7-glucoside	山奈酚 3-葡萄糖醛酸-7-葡萄糖苷	N	C27H28O17	624.133	623.127	2.11849	[M-H]-	5.229	0.50	2	C18	Phenylpropanoids and polyketides	苯丙素类和聚酮类	Flavonoids	黄酮类化合物	Flavonoid glycosides	黄酮糖苷	-	-	-	-	-	-	-	-	LMPK12111867	Polyketides [PK]	Flavonoids [PK12]	Flavones and Flavonols [PK1211]	-	C1=CC(=CC=C1C2=C(C(=O)C3=C(C=C(C=C3O2)OC4C(C(C(C(O4)CO)O)O)O)O)OC5C(C(C(C(O5)C(=O)O)O)O)O)O	GFZWQMNBKUJLDI-XGMJDTBLSA-N	0.0574215	-4.12227	2.82366e-06	0.986111	2.39506	down	1.03189e+06	1.2948e+07	659424	114559	4.53567e+06	383547	946872	70534	32703.3	1.72326e+06
Com_5767_neg	Biotin pantothenate	-	N	C19H31N3O8S	461.183	460.176	0.37384	[M-H]-	4.673	-	3	C18	Organoheterocyclic compounds	有机杂环化合物	Biotin and derivatives	生物素及其衍生物	-	-	"-"	HMDB0249228	Organoheterocyclic compounds	Biotin and derivatives	-	-	-	-	-	-	-	-	-	CC(C)(CO)C(O)C(=O)NCCC(=O)OOC(=O)CCCCC1SCC2NC(=O)NC12	PETSICGBKKBXMR-UHFFFAOYSA-N	22.3383	4.48145	2.92171e-06	0.993056	2.02926	up	9.18163e+06	5.26017e+07	1.18093e+07	1.74961e+06	5.1175e+06	1.39454e+07	2.72682e+07	5.54538e+06	5.09035e+06	6.50491e+06
Com_695_neg	Isoliquiritigenin	异甘草素	N	C15H12O4	256.074	255.066	0.22674	[M-H]-	5.763	0.81	1	C18	Phenylpropanoids and polyketides	苯丙素类和聚酮类	Linear 1,3-diarylpropanoids	直链 1,3-二芳基丙烷	Chalcones and dihydrochalcones	查尔酮和二氢查尔酮	"961-29-5"	HMDB0037316	Phenylpropanoids and polyketides	Linear 1,3-diarylpropanoids	Chalcones and dihydrochalcones	Isoliquiritigenin	C08650	map00941;map01061;map01100;map01110	LMPK12120096	Polyketides [PK]	Flavonoids [PK12]	Chalcones and dihydrochalcones [PK1212]	638278	OC1=CC=C(\C=C\C(=O)C2=C(O)C=C(O)C=C2)C=C1	DXDRHHKMWQZJHT-FPYGCLRLSA-N	0.0291985	-5.09796	3.06874e-06	0.993056	2.23114	down	7.49992e+06	545773	1.10882e+07	6.37593e+06	7.28442e+06	1.20127e+06	100493	1.8628e+06	238849	1.31689e+06
Com_5931_neg	Naucleofficine C	-	N	C25H28N2O8	484.185	483.178	1.33918	[M-H]-	5.654	-	3	C18	Organic oxygen compounds	有机氧化合物	Organooxygen compounds	有机氧化合物	Carbohydrates and carbohydrate conjugates	碳水化合物和碳水化合物结合物	-	-	-	-	-	-	-	-	-	-	-	-	-	CC=C(CO)C1=CC(=O)N2CCC3=C(C2=C1)NC4=C3C=CC=C4OC5C(C(C(C(O5)CO)O)O)O	DAFXFTIFCFNTII-RMKZHMHMSA-N	0.0403364	-4.63177	3.31112e-06	0.986111	2.42368	down	94516.6	259007	4.91659e+06	54148.2	1.13702e+06	3.03754e+06	321184	18256.2	19899.6	1.76604e+06
Com_1414_neg	Lactobionic acid	乳糖酸	N	C12H22O12	358.111	357.104	0.93943	[M-H]-	1.306	0.90	1	C18	Lipids and lipid-like molecules	脂质和类脂分子	Fatty Acyls	脂肪酰类	Fatty acyl glycosides	脂肪酰糖苷	"96-82-2"	HMDB0253945	Lipids and lipid-like molecules	Fatty Acyls	Fatty acyl glycosides	-	-	-	-	-	-	-	60793	OCC(O)C(OC1OC(CO)C(O)C(O)C1O)C(O)C(O)C(O)=O	JYTUSYBCFIZPBE-UHFFFAOYSA-N	8.33587	3.05933	3.41695e-06	0.972222	2.02485	up	4.31095e+07	1.32007e+08	7.52392e+07	2.28317e+07	3.67273e+07	6.36621e+07	2.23119e+08	3.29315e+07	2.86145e+07	4.76562e+07
Com_4031_neg	gamma-Glutamyl-beta-(isoxazolin-5-on-2-yl)alanine	γ-谷氨酰-β-(异噁唑烷-5-酮-2-基)丙氨酸	N	C11H15N3O7	301.091	300.081	7.39649	[M-H]-	4.635	-	3	C18	Organic acids and derivatives	有机酸及其衍生物	Carboxylic acids and derivatives	羧酸及其衍生物	Amino acids, peptides, and analogues	氨基酸、肽和类似物	"142115-24-0"	HMDB0040515	Organic acids and derivatives	Carboxylic acids and derivatives	Amino acids, peptides, and analogues	-	-	-	-	-	-	-	131752843	NC(CCC(=O)NC(CN1OC(=O)C=C1)C(O)=O)C(O)=O	XXZPYJHULCBZPT-UHFFFAOYSA-N	25.1311	4.6514	3.47704e-06	0.993056	2.09554	up	1.49897e+06	9.70815e+06	1.72634e+06	289563	655853	2.9471e+06	5.07954e+06	1.02218e+06	862427	1.34438e+06
Com_6174_neg	Ebracteatoside A	-	N	C24H40O12	520.252	519.246	1.83764	[M-H]-	5.402	0.84	2	C18	Lipids and lipid-like molecules	脂质和类脂分子	Fatty Acyls	脂肪酰类	Fatty acyl glycosides	脂肪酰糖苷	-	-	-	-	-	-	-	-	-	-	-	-	-	CC1=C(C(CC(C1O)O)(C)C)C=CC(C)OC2C(C(C(C(O2)CO)O)O)OC3C(C(CO3)(CO)O)O	UVNWUTOIBBOFBU-ZQOGFMHLSA-N	7.89027	2.98007	3.52171e-06	0.986111	2.02493	up	8.05911e+07	3.88117e+08	1.869e+08	4.94119e+07	1.31628e+08	1.47605e+08	2.94852e+08	5.58638e+07	3.61325e+07	6.03055e+07
Com_5098_neg	3'-O-beta-Glucopyranosyl plumbagic acid	3'-O-β-葡萄吡喃基白花丹酸	N	C17H22O10	386.121	385.118	9.89911	[M-H]-	4.673	-	3	C18	Organic oxygen compounds	有机氧化合物	Organooxygen compounds	有机氧化合物	Carbohydrates and carbohydrate conjugates	碳水化合物和碳水化合物结合物	-	-	-	-	-	-	-	-	-	-	-	-	-	CC(CC(=O)O)C(=O)C1=C(C(=CC=C1)OC2C(C(C(C(O2)CO)O)O)O)O	UCLRISWUPMTSAO-RBSWKTNZSA-N	16.7586	4.06683	3.62809e-06	0.986111	1.99056	up	2.18252e+06	1.0477e+07	2.15807e+06	374644	1.48722e+06	3.29454e+06	6.41064e+06	1.23413e+06	1.173e+06	1.70481e+06
Com_5042_neg	trans-zeatin-9-N-glucoside	反式玉米素-9-N-葡萄糖苷	N	C16H23N5O6	381.165	380.157	0.79178	[M-H]-	5.024	0.91	2	C18	Organic oxygen compounds	有机氧化合物	Organooxygen compounds	有机氧化合物	Carbohydrates and carbohydrate conjugates	碳水化合物和碳水化合物结合物	-	-	-	-	-	-	-	-	-	-	-	-	-	CC(=CCNC1=C2C(=NC=N1)N(C=N2)C3C(C(C(C(O3)CO)O)O)O)CO	VYRAJOITMBSQSE-GIHYWFGSSA-N	15.9916	3.99925	3.74836e-06	0.972222	1.87052	up	2.80397e+07	1.28011e+08	4.56759e+07	8.35047e+06	2.71977e+07	3.77849e+07	6.80057e+07	1.55082e+07	1.15985e+07	1.69457e+07
Com_6547_neg	Fustin 3,7-diglucoside	-	N	C27H32O16	612.169	611.163	1.5898	[M-H]-	5.292	0.51	2	C18	Phenylpropanoids and polyketides	苯丙素类和聚酮类	Flavonoids	黄酮类化合物	Flavonoid glycosides	黄酮糖苷	-	-	-	-	-	-	-	-	-	-	-	-	-	C1=CC(=C(C=C1C2C(C(=O)C3=C(O2)C=C(C=C3)OC4C(C(C(C(O4)CO)O)O)O)OC5C(C(C(C(O5)CO)O)O)O)O)O	JSQRMPZGYZVRHZ-HZRTVGEQSA-N	9.99872	3.32174	3.89701e-06	0.986111	2.04287	up	4.3915e+06	2.20461e+07	5.48318e+06	1.98524e+06	3.9541e+06	8.04684e+06	2.34261e+07	3.84539e+06	2.56243e+06	4.25794e+06
Com_4521_neg	Meglitinide	-	N	C17H16ClNO4	333.077	332.071	5.12904	[M-H]-	4.696	-	3	C18	Benzenoids	苯类化合物	Benzene and substituted derivatives	苯及其取代衍生物	Benzoic acids and derivatives	苯甲酸及其衍生物	"-"	HMDB0254413	Benzenoids	Benzene and substituted derivatives	Benzoic acids and derivatives	-	-	-	-	-	-	-	41214	COC1=C(C=C(Cl)C=C1)C(=O)NCCC1=CC=C(C=C1)C(O)=O	SWLAMJPTOQZTAE-UHFFFAOYSA-N	12.5001	3.64386	3.92086e-06	0.972222	1.80519	up	2.65692e+06	1.28176e+07	2.80708e+06	273486	1.60142e+06	4.54837e+06	1.0061e+07	1.63259e+06	1.43346e+06	2.52382e+06
Com_5735_neg	minocycline	米诺环素	N	C23H27N3O7	457.185	456.176	2.87826	[M-H]-	5.24	-	3	C18	Phenylpropanoids and polyketides	苯丙素类和聚酮类	Tetracyclines	四环素类	-	-	"10118-90-8"	HMDB0015152	Phenylpropanoids and polyketides	Tetracyclines	-	-	C07225	-	LMPK07000002	Polyketides [PK]	Linear tetracyclines [PK07]	_	-	CN(C)C1C2CC3CC4=C(C=CC(=C4C(=C3C(=O)C2(C(=C(C1=O)C(=O)N)O)O)O)O)N(C)C	FFTVPQUHLQBXQZ-KVUCHLLUSA-N	11.2847	3.49629	4.19954e-06	0.958333	2.01168	up	1.66579e+06	3.95821e+06	907892	1.05721e+06	1.68668e+06	8.29092e+06	570371	1.10166e+06	3.11729e+06	1.64248e+07
Com_6722_neg	Taurodeoxycholic acid 3-glucuronide	牛磺脱氧胆酸-3-葡萄糖醛酸苷	N	C32H53NO12S	675.329	674.326	6.73018	[M-H]-	8.736	-	3	C18	Lipids and lipid-like molecules	脂质和类脂分子	Steroids and steroid derivatives	类固醇和类固醇衍生物	Bile acids, alcohols and derivatives	胆汁酸、醇及其衍生物	"-"	HMDB0240734	Lipids and lipid-like molecules	Steroids and steroid derivatives	Bile acids, alcohols and derivatives	-	-	-	-	-	-	-	-	C[C@H](CCC(=O)NCCS(O)(=O)=O)[C@H]1CC[C@H]2[C@@H]3CC[C@@H]4C[C@@H](CC[C@]4(C)[C@H]3C[C@H](O)[C@]12C)OC1OC(C(O)C(O)C1O)C(O)=O	AELQGKOLJLCUOY-AFPGWOAKSA-N	0.190166	-2.39467	4.37988e-06	0.965278	1.69317	down	1.87708e+06	9.97511e+06	612407	2.20166e+06	2.67083e+06	4.24679e+06	3.32841e+06	1.10273e+06	1.59225e+06	7.94957e+06
Com_3824_neg	3-O-(alpha-L-rhamnopyranosyl)-D-ribitol	3-O-(α-L-鼠李糖基)-D-核糖醇	N	C11H22O9	298.126	297.119	0.39386	[M-H]-	1.402	0.84	2	C18	Organic oxygen compounds	有机氧化合物	Organooxygen compounds	有机氧化合物	Carbohydrates and carbohydrate conjugates	碳水化合物和碳水化合物结合物	-	-	-	-	-	-	-	-	-	-	-	-	-	CC1C(C(C(C(O1)OC(C(CO)O)C(CO)O)O)O)O	RZSIIUVVXLZKJB-ACAPXUDSSA-N	18.6291	4.21948	4.55978e-06	0.951389	1.86837	up	2.35701e+06	1.46642e+07	1.7553e+06	252324	2.05084e+06	5.67252e+06	9.46019e+06	1.47735e+06	1.74895e+06	2.32038e+06
Com_5748_neg	Lilly 117018	-	N	C27H25NO4S	459.15	458.139	9.06803	[M-H]-	5.692	0.56	2	C18	Organic oxygen compounds	有机氧化合物	Organooxygen compounds	有机氧化合物	Carbonyl compounds	羰基化合物	"-"	HMDB0254240	Organic oxygen compounds	Organooxygen compounds	Carbonyl compounds	-	-	-	-	-	-	-	104946	OC1=CC=C(C=C1)C1=C(C(=O)C2=CC=C(OCCN3CCCC3)C=C2)C2=C(S1)C=C(O)C=C2	JLERVPBPJHKRBJ-UHFFFAOYSA-N	0.0972578	-3.36204	4.97088e-06	0.972222	2.01335	down	661636	1.00213e+06	134218	182463	406227	255751	2.76948e+06	638995	244931	48456.6
Com_6654_neg	Brartemicin	-	N	C28H34O17	642.18	641.173	1.28978	[M-H]-	5.297	0.64	2	C18	Organic oxygen compounds	有机氧化合物	Organooxygen compounds	有机氧化合物	Carbohydrates and carbohydrate conjugates	碳水化合物和碳水化合物结合物	-	-	-	-	-	-	-	-	-	-	-	-	-	CC1=CC(=CC(=C1C(=O)OCC2C(C(C(C(O2)OC3C(C(C(C(O3)COC(=O)C4=C(C=C(C=C4C)O)O)O)O)O)O)O)O)O)O	UZVUYEBJQAEAGM-SHSJKSAASA-N	10.9592	3.45407	5.27029e-06	0.965278	1.99769	up	3.8031e+06	1.19489e+07	7.15928e+06	1.31101e+06	2.85697e+06	4.39192e+06	1.05498e+07	1.43809e+06	703592	2.35717e+06
Com_5786_neg	Mudanoside B	-	N	C18H24O14	464.117	463.11	1.29217	[M-H]-	4.854	0.75	2	C18	Phenylpropanoids and polyketides	苯丙素类和聚酮类	Tannins	单宁	Hydrolyzable tannins	水解单宁	-	-	-	-	-	-	-	-	-	-	-	-	-	C1C(C(C(O1)OCC2C(C(C(C(O2)OC3=CC(=CC(=C3O)O)C(=O)O)O)O)O)O)(CO)O	XCJSGXFVYBFHAN-MMMFZHIVSA-N	19.0071	4.24846	5.78824e-06	0.993056	2.18167	up	1.20197e+07	5.43563e+07	1.61419e+07	3.96727e+06	9.70642e+06	1.95974e+07	2.70806e+07	7.50445e+06	6.70484e+06	9.67747e+06
Com_6518_neg	Penstebioside	-	N	C27H42O15	606.252	605.246	1.40605	[M-H]-	5.14	0.65	2	C18	Lipids and lipid-like molecules	脂质和类脂分子	Prenol lipids	异戊烯醇脂	Terpene glycosides	萜烯糖苷	-	-	-	-	-	-	-	-	-	-	-	-	-	CC(C)CC(=O)OC1C2C(CC=C2CO)C(=CO1)COC3C(C(C(C(O3)CO)OC4C(C(C(C(O4)CO)O)O)O)O)O	NPCCFNTZZXOWME-YRWPVYQOSA-N	9.66755	3.27315	5.86074e-06	0.979167	1.89402	up	5.4138e+06	3.36552e+07	8.69854e+06	1.92955e+06	6.39725e+06	1.0583e+07	3.20851e+07	4.51403e+06	6.14541e+06	1.60344e+07
Com_6268_neg	Hyuganoside IIIa	-	N	C26H34O12	538.205	537.199	2.61154	[M-H]-	5.399	0.57	2	C18	Lignans, neolignans and related compounds	木脂素、新木脂素及相关化合物	Lignan glycosides	木脂素糖苷	-	-	-	-	-	-	-	-	-	-	-	-	-	-	-	COC1=C(C=CC(=C1)C=CCOC2C(C(C(C(O2)CO)O)O)O)OC(CO)C(C3=CC(=C(C=C3)O)OC)O	KMRNHQMTDWXUBS-MLFRYTSFSA-N	0.0994982	-3.32919	5.99075e-06	0.958333	2.13563	down	1.23027e+06	3.13219e+06	1.91632e+06	2.14771e+06	6.46081e+06	1.59785e+06	3.2955e+06	1.12324e+06	179520	441516
Com_6570_neg	Ixerisoside F	-	N	C31H42O13	622.263	621.258	3.96671	[M-H]-	5.411	-	3	C18	Lipids and lipid-like molecules	脂质和类脂分子	Prenol lipids	异戊烯醇脂	Terpene glycosides	萜烯糖苷	-	-	-	-	-	-	-	-	-	-	-	-	-	CC12CCC(C(C1C(=CCC2OC(=O)C(CC3=CC=C(C=C3)O)O)COC4C(C(C(C(O4)CO)O)O)O)O)C(=C)C(=O)OC	XFACIJUJGNMSOZ-OHZKPXRCSA-N	0.117143	-3.09366	6.21774e-06	0.951389	2.16258	down	3.48326e+06	2.68318e+07	7.71174e+06	4.24864e+06	1.7675e+06	1.04004e+07	4.11717e+07	2.21543e+06	2.59886e+06	5.86394e+06
Com_5823_neg	Ebracteatoside C	-	N	C20H36O12	468.221	467.214	0.78091	[M-H]-	6.036	0.66	2	C18	Lipids and lipid-like molecules	脂质和类脂分子	Fatty Acyls	脂肪酰类	Fatty acyl glycosides	脂肪酰糖苷	-	-	-	-	-	-	-	-	-	-	-	-	-	C=CC(CCCCCO)OC1C(C(C(C(O1)CO)O)O)OC2C(C(C(C(O2)CO)O)O)O	DPBPIQZVUPQHCO-YSCNKMLASA-N	12.9686	3.69695	6.52415e-06	0.972222	1.921	up	5.88927e+07	2.37928e+08	1.64662e+08	2.81904e+07	7.22186e+07	8.61976e+07	1.28261e+08	3.76258e+07	2.27621e+07	3.52627e+07
Com_5948_neg	DHP-mOx-NS-DHB	-	N	C24H30N4O7	486.211	485.204	1.05246	[M-H]-	5.388	-	3	C18	Benzenoids	苯类化合物	Phenols	酚类	Benzenediols	苯二醇类	-	-	-	-	-	-	-	-	-	-	-	-	-	CC1C(N=C(O1)C2=CC(=C(C=C2)O)O)C(=O)NCCCNCCCNC(=O)C3=C(C(=CC=C3)O)O	FNJFOXJURHYRMA-QMRFKDRMSA-N	9.43968	3.23874	6.68238e-06	0.979167	2.05	up	5.50351e+06	1.33329e+07	8.77746e+06	1.5017e+06	4.92601e+06	4.9706e+06	6.08976e+06	3.21706e+06	1.74732e+06	2.32688e+06
Com_6225_neg	Eurycomaoside	-	N	C25H38O12	530.236	529.23	1.53297	[M-H]-	5.584	0.64	2	C18	Lipids and lipid-like molecules	脂质和类脂分子	Prenol lipids	异戊烯醇脂	Terpene lactones	萜内酯	-	-	-	-	-	-	-	-	-	-	-	-	-	CC1C(C(C2C3(C(C=CC(C3C(C4C2(C1C(=O)O4)C)O)(C)O)OC5C(C(C(C(O5)CO)O)O)O)C)O)O	TYXFVKGQQWDJKA-ZCGIWQPNSA-N	9.81953	3.29565	6.84793e-06	0.965278	2.05304	up	8.62475e+06	4.042e+07	1.92902e+07	3.06363e+06	1.01412e+07	1.12865e+07	2.63982e+07	5.09777e+06	4.00991e+06	3.61303e+06
Com_5422_neg	Citrifolinin B epimer b	-	N	C17H22O12	418.111	417.104	1.33522	[M-H]-	5.245	-	3	C18	Organic oxygen compounds	有机氧化合物	Organooxygen compounds	有机氧化合物	Carbohydrates and carbohydrate conjugates	碳水化合物和碳水化合物结合物	-	-	-	-	-	-	-	-	-	-	-	-	-	COC(=O)C1=COC(C2C1C3C(C24C(O4)O)O3)OC5C(C(C(C(O5)CO)O)O)O	UXNDFLAYYHSFII-HRVAGKKISA-N	8.12296	3.02201	7.55747e-06	0.979167	2.06798	up	8.35459e+06	4.75218e+07	1.80701e+07	4.40815e+06	1.11213e+07	1.75111e+07	3.52646e+07	6.37749e+06	5.06684e+06	8.51886e+06
Com_5483_neg	b-D-Xylopyranosyl-(1->4)-a-L-rhamnopyranosyl-(1->2)-L-arabinose	-	N	C16H28O13	428.153	427.147	2.13572	[M-H]-	4.611	-	3	C18	Organic oxygen compounds	有机氧化合物	Organooxygen compounds	有机氧化合物	Carbohydrates and carbohydrate conjugates	碳水化合物和碳水化合物结合物	"-"	HMDB0041221	Organic oxygen compounds	Organooxygen compounds	Carbohydrates and carbohydrate conjugates	-	-	-	-	-	-	-	131753072	CC1OC(OC2C(O)OCC(O)C2O)C(O)C(O)C1OC1OCC(O)C(O)C1O	YRPDOTZSNIEQMF-UHFFFAOYSA-N	16.6626	4.05855	8.1095e-06	0.986111	2.13527	up	9.04638e+06	4.70177e+07	1.02114e+07	1.50034e+06	6.28359e+06	1.44964e+07	2.43399e+07	5.40447e+06	5.18526e+06	7.40342e+06
Com_5766_neg	Hydromorphone-3-glucuronide	-	N	C23H27NO9	461.169	460.162	0.94832	[M-H]-	5.377	-	3	C18	Alkaloids and derivatives	生物碱及其衍生物	Morphinans	吗啡喃类	-	-	"-"	HMDB0060824	Alkaloids and derivatives	Morphinans	-	-	-	-	-	-	-	-	20727855	CN1CCC23C4OC5=C(OC6OC(C(O)C(O)C6O)C(O)=O)C=CC(CC1C2CCC4=O)=C35	VLSHIBYUEOPPRX-UHFFFAOYSA-N	0.0828039	-3.59416	9.536e-06	0.972222	2.29466	down	652677	1.2651e+07	65252.7	413261	1.44144e+06	4.54447e+06	537070	1.72221e+06	777779	934766
Com_4540_neg	Tetracenomycin D1	-	N	C19H12O6	336.063	335.055	4.31749	[M-H]-	4.627	-	3	C18	Benzenoids	苯类化合物	Naphthacenes	并四苯类	Tetracenequinones	并四苯醌	-	-	-	-	-	-	C12376	map01057	-	-	-	-	-	CC1=CC(=CC2=CC3=C(C(=C12)O)C(=O)C4=C(C3=O)C=C(C=C4O)O)O	RZKZJERAFMFNMF-UHFFFAOYSA-N	13.0103	3.70158	9.69894e-06	0.958333	1.68974	up	1.10517e+06	3.05938e+06	2.04539e+06	182938	1.09132e+06	1.28322e+06	4.06532e+06	381362	100761	816038
Com_5603_neg	Cortisol 21-sulfate	皮质醇21-硫酸	N	C21H30O8S	442.166	441.162	8.20799	[M-H]-	4.867	0.86	2	C18	Lipids and lipid-like molecules	脂质和类脂分子	Steroids and steroid derivatives	类固醇和类固醇衍生物	Sulfated steroids	硫酸化类固醇	-	HMDB0062779	Lipids and lipid-like molecules	Steroids and steroid derivatives	Sulfated steroids	-	C02822	-	LMST05020020	Sterol Lipids [ST]	Steroid conjugates [ST05]	Sulfates [ST0502]	-	CC12CCC(=O)C=C1CCC3C2C(CC4(C3CCC4(C(=O)COS(=O)(=O)O)O)C)O	JOVLCJDINAUYJW-VWUMJDOOSA-N	20.3464	4.3467	9.88157e-06	0.993056	2.2362	up	1.78206e+07	7.87604e+07	3.02304e+07	4.80375e+06	1.68072e+07	2.44002e+07	4.19591e+07	1.06531e+07	8.6631e+06	1.37595e+07
Com_5128_neg	Trp Pro Ser	色氨酸脯氨酸丝氨酸	N	C19H24N4O5	388.175	387.166	2.49778	[M-H]-	5.364	0.90	2	C18	Organic acids and derivatives	有机酸及其衍生物	Carboxylic acids and derivatives	羧酸及其衍生物	Amino acids, peptides, and analogues	氨基酸、肽和类似物	-	-	-	-	-	-	-	-	-	-	-	-	-	C1CC(N(C1)C(=O)C(CC2=CNC3=CC=CC=C32)N)C(=O)NC(CO)C(=O)O	OJKVFAWXPGCJMF-BPUTZDHNSA-N	10.3449	3.37084	9.89588e-06	0.958333	2.0539	up	9.66066e+07	4.95804e+08	2.17963e+08	5.07559e+07	1.41592e+08	1.63987e+08	2.87729e+08	6.88635e+07	5.38485e+07	8.41153e+07
Com_5406_neg	2-Phenylethyl beta-primeveroside	-	N	C19H28O10	416.168	415.161	1.03201	[M-H]-	5.485	0.65	2	C18	Organic oxygen compounds	有机氧化合物	Organooxygen compounds	有机氧化合物	Carbohydrates and carbohydrate conjugates	碳水化合物和碳水化合物结合物	-	HMDB0041274	Organic oxygen compounds	Organooxygen compounds	Carbohydrates and carbohydrate conjugates	-	-	-	-	-	-	-	-	C1C(C(C(C(O1)OCC2C(C(C(C(O2)OCCC3=CC=CC=C3)O)O)O)O)O)O	ZRGXCWYRIBRSQA-BMVMOQKNSA-N	7.51554	2.90988	1.04568e-05	0.951389	1.85744	up	1.26495e+08	5.30677e+08	1.9316e+08	2.95897e+07	1.13564e+08	1.767e+08	3.43047e+08	8.07853e+07	7.09371e+07	6.40117e+07
Com_6719_neg	Premithramycin A2'	-	N	C33H38O15	674.221	673.215	1.5253	[M-H]-	5.662	-	3	C18	Benzenoids	苯类化合物	Naphthalenes	萘类	Naphthols and derivatives	萘酚及其衍生物	-	-	-	-	-	Premithramycin A2'	C12385	map01057;map01100;map01110	-	-	-	-	-	CC1C(C(CC(O1)OC2CC(OC(C2O)C)OC34C(CC5=CC6=CC(=CC(=C6C(=C5C3=O)O)O)O)C(C(=O)C(=C4O)C(=O)C)OC)O)O	MSZWVMYMDWJNJY-JYVXNHNOSA-N	9.75308	3.28586	1.05663e-05	0.979167	2.08083	up	2.63509e+06	2.03586e+07	8.49247e+06	3.62827e+06	4.72349e+06	9.29667e+06	1.93357e+07	2.91859e+06	2.75313e+06	4.07231e+06
Com_5210_neg	1-(3-Methylbutanoyl)-6-apiosylglucose	-	N	C16H28O11	396.163	395.156	0.50138	[M-H]-	5.251	0.54	2	C18	Lipids and lipid-like molecules	脂质和类脂分子	Fatty Acyls	脂肪酰类	Fatty acyl glycosides	脂肪酰糖苷	"467242-31-5"	HMDB0039953	Lipids and lipid-like molecules	Fatty Acyls	Fatty acyl glycosides	-	-	-	-	-	-	-	74029760	CC(C)CC(=O)OC1OC(COC2OCC(O)(CO)C2O)C(O)C(O)C1O	ZIEQNJFDWXPCBV-UHFFFAOYSA-N	11.1944	3.4847	1.0764e-05	0.979167	2.13602	up	3.85785e+07	1.80039e+08	7.92636e+07	1.58891e+07	4.74513e+07	5.20869e+07	1.09179e+08	2.60485e+07	1.88478e+07	3.36524e+07
Com_6173_neg	Suspensolide E	-	N	C23H36O13	520.216	519.209	1.97417	[M-H]-	5.345	0.71	2	C18	Lipids and lipid-like molecules	脂质和类脂分子	Prenol lipids	异戊烯醇脂	Terpene glycosides	萜烯糖苷	-	-	-	-	-	-	-	-	-	-	-	-	-	CC(C)CC(=O)OC1C2C(CC(C2(COC(=O)C)O)O)C(=CO1)COC3C(C(C(C(O3)CO)O)O)O	ZZSVMUQQFFDKCD-LQTOQOFHSA-N	5.95116	2.57317	1.13197e-05	0.958333	1.91099	up	4.90287e+06	2.25351e+07	7.3359e+06	1.82266e+06	5.0147e+06	6.18525e+06	1.24023e+07	2.97112e+06	2.38368e+06	3.46795e+06
Com_5314_neg	Torachrysone 8-O-beta-D-glucoside	-	N	C20H24O9	408.142	407.132	5.51147	[M-H]-	4.994	-	3	C18	Organic oxygen compounds	有机氧化合物	Organooxygen compounds	有机氧化合物	Carbohydrates and carbohydrate conjugates	碳水化合物和碳水化合物结合物	-	-	-	-	-	-	-	-	-	-	-	-	-	CC1=CC2=CC(=CC(=C2C(=C1C(=O)C)O)OC3C(C(C(C(O3)CO)O)O)O)OC	GHKWPHRULCFTBB-CZNQJBLBSA-N	0.16804	-2.57312	1.20549e-05	0.944444	1.91086	down	241019	385007	386418	697809	84995.6	676042	414549	147265	278162	218615
Com_5669_neg	Auriculoside	-	N	C22H26O10	450.153	449.145	1.01479	[M-H]-	4.631	-	3	C18	Phenylpropanoids and polyketides	苯丙素类和聚酮类	Flavonoids	黄酮类化合物	Flavonoid glycosides	黄酮糖苷	-	-	-	-	-	-	C09478	-	LMPK12020249	Polyketides [PK]	Flavonoids [PK12]	Flavans, Flavanols and Leucoanthocyanidins [PK1202]	-	COC1=C(C=C(C=C1OC2C(C(C(C(O2)CO)O)O)O)C3CCC4=C(O3)C=C(C=C4)O)O	IJMWYFHXJWRHQH-PSWNVJQFSA-N	18.029	4.17225	1.244e-05	1	1.92137	up	4.12348e+06	1.62233e+07	9.59852e+06	1.77987e+06	5.28931e+06	7.10298e+06	1.18023e+07	2.80927e+06	1.44138e+06	2.81069e+06
Com_5039_neg	Fluxapyroxad	氟唑菌酰胺	N	C18H12F5N3O	381.09	380.086	9.21365	[M-H]-	1.298	0.61	2	C18	Benzenoids	苯类化合物	Benzene and substituted derivatives	苯及其取代衍生物	Anilides	酰苯胺类	"907204-31-3"	-	-	-	-	-	-	-	-	-	-	-	-	CN1C=C(C(=N1)C(F)F)C(=O)NC2=CC=CC=C2C3=CC(=C(C(=C3)F)F)F	SXSGXWCSHSVPGB-UHFFFAOYSA-N	12.6968	3.6664	1.34531e-05	0.972222	2.09825	up	1.52871e+07	7.65502e+07	8.19064e+06	5.47348e+06	1.33543e+07	3.67291e+07	8.46821e+07	1.70179e+07	1.90617e+07	2.5656e+07
Com_1541_neg	Cleomiscosin A	黄花菜木脂素A	N	C20H18O8	386.1	385.093	0.67036	[M-H]-	5.523	-	3	C18	Lignans, neolignans and related compounds	木脂素、新木脂素及相关化合物	Coumarinolignans	香豆素木脂素	-	-	"76948-72-6"	-	-	-	-	-	C09922	-	-	-	-	-	-	COC1=C(C=CC(=C1)C2C(OC3=C4C(=CC(=C3O2)OC)C=CC(=O)O4)CO)O	OCBGWPJNUZMLCA-NVXWUHKLSA-N	0.136388	-2.87421	1.43778e-05	0.965278	1.93975	down	427255	927103	615687	377966	577937	1.63689e+06	1.01921e+06	571232	386047	183329
Com_4815_neg	Nitrovin	-	N	C14H12N6O6	360.082	359.075	2.21849	[M-H]-	1.395	-	3	C18	Organoheterocyclic compounds	有机杂环化合物	Furans	呋喃	Nitrofurans	硝基呋喃类	-	-	-	-	-	-	C19487	-	-	-	-	-	-	C1=C(OC(=C1)[N+](=O)[O-])C=CC(=NN=C(N)N)C=CC2=CC=C(O2)[N+](=O)[O-]	XQCFHQBGMWUEMY-ZPUQHVIOSA-N	13.2054	3.72305	1.49692e-05	0.958333	2.12628	up	3.59666e+06	1.13766e+07	2.21818e+06	378575	1.45055e+06	9.61324e+06	1.65731e+07	3.41753e+06	3.52997e+06	5.00939e+06
Com_5630_neg	Bungeiside D	-	N	C19H26O12	446.142	445.136	2.25306	[M-H]-	5.105	0.71	2	C18	Organic oxygen compounds	有机氧化合物	Organooxygen compounds	有机氧化合物	Carbohydrates and carbohydrate conjugates	碳水化合物和碳水化合物结合物	-	-	-	-	-	-	-	-	-	-	-	-	-	CC(=O)C1=C(C=C(C=C1)OC2C(C(C(C(O2)COC3C(C(C(CO3)O)O)O)O)O)O)O	YKOIOWJTRVFMHP-BMVMOQKNSA-N	8.43867	3.07702	1.50475e-05	0.944444	2.04228	up	1.07874e+07	5.38471e+07	1.64361e+07	3.65503e+06	1.11643e+07	1.99067e+07	4.77916e+07	6.96713e+06	5.4442e+06	9.58901e+06
Com_4296_neg	4-O-(beta-D-Glucopyranosyl)-D-ribitol	4-O-(β-D-吡喃葡萄糖基)-D-核糖醇	N	C11H22O10	314.121	313.114	1.22844	[M-H]-	1.353	0.62	2	C18	Benzenoids	苯类化合物	Benzene and substituted derivatives	苯及其取代衍生物	Benzoic acids and derivatives	苯甲酸及其衍生物	"-"	-	-	-	-	-	-	-	-	-	-	-	-	-	LKUUMZAPLBFPMK-RHUHEKDTSA-N	7.65365	2.93615	1.63701e-05	0.944444	1.96224	up	6.75896e+06	3.03686e+07	9.13646e+06	2.04464e+06	4.15509e+06	1.92032e+07	2.29649e+07	4.34281e+06	4.86902e+06	6.8143e+06
Com_5787_neg	Canthoside B	-	N	C19H28O13	464.153	463.147	2.57508	[M-H]-	4.654	0.63	2	C18	Organic oxygen compounds	有机氧化合物	Organooxygen compounds	有机氧化合物	Carbohydrates and carbohydrate conjugates	碳水化合物和碳水化合物结合物	-	-	-	-	-	-	-	-	-	-	-	-	-	COC1=CC(=CC(=C1O)OC)OC2C(C(C(C(O2)COC3C(C(CO3)(CO)O)O)O)O)O	BPSJMBKZSUTYNF-CYKPCRQUSA-N	15.6386	3.96704	1.66843e-05	0.951389	1.80454	up	5.01566e+06	2.96801e+07	6.41193e+06	1.28678e+06	4.28348e+06	1.16038e+07	1.571e+07	3.24907e+06	1.64678e+06	1.46691e+06
Com_3682_neg	Imirestat	咪瑞司他	N	C15H8F2N2O2	286.055	285.047	2.89349	[M-H]-	5.078	-	3	C18	Benzenoids	苯类化合物	Fluorenes	芴类	-	-	"89391-50-4"	HMDB0253435	Benzenoids	Fluorenes	-	-	-	-	-	-	-	-	65673	FC1=CC2=C(C=C1)C1=C(C=C(F)C=C1)C21NC(=O)NC1=O	QCCHBHSAIQIQGO-UHFFFAOYSA-N	5.44921	2.44605	1.6692e-05	0.944444	1.85198	up	1.11165e+06	2.33372e+06	1.12635e+06	254947	938584	1.53474e+06	2.41226e+06	597675	596756	903239
Com_1803_neg	Folinate	甲酰四氢叶酸	N	C20H23N7O7	473.166	472.161	4.50185	[M-H]-	4.998	0.55	1	C18	Organic acids and derivatives	有机酸及其衍生物	Carboxylic acids and derivatives	羧酸及其衍生物	Amino acids, peptides, and analogues	氨基酸、肽和类似物	"58-05-9"	-	-	-	-	-	-	-	-	-	-	-	135403648	C1C(N(C2=C(N1)N=C(NC2=O)N)C=O)CNC3=CC=C(C=C3)C(=O)NC(CCC(=O)O)C(=O)O	VVIAGPKUTFNRDU-ABLWVSNPSA-N	5.4803	2.45425	1.85903e-05	0.958333	1.88877	up	1.30079e+07	5.68172e+07	2.40546e+07	5.25006e+06	1.45944e+07	2.184e+07	3.48288e+07	8.71419e+06	7.37987e+06	1.15221e+07
Com_5290_neg	6-Deoxylamioside	6-脱氧核糖苷	N	C18H28O10	404.168	403.161	0.99902	[M-H]-	5.528	0.84	2	C18	Lipids and lipid-like molecules	脂质和类脂分子	Prenol lipids	异戊烯醇脂	Terpene glycosides	萜烯糖苷	-	-	-	-	-	-	-	-	-	-	-	-	-	CC1=COC(C2C1(CCC2(C)OC(=O)C)O)OC3C(C(C(C(O3)CO)O)O)O	MHPCGYUNJSQGDG-SRUZXEAMSA-N	5.83506	2.54475	1.90858e-05	0.958333	2.04332	up	9.91024e+07	4.66642e+08	1.86541e+08	4.08048e+07	1.38679e+08	7.38097e+07	3.19834e+08	5.34142e+07	6.3905e+07	5.86843e+07
Com_3153_neg	Valienone 7-phosphate	-	N	C7H11O8P	254.019	253.01	9.04267	[M-H]-	1.493	-	3	C18	Organic oxygen compounds	有机氧化合物	Organooxygen compounds	有机氧化合物	Carbonyl compounds	羰基化合物	-	-	-	-	-	Valienone 7-phosphate	C17697	map00525;map01100;map01110	-	-	-	-	-	C1=C(C(C(C(C1=O)O)O)O)COP(=O)(O)O	OIBXQBFLSXHTEZ-VQVTYTSYSA-N	7.91801	2.98514	1.94999e-05	0.972222	1.68169	up	7.64889e+06	2.03889e+07	2.61549e+07	2.0624e+07	2.27251e+07	5.85552e+07	1.11287e+08	2.05158e+07	1.51272e+07	3.65808e+07
Com_5537_neg	5-Oxoheptyl glucosinolate	5-氧庚基硫代葡萄糖苷	N	C14H27NO10S2	433.108	432.102	4.56722	[M-H]-	5.427	-	3	C18	Organic oxygen compounds	有机氧化合物	Organooxygen compounds	有机氧化合物	Carbohydrates and carbohydrate conjugates	碳水化合物和碳水化合物结合物	"-"	HMDB0301923	Organic oxygen compounds	Organooxygen compounds	Carbohydrates and carbohydrate conjugates	-	-	-	-	-	-	-	-	CCC(=O)CCCC\C(=N\OS(O)(O)O)S[C@@H]1O[C@H](CO)[C@@H](O)[C@H](O)[C@H]1O	YXZMCNLNZVNZRV-RFEZBLSLSA-N	0.105125	-3.24982	2.00929e-05	0.979167	2.21954	down	2.65655e+07	1.14613e+08	3.08467e+06	2.78919e+06	3.38766e+06	6.08404e+07	1.06326e+08	1.86062e+07	7.36086e+06	6.99751e+06
Com_6478_neg	Tiliacorinine 2'-N-oxide	-	N	C36H36N2O6	592.257	591.247	5.50662	[M-H]-	5.398	0.51	2	C18	Lignans, neolignans and related compounds	木脂素、新木脂素及相关化合物	-	-	-	-	-	-	-	-	-	-	-	-	-	-	-	-	-	CN1CCC2=CC(=C3C4=C2C1CC5=CC(=C(C=C5)OC)C6=C(C=CC(=C6)CC7C8=CC(=C(O3)C=C8CC[N+]7(C)[O-])O4)O)OC	PLZRAHUTCAHJKH-FMNPBKIESA-N	0.0885314	-3.49767	2.02121e-05	0.972222	2.19007	down	443793	4.70906e+06	2.43516e+06	73864.4	87682	926478	5.23909e+06	382933	512214	1.10322e+06
Com_4203_neg	N-[1-(2-Oxochromen-3-yl)ethylideneamino]pyridine-4-carboxamide	N-[1-(2-氧代色满-3-基)乙叉氨基]吡啶-4-甲酰胺	N	C17H13N3O3	307.096	306.086	7.8222	[M-H]-	5.104	-	3	C18	Phenylpropanoids and polyketides	苯丙素类和聚酮类	Coumarins and derivatives	香豆素及其衍生物	-	-	"-"	HMDB0254808	Phenylpropanoids and polyketides	Coumarins and derivatives	-	-	-	-	-	-	-	-	909897	CC(=NNC(=O)C1=CC=NC=C1)C1=CC2=CC=CC=C2OC1=O	UQNZJQUFLKWHHH-UHFFFAOYSA-N	2.67363	1.4188	2.19649e-05	0.958333	1.70066	up	1.03718e+06	1.3317e+06	2.79264e+06	1.93698e+06	2.47842e+06	2.45453e+06	945022	1.33249e+06	2.68179e+06	2.91209e+06
Com_4564_neg	Thiazostatin A	-	N	C15H18N2O3S2	338.076	337.071	7.79724	[M-H]-	1.979	0.68	2	C18	Organic acids and derivatives	有机酸及其衍生物	Carboxylic acids and derivatives	羧酸及其衍生物	Amino acids, peptides, and analogues	氨基酸、肽和类似物	-	-	-	-	-	-	-	-	-	-	-	-	-	CC1(CSC(N1C)C2CSC(=N2)C3=CC=CC=C3O)C(=O)O	IYXVCNSDGXPAND-UHFFFAOYSA-N	0.206695	-2.27443	2.28376e-05	0.958333	1.96773	down	992008	5.17689e+06	1.27245e+06	714761	3.13517e+06	2.83155e+06	9.06821e+06	1.2873e+06	1.23283e+06	3.53684e+06
Com_6371_neg	Okaramine B	-	N	C33H34N4O5	566.253	565.251	9.26995	[M-H]-	6.061	-	3	C18	Organoheterocyclic compounds	有机杂环化合物	Indoles and derivatives	吲哚及其衍生物	Pyrroloindoles	吡咯并吲哚	-	-	-	-	-	-	-	-	-	-	-	-	-	CC1C(N2C13C(C(C4(N3C(=O)C5=CC6=C(C(C=CN5C4=O)(C)C)NC7=CC=CC=C76)O)OC)(C8=CC=CC=C82)O)(C)C	PNJDFZNVNWQTFD-KTJJPEJQSA-N	8.49936	3.08735	2.31138e-05	0.951389	2.09454	up	1.24243e+07	6.28963e+07	2.74844e+07	5.47095e+06	1.44206e+07	2.28457e+07	3.4533e+07	7.32167e+06	5.55194e+06	1.05438e+07
Com_5065_neg	Glucose lactate ketone	葡萄糖乳酸酮	N	C13H20O13	384.09	383.081	5.31595	[M-H]-	1.252	-	3	C18	Organic oxygen compounds	有机氧化合物	Organooxygen compounds	有机氧化合物	Carbohydrates and carbohydrate conjugates	碳水化合物和碳水化合物结合物	"-"	HMDB0252781	Organic oxygen compounds	Organooxygen compounds	Carbohydrates and carbohydrate conjugates	-	-	-	-	-	-	-	-	CC(O)C(=O)OC(=O)OC(=O)C(C)(O)C1(O)OC(CO)C(O)C(O)C1O	RJHWLOLAORKKFT-UHFFFAOYSA-N	10.8448	3.43893	2.37856e-05	0.930556	1.67232	up	849552	5.61006e+06	1.31923e+06	109990	501837	1.09849e+06	1.89894e+06	866894	180524	957170
Com_5424_neg	Maryal	-	N	C20H34O9	418.22	417.213	1.06145	[M-H]-	6.486	0.71	2	C18	Organic oxygen compounds	有机氧化合物	Organooxygen compounds	有机氧化合物	Carbohydrates and carbohydrate conjugates	碳水化合物和碳水化合物结合物	-	-	-	-	-	-	-	-	-	-	-	-	-	CC1C(C(CC(O1)OC2C(OC(CC2O)OC3C(OC=CC3OC)C)C)OC)O	FXCCXRYBFVGDRR-TYHBFHBZSA-N	0.0757806	-3.72203	2.54521e-05	1	2.15408	down	1.06917e+07	2.86531e+07	1.44132e+07	4.58289e+06	5.91128e+06	2.35497e+07	4.02531e+07	1.38199e+06	185461	1.30226e+07
Com_2010_neg	Stachyose	水苏糖	N	C24H42O21	666.222	665.216	1.66045	[M-H]-	1.959	0.87	1	C18	Organic oxygen compounds	有机氧化合物	Organooxygen compounds	有机氧化合物	Carbohydrates and carbohydrate conjugates	碳水化合物和碳水化合物结合物	"470-55-3"	HMDB0003553	Organic oxygen compounds	Organooxygen compounds	Carbohydrates and carbohydrate conjugates	Stachyose	C01613	map00052;map01100	-	-	-	-	439531	OC[C@H]1O[C@@](CO)(O[C@H]2O[C@H](CO[C@H]3O[C@H](CO[C@H]4O[C@H](CO)[C@H](O)[C@H](O)[C@H]4O)[C@H](O)[C@H](O)[C@H]3O)[C@@H](O)[C@H](O)[C@H]2O)[C@@H](O)[C@@H]1O	UQZIYBXSHAGNOE-XNSRJBNMSA-N	23.768	4.57095	2.60383e-05	0.979167	1.89592	up	4.67285e+07	2.20771e+08	7.0375e+07	8.31572e+06	1.40561e+07	1.1278e+08	8.86079e+07	4.51032e+07	3.00348e+07	1.28938e+07
Com_5830_neg	Coroglaucigenin 3-O-sulfate	-	N	C23H34O8S	470.197	469.193	6.56224	[M-H]-	5.575	0.70	2	C18	Lipids and lipid-like molecules	脂质和类脂分子	Steroids and steroid derivatives	类固醇和类固醇衍生物	Steroid lactones	类固醇内酯	-	-	-	-	-	-	-	-	-	-	-	-	-	CC12CCC3C(C1(CCC2C4=CC(=O)OC4)O)CCC5C3(CCC(C5)OS(=O)(=O)O)CO	FHVGMXVCRMOQAV-AULARHRYSA-N	11.0831	3.47029	2.79629e-05	0.972222	1.96588	up	8.76654e+06	4.10107e+07	2.07152e+07	2.7819e+06	1.45715e+07	1.4222e+07	2.68523e+07	6.39357e+06	4.6809e+06	7.26961e+06
Com_1535_neg	Lansoprazole sulfone	兰索拉唑磺化物	N	C16H14F3N3O3S	385.071	384.066	5.94422	[M-H]-	5.34	-	3	C18	Organoheterocyclic compounds	有机杂环化合物	Benzimidazoles	苯并咪唑类	Sulfinylbenzimidazoles	亚磺酰苯并咪唑类	"131926-99-3"	HMDB0014009	Organoheterocyclic compounds	Benzimidazoles	Sulfinylbenzimidazoles	-	-	-	-	-	-	-	10385385	CC1=C(OCC(F)(F)F)C=CN=C1CS(=O)(=O)C1=NC2=CC=CC=C2N1	TVMJMCGRSSSSDJ-UHFFFAOYSA-N	9.52838	3.25223	2.82138e-05	0.993056	1.74035	up	2.38527e+06	1.98234e+07	5.57014e+06	2.93329e+06	4.59772e+06	8.63483e+06	2.02479e+07	3.54158e+06	2.73965e+06	5.4405e+06
Com_4213_neg	Monoacetyldiglyceride	-	N	C11H16O10	308.074	307.065	7.49786	[M-H]-	1.583	-	3	C18	Organic acids and derivatives	有机酸及其衍生物	Carboxylic acids and derivatives	羧酸及其衍生物	Tricarboxylic acids and derivatives	三羧酸及其衍生物	"-"	HMDB0254848	Organic acids and derivatives	Carboxylic acids and derivatives	Tricarboxylic acids and derivatives	-	-	-	-	-	-	-	129678935	CC(=O)OC(C(O)CO)C1(CO)OC(=O)C(CO)OC1=O	ZQSYXRZYUJPWKK-UHFFFAOYSA-N	8.55146	3.09617	2.89053e-05	0.9375	1.5096	up	422004	435597	1.14541e+06	1.35599e+06	2.81581e+06	6.34606e+06	6.0112e+06	2.51591e+06	1.63815e+06	5.09999e+06
Com_6310_neg	Arillanin G	-	N	C25H30O14	554.164	553.155	2.51187	[M-H]-	1.284	-	3	C18	Organic oxygen compounds	有机氧化合物	Organooxygen compounds	有机氧化合物	Carbohydrates and carbohydrate conjugates	碳水化合物和碳水化合物结合物	-	-	-	-	-	-	-	-	-	-	-	-	-	C1=CC=C(C=C1)C(=O)C2=C(C(=C(C(=C2O)C3C(C(C(C(O3)CO)O)O)O)O)C4C(C(C(C(O4)CO)O)O)O)O	JOCUNCZSUBRYEK-CSJXZEEZSA-N	16.7187	4.06339	3.0835e-05	0.972222	2.12436	up	5.31661e+07	1.99533e+08	4.23029e+07	1.27249e+07	4.57217e+07	9.13475e+07	1.69318e+08	3.98303e+07	3.40911e+07	3.35929e+07
Com_4763_neg	5-methylthiopentyldesulfoglucosinolate	5-甲硫基戊基脱磺基硫代葡萄糖苷	N	C13H25NO6S2	355.112	354.106	2.08974	[M-H]-	5.029	-	3	C18	Organic oxygen compounds	有机氧化合物	Organooxygen compounds	有机氧化合物	Carbohydrates and carbohydrate conjugates	碳水化合物和碳水化合物结合物	"-"	HMDB0304219	Organic oxygen compounds	Organooxygen compounds	Carbohydrates and carbohydrate conjugates	-	-	-	-	-	-	-	74960830	CSCCCCCC(SC1OC(CO)C(O)C(O)C1O)=NO	HKIBRYCZLMJRFT-UHFFFAOYSA-N	6.2286	2.63891	3.23386e-05	0.944444	2.08717	up	2.64202e+06	2.28843e+07	8.17318e+06	2.13197e+06	6.73933e+06	7.75055e+06	1.17528e+07	2.75282e+06	2.14369e+06	3.21913e+06
Com_2753_neg	2-Hydroxy-6-oxonona-2,4-diene-1,9-dioate	-	N	C9H10O6	214.048	213.04	0.7618	[M-H]-	5.007	-	3	C18	Organic acids and derivatives	有机酸及其衍生物	Keto acids and derivatives	酮酸及其衍生物	Medium-chain keto acids and derivatives	中链酮酸及其衍生物	-	-	-	-	-	2-Hydroxy-6-oxonona-2,4-diene-1,9-dioate; (2Z,4E)-2-Hydroxy-6-oxonona-2,4-diene-1,9-dioate	C04479	map00360;map01100;map01120;map01220	-	-	-	-	-	C(CC(=O)O)C(=O)C=CC=C(C(=O)O)O	RFENOVFRMPRRJI-AFCKVHGPSA-N	6.70863	2.74602	3.28513e-05	0.930556	1.9241	up	2.73941e+07	4.21442e+07	3.69797e+07	9.74176e+06	2.46416e+07	1.73532e+07	4.51945e+07	1.61616e+07	3.8847e+06	5.43018e+06
Com_5992_neg	6-O-Galloylsucrose	6-O-没食子酸葡萄糖苷	N	C19H26O15	494.127	493.124	8.25297	[M-H]-	5.38	-	3	C18	Benzenoids	苯类化合物	Benzene and substituted derivatives	苯及其取代衍生物	Benzoic acids and derivatives	苯甲酸及其衍生物	"115731-15-2"	HMDB0039282	Benzenoids	Benzene and substituted derivatives	Benzoic acids and derivatives	-	-	-	-	-	-	-	14055557	OCC1OC(CO)(OC2OC(COC(=O)C3=CC(O)=C(O)C(O)=C3)C(O)C(O)C2O)C(O)C1O	SNSUBUCSOCHKOG-UHFFFAOYSA-N	11.2876	3.49667	3.38482e-05	0.923611	1.79452	up	869912	6.24367e+06	646080	1.00843e+06	927286	3.93288e+06	4.38565e+06	666924	101709	1.04955e+06
Com_6290_neg	Siphonodictyal B1	-	N	C24H35NO9S2	545.175	544.168	0.1301	[M-H]-	5.241	-	3	C18	Lipids and lipid-like molecules	脂质和类脂分子	Prenol lipids	异戊烯醇脂	Sesquiterpenoids	倍半萜类	-	-	-	-	-	-	-	-	-	-	-	-	-	CC1CCC2C(CCCC2(C1=CC3=CC(=C(C(=C3OS(=O)(=O)O)C=NCCS(=O)(=O)O)O)O)C)(C)C	FHQITOIUGPNWFK-AFGCWVOFSA-N	6.67459	2.73868	3.40277e-05	0.965278	1.86523	up	2.38283e+06	1.41047e+07	4.78783e+06	1.28795e+06	3.72681e+06	5.61002e+06	1.27888e+07	2.13883e+06	1.09045e+06	2.57574e+06
Com_5796_neg	Benzylpenicilloyl G	-	N	C22H31N3O6S	465.193	464.189	6.22869	[M-H]-	4.809	-	3	C18	Organic acids and derivatives	有机酸及其衍生物	Carboxylic acids and derivatives	羧酸及其衍生物	Amino acids, peptides, and analogues	氨基酸、肽和类似物	"-"	HMDB0249082	Organic acids and derivatives	Carboxylic acids and derivatives	Amino acids, peptides, and analogues	-	-	-	-	-	-	-	119212	CC1(C)SC(NC1C(O)=O)C(NC(=O)CC1=CC=CC=C1)C(=O)NCCCCCC(O)=O	KJABUVRFCPPJPD-UHFFFAOYSA-N	7.25776	2.85952	3.57391e-05	0.979167	1.70439	up	6.82961e+06	3.91473e+07	2.11527e+07	7.75331e+06	9.7586e+06	2.91976e+07	5.24552e+07	6.96808e+06	1.04816e+07	1.55309e+07
Com_2069_neg	1,1,1,1-Kestohexaose	蔗果六糖	N	C36H62O31	990.328	989.322	1.50235	[M-H]-	4.673	-	3	C18	Organic oxygen compounds	有机氧化合物	Organooxygen compounds	有机氧化合物	Carbohydrates and carbohydrate conjugates	碳水化合物和碳水化合物结合物	"62512-19-0"	-	-	-	-	-	-	-	-	-	-	-	-	C(C1C(C(C(C(O1)OC2(C(C(C(O2)CO)O)O)COC3(C(C(C(O3)CO)O)O)COC4(C(C(C(O4)CO)O)O)COC5(C(C(C(O5)CO)O)O)COC6(C(C(C(O6)CO)O)O)CO)O)O)O)O	BWRYDXSZCCQXIF-TWMOFSFSSA-N	11.8374	3.56529	3.67741e-05	0.993056	2.03213	up	1.51151e+06	7.21712e+06	1.81469e+06	643637	1.45834e+06	3.30238e+06	5.30442e+06	748202	842838	1.21159e+06
Com_1023_neg	salicylic acid glucoside	2-O-BETA-吡喃葡萄糖基水杨酸	N	C13H16O8	300.085	299.078	2.0281	[M-H]-	4.634	0.85	1	C18	Organic oxygen compounds	有机氧化合物	Organooxygen compounds	有机氧化合物	Carbohydrates and carbohydrate conjugates	碳水化合物和碳水化合物结合物	"10366-91-3"	-	-	-	-	-	-	-	-	-	-	-	151505	C1=CC=C(C(=C1)C(=O)O)OC2[C@@H]([C@H]([C@@H]([C@H](O2)CO)O)O)O	TZPBMNKOLMSJPF-TWEVDUBQSA-N	24.5157	4.61563	3.70527e-05	0.986111	2.04006	up	1.15925e+07	6.76115e+07	1.35709e+07	2.22222e+06	8.12201e+06	2.05159e+07	3.56467e+07	7.50826e+06	7.21642e+06	1.01422e+07
Com_5276_neg	Merodesmosine	-	N	C18H34N4O6	402.248	401.241	1.6026	[M-H]-	5.53	-	3	C18	Organic acids and derivatives	有机酸及其衍生物	Carboxylic acids and derivatives	羧酸及其衍生物	Amino acids, peptides, and analogues	氨基酸、肽和类似物	"17096-97-8"	HMDB0030407	Organic acids and derivatives	Carboxylic acids and derivatives	Amino acids, peptides, and analogues	-	-	-	-	-	-	-	131751013	NC(CCCCNC\C(CCC(N)C(O)=O)=C\CCCC(N)C(O)=O)C(O)=O	ZUXGPPMNMKSOEO-LFYBBSHMSA-N	5.78259	2.53172	3.91393e-05	0.951389	1.65866	up	4.586e+06	2.69545e+07	5.23596e+06	7.66437e+06	6.81113e+06	3.13168e+07	3.41919e+06	1.03964e+07	1.72959e+07	3.02973e+07
Com_134_neg	Gulonolactone	D-古洛糖酸-gamma-内酯	N	C6H10O6	178.048	159.03	0.84252	[M-H-H2O]-	1.285	0.93	1	C18	Organoheterocyclic compounds	有机杂环化合物	Lactones	内酯类	Gamma butyrolactones	γ-丁内酯	"1128-23-0"	HMDB0003466	Organoheterocyclic compounds	Lactones	Gamma butyrolactones	L-Gulono-1,4-lactone; L-Gulono-gamma-lactone; gamma-Gulonolactone; L-Gulonic acid gamma-lactone; L-Gulonolactone	C01040	map00053;map01100;map01240	-	-	-	-	439373	[H][C@@]1(OC(=O)[C@@H](O)[C@H]1O)[C@@H](O)CO	SXZYCXMUPBBULW-SKNVOMKLSA-N	4.43409	2.14864	3.92567e-05	0.979167	1.72241	up	1.82605e+07	7.37821e+07	5.53632e+07	7.56265e+06	1.71602e+07	1.29141e+07	1.50556e+07	1.25945e+07	1.27158e+07	1.95319e+07
Com_4711_neg	11beta,13-dihydrolactucin 15-oxalate	-	N	C17H18O8	350.1	349.091	5.64684	[M-H]-	1.35	-	3	C18	Organic acids and derivatives	有机酸及其衍生物	Carboxylic acids and derivatives	羧酸及其衍生物	Tricarboxylic acids and derivatives	三羧酸及其衍生物	-	-	-	-	-	-	-	-	-	-	-	-	121225503	CC1C2C(CC(=C3C(C2OC1=O)C(=CC3=O)COC(=O)C(=O)O)C)O	ZIRFGNHEXDKBIN-WMNLTVTKSA-N	7.77735	2.95928	3.94164e-05	0.9375	1.95238	up	2.08013e+07	1.10221e+08	2.04413e+07	6.87931e+06	1.59563e+07	4.49604e+07	8.0415e+07	1.73758e+07	1.70205e+07	1.84097e+07
Com_4791_neg	5-Methoxy-galloyl-1,4-galactarolactone	5-甲氧基-没食子酰-1,4-半乳糖内酯	N	C14H14O11	358.054	357.048	3.52992	[M-H]-	1.117	-	3	C18	Benzenoids	苯类化合物	Benzene and substituted derivatives	苯及其取代衍生物	Benzoic acids and derivatives	苯甲酸及其衍生物	"-"	HMDB0037203	Benzenoids	Benzene and substituted derivatives	Benzoic acids and derivatives	-	-	-	-	-	-	-	85241966	COC(=O)C(OC(=O)C1=CC(O)=C(O)C(O)=C1)C1OC(=O)C(O)C1O	RQUDYYZIFCIQQF-UHFFFAOYSA-N	0.0912048	-3.45475	4.22999e-05	0.944444	2.11724	down	79676.8	1.99493e+06	25288.6	33242.8	229103	122929	332377	106789	2376.61	684366
Com_578_neg	methyl-beta-glucopyranoside	甲基β-D-吡喃葡萄糖苷半水合物	N	C7H14O6	194.079	239.077	0.58539	[M+HCOOH-H]-	1.3	0.70	1	C18	Organic oxygen compounds	有机氧化合物	Organooxygen compounds	有机氧化合物	Carbohydrates and carbohydrate conjugates	碳水化合物和碳水化合物结合物	"709-50-2"	HMDB0029965	Organic oxygen compounds	Organooxygen compounds	Carbohydrates and carbohydrate conjugates	-	-	-	-	-	-	-	445238	COC1C(C(C(C(O1)CO)O)O)O	HOVAGTYPODGVJG-XUUWZHRGSA-N	4.8762	2.28576	4.27405e-05	0.951389	2.02437	up	6.56761e+07	2.39353e+08	9.08988e+07	2.23898e+07	6.31065e+07	7.17508e+07	1.29565e+08	4.50821e+07	4.33489e+07	3.78004e+07
Com_5439_neg	7-O-Methylmorroniside	7-O-甲基莫诺苷	N	C18H28O11	420.163	419.158	4.24582	[M-H]-	5.221	0.65	2	C18	Organic oxygen compounds	有机氧化合物	Organooxygen compounds	有机氧化合物	Carbohydrates and carbohydrate conjugates	碳水化合物和碳水化合物结合物	"41679-97-4"	-	-	-	-	-	-	-	-	-	-	-	-	CC1C2C(CC(O1)OC)C(=COC2OC3C(C(C(C(O3)CO)O)O)O)C(=O)OC	IZODPOCIKVLNIL-BSUNYROJSA-N	3.49867	1.80681	4.3286e-05	0.9375	1.84642	up	3.76812e+06	1.89332e+07	9.89213e+06	3.24404e+06	6.76558e+06	1.02405e+07	1.1664e+07	3.99397e+06	5.27924e+06	6.98258e+06
Com_2434_neg	6-Chloro-2,3,4,5-tetrahydro-1H-3-benzazepine	6-氯-2,3,4,5-四氢-1H-3-苯并氮杂	N	C10H12ClN	181.066	180.06	5.96495	[M-H]-	1.363	-	3	C18	Organoheterocyclic compounds	有机杂环化合物	Benzazepines	苯并氮卓类	-	-	"-"	HMDB0247043	Organoheterocyclic compounds	Benzazepines	-	-	-	-	-	-	-	-	117762	ClC1=CC=CC2=C1CCNCC2	KGJFKHNSLOSGMN-UHFFFAOYSA-N	3.45882	1.79028	4.68517e-05	0.965278	1.93887	up	1.17133e+07	3.99007e+07	3.18316e+07	1.19354e+07	1.90663e+07	1.82007e+07	2.28886e+07	8.95079e+06	8.26117e+06	1.22554e+07
Com_5117_neg	Ixoside	-	N	C16H20O11	388.101	387.094	1.71603	[M-H]-	5.209	-	3	C18	Lipids and lipid-like molecules	脂质和类脂分子	Prenol lipids	异戊烯醇脂	Terpene glycosides	萜烯糖苷	-	-	-	-	-	-	-	-	LMPR0102070040	Prenol Lipids [PR]	Isoprenoids [PR01]	C10 isoprenoids (monoterpenes) [PR0102]	-	C1C=C(C2C1C(=COC2OC3C(C(C(C(O3)CO)O)O)O)C(=O)O)C(=O)O	AYRQUPRKTDTPEN-SQQPMCIGSA-N	5.14047	2.3619	4.84218e-05	0.9375	1.65187	up	9.13256e+06	5.15614e+07	1.91709e+07	5.17459e+06	1.13545e+07	1.86094e+07	3.86769e+07	6.79802e+06	5.81158e+06	9.35914e+06
Com_4726_neg	4-(4-Deoxy-beta-D-gluc-4-enuronosyl)-D-galacturonate	4-(4-脱氧-β-D-葡萄糖-4-烯醛糖基)-D-半乳糖醛酸	N	C12H16O12	352.064	351.057	1.23881	[M-H]-	1.715	0.66	2	C18	Organic oxygen compounds	有机氧化合物	Organooxygen compounds	有机氧化合物	Carbohydrates and carbohydrate conjugates	碳水化合物和碳水化合物结合物	-	-	-	-	-	-	C04733	-	-	-	-	-	-	C1=C(OC(C(C1O)O)OC2C(C(C(OC2C(=O)O)O)O)O)C(=O)O	LLVVMXFNKAHVEZ-JDRPKTLISA-N	0.142948	-2.80644	5.06144e-05	0.9375	1.88054	down	2.84873e+06	1.0494e+07	4.85131e+06	671909	3.03716e+06	6.2247e+06	1.17506e+07	1.14857e+06	3.47845e+06	4.74869e+06
Com_6286_neg	Nudifloside C	-	N	C26H38O12	542.236	541.231	3.70921	[M-H]-	5.332	0.66	2	C18	Organic oxygen compounds	有机氧化合物	Organooxygen compounds	有机氧化合物	Carbohydrates and carbohydrate conjugates	碳水化合物和碳水化合物结合物	-	-	-	-	-	-	-	-	-	-	-	-	-	CC=C1C2CC(=O)OCC3C(CC(C3C(COC(=O)C2=COC1OC4C(C(C(C(O4)CO)O)O)O)C)O)C	AJSGWOXJRVVHLI-KUNQWTTOSA-N	7.56637	2.9196	5.0724e-05	0.965278	1.95559	up	4.18816e+06	2.34197e+07	1.07865e+07	2.70129e+06	8.21602e+06	7.61122e+06	1.64088e+07	3.307e+06	2.52182e+06	3.88593e+06
Com_6269_neg	Alangionoside O	-	N	C24H42O13	538.263	537.255	0.11632	[M-H]-	5.338	0.70	2	C18	Lipids and lipid-like molecules	脂质和类脂分子	Prenol lipids	异戊烯醇脂	Terpene glycosides	萜烯糖苷	-	-	-	-	-	-	-	-	-	-	-	-	-	CC(C=CC1(C(CC(CC1(C)O)OC2C(C(C(C(O2)COC3C(C(C(CO3)O)O)O)O)O)O)(C)C)O)O	RIHVUVZNBNYDHR-KMACOFCMSA-N	10.0625	3.33092	5.31414e-05	0.951389	1.90566	up	6.68503e+06	3.47151e+07	1.84429e+07	3.6195e+06	1.43329e+07	1.52946e+07	4.38858e+07	8.41444e+06	4.65652e+06	4.10315e+06
Com_2498_neg	2,4-Diaminobenzenesulfonic acid	2,4-二氨基苯磺酸	N	C6H8N2O3S	188.026	187.019	6.53308	[M-H]-	1.323	0.56	2	C18	Benzenoids	苯类化合物	Benzene and substituted derivatives	苯及其取代衍生物	Benzenesulfonic acids and derivatives	苯磺酸及其衍生物	"88-63-1"	-	-	-	-	-	-	-	-	-	-	-	66623	O=S(=O)(O)C1=CC=C(N)C=C1N	JVMSQRAXNZPDHF-UHFFFAOYSA-N	0.171178	-2.54643	5.52847e-05	0.902778	1.93394	down	662848	940814	811276	1.4757e+07	580486	3.06788e+06	1.65745e+06	2.00047e+06	671168	3.25885e+06
Com_4624_neg	phenyl[1-(n-succinylamino)pentyl]phosphonate	-	N	C15H22NO6P	343.118	342.113	4.18144	[M-H]-	1.289	-	3	C18	Benzenoids	苯类化合物	Benzene and substituted derivatives	苯及其取代衍生物	Phenoxy compounds	苯氧基化合物	-	-	-	-	-	-	-	-	LMFA08020199	Fatty Acyls [FA]	Fatty amides [FA08]	N-acyl amines [FA0802]	-	CCCCC(NC(=O)CCC(=O)O)P(=O)(O)OC1=CC=CC=C1	FJQWWGCHPFSERW-CQSZACIVSA-N	12.3198	3.62291	6.00707e-05	0.958333	1.87313	up	3.75039e+06	2.29212e+07	1.36708e+06	1.19901e+06	2.03928e+06	7.44179e+06	1.84523e+07	2.19579e+06	2.4513e+06	4.52861e+06
Com_5071_neg	Acetyl-maltose	乙酰麦芽糖	N	C14H24O12	384.127	383.12	0.48464	[M-H]-	1.3	0.81	2	C18	Organic oxygen compounds	有机氧化合物	Organooxygen compounds	有机氧化合物	Carbohydrates and carbohydrate conjugates	碳水化合物和碳水化合物结合物	-	-	-	-	-	-	C02130	-	-	-	-	-	-	CC(=O)OCC1C(C(C(C(O1)OC2C(OC(C(C2O)O)O)CO)O)O)O	IJVLHLCOMOKFHH-DURRTVQMSA-N	8.02561	3.00461	6.06848e-05	0.9375	1.96269	up	2.25891e+07	8.51271e+07	1.5348e+07	9.46222e+06	7.46057e+07	3.21474e+07	2.38231e+08	1.60586e+07	2.18736e+07	5.88178e+07
Com_5527_neg	Zizybeoside I	-	N	C19H28O11	432.163	431.157	2.1596	[M-H]-	5.273	0.70	2	C18	Organic oxygen compounds	有机氧化合物	Organooxygen compounds	有机氧化合物	Carbohydrates and carbohydrate conjugates	碳水化合物和碳水化合物结合物	-	HMDB0034954	Organic oxygen compounds	Organooxygen compounds	Carbohydrates and carbohydrate conjugates	-	C17564	-	-	-	-	-	-	C1=CC=C(C=C1)COC2C(C(C(C(O2)CO)O)O)OC3C(C(C(C(O3)CO)O)O)O	WKXRKKUZTXIFJY-UELUTJGDSA-N	5.73607	2.52006	6.13882e-05	0.944444	1.9778	up	1.1988e+07	6.53001e+07	2.7374e+07	6.12739e+06	1.77121e+07	2.52199e+07	4.55397e+07	8.70446e+06	5.7966e+06	1.27146e+07
Com_1345_neg	Isomalt	异麦芽酮糖醇	N	C12H24O11	344.132	343.125	0.76783	[M-H]-	1.31	0.95	1	C18	Lipids and lipid-like molecules	脂质和类脂分子	Fatty Acyls	脂肪酰类	Fatty acyl glycosides	脂肪酰糖苷	"64519-82-0"	HMDB0029911	Lipids and lipid-like molecules	Fatty Acyls	Fatty acyl glycosides	-	-	-	-	-	-	-	-	OCC(O)C(O)C(O)C(O)COC1OC(CO)C(O)C(O)C1O	SERLAGPUMNYUCK-UHFFFAOYSA-N	13.697	3.77579	6.18443e-05	0.993056	1.78863	up	1.58619e+07	1.03365e+08	1.24631e+07	7.9872e+06	1.7748e+07	4.08758e+07	4.4627e+08	1.66284e+07	1.92796e+07	3.07233e+07
Com_6111_neg	Mallophenol A	-	N	C23H26O13	510.137	509.128	3.94315	[M-H]-	1.381	-	3	C18	Benzenoids	苯类化合物	Benzene and substituted derivatives	苯及其取代衍生物	Benzoic acids and derivatives	苯甲酸及其衍生物	-	-	-	-	-	-	-	-	-	-	-	-	-	COC1=C(C=CC(=C1)C2C(OC3C(O2)C(C(C(O3)COC(=O)C4=CC(=C(C(=C4)O)O)O)O)O)CO)O	AKCZTYUUVZJONY-HBYZOQDXSA-N	9.88147	3.30473	6.39731e-05	0.930556	1.68558	up	1.59133e+07	6.8909e+07	1.17116e+07	2.53402e+06	2.43981e+06	2.90675e+07	4.98161e+07	1.43083e+07	1.13484e+07	6.39703e+06
Com_5045_neg	Myobontioside A	-	N	C15H23ClO9	382.103	381.098	6.65498	[M-H]-	1.31	0.64	2	C18	Lipids and lipid-like molecules	脂质和类脂分子	Prenol lipids	异戊烯醇脂	Terpene glycosides	萜烯糖苷	-	-	-	-	-	-	-	-	-	-	-	-	-	C1C(C2C=COC(C2C1(CCl)O)OC3C(C(C(C(O3)CO)O)O)O)O	BGKKWSNXGCFWIU-KUCMQDQUSA-N	29.0332	4.85963	6.48878e-05	0.972222	1.799	up	1.77918e+07	1.06557e+08	1.01278e+07	4.53758e+06	1.67564e+07	3.2886e+07	7.01053e+08	2.4104e+07	1.61006e+07	1.65891e+07
Com_5310_neg	Bazzania acid	-	N	C18H16O11	408.069	407.066	9.51739	[M-H]-	5.075	-	3	C18	Organic acids and derivatives	有机酸及其衍生物	Carboxylic acids and derivatives	羧酸及其衍生物	Tetracarboxylic acids and derivatives	四羧酸及其衍生物	-	-	-	-	-	-	-	-	-	-	-	-	-	C1=CC(=C(C=C1C2C(C(=CC(=CC(=O)O)C2(CC(=O)O)O)C(=O)O)C(=O)O)O)O	VJOTYOQIXUAZMO-VRQUJSSESA-N	0.119284	-3.06752	6.67734e-05	0.909722	2.0567	down	756129	638673	186629	465616	2.64045e+06	1.19427e+06	1.75538e+06	1.65134e+06	470350	393768
Com_4224_neg	Isotan B	-	N	C14H15NO7	309.085	308.078	1.44792	[M-H]-	5.326	0.76	2	C18	Organic oxygen compounds	有机氧化合物	Organooxygen compounds	有机氧化合物	Carbohydrates and carbohydrate conjugates	碳水化合物和碳水化合物结合物	-	-	-	-	-	-	C08494	-	-	-	-	-	-	C1=CC=C2C(=C1)C(=CN2)OC(=O)C3C(C(C(O3)(CO)O)O)O	KGXOHVOUKNLUNP-VFJKSUPXSA-N	5.20744	2.38058	6.95019e-05	0.9375	1.75819	up	8.32712e+07	4.43195e+08	1.45792e+08	5.68236e+07	9.11505e+07	1.90447e+08	2.729e+08	6.67888e+07	3.74627e+07	4.51679e+07
Com_4967_neg	Rosiridoside C	-	N	C18H30O8	374.194	373.187	0.91371	[M-H]-	5.92	0.88	2	C18	Lipids and lipid-like molecules	脂质和类脂分子	Prenol lipids	异戊烯醇脂	Terpene glycosides	萜烯糖苷	-	-	-	-	-	-	-	-	-	-	-	-	-	CC(=CCC(C(=CCOC1C(C(C(C(O1)COC(=O)C)O)O)O)C)O)C	LJCGTVANQJWUDP-ZJTDOJAJSA-N	4.41821	2.14346	6.9899e-05	0.9375	1.93018	up	5.89769e+07	3.10028e+08	1.42415e+08	3.72572e+07	8.1978e+07	1.21143e+08	1.89643e+08	4.76697e+07	4.22962e+07	6.86244e+07
Com_4465_neg	6-[3-(carboxymethyl)phenoxy]-3,4,5-trihydroxyoxane-2-carboxylic acid	6-[3-(羧甲基)苯氧基]-3,4,5-三羟基氧杂环己烷-2-羧酸	N	C14H16O9	328.079	327.073	3.16523	[M-H]-	5.028	0.52	2	C18	Organic oxygen compounds	有机氧化合物	Organooxygen compounds	有机氧化合物	Carbohydrates and carbohydrate conjugates	碳水化合物和碳水化合物结合物	"-"	HMDB0125161	Organic oxygen compounds	Organooxygen compounds	Carbohydrates and carbohydrate conjugates	-	-	-	-	-	-	-	131831696	OC1C(O)C(OC2=CC=CC(CC(O)=O)=C2)OC(C1O)C(O)=O	UJBQYMIQTYWRFA-UHFFFAOYSA-N	0.265121	-1.91528	7.16647e-05	0.916667	1.9616	down	2.25868e+06	5.34861e+06	5.92911e+06	1.50542e+06	3.74352e+06	6.23329e+06	1.37301e+07	1.65592e+06	1.90882e+06	4.4009e+06
Com_1231_neg	n-Hexyl-beta-D-glucopyranoside	己基β-D-吡喃葡萄糖苷	N	C12H24O6	264.157	323.172	1.50439	[M+CH3COOH-H]-	4.845	-	3	C18	Lipids and lipid-like molecules	脂质和类脂分子	Fatty Acyls	脂肪酰类	Fatty acyl glycosides	脂肪酰糖苷	"59080-45-4"	-	-	-	-	-	-	-	-	-	-	-	181215	CCCCCCOC1C(C(C(C(O1)CO)O)O)O	JVAZJLFFSJARQM-RMPHRYRLSA-N	5.37219	2.42551	7.25407e-05	0.9375	1.9388	up	1.95388e+06	9.42499e+06	3.62624e+06	693424	2.22081e+06	2.67414e+06	4.75691e+06	1.37145e+06	1.20051e+06	1.464e+06
Com_6618_neg	Eucalmaidin D	-	N	C31H34O14	630.195	629.185	4.02904	[M-H]-	5.084	-	3	C18	Phenylpropanoids and polyketides	苯丙素类和聚酮类	Flavonoids	黄酮类化合物	Flavonoid glycosides	黄酮糖苷	-	-	-	-	-	-	-	-	-	-	-	-	-	CC(C)(C1CCC(=CC1)C(=O)OCC2C(C(C(C(O2)OC3=C(C=C(C=C3)C4=C(C(=O)C5=C(C=C(C=C5O4)O)O)O)O)O)O)O)O	VPEVCJYUUTVRAN-GXULVKLVSA-N	4.7316	2.24233	7.99027e-05	0.909722	1.76985	up	2.78361e+07	1.18597e+08	5.73061e+07	9.82889e+06	3.17278e+07	4.58617e+07	6.51413e+07	1.79593e+07	1.15358e+07	2.09788e+07
Com_5169_neg	Chemomicin A	-	N	C19H20O9	392.111	391.101	5.06421	[M-H]-	1.304	-	3	C18	Benzenoids	苯类化合物	Tetralins	四氢化萘	-	-	-	-	-	-	-	-	-	-	-	-	-	-	-	CC1(C(C(C2(C(C1=O)CCC34C2(O3)C(C5=C(C4=O)C(=CC=C5)O)O)O)O)O)O	YNVGLAUJWUMOQY-UHFFFAOYSA-N	8.41663	3.07324	8.00495e-05	0.9375	1.96845	up	1.8624e+08	1.01509e+09	2.06374e+08	4.78841e+07	1.15033e+08	3.82435e+08	5.48073e+08	1.43217e+08	1.25673e+08	1.28158e+08
Com_82_neg	Adenine monohydrochloride hemihydrate	腺嘌呤	N	C5H5N5	135.054	134.047	2.00681	[M-H]-	1.46	1.00	1	C18	Organic acids and derivatives	有机酸及其衍生物	Carboxylic acids and derivatives	羧酸及其衍生物	Amino acids, peptides, and analogues	氨基酸、肽和类似物	"6055-72-7"	-	-	-	-	-	-	-	-	-	-	-	-	C1=NC2=NC=NC(=C2N1)N.O.Cl	DHMQDGOQFOQNFH-UHFFFAOYSA-N	0.0675053	-3.88886	8.02048e-05	0.902778	1.87327	down	1.42494e+06	491137	1.04012e+07	3.35838e+06	9.30883e+06	8.76241e+06	3.3862e+07	2.01897e+06	980192	4.5976e+06
Com_568_neg	Glycyl-L-tyrosine	甘氨酰-L-酪氨酸水合物	N	C11H14N2O4	238.095	237.088	0.10385	[M-H]-	4.509	0.91	1	C18	Organic acids and derivatives	有机酸及其衍生物	Carboxylic acids and derivatives	羧酸及其衍生物	Amino acids, peptides, and analogues	氨基酸、肽和类似物	"658-79-7"	HMDB0028853	Organic acids and derivatives	Carboxylic acids and derivatives	Amino acids, peptides, and analogues	-	-	-	-	-	-	-	92829	NCC(=O)N[C@@H](CC1=CC=C(O)C=C1)C(O)=O	XBGGUPMXALFZOT-VIFPVBQESA-N	4.05246	2.0188	8.05398e-05	0.909722	1.81277	up	5.51239e+06	2.74924e+07	4.4473e+06	3.12572e+06	5.82632e+06	2.28767e+07	5.47512e+06	7.09638e+06	8.07113e+06	1.79051e+07
Com_5096_neg	Versicolorone	-	N	C20H18O8	386.1	385.094	3.38579	[M-H]-	5.174	-	3	C18	Benzenoids	苯类化合物	Anthracenes	蒽类	Anthraquinones	蒽醌类	-	-	-	-	-	-	C20504	map00254;map01110	-	-	-	-	-	CC(=O)CCC(CO)C1=C(C=C2C(=C1O)C(=O)C3=C(C2=O)C=C(C=C3O)O)O	HORUZDQRRJSTED-SECBINFHSA-N	5.28308	2.40138	8.63716e-05	0.916667	2.03178	up	741856	8.77327e+06	1.56324e+06	530719	758258	3.53782e+06	2.53982e+06	810990	1.93472e+06	2.46827e+06
Com_3299_neg	7-Mercaptoheptanoylthreonine	7-巯基庚酰苏氨酸	N	C11H21NO4S	263.119	262.112	0.62302	[M-H]-	5.635	0.69	2	C18	Organic acids and derivatives	有机酸及其衍生物	Carboxylic acids and derivatives	羧酸及其衍生物	Amino acids, peptides, and analogues	氨基酸、肽和类似物	-	-	-	-	-	7-Mercaptoheptanoylthreonine	C16594	map00680;map01100;map01120	-	-	-	-	-	CC(C(C(=O)O)NC(=O)CCCCCCS)O	MZUIODFZFFPDDR-SCZZXKLOSA-N	4.80458	2.26441	9.27461e-05	0.923611	1.80997	up	1.00006e+07	3.7922e+07	1.19269e+07	2.64438e+06	7.25343e+06	1.50555e+07	2.81608e+07	6.13031e+06	5.93618e+06	9.95306e+06
Com_4172_neg	Ortin-4alpha-ol 8-methyl ether	-	N	C16H16O6	304.095	303.085	6.76681	[M-H]-	1.433	-	3	C18	Phenylpropanoids and polyketides	苯丙素类和聚酮类	Flavonoids	黄酮类化合物	Flavans	黄烷	-	-	-	-	-	-	-	-	LMPK12020189	Polyketides [PK]	Flavonoids [PK12]	Flavans, Flavanols and Leucoanthocyanidins [PK1202]	-	COC1=C(C=CC2=C1OC(C(C2O)O)C3=CC=C(C=C3)O)O	GTCSLCFHBRXPGV-HZSPNIEDSA-N	8.67125	3.11624	9.44325e-05	0.923611	1.60991	up	2.57675e+06	1.13351e+07	2.24586e+06	243632	694153	6.15472e+06	7.60299e+06	2.35272e+06	2.05955e+06	3.47148e+06
Com_4689_neg	Equilin sulfate	-	N	C18H20O5S	348.103	347.098	7.48736	[M-H]-	5.265	-	3	C18	Lipids and lipid-like molecules	脂质和类脂分子	Steroids and steroid derivatives	类固醇和类固醇衍生物	Sulfated steroids	硫酸化类固醇	"-"	HMDB0251897	Lipids and lipid-like molecules	Steroids and steroid derivatives	Sulfated steroids	-	-	-	-	-	-	-	27993	CC12CCC3C(=CCC4=CC(OS(O)(=O)=O)=CC=C34)C1CCC2=O	YJBYRYVLFAUXBJ-UHFFFAOYSA-N	0.130087	-2.94245	9.48435e-05	0.958333	1.63647	down	468808	329055	889112	554429	528791	564905	541017	72519	93957.8	288171
Com_2500_neg	2-(Sec-butyldisulfanyl)-1h-imidazole	-	N	C7H12N2S2	188.044	187.036	2.97468	[M-H]-	1.549	-	3	C18	Organoheterocyclic compounds	有机杂环化合物	Azoles	唑类	Imidazoles	咪唑类	"-"	HMDB0244601	Organoheterocyclic compounds	Azoles	Imidazoles	-	-	-	-	-	-	-	219104	CCC(C)SSC1=NC=CN1	BPBPYQWMFCTCNG-UHFFFAOYSA-N	3.47248	1.79597	9.53151e-05	0.916667	1.72151	up	1.30734e+07	4.93442e+07	2.07145e+07	1.02774e+07	1.64372e+07	1.94773e+07	3.8355e+07	9.81752e+06	9.53802e+06	1.50548e+07
Com_5297_neg	1-O-p-Coumaroyl-(b-D-glucose 6-O-sulfate)	1-O-p-香豆酰基-(β-D-葡萄糖-6-O-硫酸酯)	N	C15H18O11S	406.057	405.05	1.65728	[M-H]-	5.1	-	3	C18	Phenylpropanoids and polyketides	苯丙素类和聚酮类	Cinnamic acids and derivatives	肉桂酸及其衍生物	Hydroxycinnamic acids and derivatives	羟基肉桂酸及其衍生物	"-"	HMDB0041174	Phenylpropanoids and polyketides	Cinnamic acids and derivatives	Hydroxycinnamic acids and derivatives	-	-	-	-	-	-	-	131753056	OC1C(COS(O)(=O)=O)OC(OC(=O)\C=C\C2=CC=C(O)C=C2)C(O)C1O	OMFHKRCSRGUKRK-ZZXKWVIFSA-N	0.119337	-3.06689	9.55605e-05	0.944444	2.07919	down	1.44396e+06	4.81637e+06	80789.5	509424	1.9178e+06	1.87422e+06	9.36316e+06	1.64561e+06	895650	1.60165e+06
Com_6280_neg	Valtrate hydrine B3	丙戊酸氢钾B3	N	C27H40O11	540.257	539.251	2.62049	[M-H]-	5.81	0.55	2	C18	Organic acids and derivatives	有机酸及其衍生物	Carboxylic acids and derivatives	羧酸及其衍生物	Tetracarboxylic acids and derivatives	四羧酸及其衍生物	-	-	-	-	-	-	-	-	-	-	-	-	-	CC(C)CC(=O)OCC1(C(C=C2C1C(OC=C2COC(=O)C)OC(=O)CC(C)(C)O)OC(=O)CC(C)C)O	UOZVACDGDZZCPO-IUWRHVCYSA-N	0.27487	-1.86318	9.56451e-05	0.930556	1.89224	down	1.13958e+06	9.26269e+06	1.6449e+06	1.44513e+06	3.09757e+06	9.03984e+06	6.95388e+06	1.60299e+06	2.04098e+06	3.81388e+06
Com_3430_neg	L-Tyrosine methyl ester 4-sulfate	L-酪氨酸甲酯4-硫酸	N	C10H13NO6S	275.046	274.039	1.1709	[M-H]-	5.172	-	3	C18	Organic acids and derivatives	有机酸及其衍生物	Carboxylic acids and derivatives	羧酸及其衍生物	Amino acids, peptides, and analogues	氨基酸、肽和类似物	-	-	-	-	-	-	C04201	-	-	-	-	-	-	COC(=O)C(CC1=CC=C(C=C1)OS(=O)(=O)O)N	VBDFIILFQPTRLI-VIFPVBQESA-N	0.262005	-1.93233	9.64604e-05	0.909722	1.97625	down	3.19719e+06	2.85181e+07	3.06575e+06	3.4602e+06	2.70802e+06	9.09708e+06	1.54778e+07	1.93803e+06	2.53164e+06	6.31442e+06
Com_6000_neg	Paeonin C	-	N	C23H28O12	496.158	495.152	1.52113	[M-H]-	4.95	-	3	C18	Lipids and lipid-like molecules	脂质和类脂分子	Prenol lipids	异戊烯醇脂	Terpene glycosides	萜烯糖苷	-	-	-	-	-	-	-	-	-	-	-	-	-	CC12CC3(C4CC1(C4(C(O2)O3)COC(=O)C5=CC=C(C=C5)O)OC6C(C(C(C(O6)CO)O)O)O)O	FCHVXNVDFYXLIL-VEOJMSKZSA-N	0.246212	-2.02203	9.67397e-05	0.923611	1.92778	down	1.21758e+06	7.55354e+06	2.145e+06	1.82603e+06	5.76653e+06	6.41375e+06	1.62245e+07	2.34117e+06	2.23116e+06	3.11274e+06
Com_5622_neg	Catuabine F	-	N	C23H28N2O7	444.19	443.178	9.29492	[M-H]-	5.004	0.64	2	C18	Benzenoids	苯类化合物	Benzene and substituted derivatives	苯及其取代衍生物	Benzoic acids and derivatives	苯甲酸及其衍生物	-	-	-	-	-	-	-	-	-	-	-	-	-	CN1C=CC=C1C(=O)OC2CC3CC(CC2N3C)OC(=O)C4=CC(=C(C(=C4)OC)O)OC	FDOGTDAJEOKOQD-BURFUSLBSA-N	3.8213	1.93406	9.85422e-05	0.9375	1.81454	up	2.41155e+06	9.91888e+06	4.9262e+06	1.73112e+06	3.37385e+06	4.78109e+06	8.7426e+06	1.99525e+06	2.22467e+06	3.01962e+06
Com_1133_neg	gamma-Glutamyltyrosine	Gamma-谷氨酰-酪氨酸	N	C14H18N2O6	310.116	309.11	1.55103	[M-H]-	4.913	0.98	1	C18	Organic acids and derivatives	有机酸及其衍生物	Carboxylic acids and derivatives	羧酸及其衍生物	Amino acids, peptides, and analogues	氨基酸、肽和类似物	"7432-23-7"	HMDB0011741	Organic acids and derivatives	Carboxylic acids and derivatives	Amino acids, peptides, and analogues	-	-	-	-	-	-	-	94340	C1=CC(=CC=C1CC(C(=O)O)NC(=O)CCC(C(=O)O)N)O	VVLXCWVSSLFQDS-QWRGUYRKSA-N	4.49917	2.16966	9.94304e-05	0.930556	1.67669	up	5.38384e+08	2.14717e+09	7.50937e+08	2.84043e+08	3.61459e+08	5.6654e+08	8.09952e+08	1.12297e+08	1.40031e+08	2.20739e+08
Com_204_neg	trans-Aconitic acid	反式-乌头酸	N	C6H6O6	174.016	173.01	2.21292	[M-H]-	1.967	0.93	1	C18	Organic acids and derivatives	有机酸及其衍生物	Carboxylic acids and derivatives	羧酸及其衍生物	Tricarboxylic acids and derivatives	三羧酸及其衍生物	"4023-65-8"	HMDB0000958	Organic acids and derivatives	Carboxylic acids and derivatives	Tricarboxylic acids and derivatives	trans-Aconitate; trans-Aconitic acid	C02341	map00660;map01100	-	-	-	-	444212	OC(=O)C\C(=C/C(O)=O)C(O)=O	GTZCVFVGUGFEME-HNQUOIGGSA-N	6.34796	2.66629	0.000103003	0.909722	1.94927	up	6.20233e+07	2.53576e+08	2.72618e+08	7.88057e+07	2.10469e+08	7.56873e+07	4.58525e+08	2.2658e+07	2.21601e+07	2.50311e+07
Com_2819_neg	L-histidinol-phosphate	L-组氨醇磷酸酯	N	C6H12N3O4P	221.057	220.049	1.6218	[M-H]-	1.278	-	3	C18	Organic acids and derivatives	有机酸及其衍生物	Organic phosphoric acids and derivatives	有机磷酸及其衍生物	Phosphate esters	磷酸酯类	"-"	HMDB0304403	Organic acids and derivatives	Organic phosphoric acids and derivatives	Phosphate esters	L-Histidinol phosphate	C01100	map00340;map01100;map01110;map01230	-	-	-	-	439398	N[C@H](COP(O)(O)=O)CC1=CNC=N1	CWNDERHTHMWBSI-YFKPBYRVSA-N	14.1503	3.82276	0.000105749	0.916667	1.68021	up	5.07138e+06	1.53785e+07	2.96633e+06	4.81616e+06	2.02814e+07	1.06486e+07	1.62058e+08	5.1541e+06	2.36662e+06	9.74032e+06
Com_5903_neg	Paeoniflorin	芍药苷	N	C23H28O11	480.163	479.153	6.42951	[M-H]-	5.514	-	3	C18	Lipids and lipid-like molecules	脂质和类脂分子	Prenol lipids	异戊烯醇脂	Terpene glycosides	萜烯糖苷	"23180-57-6"	HMDB0256075	Lipids and lipid-like molecules	Prenol lipids	Terpene glycosides	-	C09959	-	-	-	-	-	-	CC12CC3(C4CC1(C4(C(O2)O3)COC(=O)C5=CC=CC=C5)OC6C(C(C(C(O6)CO)O)O)O)O	YKRGDOXKVOZESV-WRJNSLSBSA-N	0.218253	-2.19593	0.000106418	0.902778	1.83586	down	542267	1.68564e+06	640408	340966	191648	756547	4.06882e+06	575371	589137	574572
Com_6048_neg	Daphneside	-	N	C21H26O14	502.132	501.126	1.92935	[M-H]-	5.078	-	3	C18	Phenylpropanoids and polyketides	苯丙素类和聚酮类	Coumarins and derivatives	香豆素及其衍生物	Coumarin glycosides	香豆素糖苷	-	-	-	-	-	-	-	-	-	-	-	-	-	C1=CC(=C(C2=C1C=CC(=O)O2)OC3C(C(C(C(O3)CO)O)O)O)OC4C(C(C(C(O4)CO)O)O)O	AWXQCKPVCRTEHJ-AJVLEMDISA-N	0.17366	-2.52566	0.000106862	0.895833	1.8204	down	619432	878336	1.30564e+06	238685	1.60781e+06	1.09911e+06	6.81839e+06	533046	366796	113344
Com_5916_neg	catalposide	梓苷	N	C22H26O12	482.142	481.134	2.9179	[M-H]-	1.373	-	3	C18	Organic oxygen compounds	有机氧化合物	Organooxygen compounds	有机氧化合物	Carbohydrates and carbohydrate conjugates	碳水化合物和碳水化合物结合物	"6736-85-2"	-	-	-	-	-	C09775	-	-	-	-	-	-	O=C(OC1C2OC2(CO)C3C(OC=CC13)OC4OC(CO)C(O)C(O)C4O)C5=CC=C(O)C=C5	UXSACQOOWZMGSE-RWORTQBESA-N	11.744	3.55385	0.000111202	0.909722	1.76751	up	2.44928e+06	1.22255e+07	447458	231730	671979	4.64469e+06	1.21024e+07	1.57747e+06	1.64671e+06	1.63976e+06
Com_6416_neg	Dehatridine	脱氢表雄酮	N	C35H32N2O6	576.226	575.22	1.80804	[M-H]-	4.681	0.54	2	C18	Organic oxygen compounds	有机氧化合物	Organooxygen compounds	有机氧化合物	Ethers	醚类	-	-	-	-	-	-	-	-	-	-	-	-	-	CN1CCC2=CC(=C3C=C2C1CC4=CC=C(C=C4)OC5=C(C=CC(=C5)CC6=NC=CC7=CC(=C(C(=C67)O3)O)OC)O)OC	ZWGJUTHSSSKIEX-MHZLTWQESA-N	12.5141	3.64548	0.000111388	0.902778	1.49844	up	3.294e+06	1.95608e+07	3.97278e+06	369338	1.90764e+06	3.81123e+06	9.31012e+06	2.18395e+06	375270	427259
Com_5974_neg	Demethylisoalangiside	-	N	C24H29NO10	491.179	490.172	1.07868	[M-H]-	5.393	-	3	C18	Organic oxygen compounds	有机氧化合物	Organooxygen compounds	有机氧化合物	Carbohydrates and carbohydrate conjugates	碳水化合物和碳水化合物结合物	-	-	-	-	-	-	C11814	map00950	-	-	-	-	-	C=CC1C2CC3C4=CC(=C(C=C4CCN3C(=O)C2=COC1OC5C(C(C(C(O5)CO)O)O)O)O)O	ODZVWJRTEQQVCO-ICBTVIENSA-N	0.0889108	-3.4915	0.000112614	0.986111	2.01652	down	480270	132843	4.72454e+06	1.59532e+06	2.99416e+06	5.80392e+06	530171	2.26208e+06	26708.4	54950.2
Com_1150_neg	Aflatoxin B1	黄曲霉素 B1	N	C17H12O6	312.063	311.056	0.73574	[M-H]-	5.588	0.62	1	C18	Phenylpropanoids and polyketides	苯丙素类和聚酮类	Coumarins and derivatives	香豆素及其衍生物	Furanocoumarins	呋喃香豆素类	"1162-65-8"	HMDB0006552	Phenylpropanoids and polyketides	Coumarins and derivatives	Furanocoumarins	Aflatoxin B1	C06800	map00254;map00980;map01100;map01110;map05204;map05225	LMPK10000006	Polyketides [PK]	Aflatoxins and related substances [PK10]	_	186907	[H][C@]12OC=C[C@@]1([H])C1=C(O2)C=C(OC)C2=C1OC(=O)C1=C2CCC1=O	OQIQSTLJSLGHID-WNWIJWBNSA-N	8.79286	3.13633	0.000113737	0.930556	1.87679	up	3.99304e+06	1.78689e+07	3.87385e+06	2.22724e+06	1.28176e+06	1.64493e+07	1.70206e+07	4.71345e+06	1.654e+06	5.26286e+06
Com_1329_neg	Prunasin	野黑樱苷	N	C14H17NO6	295.106	340.104	0.16788	[M+HCOOH-H]-	5.249	-	3	C18	Organic oxygen compounds	有机氧化合物	Organooxygen compounds	有机氧化合物	Carbohydrates and carbohydrate conjugates	碳水化合物和碳水化合物结合物	"99-18-3"	HMDB0034934	Organic oxygen compounds	Organooxygen compounds	Carbohydrates and carbohydrate conjugates	Prunasin; (R)-Prunasin	C00844	map00460;map01100;map01110	-	-	-	-	119033	C1=CC=C(C=C1)C(C#N)OC2C(C(C(C(O2)CO)O)O)O	ZKSZEJFBGODIJW-GMDXDWKASA-N	0.207498	-2.26883	0.000114414	0.923611	1.9605	down	643629	2.59918e+06	558208	109069	479960	506779	1.88429e+06	196545	121539	100574
Com_5804_neg	Sphenalactone D	-	N	C27H30O7	466.199	465.193	1.55392	[M-H]-	4.796	-	3	C18	Organoheterocyclic compounds	有机杂环化合物	Furopyrans	呋喃吡喃类	-	-	-	-	-	-	-	-	-	-	-	-	-	-	-	CC1C2C3C(C(C(=O)O3)C)OC45C2C(C1=O)(CCC6(O4)CC7=COC(C7=CC=C6C5=O)(C)C)C	IMGKQYAFRXUKPQ-WTIBBBFFSA-N	6.44398	2.68795	0.000115451	0.965278	1.66201	up	1.20785e+06	6.35211e+06	3.7995e+06	1.17724e+06	1.77277e+06	5.41262e+06	9.86463e+06	1.26326e+06	1.9506e+06	2.83441e+06
Com_220_neg	Glycyl-Threonine	甘氨酰-L-苏氨酸	N	C6H12N2O4	176.08	175.073	2.21462	[M-H]-	1.551	0.79	1	C18	Organic acids and derivatives	有机酸及其衍生物	Carboxylic acids and derivatives	羧酸及其衍生物	Amino acids, peptides, and analogues	氨基酸、肽和类似物	"27174-15-8"	HMDB0028851	Organic acids and derivatives	Carboxylic acids and derivatives	Amino acids, peptides, and analogues	-	-	-	-	-	-	-	351980	CC(C(C(=O)O)NC(=O)CN)O	OLIFSFOFKGKIRH-UHFFFAOYSA-N	0.200678	-2.31705	0.00011581	0.909722	1.67524	down	2.9737e+06	2.94854e+06	1.02157e+07	1.99262e+06	1.12717e+07	8.35339e+06	1.30372e+07	3.85858e+06	3.65008e+06	9.3695e+06
Com_4775_neg	galactopinitol A	半乳糖醇A	N	C13H24O11	356.132	355.125	0.81548	[M-H]-	1.307	0.79	2	C18	Organic oxygen compounds	有机氧化合物	Organooxygen compounds	有机氧化合物	Carbohydrates and carbohydrate conjugates	碳水化合物和碳水化合物结合物	-	HMDB0039475	Organic oxygen compounds	Organooxygen compounds	Carbohydrates and carbohydrate conjugates	-	-	-	-	-	-	-	-	COC1C(C(C(C(C1O)OC2C(C(C(C(O2)CO)O)O)O)O)O)O	WFSVEMFCPALUBB-GDYURJOXSA-N	10.753	3.42667	0.000125456	0.930556	1.83315	up	2.52356e+07	1.33314e+08	2.44581e+07	2.87399e+06	1.97579e+07	4.21921e+07	5.64784e+07	1.17632e+07	1.16609e+07	1.62511e+07
Com_5455_neg	(3R)-1-Octen-3-yl-beta-primeveroside	-	N	C19H34O10	422.215	421.208	0.82238	[M-H]-	6.045	0.91	2	C18	Lipids and lipid-like molecules	脂质和类脂分子	Fatty Acyls	脂肪酰类	Fatty acyl glycosides	脂肪酰糖苷	-	HMDB0032960	Lipids and lipid-like molecules	Fatty Acyls	Fatty acyl glycosides	-	-	-	LMFA13010064	Fatty Acyls [FA]	Fatty acyl glycosides [FA13]	Fatty acyl glycosides of mono- and disaccharides [FA1301]	-	CCCCCC(C=C)OC1C(C(C(C(O1)COC2C(C(C(CO2)O)O)O)O)O)O	VXNMHZVTDWLWRX-UHFFFAOYSA-N	8.18757	3.03344	0.0001275	0.972222	2.02807	up	3.84609e+07	1.65107e+08	1.2133e+08	2.34555e+07	6.49616e+07	6.70574e+07	1.06904e+08	2.57764e+07	1.73775e+07	2.98061e+07
Com_399_neg	Glucaric acid	葡糖二酸	N	C6H10O8	210.038	209.03	0.5497	[M-H]-	1.286	0.87	1	C18	Organic oxygen compounds	有机氧化合物	Organooxygen compounds	有机氧化合物	Carbohydrates and carbohydrate conjugates	碳水化合物和碳水化合物结合物	"87-73-0"	HMDB0000663	Organic oxygen compounds	Organooxygen compounds	Carbohydrates and carbohydrate conjugates	D-Glucarate; D-Glucaric acid; L-Gularic acid; D-Saccharic acid; D-Glucosaccharic acid; Glucaric acid; Glucarate	C00818	map00053;map01100	LMFA01170108	Fatty Acyls [FA]	Fatty Acids and Conjugates [FA01]	Dicarboxylic acids [FA0117]	33037	O[C@@H]([C@H](O)[C@@H](O)C(O)=O)[C@H](O)C(O)=O	DSLZVSRJTYRBFB-LLEIAEIESA-N	4.46087	2.15733	0.0001306	0.930556	1.62009	up	4.85075e+06	2.52889e+07	3.70899e+07	1.71821e+07	2.74131e+07	8.93147e+06	1.62499e+07	4.98778e+06	3.97551e+06	7.95627e+06
Com_2_neg	Malonic acid	丙二酸	N	C3H4O4	104.011	103.004	1.52646	[M-H]-	1.565	0.91	1	C18	Organic acids and derivatives	有机酸及其衍生物	Carboxylic acids and derivatives	羧酸及其衍生物	Dicarboxylic acids and derivatives	二元酸及其衍生物	"141-82-2"	HMDB0000691	Organic acids and derivatives	Carboxylic acids and derivatives	Dicarboxylic acids and derivatives	-	C04025	-	LMFA01170041	Fatty Acyls [FA]	Fatty Acids and Conjugates [FA01]	Dicarboxylic acids [FA0117]	867	OC(=O)CC(O)=O	OFOBLEOULBTSOW-UHFFFAOYSA-N	3.78103	1.91878	0.000131191	0.944444	1.68144	up	7.03931e+07	3.13034e+08	1.56392e+08	5.1032e+07	1.2948e+08	1.02228e+08	2.10764e+08	6.06063e+07	5.35956e+07	4.47428e+07
Com_4623_neg	DHBOA-Glc	-	N	C14H17NO9	343.09	342.084	1.55753	[M-H]-	4.989	-	3	C18	Organic oxygen compounds	有机氧化合物	Organooxygen compounds	有机氧化合物	Carbohydrates and carbohydrate conjugates	碳水化合物和碳水化合物结合物	"28512-70-1"	HMDB0037261	Organic oxygen compounds	Organooxygen compounds	Carbohydrates and carbohydrate conjugates	-	-	-	-	-	-	-	592555	OCC1OC(OC2OC3=CC(O)=CC=C3NC2=O)C(O)C(O)C1O	VUFDXOACUHDTLI-UHFFFAOYSA-N	4.72399	2.24	0.000131679	0.9375	1.83765	up	2.70364e+06	1.6101e+07	1.20908e+07	2.20266e+06	4.29595e+06	6.98378e+06	1.33683e+07	2.40841e+06	1.95813e+06	2.59375e+06
Com_6638_neg	Orthosiphol T	-	N	C36H42O10	634.278	633.267	5.87774	[M-H]-	5.469	-	3	C18	Lipids and lipid-like molecules	脂质和类脂分子	Prenol lipids	异戊烯醇脂	Diterpenoids	二萜类	-	-	-	-	-	-	-	-	-	-	-	-	-	CC(=O)OC1C(C(C2CC(C3(C(C2(C1OC(=O)C4=CC=CC=C4)C)C(CC(C3=O)(C)C=C)OC(=O)C5=CC=CC=C5)O)O)(C)C)O	JSXWPPDJFPNHQS-KXWDHPLKSA-N	0.105467	-3.24514	0.000137729	0.979167	1.99846	down	292862	4.71668e+06	3.6143e+06	40612	2.72307e+06	4.80753e+06	1.04664e+06	1.39635e+06	1.26924e+06	4.32053e+06
Com_3159_neg	Sporovexin B	-	N	C12H14O6	254.079	253.073	5.33217	[M-H]-	5.105	-	3	C18	Benzenoids	苯类化合物	Benzene and substituted derivatives	苯及其取代衍生物	Benzoic acids and derivatives	苯甲酸及其衍生物	-	-	-	-	-	-	-	-	-	-	-	-	-	CC(C(COC1=CC=C(C=C1)C(=O)O)O)C(=O)O	ZWLHAEAWGFIHEL-UHFFFAOYSA-N	4.60387	2.20285	0.000139817	0.916667	1.83865	up	1.03185e+06	6.04257e+06	2.51051e+06	368961	755632	2.29224e+06	3.84468e+06	1.31154e+06	887595	1.2955e+06
Com_170_neg	L-Fucitol	L-岩藻糖醇	N	C6H14O5	166.084	165.077	1.87601	[M-H]-	1.414	0.79	1	C18	Organic oxygen compounds	有机氧化合物	Organooxygen compounds	有机氧化合物	Carbohydrates and carbohydrate conjugates	碳水化合物和碳水化合物结合物	"13074-06-1"	HMDB0304954	Organic oxygen compounds	Organooxygen compounds	Carbohydrates and carbohydrate conjugates	-	-	-	-	-	-	-	445724	[H][C@@](C)(O)[C@@]([H])(O)[C@@]([H])(O)[C@]([H])(O)CO	SKCKOFZKJLZSFA-KCDKBNATSA-N	8.14565	3.02603	0.000141976	0.923611	1.80065	up	1.03844e+06	2.19432e+07	7.71853e+06	574081	2.7237e+06	4.49836e+06	1.38723e+07	1.99357e+06	1.5956e+06	1.26818e+06
Com_4208_neg	Buflomedil	丁洛地尔	N	C17H25NO4	307.178	306.172	2.15028	[M-H]-	6.245	-	3	C18	Organic oxygen compounds	有机氧化合物	Organooxygen compounds	有机氧化合物	Carbonyl compounds	羰基化合物	"55837-25-7"	HMDB0249429	Organic oxygen compounds	Organooxygen compounds	Carbonyl compounds	-	-	-	-	-	-	-	-	COC1=CC(OC)=C(C(=O)CCCN2CCCC2)C(OC)=C1	OWYLAEYXIQKAOL-UHFFFAOYSA-N	6.00078	2.58515	0.00014493	0.916667	1.66296	up	3.09787e+06	2.02271e+07	1.22499e+07	1.75893e+06	3.48543e+06	1.96733e+06	1.00599e+07	1.29233e+06	1.4102e+06	1.69187e+06
Com_6303_neg	6-Hydroxymyricetin 3,6,3',5'-tetramethyl ether 7-glucoside	6-羟基杨梅素 3,6,3',5'-四甲醚 7-葡萄糖苷	N	C25H28O14	552.148	551.141	1.52161	[M-H]-	5.334	-	3	C18	Phenylpropanoids and polyketides	苯丙素类和聚酮类	Flavonoids	黄酮类化合物	Flavonoid glycosides	黄酮糖苷	-	-	-	-	-	-	-	-	LMPK12113038	Polyketides [PK]	Flavonoids [PK12]	Flavones and Flavonols [PK1211]	-	COC1=CC(=CC(=C1O)OC)C2=C(C(=O)C3=C(C(=C(C=C3O2)OC4C(C(C(C(O4)CO)O)O)O)OC)O)OC	WKSRJSLONFSQMS-BICSQNHUSA-N	6.0006	2.58511	0.000152057	0.9375	1.91388	up	1.53569e+06	8.96002e+06	4.85411e+06	1.82243e+06	3.40547e+06	4.91658e+06	9.93759e+06	1.80957e+06	1.19503e+06	2.51811e+06
Com_5610_neg	Alnespirone	-	N	C26H38N2O4	442.283	441.273	6.77165	[M-H]-	5.614	-	3	C18	Organoheterocyclic compounds	有机杂环化合物	Azaspirodecane derivatives	氮杂螺癸烷衍生物	-	-	"-"	HMDB0248173	Organoheterocyclic compounds	Azaspirodecane derivatives	-	-	-	-	-	-	-	-	121852	CCCN(CCCCN1C(=O)CC2(CCCC2)CC1=O)C1COC2=C(C1)C(OC)=CC=C2	DLLULNTXJPATBC-UHFFFAOYSA-N	4.33395	2.11568	0.000158682	0.930556	1.73426	up	1.70044e+06	5.05425e+06	1.37585e+06	1.50398e+06	2.06171e+06	6.03883e+06	1.45421e+06	2.34855e+06	3.61952e+06	6.60723e+06
Com_4879_neg	15-Bromoparguer-7-ene-16-ol	-	N	C20H31BrO	366.156	365.146	6.34574	[M-H]-	5.337	-	3	C18	Lipids and lipid-like molecules	脂质和类脂分子	Prenol lipids	异戊烯醇脂	Diterpenoids	二萜类	-	-	-	-	-	-	-	-	-	-	-	-	-	C1[C@](CC2=CC[C@@H]3[C@]([C@H]2C1)(CC[C@H]1[C@]3(C)C1)C)([C@H](CO)Br)C	VDXRCMLFWSJMDV-OZBKBIISNA-N	6.81399	2.7685	0.000161524	0.951389	1.83491	up	4.83897e+06	3.55492e+07	1.08421e+07	2.14361e+06	6.05318e+06	8.76411e+06	1.57029e+07	3.77188e+06	3.49256e+06	4.80084e+06
Com_4877_neg	1-beta-D-glucopyranosyl-L-tryptophan	-	N	C17H22N2O7	366.143	365.136	0.8078	[M-H]-	5.163	0.87	2	C18	Nucleosides, nucleotides, and analogues	核苷、核苷酸和类似物	Nucleoside and nucleotide analogues	核苷和核苷酸类似物	1-pyranosylindoles	1-吡喃吲哚	-	-	-	-	-	-	-	-	-	-	-	-	-	C1=CC=C2C(=C1)C(=CN2C3C(C(C(C(O3)CO)O)O)O)CC(C(=O)O)N	ZHBHZDMTVVJASV-JOSVURMMSA-N	5.73862	2.5207	0.000162333	0.909722	1.85631	up	4.85055e+06	2.21305e+07	6.86848e+06	1.82822e+06	5.85447e+06	7.693e+06	1.22134e+07	4.05515e+06	1.58902e+06	2.19158e+06
Com_4768_neg	Caffeoyl C1-glucuronide	-	N	C15H16O10	356.074	355.068	1.6052	[M-H]-	5.162	0.52	2	C18	Phenylpropanoids and polyketides	苯丙素类和聚酮类	Cinnamic acids and derivatives	肉桂酸及其衍生物	Hydroxycinnamic acids and derivatives	羟基肉桂酸及其衍生物	"-"	HMDB0041709	Phenylpropanoids and polyketides	Cinnamic acids and derivatives	Hydroxycinnamic acids and derivatives	-	-	-	-	-	-	-	131753189	O[C@H]1[C@H](OC(=O)\C=C\C2=CC=C(O)C(O)=C2)O[C@@H]([C@@H](O)[C@@H]1O)C(O)=O	VMGJMCCDXJNCOK-ZYZFHZPYSA-N	3.69449	1.88538	0.000168168	0.923611	1.60656	up	7.78071e+07	6.08549e+08	3.99496e+08	1.40359e+08	2.14741e+08	2.70806e+08	6.86091e+08	1.21853e+08	1.30953e+08	2.57358e+08
Com_4457_neg	Leteprinim	-	N	C15H13N5O4	327.097	326.092	7.53376	[M-H]-	1.332	-	3	C18	Benzenoids	苯类化合物	Benzene and substituted derivatives	苯及其取代衍生物	Benzoic acids and derivatives	苯甲酸及其衍生物	"-"	HMDB0254024	Benzenoids	Benzene and substituted derivatives	Benzoic acids and derivatives	-	-	-	-	-	-	-	132123	OC(=O)C1=CC=C(NC(=O)CCN2C=NC3=C2N=CNC3=O)C=C1	JMPOIZCOJJMTHI-UHFFFAOYSA-N	8.37912	3.0668	0.000168459	0.930556	1.62708	up	1.24291e+07	1.16342e+08	3.07278e+07	4.41772e+06	1.06609e+07	1.57351e+07	5.5235e+07	6.3017e+06	5.18e+06	9.10774e+06
Com_4957_neg	Chrysopiperazine C	-	N	C20H27N3O4	373.2	372.19	8.84425	[M-H]-	5.114	-	3	C18	Organoheterocyclic compounds	有机杂环化合物	Diazanaphthalenes	二氮杂萘类	Benzodiazines	苯并二嗪类	"-"	-	-	-	-	-	-	-	-	-	-	-	-	[H][C@](C)(CC)[C@]1(OC)N=C(O)[C@@]([H])(C(C)C)N2C(=O)C3=C(C=CC(OC)=C3)N=C12	BXXKDKYMYMHCKH-BXJCWQANSA-N	3.90918	1.96686	0.000169813	0.916667	1.50403	up	5.88202e+06	2.04793e+07	6.7374e+06	5.30229e+06	1.05001e+07	1.90824e+07	2.66329e+06	9.34961e+06	1.12436e+07	2.55749e+07
Com_2543_neg	Dihydro-4,6-dimethyl-2-(1-methylethyl)-4H-1,3,5-dithiazine	-	N	C8H17NS2	191.08	190.072	4.408	[M-H]-	1.902	-	3	C18	Organoheterocyclic compounds	有机杂环化合物	Azacyclic compounds	氮杂环化合物	Dithiazinanes	二噻嗪类	"104691-40-9"	HMDB0040333	Organoheterocyclic compounds	Azacyclic compounds	Dithiazinanes	-	-	-	-	-	-	-	529055	CC(C)C1SC(C)NC(C)S1	ZNOHVVXGIQIPAU-UHFFFAOYSA-N	2.77716	1.47361	0.000182375	0.888889	1.55048	up	4.63237e+06	1.53438e+07	2.48053e+07	6.40487e+06	1.61075e+07	1.94059e+07	1.73351e+07	6.41643e+06	6.61462e+06	1.23306e+07
Com_256_neg	Dulcitol	己六醇	N	C6H14O6	182.079	181.072	1.40999	[M-H]-	1.266	0.98	1	C18	Organic oxygen compounds	有机氧化合物	Organooxygen compounds	有机氧化合物	Carbohydrates and carbohydrate conjugates	碳水化合物和碳水化合物结合物	"608-66-2"	HMDB0011632	Organic oxygen compounds	Organooxygen compounds	Carbohydrates and carbohydrate conjugates	Galactitol; Dulcitol; Dulcose	C01697	map00052;map01100;map02060	-	-	-	-	5460044	OC[C@H](O)[C@@H](O)[C@H](O)[C@@H](O)CO	FBPFZTCFMRRESA-UNTFVMJOSA-N	9.75004	3.28541	0.000184279	0.930556	1.72841	up	1.86413e+08	8.51705e+08	3.39206e+08	1.82933e+08	1.2486e+09	6.73379e+08	6.37316e+09	2.05433e+08	1.36207e+08	5.45524e+08
Com_2475_neg	Barbital	巴比妥	N	C8H12N2O3	184.085	183.076	6.98454	[M-H]-	1.264	-	3	C18	Organoheterocyclic compounds	有机杂环化合物	Diazines	二嗪类	Pyrimidines and pyrimidine derivatives	嘧啶和嘧啶衍生物	"57-44-3"	HMDB0248870	Organoheterocyclic compounds	Diazines	Pyrimidines and pyrimidine derivatives	-	-	-	-	-	-	-	2294	CCC1(CC)C(=O)NC(=O)NC1=O	FTOAOBMCPZCFFF-UHFFFAOYSA-N	14.9829	3.90525	0.000187589	0.895833	1.7233	up	1.37158e+06	8.43922e+06	2.02251e+06	691361	1.30526e+07	7.25474e+06	7.0502e+07	1.51816e+06	796021	5.07093e+06
Com_6287_neg	Scytonemin	-	N	C36H20N2O4	544.142	543.13	9.75718	[M-H]-	5.387	-	3	C18	Organoheterocyclic compounds	有机杂环化合物	Indoles and derivatives	吲哚及其衍生物	-	-	-	-	-	-	-	-	-	-	-	-	-	-	-	C1=CC=C2C(=C1)C3=C(C(=O)C(=CC4=CC=C(C=C4)O)C3=N2)C5=C6C7=CC=CC=C7N=C6C(=CC8=CC=C(C=C8)O)C5=O	CGZKSPLDUIRCIO-RPCRKUJJSA-N	0.0977445	-3.35484	0.000189039	0.909722	2.00848	down	6.96716e+06	2.3155e+07	112154	632459	2.29637e+06	2.20047e+06	1.78252e+07	1.12207e+06	564513	2.79815e+06
Com_3152_neg	Imidazole citrate	-	N	C9H6N2O7	254.018	253.01	2.32811	[M-H]-	1.269	-	3	C18	Organic acids and derivatives	有机酸及其衍生物	Carboxylic acids and derivatives	羧酸及其衍生物	Tricarboxylic acids and derivatives	三羧酸及其衍生物	"-"	HMDB0253417	Organic acids and derivatives	Carboxylic acids and derivatives	Tricarboxylic acids and derivatives	-	-	-	-	-	-	-	129668652	OC12CC(=O)ON3C=C(OC(=O)C1)N=C3OC2=O	VYKJZGXZKPUALN-UHFFFAOYSA-N	5.06999	2.34198	0.000190403	0.909722	1.4815	up	1.37644e+07	4.72784e+07	3.4342e+07	4.56304e+07	5.57592e+07	1.18663e+08	9.58604e+07	2.40391e+07	1.44751e+07	7.53214e+07
Com_5661_neg	Tongoline	-	N	C25H39NO6	449.278	448.275	9.49164	[M-H]-	8.437	-	3	C18	Lipids and lipid-like molecules	脂质和类脂分子	Prenol lipids	异戊烯醇脂	Diterpenoids	二萜类	-	-	-	-	-	-	-	-	-	-	-	-	-	CCN1CC2(CCC(C34C2C(C5(C31)C6(CC(C7CC4C6C7O)OC)OCO5)OC)OC)C	YJGCDYZVPDJIII-AEKWTUOMSA-N	0.118099	-3.08193	0.00019404	0.888889	1.92403	down	514788	6.3124e+06	5.18554e+06	1.6832e+06	467060	3.17382e+06	7.23967e+06	1.12817e+06	2.40726e+06	2.20798e+06
Com_6147_neg	Arisanschinin J	-	N	C28H36O9	516.236	515.229	0.03537	[M-H]-	5.542	-	3	C18	Phenylpropanoids and polyketides	苯丙素类和聚酮类	Tannins	单宁	Hydrolyzable tannins	水解单宁	-	-	-	-	-	-	-	-	-	-	-	-	-	CC=C(C)C(=O)OC1C2=CC(=C(C(=C2C3=C(C(=C(C=C3CC(C1(C)O)C)O)OC)OC)OC)OC)OC	OYEBDFXJPSZPAU-QVODHVAUSA-N	0.214684	-2.21971	0.000201979	0.895833	1.84605	down	423124	2.38895e+06	4.67695e+06	3.23926e+06	2.01971e+06	2.45503e+06	4.73987e+06	1.37071e+06	1.44087e+06	3.66875e+06
Com_5460_neg	8-Acetylneosolaniol	8-乙酰新茄醇	N	C21H28O9	424.173	423.164	5.23973	[M-H]-	4.874	-	3	C18	Lipids and lipid-like molecules	脂质和类脂分子	Prenol lipids	异戊烯醇脂	Sesquiterpenoids	倍半萜类	-	HMDB0247414	Lipids and lipid-like molecules	Prenol lipids	Sesquiterpenoids	-	-	-	-	-	-	-	-	CC1=CC2C(CC1OC(=O)C)(C3(C(C(C(C34CO4)O2)O)OC(=O)C)C)COC(=O)C	BIQPSTSCCIEMEI-HXZSLLSJSA-N	7.98601	2.99747	0.000204502	0.951389	1.72661	up	9.77832e+06	6.71053e+07	3.49727e+07	5.86512e+06	1.14743e+07	3.62028e+07	6.94039e+07	8.99112e+06	9.198e+06	7.62141e+06
Com_3780_neg	Ethyl (S)-3-hydroxybutyrate glucoside	乙基（S）-3-羟基丁酸葡萄糖苷	N	C12H22O8	294.131	293.125	1.45165	[M-H]-	5.458	-	3	C18	Lipids and lipid-like molecules	脂质和类脂分子	Fatty Acyls	脂肪酰类	Fatty acyl glycosides	脂肪酰糖苷	"-"	HMDB0031693	Lipids and lipid-like molecules	Fatty Acyls	Fatty acyl glycosides	-	-	-	-	-	-	-	76463850	CCOC(=O)CC(C)OC1OC(CO)C(O)C(O)C1O	HEBPYQNXDMDRKR-UHFFFAOYSA-N	6.31001	2.65764	0.000204565	0.909722	1.73778	up	9.14904e+07	3.80215e+08	1.78232e+08	2.09621e+07	6.49649e+07	1.39115e+08	2.62492e+08	5.76244e+07	4.70045e+07	2.88044e+07
Com_5006_neg	Mulberrofuran L	-	N	C24H26O4	378.183	377.178	6.15456	[M-H]-	6.623	-	3	C18	Phenylpropanoids and polyketides	苯丙素类和聚酮类	2-arylbenzofuran flavonoids	2-芳基苯并呋喃类黄酮	-	-	-	-	-	-	-	-	-	-	-	-	-	-	-	CC(=CCCC(=CCC1=C(C=CC2=C1OC(=C2)C3=CC(=CC(=C3)O)O)O)C)C	CPDKCYSXZONWHC-FRKPEAEDSA-N	10.4263	3.38215	0.000207883	0.916667	1.68707	up	1.51485e+07	8.62839e+07	2.53807e+07	2.73511e+07	9.82397e+06	4.76654e+07	2.22437e+07	5.08478e+06	2.54079e+06	1.22875e+08
Com_3033_neg	D-erythro-D-galacto-octitol	-	N	C8H18O8	242.1	241.092	3.30042	[M-H]-	1.239	0.53	2	C18	Organic oxygen compounds	有机氧化合物	Organooxygen compounds	有机氧化合物	Carbohydrates and carbohydrate conjugates	碳水化合物和碳水化合物结合物	"27655-86-3"	HMDB0029953	Organic oxygen compounds	Organooxygen compounds	Carbohydrates and carbohydrate conjugates	-	-	-	-	-	-	-	219890	OCC(O)C(O)C(O)C(O)C(O)C(O)CO	DRDSDQVQSRICML-UHFFFAOYSA-N	4.15985	2.05653	0.000210789	0.9375	1.69521	up	1.22406e+07	8.81622e+07	2.95437e+07	5.81574e+06	1.75135e+07	4.0733e+07	3.58631e+07	1.19845e+07	1.42484e+07	1.77676e+07
Com_904_neg	Bufothionine	蟾蜍噻咛	N	C12H15N2O4S+	283.075	281.06	0.96465	[M-H]-	5.334	0.52	1	C18	Organoheterocyclic compounds	有机杂环化合物	Quinolines and derivatives	喹啉及其衍生物	Pyrroloquinolines	吡咯并喹啉类	"475-39-8"	-	-	-	-	-	-	-	-	-	-	-	12302125	C[N+]1(CCC2=CNC3=C2C1=C(C=C3)OS(=O)(=O)O)C	VANPWLVSXXJWMF-UHFFFAOYSA-O	0.139347	-2.84325	0.000211462	0.909722	1.96469	down	4.4727e+07	1.08645e+08	8.68548e+06	1.8623e+07	6.18218e+06	5.02458e+06	3.30158e+07	3.4413e+06	2.01754e+06	3.04873e+06
Com_5195_neg	15-Desacetyltetraneurin C isobutyrate	-	N	C21H30O7	394.199	393.189	8.13818	[M-H]-	5.086	-	3	C18	Lipids and lipid-like molecules	脂质和类脂分子	Prenol lipids	异戊烯醇脂	Terpene lactones	萜内酯	-	-	-	-	-	-	-	-	-	-	-	-	-	CC1CCC2C(C3(C1(CCC3OC(=O)C)O)COC(=O)C(C)C)OC(=O)C2=C	YGUNSJAZYOMRKV-OKEHGMMVSA-N	0.234544	-2.09207	0.000214461	0.9375	1.93073	down	2.95729e+06	6.53969e+06	2.19572e+07	1.47051e+07	1.10117e+07	1.61834e+07	2.77367e+07	2.55514e+06	1.08486e+06	5.94044e+06
Com_447_neg	1,9-Pyrazoloanthrone	吡唑蒽酮	N	C14H8N2O	220.064	219.057	4.5883	[M-H]-	11.846	0.56	2	C18	Benzenoids	苯类化合物	Anthracenes	蒽类	-	-	"129-56-6"	HMDB0244499	Benzenoids	Anthracenes	-	-	-	-	-	-	-	-	8515	C1=CC=C2C(=C1)C3=NNC4=CC=CC(=C43)C2=O	ACPOUJIDANTYHO-UHFFFAOYSA-N	0.135514	-2.88349	0.000215214	0.888889	1.81306	down	70353.6	104786	44268.9	41885.1	48781	122413	752061	127995	109445	112429
Com_5732_neg	amygdalin	扁桃苷	N	C20H27NO11	457.158	456.152	1.62231	[M-H]-	5.25	-	3	C18	Organic oxygen compounds	有机氧化合物	Organooxygen compounds	有机氧化合物	Carbohydrates and carbohydrate conjugates	碳水化合物和碳水化合物结合物	"29883-15-6"	HMDB0035030	Organic oxygen compounds	Organooxygen compounds	Carbohydrates and carbohydrate conjugates	Amygdalin; (R)-Amygdalin; (R)-Amygdaloside; (R)-Laenitrile	C08325	map00460;map01100;map01110	-	-	-	-	-	C1=CC=C(C=C1)C(C#N)OC2C(C(C(C(O2)COC3C(C(C(C(O3)CO)O)O)O)O)O)O	XUCIJNAGGSZNQT-JHSLDZJXSA-N	4.89745	2.29203	0.000216812	0.909722	1.68538	up	4.9109e+06	2.91498e+07	8.86694e+06	2.58353e+06	6.20109e+06	6.74987e+06	1.48625e+07	2.90786e+06	1.7347e+06	2.8573e+06
Com_4720_neg	O-beta-D-Xylosylzeatin	O-beta-D-木糖基玉米素	N	C15H21N5O5	351.154	350.147	0.7581	[M-H]-	4.777	0.52	2	C18	Organic oxygen compounds	有机氧化合物	Organooxygen compounds	有机氧化合物	Carbohydrates and carbohydrate conjugates	碳水化合物和碳水化合物结合物	-	-	-	-	-	-	C03300	map00908;map01110	-	-	-	-	-	CC(=CCNC1=NC=NC2=C1NC=N2)COC3C(C(C(CO3)O)O)O	BTXBYCHDVZGXMF-SVOARWBNSA-N	6.97995	2.80322	0.000218628	0.944444	1.78401	up	3.0453e+06	1.46384e+07	5.39445e+06	1.64745e+06	2.98178e+06	4.11037e+06	8.23036e+06	1.84491e+06	1.17501e+06	1.71131e+06
Com_3683_neg	7,2'-dihydroxy-4',5'-methylenedioxyisoflavan	7,2'-二羟基-4',5'-亚甲二氧异黄烷	N	C16H14O5	286.084	285.078	2.61931	[M-H]-	5.39	-	3	C18	Phenylpropanoids and polyketides	苯丙素类和聚酮类	Isoflavonoids	异黄酮类	Isoflavans	异黄烷	-	-	-	-	-	-	-	-	-	-	-	-	-	C1C(COC2=C1C=CC(=C2)O)C3=CC4=C(C=C3O)OCO4	CSVCGRYSLOYOMZ-JTQLQIEISA-N	0.169169	-2.56347	0.000221785	0.923611	1.8265	down	159744	539226	79911.7	940446	234353	679450	1.18775e+06	50587.8	24047.3	710346
Com_5103_neg	OLODATEROL	6-羟基-8-[(1R)-1-羟基-2-[[2-(4-甲氧基苯基)-1,1-二甲基乙基]氨基]乙基]-2H-1,4-苯并恶嗪-3(4H)-酮	N	C21H26N2O5	386.184	385.174	8.30162	[M-H]-	5.052	-	3	C18	Organoheterocyclic compounds	有机杂环化合物	Benzoxazines	苯并恶嗪类	Benzoxazinones	苯并恶嗪酮类	"868049-49-4"	HMDB0255957	Organoheterocyclic compounds	Benzoxazines	Benzoxazinones	-	-	-	-	-	-	-	-	CC(C)(CC1=CC=C(C=C1)OC)NCC(C2=C3C(=CC(=C2)O)NC(=O)CO3)O	COUYJEVMBVSIHV-SFHVURJKSA-N	3.01382	1.59159	0.000228104	0.902778	1.56626	up	7.02798e+06	3.86858e+07	1.05467e+07	8.67458e+06	7.28785e+06	1.96088e+07	3.03411e+07	8.67335e+06	1.23612e+07	1.67601e+07
Com_4705_neg	Apigenin 7-sulfate	芹黄素 7-硫酸	N	C15H10O8S	350.01	349.003	1.31613	[M-H]-	5.654	0.66	2	C18	Phenylpropanoids and polyketides	苯丙素类和聚酮类	Flavonoids	黄酮类化合物	Flavones	黄酮类	-	HMDB0037851	Phenylpropanoids and polyketides	Flavonoids	Flavones	-	-	-	LMPK12110431	Polyketides [PK]	Flavonoids [PK12]	Flavones and Flavonols [PK1211]	-	C1=CC(=CC=C1C2=CC(=O)C3=C(C=C(C=C3O2)OS(=O)(=O)O)O)O	UQUHXFINOFUDCC-UHFFFAOYSA-N	6.26431	2.64716	0.000232905	0.909722	1.60409	up	2.43347e+08	2.95803e+09	1.03687e+09	1.03202e+09	1.02812e+09	8.83329e+08	1.24321e+09	1.36189e+08	1.26805e+08	2.354e+08
Com_678_neg	Rubiadin	甲基异茜草素	N	C15H10O4	254.058	253.051	0.05875	[M-H]-	5.839	0.94	1	C18	Benzenoids	苯类化合物	Anthracenes	蒽类	Anthraquinones	蒽醌类	"117-02-2"	HMDB0257354	Benzenoids	Anthracenes	Anthraquinones	-	C10402	-	LMPK13040018	Polyketides [PK]	Aromatic polyketides [PK13]	Anthracenes and phenanthrenes [PK1304]	124062	CC1=C(O)C=C2C(=O)C3=CC=CC=C3C(=O)C2=C1O	IRZTUXPRIUZXMP-UHFFFAOYSA-N	5.02715	2.32974	0.000237416	0.9375	1.72758	up	4.91044e+08	4.16724e+08	2.13711e+09	1.16418e+09	1.06617e+09	3.38847e+08	8.66864e+08	4.04636e+08	8.68674e+07	5.54803e+08
Com_5977_neg	Rhyncoside D	-	N	C21H32O13	492.184	491.178	1.52725	[M-H]-	5.526	0.87	2	C18	Organic oxygen compounds	有机氧化合物	Organooxygen compounds	有机氧化合物	Carbohydrates and carbohydrate conjugates	碳水化合物和碳水化合物结合物	-	-	-	-	-	-	-	-	-	-	-	-	-	CC1C(C(C(C(O1)OCC2C(C(C(C(O2)OC3=C(C=C(C=C3OC)CO)OC)O)O)O)O)O)O	CLFLQEOCRODKDN-RZJFKOLTSA-N	4.11962	2.04251	0.00025227	0.909722	1.67122	up	5.80048e+07	2.7829e+08	1.13138e+08	2.37983e+07	6.48122e+07	1.05044e+08	1.91803e+08	4.36672e+07	3.66516e+07	3.97924e+07
Com_5850_neg	4',5'-Dihydro-11,5'-dihydroxy-4'-methoxytephrosin	4',5'-二氢-11,5'-二羟基-4'-甲氧基特弗罗辛	N	C24H26O10	474.153	473.15	9.99977	[M-H]-	5.106	-	3	C18	Phenylpropanoids and polyketides	苯丙素类和聚酮类	Isoflavonoids	异黄酮类	Rotenoids	鱼藤酮类	-	-	-	-	-	-	-	-	-	-	-	-	-	CC1(C(C(C2=C(O1)C=C(C3=C2OC4COC5=CC(=C(C=C5C4(C3=O)O)OC)OC)O)OC)O)C	RTUABMSWXKMPKI-JIEJDMOWSA-N	5.19075	2.37594	0.000256946	0.888889	1.60929	up	1.14541e+06	4.97621e+06	1.87117e+06	609653	1.55054e+06	1.49839e+06	1.63569e+06	789760	357330	252242
Com_6161_neg	Ciceritol	-	N	C19H34O16	518.185	517.178	1.30663	[M-H]-	1.286	-	3	C18	Organic oxygen compounds	有机氧化合物	Organooxygen compounds	有机氧化合物	Carbohydrates and carbohydrate conjugates	碳水化合物和碳水化合物结合物	"88167-26-4"	HMDB0032777	Organic oxygen compounds	Organooxygen compounds	Carbohydrates and carbohydrate conjugates	-	-	-	-	-	-	-	10142653	CO[C@@H]1[C@@H](O)[C@@H](O)[C@H](O)[C@H](O[C@H]2O[C@H](CO[C@H]3O[C@H](CO)[C@H](O)[C@H](O)[C@H]3O)[C@H](O)[C@H](O)[C@H]2O)[C@H]1O	ATDWJHOSZLOQDJ-LMKXGGCJSA-N	8.83269	3.14285	0.000257776	0.916667	1.55222	up	5.9695e+06	3.27643e+07	4.47897e+06	300832	5.17808e+06	8.74272e+06	1.829e+07	3.33741e+06	3.10828e+06	4.4011e+06
Com_3334_neg	Phe Thr	苯丙氨酸-苏氨酸	N	C13H18N2O4	266.127	265.119	0.37833	[M-H]-	4.871	0.83	2	C18	Organic acids and derivatives	有机酸及其衍生物	Carboxylic acids and derivatives	羧酸及其衍生物	Amino acids, peptides, and analogues	氨基酸、肽和类似物	-	-	-	-	-	-	-	-	-	-	-	-	-	CC(C(C(=O)O)NC(=O)C(CC1=CC=CC=C1)N)O	NYQBYASWHVRESG-MIMYLULJSA-N	2.7712	1.47051	0.000261766	0.895833	1.68373	up	1.31218e+07	6.28575e+07	3.41324e+07	2.92175e+07	5.18882e+07	4.42288e+07	3.67934e+07	8.99189e+06	1.59856e+07	2.53755e+07
Com_3195_neg	Ethofumesate-2-keto	乙氧呋草黄-2-酮	N	C11H12O5S	256.041	255.034	1.74465	[M-H]-	5.278	0.55	2	C18	Organoheterocyclic compounds	有机杂环化合物	Benzofurans	苯并呋喃类	-	-	"26244-33-7"	-	-	-	-	-	-	-	-	-	-	-	-	CC1(C2=C(C=CC(=C2)OS(=O)(=O)C)OC1=O)C	CXWYCAYNZXSHTF-UHFFFAOYSA-N	4.50055	2.1701	0.000283126	0.930556	1.68298	up	907939	6.98714e+06	1.68145e+06	799275	723188	1.15885e+06	4.25515e+06	1.22542e+06	543244	646490
Com_4729_neg	Anagyroidisoflavone B	-	N	C20H16O6	352.095	351.088	0.89851	[M-H]-	1.353	-	3	C18	Phenylpropanoids and polyketides	苯丙素类和聚酮类	Isoflavonoids	异黄酮类	Isoflavans	异黄烷	-	-	-	-	-	-	-	-	-	-	-	-	-	CC1(C2C(O2)C3=C(O1)C=C4C(=C3O)C(=O)C(=CO4)C5=CC=C(C=C5)O)C	VTCPKAZOZJPWSB-UHFFFAOYSA-N	8.20582	3.03665	0.00028667	0.923611	1.88301	up	6.04325e+06	3.40904e+07	5.49629e+06	1.24792e+06	3.34845e+06	1.37267e+07	2.40502e+07	5.12935e+06	5.20634e+06	5.40818e+06
Com_2461_neg	Chlorphentermine	-	N	C10H14ClN	183.081	182.075	6.37948	[M-H]-	1.266	-	3	C18	Benzenoids	苯类化合物	Benzene and substituted derivatives	苯及其取代衍生物	Phenethylamines	苯乙胺类	"-"	HMDB0250132	Benzenoids	Benzene and substituted derivatives	Phenethylamines	-	C07559	-	-	-	-	-	10007	CC(C)(N)CC1=CC=C(Cl)C=C1	ZCKAMNXUHHNZLN-UHFFFAOYSA-N	11.9984	3.58477	0.000288993	0.923611	1.70272	up	9.26789e+06	5.88263e+07	1.81033e+07	9.09943e+06	8.1283e+07	3.46598e+07	4.25699e+08	1.2806e+07	5.92819e+06	3.69132e+07
Com_4896_neg	3'-O-Methyl-(-)-epicatechin-7-O-sulphate	3'-O-甲基-(-)-表儿茶素-7-O-硫酸	N	C16H16O8S	368.057	367.049	0.49727	[M-H]-	5.352	-	3	C18	Phenylpropanoids and polyketides	苯丙素类和聚酮类	Flavonoids	黄酮类化合物	Flavans	黄烷	"-"	HMDB0029177	Phenylpropanoids and polyketides	Flavonoids	Flavans	-	-	-	-	-	-	-	134159847	COC1=CC(=CC=C1O)C1OC2=C(CC1O)C(O)=CC(OS(O)=O)=C2	HWSSTYCNIRKMBH-UHFFFAOYSA-N	0.186579	-2.42214	0.000291271	0.881944	1.90695	down	194337	1.03044e+06	169469	336040	174625	1.57907e+06	3.24147e+06	338170	251813	56486.9
Com_1675_neg	Rosavin	络塞维	N	C20H28O10	428.168	427.158	6.27242	[M-H]-	5.258	-	3	C18	Lipids and lipid-like molecules	脂质和类脂分子	Fatty Acyls	脂肪酰类	Fatty acyl glycosides	脂肪酰糖苷	"84954-92-7"	HMDB0257308	Lipids and lipid-like molecules	Fatty Acyls	Fatty acyl glycosides	-	-	-	-	-	-	-	-	C1C(C(C(C(O1)OCC2C(C(C(C(O2)OCC=CC3=CC=CC=C3)O)O)O)O)O)O	RINHYCZCUGCZAJ-UHAHJPEESA-N	0.108213	-3.20805	0.000299035	0.909722	1.74436	down	35945.2	1.50154e+06	916597	232449	502611	1.22106e+06	3.7325e+06	69098.5	62475.4	840946
Com_5880_neg	Rhodamine B	罗丹明 B	N	C28H31ClN2O3	478.202	477.198	7.13856	[M-H]-	5.427	0.54	2	C18	Organoheterocyclic compounds	有机杂环化合物	Benzopyrans	苯并吡喃类	1-benzopyrans	1-苯并吡喃	"81-88-9"	HMDB0031786	Organoheterocyclic compounds	Benzopyrans	1-benzopyrans	-	-	-	-	-	-	-	-	CCN(CC)C1=CC2=C(C=C1)C(=C3C=CC(=[N+](CC)CC)C=C3O2)C4=CC=CC=C4C(=O)O.[Cl-]	PYWVYCXTNDRMGF-UHFFFAOYSA-N	5.98993	2.58254	0.000309356	0.930556	1.65278	up	6.67494e+06	3.70272e+07	1.02908e+07	2.16889e+06	5.89504e+06	1.30199e+07	2.88698e+07	3.22462e+06	4.27698e+06	2.08918e+06
Com_5901_neg	6-Hydroxytricetin 5-glucoside	6-羟基三尖杉素 5-葡萄糖苷	N	C21H20O13	480.09	479.084	1.94047	[M-H]-	5.535	0.50	2	C18	Phenylpropanoids and polyketides	苯丙素类和聚酮类	Flavonoids	黄酮类化合物	Flavonoid glycosides	黄酮糖苷	-	-	-	-	-	-	-	-	LMPK12111261	Polyketides [PK]	Flavonoids [PK12]	Flavones and Flavonols [PK1211]	-	C1=C(C=C(C(=C1O)O)O)C2=CC(=O)C3=C(O2)C=C(C(=C3OC4C(C(C(C(O4)CO)O)O)O)O)O	JDBDGLAGDFVVDW-JLTAQAHISA-N	0.124833	-3.00193	0.000317018	0.888889	1.68258	down	229764	2.1014e+06	78670.3	76351.2	54841.1	2.46096e+06	8.29356e+06	66582.2	258566	1.25297e+06
Com_6259_neg	5,7-Dihydroxy-8,3',4',5'-tetramethoxyflavone 6-C-glucoside	5,7-二羟基-8,3',4',5'-四甲氧基黄酮6-C-葡萄糖苷	N	C25H28O13	536.153	535.151	9.81618	[M-H]-	5.247	-	3	C18	Phenylpropanoids and polyketides	苯丙素类和聚酮类	Flavonoids	黄酮类化合物	Flavonoid glycosides	黄酮糖苷	-	-	-	-	-	-	-	-	LMPK12111406	Polyketides [PK]	Flavonoids [PK12]	Flavones and Flavonols [PK1211]	-	COC1=CC(=CC(=C1OC)OC)C2=CC(=O)C3=C(C(=C(C(=C3O2)OC)O)C4C(C(C(C(O4)CO)O)O)O)O	FUJFYAOYGILVAO-UHFFFAOYSA-N	5.55304	2.47328	0.000328195	0.902778	1.531	up	667059	6.03472e+06	1.53113e+06	648680	1.01308e+06	1.20022e+06	2.85134e+06	563274	269157	327176
Com_6193_neg	PA(12:0(3-OH)/10:0)	甘油磷酸甘油酯(12:0(3-OH)/10:0)	N	C25H49O9P	524.311	523.306	2.90934	[M-H]-	10.353	-	3	C18	-	-	-	-	-	-	"-"	-	-	-	-	-	-	-	-	-	-	-	-	[H][C@@](COC(=O)CC(O)CCCCCCCCC)(COP(O)(O)=O)OC(=O)CCCCCCCCC	UYFYJPZSINNSTH-OZAIVSQSSA-N	0.0979309	-3.35209	0.000329386	0.868056	1.9183	down	11599.6	5.92285e+06	21370.2	13116	1.39315e+06	45239.8	2.2109e+06	8576.24	667423	26300.6
Com_5592_neg	11beta-Hydroxydihydrocedrelone	-	N	C26H32O6	440.22	439.208	9.40195	[M-H]-	5.468	-	3	C18	Lipids and lipid-like molecules	脂质和类脂分子	Prenol lipids	异戊烯醇脂	Triterpenoids	三萜类	-	-	-	-	-	-	-	-	-	-	-	-	-	CC1(C(=O)CCC2(C1=C(C(=O)C3(C2C(CC4(C35C(O5)CC4C6=COC=C6)C)O)C)O)C)C	FPCWRALSPVOXSP-SAUZOWKASA-N	0.23967	-2.06088	0.000329615	0.902778	1.87995	down	503940	1.69264e+06	3.99629e+06	5.40069e+06	3.33131e+06	5.68233e+06	9.08481e+06	1.22548e+06	898518	4.09594e+06
Com_5721_neg	Dilmapimod	-	N	C23H19F3N4O3	456.141	455.131	4.89446	[M-H]-	5.049	-	3	C18	Organoheterocyclic compounds	有机杂环化合物	Diazines	二嗪类	Pyrimidines and pyrimidine derivatives	嘧啶和嘧啶衍生物	"-"	HMDB0251365	Organoheterocyclic compounds	Diazines	Pyrimidines and pyrimidine derivatives	-	-	-	-	-	-	-	10297982	CC1=CC(F)=CC=C1C1=C2C=CC(=O)N(C2=NC(NC(CO)CO)=N1)C1=C(F)C=CC=C1F	ORVNHOYNEHYKJG-UHFFFAOYSA-N	18.2522	4.19	0.000336902	0.881944	1.64758	up	141771	6.29429e+06	3.13031e+06	2.06171e+06	3.87989e+06	4.22846e+06	2.7362e+07	21491.5	2.35344e+06	1.38754e+06
Com_2992_neg	Isopropyl-beta-D-thiogalactopyranoside	异丙基-β-D-硫代半乳糖苷(IPTG)	N	C9H18O5S	238.088	237.081	4.0646	[M-H]-	1.363	-	3	C18	Organic oxygen compounds	有机氧化合物	Organooxygen compounds	有机氧化合物	Carbohydrates and carbohydrate conjugates	碳水化合物和碳水化合物结合物	"367-93-1"	HMDB0253575	Organic oxygen compounds	Organooxygen compounds	Carbohydrates and carbohydrate conjugates	-	-	-	-	-	-	-	552632	CC(C)SC1OC(CO)C(O)C(O)C1O	BPHPUYQFMNQIOC-UHFFFAOYSA-N	5.4756	2.45302	0.000356863	0.9375	1.84982	up	5.41224e+06	1.94992e+07	5.21321e+06	942792	4.30902e+06	3.71882e+06	6.69465e+06	2.53747e+06	2.72524e+06	2.92341e+06
Com_4835_neg	Catalpol	梓醇	N	C15H22O10	362.121	361.117	7.1175	[M-H]-	5.071	0.51	2	C18	Organic oxygen compounds	有机氧化合物	Organooxygen compounds	有机氧化合物	Carbohydrates and carbohydrate conjugates	碳水化合物和碳水化合物结合物	"2415-24-9"	HMDB0242754	Organic oxygen compounds	Organooxygen compounds	Carbohydrates and carbohydrate conjugates	-	C09773	-	LMPR0102070007	Prenol Lipids [PR]	Isoprenoids [PR01]	C10 isoprenoids (monoterpenes) [PR0102]	-	C1=COC(C2C1C(C3C2(O3)CO)O)OC4C(C(C(C(O4)CO)O)O)O	LHDWRKICQLTVDL-PZYDOOQISA-N	4.42403	2.14536	0.000361059	0.916667	1.51881	up	1.26825e+06	1.14367e+07	1.25306e+06	1.24779e+07	1.37284e+06	1.75535e+06	1.52135e+07	3.43435e+06	555731	4.42279e+06
Com_692_neg	4-Methylumbelliferyl phosphate	4-甲基伞形酮磷酸酯	N	C10H9O6P	256.014	255.007	1.40705	[M-H]-	1.27	0.63	2	C18	Phenylpropanoids and polyketides	苯丙素类和聚酮类	Coumarins and derivatives	香豆素及其衍生物	-	-	"3368-04-5"	HMDB0246521	Phenylpropanoids and polyketides	Coumarins and derivatives	-	-	-	-	-	-	-	-	65118	CC1=CC(=O)OC2=C1C=CC(=C2)OP(=O)(O)O	BCHIXGBGRHLSBE-UHFFFAOYSA-N	4.94989	2.3074	0.000367702	0.9375	1.70019	up	3.63896e+06	1.60529e+07	1.11307e+07	8.708e+06	1.03362e+07	1.87332e+07	3.08476e+07	8.12164e+06	4.73046e+06	1.17286e+07
Com_2254_neg	4-Chlorothreonine	4-氯苏氨酸	N	C4H8ClNO3	153.019	152.012	0.92715	[M-H]-	4.957	0.80	2	C18	Organic acids and derivatives	有机酸及其衍生物	Carboxylic acids and derivatives	羧酸及其衍生物	Amino acids, peptides, and analogues	氨基酸、肽和类似物	-	-	-	-	-	-	-	-	-	-	-	-	-	C(C(C(C(=O)O)N)O)Cl	CETUIFTXYGHITB-UHFFFAOYSA-N	4.38812	2.1336	0.000380823	0.909722	1.7848	up	2.0519e+06	1.30296e+07	4.06122e+06	1.04466e+06	2.34831e+06	3.74622e+06	7.13195e+06	1.45227e+06	1.21676e+06	2.20643e+06
Com_4483_neg	(3E)-Obtusenyne	-	N	C15H20BrClO	330.039	329.034	9.68252	[M-H]-	5.189	-	3	C18	Organic oxygen compounds	有机氧化合物	Organooxygen compounds	有机氧化合物	Ethers	醚类	-	-	-	-	-	-	-	-	-	-	-	-	-	CCC1C(CC=CCC(C(O1)CC=CC#C)Cl)Br	XNLVYZURWKMAIT-UTMTWHRQSA-N	0.217217	-2.20279	0.000383919	0.902778	1.8918	down	495046	2.14668e+06	85835.5	154473	1.54724e+06	2.05364e+06	4.43261e+06	1.39221e+06	212988	403993
Com_1883_neg	Tyr-Tyr-Tyr	L-酪氨酰-L-酪氨酰-L-酪氨酸	N	C27H29N3O7	507.201	506.19	5.92998	[M-H]-	5.032	-	3	C18	Organic acids and derivatives	有机酸及其衍生物	Carboxylic acids and derivatives	羧酸及其衍生物	Amino acids, peptides, and analogues	氨基酸、肽和类似物	"7390-78-5"	-	-	-	-	-	-	-	-	-	-	-	14717800	C1=CC(=CC=C1C[C@@H](C(=O)N[C@@H](CC2=CC=C(C=C2)O)C(=O)N[C@@H](CC3=CC=C(C=C3)O)C(=O)O)N)O	RMRFSFXLFWWAJZ-HJOGWXRNSA-N	4.51076	2.17337	0.000384878	0.854167	1.74367	up	51793.7	955038	551285	417518	143222	1.50648e+06	625421	207555	451684	1.19267e+06
Com_2493_neg	2-(Acetamidomethylene)succinate	-	N	C7H9NO5	187.048	186.041	0.73883	[M-H]-	2.073	0.55	2	C18	Lipids and lipid-like molecules	脂质和类脂分子	Fatty Acyls	脂肪酰类	Fatty acids and conjugates	脂肪酸和结合物	-	-	-	-	-	2-(Acetamidomethylene)succinate; 2-(Acetamidomethylidene)succinate	C01215	map00750;map01120	-	-	-	-	-	CC(=O)NC=C(CC(=O)O)C(=O)O	CPBSBMPDIRRVGP-HYXAFXHYSA-N	3.49933	1.80708	0.000385875	0.909722	1.8003	up	1.73965e+07	6.24143e+07	4.95292e+07	7.5572e+06	1.96093e+07	1.76375e+07	3.83792e+07	1.29594e+07	1.13134e+07	1.12126e+07
Com_7316_neg	Celloheptaose	-	N	C42H72O36	1152.38	1151.37	1.03427	[M-H]-	4.706	-	3	C18	Organic oxygen compounds	有机氧化合物	Organooxygen compounds	有机氧化合物	Carbohydrates and carbohydrate conjugates	碳水化合物和碳水化合物结合物	-	-	-	-	-	-	C06216	-	-	-	-	-	-	C(C1C(C(C(C(O1)OC2C(OC(C(C2O)O)OC3C(OC(C(C3O)O)OC4C(OC(C(C4O)O)OC5C(OC(C(C5O)O)OC6C(OC(C(C6O)O)OC7C(OC(C(C7O)O)O)CO)CO)CO)CO)CO)CO)O)O)O)O	BNABBHGYYMZMOA-IIXPINMKSA-N	6.26179	2.64658	0.000386695	0.930556	1.51552	up	783727	3.89249e+06	567081	215604	774034	1.85898e+06	3.7149e+06	426932	428546	809338
Com_6493_neg	Tricetin 6-C-arabinoside-8-C-glucoside	五羟黄酮 6-C-阿拉伯糖苷-8-C-葡萄糖苷	N	C26H28O16	596.138	595.132	2.17314	[M-H]-	5.3	-	3	C18	Phenylpropanoids and polyketides	苯丙素类和聚酮类	Flavonoids	黄酮类化合物	Flavonoid glycosides	黄酮糖苷	-	-	-	-	-	-	-	-	LMPK12110835	Polyketides [PK]	Flavonoids [PK12]	Flavones and Flavonols [PK1211]	-	C1C(C(C(C(O1)C2=C(C(=C3C(=C2O)C(=O)C=C(O3)C4=CC(=C(C(=C4)O)O)O)C5C(C(C(C(O5)CO)O)O)O)O)O)O)O	HTGNGWRYVOWYKH-RGXHRESKSA-N	0.124675	-3.00376	0.000389751	0.881944	1.83838	down	3.63682e+06	5.84995e+07	2.32095e+07	3.30004e+06	9.71231e+06	3.00086e+06	962619	1.72174e+06	276452	298559
Com_1735_neg	Glycochenodeoxycholic acid	甘氨鹅脱氧胆酸	N	C26H43NO5	449.314	448.307	0.0542	[M-H]-	7.066	0.99	1	C18	Lipids and lipid-like molecules	脂质和类脂分子	Steroids and steroid derivatives	类固醇和类固醇衍生物	Bile acids, alcohols and derivatives	胆汁酸、醇及其衍生物	"640-79-9"	HMDB0000637	Lipids and lipid-like molecules	Steroids and steroid derivatives	Bile acids, alcohols and derivatives	Glycochenodeoxycholate; Glycochenodeoxycholic acid; Chenodeoxyglycocholate	C05466	map00120;map00121;map04976;map04979	LMST05030008	Sterol Lipids [ST]	Steroid conjugates [ST05]	Glycine conjugates [ST0503]	12544	[H][C@@]1(CC[C@@]2([H])[C@]3([H])[C@H](O)C[C@]4([H])C[C@H](O)CC[C@]4(C)[C@@]3([H])CC[C@]12C)[C@H](C)CCC(=O)NCC(O)=O	GHCZAUBVMUEKKP-GYPHWSFCSA-N	3.80183	1.92669	0.000408009	0.875	1.78142	up	7.32154e+08	7.1208e+09	1.18035e+10	6.10584e+09	1.91761e+10	4.54829e+09	6.29698e+09	5.05733e+09	4.66863e+09	8.06373e+09
Com_6531_neg	Agamenoside I:(-)-Agamenoside I	阿伽门苷 I	N	C33H54O10	610.372	609.365	0.96796	[M-H]-	8.938	0.54	2	C18	Lipids and lipid-like molecules	脂质和类脂分子	Steroids and steroid derivatives	类固醇和类固醇衍生物	Steroidal glycosides	甾体糖苷	-	-	-	-	-	-	-	-	-	-	-	-	-	C1[C@@H](C[C@H]2[C@](C1)([C@@H]1[C@@H](CC2)[C@H]2[C@](CC1)([C@@H]1[C@H](C2)O[C@@]2([C@H]1C)[C@H]([C@@H]([C@H](CO2)C)O[C@H]1[C@@H]([C@H]([C@H]([C@H](O1)CO)O)O)O)O)C)C)O	FSAWPTNNGNWEDC-CKDQDIDQNA-N	0.109977	-3.18473	0.000414445	0.9375	1.80401	down	27981.4	256864	474185	1.56938e+06	1.14606e+06	3.24199e+06	1.28207e+07	911224	261976	7.68438e+06
Com_5509_neg	Dendroside F	-	N	C21H34O9	430.22	429.211	4.32435	[M-H]-	2.632	0.63	2	C18	Lipids and lipid-like molecules	脂质和类脂分子	Prenol lipids	异戊烯醇脂	Terpene glycosides	萜烯糖苷	-	-	-	-	-	-	-	-	-	-	-	-	-	CC(C)C1C2C3CCC(C3(C(C1OC2=O)O)C)COC4C(C(C(C(O4)CO)O)O)O	JEPAHIDPGWPTQK-QPJLQBPISA-N	0.123887	-3.0129	0.000417362	0.909722	1.47406	down	120372	25874.4	1.0069e+06	786750	35547.4	311088	1.74413e+06	233678	465205	458836
Com_6163_neg	Glu-Asp-Gln-Gln	谷氨酸-天冬氨酸-谷氨酰胺-谷氨酰胺	N	C19H30N6O11	518.197	517.193	6.43397	[M-H]-	5.67	0.57	2	C18	Organic acids and derivatives	有机酸及其衍生物	Carboxylic acids and derivatives	羧酸及其衍生物	Amino acids, peptides, and analogues	氨基酸、肽和类似物	-	-	-	-	-	-	-	-	-	-	-	-	-	C(CC(=O)O)C(C(=O)NC(CC(=O)O)C(=O)NC(CCC(=O)N)C(=O)NC(CCC(=O)N)C(=O)O)N	MNYNINSTBAKKFY-NAKRPEOUSA-N	4.56726	2.19133	0.000420824	0.881944	1.65228	up	7.33982e+06	4.2358e+07	1.47791e+07	3.58278e+06	7.63145e+06	1.62866e+07	3.36741e+07	6.37576e+06	3.31775e+06	5.47553e+06
Com_1669_neg	ethyl 4-({7-hydroxy-4-oxo-8-[(piperidin-1-yl)methyl]-4H-chromen-3-yl}oxy)benzoate	4-（{7-羟基-4-氧代-8-[（哌啶-1-基）甲基]-4H-色烯-3-基}氧基）苯甲酸乙酯	N	C24H25NO6	423.168	422.158	7.50878	[M-H]-	5.401	-	3	C18	Organoheterocyclic compounds	有机杂环化合物	Benzopyrans	苯并吡喃类	1-benzopyrans	1-苯并吡喃	"637751-92-9"	-	-	-	-	-	-	-	-	-	-	-	5530168	CCOC(=O)C1=CC=C(C=C1)OC2=COC3=C(C2=O)C=CC(=C3CN4CCCCC4)O	RMWJKGQDKNLFHN-UHFFFAOYSA-N	3.38225	1.75798	0.0004211	0.909722	1.5292	up	8.19416e+06	4.81183e+07	1.703e+07	5.35042e+06	5.35445e+06	2.48253e+07	3.6483e+07	8.1705e+06	6.69086e+06	1.01482e+07
Com_3428_neg	Terezine A	-	N	C15H18N2O3	274.132	273.125	1.64811	[M-H]-	5.733	0.63	2	C18	Organoheterocyclic compounds	有机杂环化合物	Diazines	二嗪类	Pyrazines	吡嗪类	-	-	-	-	-	-	-	-	-	-	-	-	-	CC(C)C1=NC(=C(NC1=O)C(C2=CC=CC=C2)O)OC	PDTASUAKSIEHPZ-CYBMUJFWSA-N	0.240843	-2.05384	0.00044339	0.888889	1.66605	down	1.0779e+06	1.61003e+07	3.28319e+06	1.47642e+07	2.93053e+06	3.73316e+06	9.14392e+06	1.35715e+07	8.28407e+06	1.49854e+07
Com_1933_neg	Oleuropein	橄榄苦苷	N	C25H32O13	540.184	539.182	8.73241	[M-H]-	1.371	-	3	C18	Lipids and lipid-like molecules	脂质和类脂分子	Prenol lipids	异戊烯醇脂	Terpene glycosides	萜烯糖苷	"32619-42-4"	HMDB0035872	Lipids and lipid-like molecules	Prenol lipids	Sesquiterpenoids	-	C09794	-	-	-	-	-	5281544	[H][C@]1(CC(=O)OCCC2=CC(O)=C(O)C=C2)\C(=C/C)[C@H](O[C@@H]2O[C@H](CO)[C@@H](O)[C@H](O)[C@H]2O)OC=C1C(=O)OC	RFWGABANNQMHMZ-ZCHJGGQASA-N	10.8355	3.4377	0.000448181	0.888889	1.50908	up	4.79001e+06	2.52997e+07	1.29759e+06	1.39191e+06	3.87972e+06	6.08487e+06	1.29657e+07	1.71649e+06	576082	451730
Com_7245_neg	Kaempferol 3-sophorotrioside-7-glucoside	山奈酚 3-槐三苷-7-葡萄糖苷	N	C39H50O26	934.259	933.254	2.74712	[M-H]-	5.064	0.84	2	C18	Phenylpropanoids and polyketides	苯丙素类和聚酮类	Flavonoids	黄酮类化合物	Flavonoid glycosides	黄酮糖苷	-	-	-	-	-	-	-	-	LMPK12111776	Polyketides [PK]	Flavonoids [PK12]	Flavones and Flavonols [PK1211]	-	C1=CC(=CC=C1C2=C(C(=O)C3=C(C=C(C=C3O2)OC4C(C(C(C(O4)CO)O)O)O)O)OC5C(C(C(C(O5)CO)O)O)OC6C(C(C(C(O6)CO)O)O)OC7C(C(C(C(O7)CO)O)O)O)O	HMXKVNAQDJJUTH-HWORSLRFSA-N	4.8875	2.2891	0.000455636	0.909722	1.5938	up	895656	1.1227e+07	1.74871e+06	729712	1.02243e+06	1.95955e+06	904088	651656	301256	740945
Com_6178_neg	Epothilone B10	-	N	C28H43NO6S	521.281	520.276	4.19139	[M-H]-	5.406	-	3	C18	Phenylpropanoids and polyketides	苯丙素类和聚酮类	Macrolides and analogues	大环内酯类及其类似物	Epothilones and analogues	埃坡霉素及类似物	-	-	-	-	-	-	-	-	-	-	-	-	-	CCC1=NC(=CS1)C=C(C)C2CC3C(O3)(CCCC(C(C(C(=O)C(C(CC(=O)O2)O)(C)C)C)O)C)C	FBHLXXMDOGRQOQ-RZJRUEJHSA-N	3.81044	1.92996	0.000460887	0.902778	1.73797	up	1.22317e+06	6.51876e+06	371669	636027	602092	3.59664e+06	2.09723e+06	570539	773958	1.1077e+06
Com_5386_neg	Futalosine	-	N	C19H18N4O7	414.118	413.11	1.39018	[M-H]-	5.125	0.51	2	C18	Nucleosides, nucleotides, and analogues	核苷、核苷酸和类似物	5'-deoxyribonucleosides	5'-脱氧核糖核苷	-	-	-	-	-	-	-	Futalosine	C16999	map00130;map01100;map01110;map01240	-	-	-	-	-	C1=CC(=CC(=C1)C(=O)O)C(=O)CCC2C(C(C(O2)N3C=NC4=C3N=CNC4=O)O)O	VEDWXCWBMDQNCV-SCFUHWHPSA-N	4.93542	2.30317	0.000468877	0.875	1.63445	up	5.38885e+06	6.16405e+07	2.18082e+07	6.82422e+06	1.03756e+07	2.74894e+07	3.99069e+07	6.92515e+06	4.59683e+06	9.33398e+06
Com_4434_neg	5-Fluorodeoxyuridine monophosphate	5-氟脱氧尿苷单磷酸	N	C9H12FN2O8P	326.032	325.027	9.3249	[M-H]-	5.165	-	3	C18	Nucleosides, nucleotides, and analogues	核苷、核苷酸和类似物	Pyrimidine nucleotides	嘧啶核苷酸	Pyrimidine deoxyribonucleotides	嘧啶脱氧核糖核苷酸	"-"	HMDB0060394	Nucleosides, nucleotides, and analogues	Pyrimidine nucleotides	Pyrimidine deoxyribonucleotides	5-Fluorodeoxyuridine monophosphate	C04242	map00983	-	-	-	-	8642	O[C@H]1C[C@@H](O[C@@H]1COP(O)(O)=O)N1C=C(F)C(O)=NC1=O	HFEKDTCAMMOLQP-RRKCRQDMSA-N	0.33217	-1.59	0.000473425	0.888889	1.68888	down	349222	2.26072e+06	720467	751916	417181	1.01128e+06	1.24757e+06	708100	128665	318674
Com_2413_neg	3-O-methyl-alpha-L-rhamnose	3-O-甲基-α-L-鼠李糖	N	C7H14O5	178.084	177.077	1.6309	[M-H]-	2.012	0.83	2	C18	Organic oxygen compounds	有机氧化合物	Organooxygen compounds	有机氧化合物	Carbohydrates and carbohydrate conjugates	碳水化合物和碳水化合物结合物	-	-	-	-	-	-	-	-	-	-	-	-	-	CC1C(C(C(C(O1)O)O)OC)O	OEKPKBBXXDGXNB-PAMBMQIZSA-N	2.94271	1.55715	0.000474333	0.916667	1.62395	up	8.07451e+06	2.08844e+07	1.04173e+07	2.15513e+06	7.39854e+06	9.95081e+06	1.43533e+07	7.25062e+06	4.41858e+06	1.20347e+07
Com_4297_neg	Gelsedilam	-	N	C17H18N2O4	314.127	313.12	1.73319	[M-H]-	5.927	0.59	2	C18	Organoheterocyclic compounds	有机杂环化合物	Indoles and derivatives	吲哚及其衍生物	-	-	-	-	-	-	-	-	-	-	-	-	-	-	-	CON1C2=CC=CC=C2C3(C1=O)CC4C5COC3CC5C(=O)N4	NYOUCYQUKYVTEY-WJUWAYTRSA-N	0.231223	-2.11264	0.000479621	0.875	1.88188	down	2.66396e+06	6.29192e+07	1.21504e+06	7.1807e+06	1.84076e+06	1.95985e+07	3.26109e+07	9.67396e+06	6.82823e+06	5.14576e+06
Com_1140_neg	2-(Dimethylamino)Guanosine	二甲基鸟苷	N	C12H17N5O5	311.123	310.113	7.32077	[M-H]-	4.917	0.74	1	C18	Nucleosides, nucleotides, and analogues	核苷、核苷酸和类似物	Purine nucleosides	嘌呤核苷	-	-	"2140-67-2"	HMDB0004824	Nucleosides, nucleotides, and analogues	Purine nucleosides	-	-	-	-	-	-	-	-	135501639	CN(C)C1=NC2=C(C(=O)N1)N=CN2C3C(C(C(O3)CO)O)O	RSPURTUNRHNVGF-IOSLPCCCSA-N	5.23867	2.3892	0.000490026	0.895833	1.52063	up	8.25908e+07	3.95287e+08	7.97887e+07	2.61525e+07	6.12819e+07	1.03164e+08	1.2381e+08	1.09321e+07	2.5754e+07	1.92656e+07
Com_4505_neg	5'-O-Desmethyl omeprazole	5'-O-去甲基奥美拉唑	N	C16H17N3O3S	331.099	330.092	0.87886	[M-H]-	4.952	-	3	C18	Organoheterocyclic compounds	有机杂环化合物	Benzimidazoles	苯并咪唑类	Sulfinylbenzimidazoles	亚磺酰苯并咪唑类	"-"	HMDB0014011	Organoheterocyclic compounds	Benzimidazoles	Sulfinylbenzimidazoles	-	-	-	-	-	-	-	10404448	COC1=C(C)C(CS(=O)C2=NC3=C(N2)C=C(O)C=C3)=NC=C1C	TWXDTVZNDQKCOS-UHFFFAOYSA-N	5.97331	2.57853	0.00049703	0.923611	1.87306	up	4.78186e+06	2.45075e+07	9.20945e+06	2.09302e+06	5.15889e+06	9.66368e+06	1.9859e+07	3.43454e+06	2.86785e+06	4.59564e+06
Com_3747_neg	Sarmentosin epoxide	-	N	C11H17NO8	291.095	290.088	0.94178	[M-H]-	1.999	0.92	2	C18	Organic oxygen compounds	有机氧化合物	Organooxygen compounds	有机氧化合物	Carbohydrates and carbohydrate conjugates	碳水化合物和碳水化合物结合物	-	-	-	-	-	-	C08341	-	-	-	-	-	-	C(C1C(C(C(C(O1)OCC2C(O2)(CO)C#N)O)O)O)O	MGWCXJDKHMCXRL-YMGPVYFXSA-N	3.08983	1.62753	0.000504861	0.888889	1.53566	up	6.71396e+07	2.50297e+08	2.2326e+08	2.96115e+07	1.55468e+08	2.11222e+08	2.18038e+08	1.00085e+08	9.6734e+07	9.19178e+07
Com_6491_neg	L-Urobilin	-	N	C33H46N4O6	594.342	593.338	5.80367	[M-H]-	8.02	-	3	C18	Organoheterocyclic compounds	有机杂环化合物	Tetrapyrroles and derivatives	四吡咯及其衍生物	Bilirubins	胆红素	-	-	-	-	-	L-Urobilin; L-Stercobilin; Stercobilin	C05793	map00860	-	-	-	-	-	CCC1C(C(=O)NC1CC2=NC(=CC3=C(C(=C(N3)CC4C(C(C(=O)N4)CC)C)C)CCC(=O)O)C(=C2C)CCC(=O)O)C	TYOWQSLRVAUSMI-WKULSOCRSA-N	0.29807	-1.74628	0.000509884	0.875	1.77605	down	524956	2.9763e+06	186066	366575	396159	1.34445e+06	1.38136e+06	214091	175662	1.39867e+06
Com_4267_neg	Triandrin	-	N	C15H20O7	312.121	311.115	5.33044	[M-H]-	4.911	0.63	2	C18	Lipids and lipid-like molecules	脂质和类脂分子	Fatty Acyls	脂肪酰类	Fatty acyl glycosides	脂肪酰糖苷	-	-	-	-	-	-	-	-	-	-	-	-	-	C1=CC(=CC=C1C=CCOC2C(C(C(C(O2)CO)O)O)O)O	CNNXMGXBAZQZDE-HHMSBIESSA-N	5.46542	2.45033	0.000519009	0.868056	1.49239	up	1.00696e+07	3.99367e+07	8.85849e+06	2.10939e+06	5.00896e+06	8.47843e+06	1.46654e+07	1.0916e+06	1.69632e+06	1.71193e+06
Com_402_neg	6-DEOXY-D-GLUCOSE	6-脱氧-D-葡萄糖	N	C6H12O5	164.068	209.066	0.8549	[M+HCOOH-H]-	1.377	0.60	1	C18	Organic oxygen compounds	有机氧化合物	Organooxygen compounds	有机氧化合物	Carbohydrates and carbohydrate conjugates	碳水化合物和碳水化合物结合物	"7658-08-4"	-	-	-	-	-	-	-	-	-	-	-	93579	CC(C(C(C(C=O)O)O)O)O	PNNNRSAQSRJVSB-JGWLITMVSA-N	2.8344	1.50304	0.000521391	0.888889	1.45714	up	6.37974e+07	2.28299e+08	1.19938e+08	3.32125e+07	8.52418e+07	7.75808e+07	7.94821e+07	3.99523e+07	3.39037e+07	5.33511e+07
Com_4707_neg	Sulfometuron	甲嘧磺隆	N	C14H14N4O5S	350.068	349.06	3.58775	[M-H]-	4.943	0.52	2	C18	Benzenoids	苯类化合物	Benzene and substituted derivatives	苯及其取代衍生物	Benzenesulfonamides	苯磺酰胺类	"74223-56-6"	-	-	-	-	-	C18895	-	-	-	-	-	-	CC1=CC(=NC(=N1)NC(=O)NS(=O)(=O)C2=CC=CC=C2C(=O)O)C	FZMKKCQHDROFNI-UHFFFAOYSA-N	4.10312	2.03672	0.000526383	0.861111	1.53964	up	867837	5.24037e+06	548512	703557	883671	889772	3.32907e+06	458858	779275	2.17476e+06
Com_1615_neg	N-methyl-5-(2-nitrophenyl)-N-[(2-oxo-1H-quinolin-4-yl)methyl]furan-2-carboxamide	N-甲基-5-(2-硝基苯基)-N-[(2-氧代-1H-喹啉-4-基)甲基]呋喃-2-甲酰胺	N	C22H17N3O5	403.117	402.113	7.8118	[M-H]-	5.302	-	3	C18	Organoheterocyclic compounds	有机杂环化合物	Quinolines and derivatives	喹啉及其衍生物	Quinolones and derivatives	喹诺酮类及其衍生物	"903860-51-5"	-	-	-	-	-	-	-	-	-	-	-	8032550	CN(CC1=CC(=O)NC2=CC=CC=C21)C(=O)C3=CC=C(O3)C4=CC=CC=C4[N+](=O)[O-]	HIAUABFVEFTTRY-UHFFFAOYSA-N	0.25855	-1.95148	0.000533262	0.881944	1.78227	down	1.74718e+06	614881	485941	941508	2.2696e+06	1.76742e+06	1.06934e+07	952938	218349	830147
Com_7262_neg	PI(PGF1alpha/20:1(11Z))	甘油磷酸肌醇(PGF1alpha/20:1(11Z))	N	C49H89O16P	964.589	963.582	0.79155	[M-H]-	8.757	-	3	C18	-	-	-	-	-	-	"-"	HMDB0277164	-	-	-	-	-	-	-	-	-	-	-	CCCCCCCC\C=C/CCCCCCCCCC(=O)O[C@@H]1COC(=O)CCCCCC[C@H]2[C@@H](O)C[C@@H](O)[C@H](\C=C\[C@@H](O)CCCCC)[C@@H](O)[C@@H](O)[C@@H](OP(O)(=O)OC1)[C@H](O)[C@@H](O)[C@@H]2O	CONHVVMBPQNUDC-PYCPNTGESA-N	0.22895	-2.1269	0.000537361	0.930556	1.66173	down	4.12775e+06	4.32157e+07	4.74039e+06	427037	6.97896e+06	160854	4.67169e+06	1.62267e+06	4.23615e+06	1.09606e+07
Com_1763_neg	Lithocholic acid 3-sulfate	石胆酸-3-硫酸	N	C24H40O6S	456.255	455.252	9.31177	[M-H]-	5.681	-	3	C18	Lipids and lipid-like molecules	脂质和类脂分子	Steroids and steroid derivatives	类固醇和类固醇衍生物	Bile acids, alcohols and derivatives	胆汁酸、醇及其衍生物	"34669-57-3"	HMDB0000907	Lipids and lipid-like molecules	Steroids and steroid derivatives	Bile acids, alcohols and derivatives	-	-	-	LMST05020015	Sterol Lipids [ST]	Steroid conjugates [ST05]	Sulfates [ST0502]	10253562	[H][C@@]12CC[C@H]([C@H](C)CCC(O)=O)[C@@]1(C)CC[C@@]1([H])[C@@]2([H])CCC2C[C@@H](CC[C@]12C)OS(O)(=O)=O	AXDXVEYHEODSPN-YPLGJCPNSA-N	2.80174	1.48632	0.000540665	0.958333	1.42818	up	1.01544e+07	2.48211e+07	8.77638e+06	9.37444e+06	6.64764e+06	1.80727e+07	7.66205e+06	1.2345e+07	6.29862e+06	1.64861e+07
Com_5428_neg	Adimolol	-	N	C25H29N3O3	419.221	418.215	4.47614	[M-H]-	6.499	-	3	C18	Benzenoids	苯类化合物	Naphthalenes	萘类	-	-	"-"	HMDB0248012	Benzenoids	Naphthalenes	-	-	-	-	-	-	-	-	71227	CC(C)(CCN1C(=O)NC2=CC=CC=C12)NCC(O)COC1=CC=CC2=CC=CC=C12	YWRIUGFSIQMHJK-UHFFFAOYSA-N	0.19032	-2.3935	0.000548018	0.902778	1.56257	down	3.82752e+06	3.00536e+07	9.54875e+06	3.29688e+06	216894	7.81407e+06	300337	2.42049e+06	715608	5.32467e+06
Com_1606_neg	Ethyl rutinoside	芸香糖乙苷	N	C14H26O10	354.153	399.152	2.25656	[M+HCOOH-H]-	4.849	0.61	1	C18	Organic oxygen compounds	有机氧化合物	Organooxygen compounds	有机氧化合物	Carbohydrates and carbohydrate conjugates	碳水化合物和碳水化合物结合物	"187539-57-7"	-	-	-	-	-	-	-	-	-	-	-	129317260	CCOC1C(C(C(C(O1)COC2C(C(C(C(O2)C)O)O)O)O)O)O	JHWGIVYORFJYGB-UHFFFAOYSA-N	3.48228	1.80003	0.000566458	0.875	1.68786	up	1.76501e+06	1.35768e+07	5.22753e+06	1.48115e+06	3.90608e+06	5.08265e+06	8.30163e+06	1.93144e+06	2.24061e+06	2.90199e+06
Com_4484_neg	6-(4-carboxy-3-hydroxyphenoxy)-3,4,5-trihydroxyoxane-2-carboxylic acid	6-(4-羧基-3-羟基苯氧基)-3,4,5-三羟基氧杂环己烷-2-羧酸	N	C13H14O10	330.059	329.053	3.33744	[M-H]-	4.855	-	3	C18	Organic oxygen compounds	有机氧化合物	Organooxygen compounds	有机氧化合物	Carbohydrates and carbohydrate conjugates	碳水化合物和碳水化合物结合物	"-"	HMDB0126444	Organic oxygen compounds	Organooxygen compounds	Carbohydrates and carbohydrate conjugates	-	-	-	-	-	-	-	131832862	OC1C(O)C(OC2=CC(O)=C(C=C2)C(O)=O)OC(C1O)C(O)=O	HTVZPXVZCIIMAA-UHFFFAOYSA-N	3.77033	1.91469	0.000571904	0.861111	1.56212	up	2.57189e+06	1.43844e+07	4.45858e+06	1.18508e+06	2.9086e+06	4.34049e+06	1.11471e+07	2.20563e+06	1.8888e+06	2.72538e+06
Com_1627_neg	N'-[(6-hexyl-7-hydroxy-2-oxo-2H-chromen-3-yl)carboximidoyl]benzohydrazide	N'-（6 - 己基 - 7 - 羟基 - 2 - 氧代 - 2H - 色烯 - 3 - 甲脒基）苯甲酰肼	N	C23H25N3O4	407.185	406.178	1.30386	[M-H]-	5.833	-	3	C18	Phenylpropanoids and polyketides	苯丙素类和聚酮类	Coumarins and derivatives	香豆素及其衍生物	Hydroxycoumarins	羟基香豆素	"319491-45-7"	-	-	-	-	-	-	-	-	-	-	-	135909559	CCCCCCC1=C(C=C2C(=C1)C=C(C(=O)O2)/C(=N/NC(=O)C3=CC=CC=C3)/N)O	GTVQKXYDUWZHBD-UHFFFAOYSA-N	7.72531	2.94959	0.000593042	0.868056	1.75123	up	3.07917e+06	3.32374e+07	3.73429e+07	3.09119e+06	2.66563e+06	4.24644e+07	1.10752e+07	1.54617e+07	1.29939e+06	1.44785e+06
Com_6112_neg	Defactinib	地法替尼	N	C20H21F3N8O3S	510.141	509.129	9.64309	[M-H]-	1.372	-	3	C18	Benzenoids	苯类化合物	Benzene and substituted derivatives	苯及其取代衍生物	Benzoic acids and derivatives	苯甲酸及其衍生物	"1345713-71-4"	HMDB0250931	Benzenoids	Benzene and substituted derivatives	Benzoic acids and derivatives	-	-	-	-	-	-	-	-	CNC(=O)C1=CC=C(NC2=NC=C(C(NCC3=C(N=CC=N3)N(C)S(C)(=O)=O)=N2)C(F)(F)F)C=C1	FWLMVFUGMHIOAA-UHFFFAOYSA-N	6.22371	2.63778	0.000602783	0.868056	1.53498	up	1.62181e+07	5.53068e+07	1.4481e+07	2.81311e+06	3.83813e+06	3.58425e+07	5.07506e+07	1.35019e+07	1.15872e+07	7.95912e+06
Com_5826_neg	Indol-3-ylacetyl-myo-inositol L-arabinoside	吲哚-3-基乙酰肌醇 L-阿拉伯糖苷	N	C21H27NO11	469.158	468.152	1.58652	[M-H]-	5.329	0.84	2	C18	Organoheterocyclic compounds	有机杂环化合物	Indoles and derivatives	吲哚及其衍生物	Indolyl carboxylic acids and derivatives	吲哚基羧酸及其衍生物	-	-	-	-	-	-	C04611	-	-	-	-	-	-	C1C(C(C(C(O1)OC2C(C(C(C(C2O)O)OC(=O)CC3=CNC4=CC=CC=C43)O)O)O)O)O	RBVNENAKUTUHCM-KBGLIUAJSA-N	3.99049	1.99656	0.000624124	0.895833	1.67305	up	8.73073e+06	3.85344e+07	1.64935e+07	5.88485e+06	1.3238e+07	1.26053e+07	2.46818e+07	5.71268e+06	3.51868e+06	4.58436e+06
Com_5720_neg	Epigallocatechin 3-O-vanillate	表没食子儿茶素 3-O-香草酸酯	N	C23H20O10	456.106	455.103	9.21973	[M-H]-	1.193	-	3	C18	Phenylpropanoids and polyketides	苯丙素类和聚酮类	Tannins	单宁	Hydrolyzable tannins	水解单宁	-	-	-	-	-	-	-	-	LMPK12020132	Polyketides [PK]	Flavonoids [PK12]	Flavans, Flavanols and Leucoanthocyanidins [PK1202]	-	COC1=C(C=CC(=C1)C(=O)OC2CC3=C(C=C(C=C3OC2C4=CC(=C(C(=C4)O)O)O)O)O)O	ZQUCIEABYDEGHK-IFMALSPDSA-N	5.25685	2.3942	0.000631548	0.902778	1.69586	up	386711	1.65486e+06	2.27072e+06	538681	777739	2.73035e+06	4.07682e+06	624053	577203	1.47592e+06
Com_1132_neg	3-Hydroxy-4-butanolide	-	N	C10H16O8	264.085	309.086	9.94667	[M+HCOOH-H]-	4.903	0.67	2	C18	Organic oxygen compounds	有机氧化合物	Organooxygen compounds	有机氧化合物	Carbohydrates and carbohydrate conjugates	碳水化合物和碳水化合物结合物	"211107-44-7"	-	-	-	-	-	-	-	-	-	-	-	10445498	C1C(COC1=O)OC2C(C(C(C(O2)CO)O)O)O	MQEPWBMWFIVRPS-MBOSOLAWSA-N	3.92544	1.97286	0.000638515	0.909722	1.57404	up	4.05545e+06	1.68652e+07	2.69922e+06	1.75415e+06	2.22821e+06	4.85782e+06	7.1303e+06	940771	1.20569e+06	1.29181e+06
Com_4804_neg	Epinephrine glucuronide	-	N	C15H21NO9	359.122	358.114	0.21528	[M-H]-	5.023	-	3	C18	Organic oxygen compounds	有机氧化合物	Organooxygen compounds	有机氧化合物	Carbohydrates and carbohydrate conjugates	碳水化合物和碳水化合物结合物	"54964-61-3"	HMDB0010336	Organic oxygen compounds	Organooxygen compounds	Carbohydrates and carbohydrate conjugates	-	-	-	-	-	-	-	53480450	CNC[C@H](O)C1=CC=C(O[C@@H]2O[C@@H]([C@@H](O)[C@H](O)[C@H]2O)C(O)=O)C(O)=C1	BLTFFSZSAZRUSC-FYRJOLOESA-N	4.08549	2.03051	0.000660052	0.923611	1.52111	up	675349	3.98298e+06	1.38604e+06	429523	803503	2.02016e+06	2.12979e+06	849064	442673	1.0995e+06
Com_3652_neg	Deoxythioguanosine	-	N	C10H13N5O3S	283.074	282.064	9.76998	[M-H]-	5.335	-	3	C18	Nucleosides, nucleotides, and analogues	核苷、核苷酸和类似物	Purine nucleosides	嘌呤核苷	Purine 2',3'-dideoxyribonucleosides	嘌呤2',3'-双脱氧核糖核苷	"-"	HMDB0251016	Nucleosides, nucleotides, and analogues	Purine nucleosides	Purine 2',3'-dideoxyribonucleosides	-	-	-	-	-	-	-	-	NC1=NC2=C(N=CN2C2OC(CO)CC2S)C(=O)N1	XONAGRHHONPFHI-UHFFFAOYSA-N	0.172556	-2.53487	0.000668146	0.875	1.77117	down	6.108e+06	1.69194e+07	1.81768e+06	3.12017e+06	1.32215e+06	1.50832e+06	5.03474e+06	590452	481364	1.56268e+06
Com_5311_neg	Fortuneanoside L	-	N	C19H20O10	408.106	407.096	5.37868	[M-H]-	1.361	-	3	C18	Organic oxygen compounds	有机氧化合物	Organooxygen compounds	有机氧化合物	Carbohydrates and carbohydrate conjugates	碳水化合物和碳水化合物结合物	-	-	-	-	-	-	-	-	-	-	-	-	-	COC1=C(C(=C2C(=C1)C3=C(C=CC=C3O2)O)OC4C(C(C(C(O4)CO)O)O)O)O	AEVPZPZLCJZOJP-REYOYVKASA-N	14.368	3.84478	0.000669379	0.868056	1.69028	up	3.06739e+06	1.95759e+07	836785	150108	102361	5.99657e+06	9.6458e+06	2.54145e+06	2.14474e+06	1.02563e+06
Com_1283_neg	gamma-glutamyltryptophan	gamma-谷氨酰色氨酸	N	C16H19N3O5	333.132	332.126	3.77238	[M-H]-	5.4	0.97	1	C18	Organic acids and derivatives	有机酸及其衍生物	Carboxylic acids and derivatives	羧酸及其衍生物	Amino acids, peptides, and analogues	氨基酸、肽和类似物	"66471-20-3"	HMDB0029160	Organic acids and derivatives	Carboxylic acids and derivatives	Amino acids, peptides, and analogues	-	-	-	-	-	-	-	3038501	C1=CC=C2C(=C1)C(=CN2)CC(C(=O)O)NC(=O)CCC(C(=O)O)N	CATMPQFFVNKDEY-AAEUAGOBSA-N	3.24218	1.69696	0.000673857	0.881944	1.65219	up	2.29999e+07	1.15288e+08	6.98374e+07	6.19679e+07	3.37848e+07	4.57916e+07	6.16855e+07	1.20335e+07	1.16187e+07	2.0208e+07
Com_4994_neg	Stephasunoline	-	N	C20H27NO6	377.184	376.18	8.56212	[M-H]-	6.162	-	3	C18	Alkaloids and derivatives	生物碱及其衍生物	Hasubanan alkaloids	莲花烷类生物碱	-	-	-	-	-	-	-	-	-	-	-	-	-	-	-	CN1CCC23C14CC(C5=C2C(=C(C=C5)OC)OC)OC4(C(C(C3)O)OC)O	WOGSBUNWOTVHQN-UHFFFAOYSA-N	0.304723	-1.71443	0.000683107	0.854167	1.70738	down	3.94262e+06	2.21681e+07	8.80697e+06	4.75457e+06	8.36382e+06	4.2137e+06	1.54556e+07	3.80952e+06	3.62496e+06	4.98481e+06
Com_679_neg	Hispidol	硫醇	N	C15H10O4	254.058	253.051	0.25967	[M-H]-	5.389	0.91	1	C18	Phenylpropanoids and polyketides	苯丙素类和聚酮类	Aurone flavonoids	橙酮类黄酮	-	-	"5786-54-9"	HMDB0033153	Phenylpropanoids and polyketides	Aurone flavonoids	-	-	C08644	-	LMPK12130004	Polyketides [PK]	Flavonoids [PK12]	Aurone flavonoids [PK1213]	5281254	OC1=CC=C(\C=C2/OC3=C(C=CC(O)=C3)C2=O)C=C1	KEZLDSPIRVZOKZ-AUWJEWJLSA-N	3.95861	1.98499	0.000695007	0.881944	1.51683	up	1.15355e+08	6.76359e+08	1.97305e+08	1.49454e+08	1.61041e+08	4.80068e+08	8.57105e+08	1.49603e+08	9.40875e+07	2.12454e+08
Com_2667_neg	N-Acetyl-D-fucosamine	N-乙酰-D-岩藻糖胺	N	C8H15NO5	205.095	204.088	0.82583	[M-H]-	1.943	0.88	2	C18	Organic oxygen compounds	有机氧化合物	Organooxygen compounds	有机氧化合物	Carbohydrates and carbohydrate conjugates	碳水化合物和碳水化合物结合物	-	-	-	-	-	-	C15480	-	-	-	-	-	-	CC1C(C(C(C(O1)O)NC(=O)C)O)O	XOCCAGJZGBCJME-IANFNVNHSA-N	2.86478	1.51843	0.000697617	0.888889	1.50143	up	2.16111e+07	9.50492e+07	3.99928e+07	1.03472e+07	3.37105e+07	3.76928e+07	6.18295e+07	2.09408e+07	2.01422e+07	3.43071e+07
Com_5134_neg	Ala-Leu-Val-Ser	丙氨酸一亮氨酸一缬氨酸一丝氨酸	N	C17H32N4O6	388.232	387.225	1.19725	[M-H]-	5.306	0.67	2	C18	Organic acids and derivatives	有机酸及其衍生物	Carboxylic acids and derivatives	羧酸及其衍生物	Amino acids, peptides, and analogues	氨基酸、肽和类似物	-	-	-	-	-	-	-	-	-	-	-	-	-	CC(C)CC(C(=O)NC(C(C)C)C(=O)NC(CO)C(=O)O)NC(=O)C(C)N	OMFMCIVBKCEMAK-CYDGBPFRSA-N	3.82223	1.93441	0.00073737	0.888889	1.67266	up	7.60361e+06	4.23321e+07	1.06025e+07	1.55664e+07	1.00898e+07	2.74123e+07	7.12019e+06	1.86296e+07	3.79721e+07	5.89026e+07
Com_3000_neg	1,4-Bisdesoxycyadox	-	N	C12H9N5O	239.081	238.076	9.4769	[M-H]-	5.212	-	3	C18	Organoheterocyclic compounds	有机杂环化合物	Diazanaphthalenes	二氮杂萘类	Benzodiazines	苯并二嗪类	"-"	HMDB0244200	Organoheterocyclic compounds	Diazanaphthalenes	Benzodiazines	-	-	-	-	-	-	-	72727583	O=C(CC#N)NN=CC1=NC2=CC=CC=C2N=C1	HMAUMHGROVYCDY-UHFFFAOYSA-N	0.0882502	-3.50226	0.000749841	0.875	1.98189	down	1.67479e+07	4.11991e+07	912685	3.9148e+06	2.16053e+06	529850	3.74112e+06	65667.8	237115	38072.2
Com_6808_neg	Isoginkgetin 7-O-beta-D-glucopyranoside	-	N	C38H32O15	728.174	727.174	9.6705	[M-H]-	5.186	-	3	C18	Phenylpropanoids and polyketides	苯丙素类和聚酮类	Flavonoids	黄酮类化合物	Biflavonoids and polyflavonoids	双黄酮和多黄酮	-	-	-	-	-	-	-	-	-	-	-	-	-	COC1=CC=C(C=C1)C2=CC(=O)C3=C(O2)C(=C(C=C3O)O)C4=C(C=CC(=C4)C5=CC(=O)C6=C(C=C(C=C6O5)OC7C(C(C(C(O7)CO)O)O)O)O)OC	XKBXVZQCIOLGJN-VQKKVCIBSA-N	4.48985	2.16667	0.000764378	0.881944	1.77219	up	2.5202e+06	1.48039e+07	6.9948e+06	1.3315e+06	2.69575e+06	5.92029e+06	9.49857e+06	2.60412e+06	1.92874e+06	2.43647e+06
Com_2457_neg	fosmidomycin	膦胺霉素	N	C4H10NO5P	183.03	182.022	0.27058	[M-H]-	5.08	0.58	2	C18	Organic acids and derivatives	有机酸及其衍生物	Organic phosphonic acids and derivatives	有机膦酸及其衍生物	Organic phosphonic acids	有机膦酸	"66508-53-0"	HMDB0252468	Organic acids and derivatives	Organic phosphonic acids and derivatives	Organic phosphonic acids	-	-	-	-	-	-	-	-	C(CN(C=O)O)CP(=O)(O)O	GJXWDTUCERCKIX-UHFFFAOYSA-N	4.29937	2.10413	0.000768887	0.875	1.66296	up	1.6971e+06	1.05558e+07	3.51881e+06	864859	1.54457e+06	2.82261e+06	4.87442e+06	1.04426e+06	548637	1.27229e+06
Com_294_neg	(-)-Hydroxycitric acid lactone	藤黄内酯	N	C6H6O7	190.011	189.004	0.45408	[M-H]-	5.335	0.95	2	C18	Organic acids and derivatives	有机酸及其衍生物	Carboxylic acids and derivatives	羧酸及其衍生物	Tricarboxylic acids and derivatives	三羧酸及其衍生物	"27750-13-6"	-	-	-	-	-	-	-	-	-	-	-	-	C1C(=O)OC(C1(C(=O)O)O)C(=O)O	PFHZIWAVXDSFTB-CVYQJGLWSA-N	4.24249	2.08491	0.000771555	0.888889	1.38069	up	1.03938e+07	1.14932e+08	2.199e+07	1.53228e+07	2.20939e+07	4.44885e+07	1.20212e+08	1.60873e+07	1.60157e+07	3.63182e+07
Com_2396_neg	Methylthio 2-(propanoyloxy)propanoate	-	N	C7H12O3S	176.051	175.044	6.03462	[M-H]-	1.84	-	3	C18	Organic acids and derivatives	有机酸及其衍生物	Thiocarboxylic acids and derivatives	硫代羧酸及其衍生物	Thioesters	硫酯类	"-"	HMDB0040003	Organic acids and derivatives	Thiocarboxylic acids and derivatives	Thioesters	-	-	-	-	-	-	-	20831779	CCC(=O)OC(C)C(=O)SC	VCLWCQBHEOFVMO-UHFFFAOYSA-N	0.161262	-2.63252	0.000777485	0.888889	1.87143	down	826004	297952	1.85479e+06	3.38844e+06	3.42397e+06	1.15118e+06	617633	360332	612741	1.14426e+06
Com_2646_neg	Oxaloglutarate	-	N	C7H8O7	204.027	203.02	0.10489	[M-H]-	1.944	0.82	2	C18	Organic acids and derivatives	有机酸及其衍生物	Carboxylic acids and derivatives	羧酸及其衍生物	Tricarboxylic acids and derivatives	三羧酸及其衍生物	-	-	-	-	-	Oxaloglutarate	C05533	map01210	-	-	-	-	-	C(CC(=O)O)C(C(=O)C(=O)O)C(=O)O	PYOHERBGXSPHQI-UHFFFAOYSA-N	3.52505	1.81765	0.000793307	0.881944	1.49561	up	1.00224e+07	5.57314e+07	1.77053e+07	4.60517e+06	1.38813e+07	1.2088e+07	2.6751e+07	5.99336e+06	5.70577e+06	8.98909e+06
Com_2984_neg	N-glycoloyl-D-glucosamine	N-乙醇酰-D-葡萄糖胺	N	C8H15NO7	237.085	236.077	0.28335	[M-H]-	1.564	0.79	2	C18	Organic oxygen compounds	有机氧化合物	Organooxygen compounds	有机氧化合物	Carbohydrates and carbohydrate conjugates	碳水化合物和碳水化合物结合物	-	-	-	-	-	-	-	-	-	-	-	-	-	C(C1C(C(C(C(O1)O)NC(=O)CO)O)O)O	KSWRTSFNOKOHBE-ZQLGFOCFSA-N	3.19004	1.67358	0.00081897	0.875	1.53527	up	2.11898e+07	8.2873e+07	3.47437e+07	9.00457e+06	2.5253e+07	3.19203e+07	6.33118e+07	1.49679e+07	1.57871e+07	1.53661e+07
Com_6294_neg	Officinoside D	-	N	C27H46O11	546.304	545.299	4.9474	[M-H]-	5.658	0.56	2	C18	Lipids and lipid-like molecules	脂质和类脂分子	Prenol lipids	异戊烯醇脂	Terpene glycosides	萜烯糖苷	-	-	-	-	-	-	-	-	-	-	-	-	-	CC1CCC2C1C3C(C3(C)COC4C(C(C(C(O4)CO)O)O)O)CCC2(C)OC5C(C(C(C(O5)C)O)O)O	QMZPCWAILBCLFF-JGVVKRRYSA-N	0.267812	-1.90071	0.000824133	0.875	1.74175	down	933821	947873	212322	914309	1.6686e+06	2.08494e+06	8.1829e+06	1.05651e+06	1.11666e+06	803862
Com_1813_neg	N-Desmethyl imatinib	N-去甲基伊马替尼	N	C28H29N7O	479.243	478.238	5.07422	[M-H]-	5.914	-	3	C18	Benzenoids	苯类化合物	Benzene and substituted derivatives	苯及其取代衍生物	Anilides	酰苯胺类	"404844-02-6"	HMDB0013862	Benzenoids	Benzene and substituted derivatives	Anilides	-	-	-	-	-	-	-	9869737	CC1=C(NC2=NC=CC(=N2)C2=CN=CC=C2)C=C(NC(=O)C2=CC=C(CN3CCNCC3)C=C2)C=C1	BQQYXPHRXIZMDM-UHFFFAOYSA-N	5.24684	2.39145	0.000833251	0.861111	1.4717	up	1.84066e+06	7.7096e+06	1.24876e+06	704358	1.91707e+06	8.09997e+06	1.53048e+07	1.42006e+06	1.46933e+06	3.78511e+06
Com_4950_neg	Leu Leu Gln	亮氨酸 亮氨酸 谷氨酸	N	C17H32N4O5	372.237	371.231	1.78877	[M-H]-	5.535	-	3	C18	Organic acids and derivatives	有机酸及其衍生物	Carboxylic acids and derivatives	羧酸及其衍生物	Amino acids, peptides, and analogues	氨基酸、肽和类似物	-	-	-	-	-	-	-	-	-	-	-	-	-	CC(C)CC(C(=O)NC(CC(C)C)C(=O)NC(CCC(=O)N)C(=O)O)N	JNDYEOUZBLOVOF-AVGNSLFASA-N	4.43105	2.14765	0.000836959	0.895833	1.48693	up	3.66587e+06	3.23042e+07	5.98762e+06	6.57676e+06	6.47213e+06	3.93594e+07	4.70628e+06	5.49074e+06	1.44942e+07	2.83293e+07
Com_6013_neg	Dukunolide B	-	N	C26H26O10	498.153	497.141	8.01281	[M-H]-	4.924	-	3	C18	Lipids and lipid-like molecules	脂质和类脂分子	Fatty Acyls	脂肪酰类	Fatty alcohols	脂肪醇	"99343-73-4"	HMDB0035664	Lipids and lipid-like molecules	Fatty Acyls	Fatty alcohols	-	-	-	-	-	-	-	25240035	CC12OC(=O)C3OC13C(C)(C)C(=O)C1(O)CC34OC3CCC3(C)C(OC(=O)C(=C43)C21O)C1=COC=C1	CDCHBVSDWNDPOE-UHFFFAOYSA-N	4.0132	2.00475	0.000836978	0.881944	1.64716	up	9.1967e+06	4.67645e+07	1.32502e+07	2.08972e+06	7.9753e+06	1.51321e+07	3.00631e+07	5.80575e+06	6.12193e+06	1.04529e+07
Com_3283_neg	violaceol i	-	N	C14H14O5	262.084	261.076	2.5848	[M-H]-	1.163	-	3	C18	Benzenoids	苯类化合物	Benzene and substituted derivatives	苯及其取代衍生物	Diphenylethers	二苯醚类	-	-	-	-	-	-	-	-	-	-	-	-	-	CC1=CC(=C(C(=C1)OC2=CC(=CC(=C2O)O)C)O)O	YRZXKRQRZJMBFT-UHFFFAOYSA-N	5.5459	2.47142	0.000839606	0.868056	1.62637	up	1.9582e+06	4.22046e+06	285771	155888	287968	2.23594e+06	1.04534e+06	1.2375e+06	2.3615e+06	1.70459e+06
Com_3294_neg	Ascorbalamic acid	-	N	C9H13NO8	263.064	262.057	0.15064	[M-H]-	1.36	-	3	C18	Organic acids and derivatives	有机酸及其衍生物	Carboxylic acids and derivatives	羧酸及其衍生物	Amino acids, peptides, and analogues	氨基酸、肽和类似物	"41679-87-2"	HMDB0029944	Organic acids and derivatives	Carboxylic acids and derivatives	Amino acids, peptides, and analogues	-	-	-	-	-	-	-	71437684	OC1COC(O)(C1O)C1(O)CC(N=C1O)C(O)=O	FLVJBXHFHKVHJN-UHFFFAOYSA-N	3.65122	1.86838	0.000849127	0.888889	1.62871	up	1.48499e+08	6.31385e+08	2.19507e+08	4.64012e+07	1.57186e+08	2.00576e+08	4.23411e+08	9.58734e+07	8.54361e+07	1.15734e+08
Com_6405_neg	Steffimycin C	-	N	C29H34O12	574.205	573.194	6.85122	[M-H]-	11.835	-	3	C18	Phenylpropanoids and polyketides	苯丙素类和聚酮类	Anthracyclines	蒽环类	-	-	-	-	-	-	-	-	-	-	-	-	-	-	-	O([C@@H]1[C@H]([C@](Cc2c1c(O)c1c(c2)C(=O)c2c(C1=O)c(cc(c2)OC)O)(C)O)OC)[C@@H]1O[C@H]([C@@H]([C@H]([C@@H]1OC)O)OC)C	OJEGCXWWBDCZGW-GIPFZTPYNA-N	0.265691	-1.91218	0.000856713	0.881944	1.74397	down	145488	1.24028e+06	111018	55959.3	150400	841503	1.51814e+06	466887	173679	551391
Com_5865_neg	Erythroxyloside A	-	N	C20H28O13	476.153	475.146	1.50978	[M-H]-	4.963	0.73	2	C18	Organic oxygen compounds	有机氧化合物	Organooxygen compounds	有机氧化合物	Carbohydrates and carbohydrate conjugates	碳水化合物和碳水化合物结合物	-	-	-	-	-	-	-	-	-	-	-	-	-	CC(=O)C1=C(C=C(C=C1OC)OC2C(C(C(C(O2)COC3C(C(CO3)(CO)O)O)O)O)O)O	CDQFXFHWSXNKKO-ZITSYKRSSA-N	5.21378	2.38233	0.000865392	0.923611	1.7338	up	4.6461e+06	2.28305e+07	8.2418e+06	1.50472e+06	4.92841e+06	9.23514e+06	1.7745e+07	3.26238e+06	2.50473e+06	3.32435e+06
Com_3755_neg	Climbazol	二唑丁酮	N	C15H17ClN2O2	292.098	291.092	4.45839	[M-H]-	1.995	-	3	C18	Benzenoids	苯类化合物	Phenol ethers	苯酚醚	-	-	"38083-17-9"	-	-	-	-	-	-	-	-	-	-	-	37907	O=C(C(OC1=CC=C(Cl)C=C1)N2C=NC=C2)C(C)(C)C	OWEGWHBOCFMBLP-UHFFFAOYSA-N	3.15537	1.65781	0.000866427	0.895833	1.48091	up	8.29317e+06	3.02561e+07	1.72022e+07	2.60586e+06	1.73334e+07	1.44279e+07	2.49129e+07	1.17165e+07	6.41725e+06	1.17929e+07
Com_1113_neg	Fructosyl-lysine	果糖基赖氨酸	N	C12H24N2O7	308.158	307.151	1.44159	[M-H]-	1.209	0.98	1	C18	Organic oxygen compounds	有机氧化合物	Organooxygen compounds	有机氧化合物	Carbohydrates and carbohydrate conjugates	碳水化合物和碳水化合物结合物	"21291-40-7"	HMDB0034879	Organic oxygen compounds	Organooxygen compounds	Carbohydrates and carbohydrate conjugates	-	C16488	map02060	-	-	-	-	131751634	NC(CCCCNCC1(O)OC(CO)C(O)C1O)C(O)=O	ZAWLGBRDVQURAK-UHFFFAOYSA-N	3.54362	1.82523	0.000879103	0.861111	1.52879	up	3.02496e+07	1.92997e+08	1.4144e+08	3.92941e+07	6.1665e+07	8.34647e+07	3.05672e+08	4.0921e+07	3.89726e+07	7.40344e+07
Com_970_neg	Bisdemethoxycucurmin	双去氧基姜黄素	N	C19H16O4	308.105	289.087	1.36749	[M-H-H2O]-	11.845	-	3	C18	Phenylpropanoids and polyketides	苯丙素类和聚酮类	Diarylheptanoids	二芳基庚烷类	Linear diarylheptanoids	线性二芳基庚烷	"24939-16-0"	HMDB0002114	Phenylpropanoids and polyketides	Diarylheptanoids	Linear diarylheptanoids	-	-	-	-	-	-	-	5315472	OC1=CC=C(\C=C\C(=O)CC(=O)\C=C\C2=CC=C(O)C=C2)C=C1	PREBVFJICNPEKM-YDWXAUTNSA-N	5.87296	2.55409	0.000898631	0.868056	1.62265	up	348989	3.56205e+06	1.55132e+06	1.91118e+06	1.93924e+06	1.57858e+06	3.24964e+06	53413.5	487135	753284
Com_5640_neg	Chrysanthemin	氯化失车菊素-3-O-葡萄糖苷	N	C21H20O11	448.101	446.082	9.78637	[M-2H]-	5.517	-	3	C18	Phenylpropanoids and polyketides	苯丙素类和聚酮类	Flavonoids	黄酮类化合物	Flavonoid glycosides	黄酮糖苷	"7084-24-4"	HMDB0030684	Phenylpropanoids and polyketides	Flavonoids	Flavonoid glycosides	-	C08604	map00942;map01110	LMPK12010110	Polyketides [PK]	Flavonoids [PK12]	Anthocyanidins [PK1201]	-	C1=CC(=C(C=C1C2=[O+]C3=CC(=CC(=C3C=C2OC4C(C(C(C(O4)CO)O)O)O)O)O)O)O	RKWHWFONKJEUEF-GQUPQBGVSA-O	3.30167	1.7232	0.000936623	0.875	1.49968	up	5.25741e+07	2.96187e+08	2.23208e+08	2.41935e+08	2.13201e+08	3.11222e+08	5.53743e+08	1.13237e+08	8.48309e+07	2.08826e+08
Com_5761_neg	(2S)-2,6,10,14-tetramethylpentadeca-1,18-diyl sulfate	-	N	C19H40O8S2	460.216	459.21	1.97601	[M-H]-	5.348	0.54	2	C18	Lipids and lipid-like molecules	脂质和类脂分子	Prenol lipids	异戊烯醇脂	Diterpenoids	二萜类	-	-	-	-	-	-	-	-	-	-	-	-	-	C(CCC[C@@H](COS(=O)(=O)O)CCC[C@H](C)CCC[C@H](C)COS(=O)(=O)O)(C)C	WOCUWJQHAIJZGY-GWAVUXLZNA-N	3.29079	1.71843	0.000953666	0.881944	1.17048	up	4.09816e+06	3.47328e+07	1.52704e+07	1.3035e+07	1.06437e+07	4.26741e+07	9.48373e+06	1.50114e+07	2.25191e+07	4.51073e+07
Com_6194_neg	Armochaetoglobin M	-	N	C32H35N3O4	525.263	524.259	5.92036	[M-H]-	6.051	-	3	C18	Organoheterocyclic compounds	有机杂环化合物	Indoles and derivatives	吲哚及其衍生物	Indoles	吲哚	"-"	-	-	-	-	-	-	-	-	-	-	-	-	[H][C@]1(C)[C@@]2([H])[C@@]3(CC4=CNC5=CC=CC=C45)O[C@]1(C)[C@@]([H])(O)[C@]1([H])C=CC[C@]([H])(C)C=C(C)C(=O)C4=CC=C(N4)[C@@]21C(O)=N3	GAMLBHMRIRKCAU-PWWMUABTSA-N	0.328648	-1.60538	0.00101152	0.881944	1.67208	down	5.72346e+06	1.66726e+07	2.36984e+06	1.97567e+06	1.65755e+06	1.03597e+07	3.31338e+07	2.8425e+06	977858	8.18468e+06
Com_6128_neg	Vitexin 7-O-sulfate	牡荆素7-O-硫酸盐	N	C21H20O13S	512.062	511.056	1.99131	[M-H]-	5.275	-	3	C18	Phenylpropanoids and polyketides	苯丙素类和聚酮类	Flavonoids	黄酮类化合物	Flavonoid glycosides	黄酮糖苷	-	-	-	-	-	-	-	-	LMPK12110284	Polyketides [PK]	Flavonoids [PK12]	Flavones and Flavonols [PK1211]	-	C1=CC(=CC=C1C2=CC(=O)C3=C(O2)C(=C(C=C3O)OS(=O)(=O)O)C4C(C(C(C(O4)CO)O)O)O)O	MXMSFDUOWABTRB-SZSUEBNWSA-N	0.302807	-1.72353	0.00101685	0.854167	1.70119	down	2.18561e+06	1.8866e+07	4.37719e+06	3.02456e+06	3.45227e+06	1.13219e+07	9.99059e+06	4.60717e+06	1.67371e+06	7.33281e+06
Com_5658_neg	Thesinine 4'-O-glucoside	-	N	C23H31NO8	449.205	448.202	9.06635	[M-H]-	5.834	0.52	2	C18	Phenylpropanoids and polyketides	苯丙素类和聚酮类	Flavonoids	黄酮类化合物	Flavonoid glycosides	黄酮糖苷	"-"	HMDB0039900	Phenylpropanoids and polyketides	Flavonoids	Flavonoid glycosides	-	-	-	-	-	-	-	131752752	OCC1OC(OC2=CC=C(\C=C\C(=O)OCC3CCN4CCCC34)C=C2)C(O)C(O)C1O	VRWXOVDCMDXQDO-VMPITWQZSA-N	0.315148	-1.6659	0.00101842	0.875	1.45938	down	2.06005e+06	1.7241e+07	5.20387e+06	9.71433e+06	5.66086e+06	1.04652e+07	5.04312e+07	4.74714e+06	5.02744e+06	1.11826e+07
Com_7014_neg	PGP(17:0cycw7/15:0cycw5)	甘油磷酸甘油磷酸盐(17:0cycw7/15:0cycw5)	N	C38H72O13P2	798.445	797.434	3.84176	[M-H]-	8.447	-	3	C18	-	-	-	-	-	-	"-"	-	-	-	-	-	-	-	-	-	-	-	-	[H][C@](O)(COP(O)(O)=O)COP(O)(=O)OC[C@@]([H])(COC(=O)CCCCCCCC1CC1CCCCCC)OC(=O)CCCCCCCC1CC1CCCC	ZSYOCSKJDQFEIN-CWMDRTTDSA-N	0.152579	-2.71237	0.00103851	0.972222	1.81309	down	25638	3.72884e+06	2.50092e+06	395748	3.84718e+06	1.64108e+06	1.37344e+06	36203.7	27466.3	2.77321e+06
Com_4686_neg	aflatoxin B1 dialdehyde	黄曲霉毒素B1二醛	N	C16H12O9	348.048	347.038	9.19834	[M-H]-	5.394	-	3	C18	Phenylpropanoids and polyketides	苯丙素类和聚酮类	Coumarins and derivatives	香豆素及其衍生物	Furanocoumarins	呋喃香豆素类	-	-	-	-	-	-	-	-	-	-	-	-	-	COC1=C2C3=C(C(=O)OC3)C(=O)OC2=C(C(=C1)O)C(C=O)C(C=O)O	MTRNKJQPSSVUEH-UHFFFAOYSA-N	6.38045	2.67366	0.00104015	0.854167	1.66872	up	3.50078e+06	2.06332e+07	1.58641e+06	1.24651e+06	1.55185e+06	2.47433e+07	5.57399e+06	683485	8.86999e+06	1.05247e+07
Com_5373_neg	Pteroside Q	蕨甙Q	N	C20H28O9	412.173	411.163	6.2176	[M-H]-	5.902	-	3	C18	Organic oxygen compounds	有机氧化合物	Organooxygen compounds	有机氧化合物	Carbohydrates and carbohydrate conjugates	碳水化合物和碳水化合物结合物	-	-	-	-	-	-	-	-	-	-	-	-	-	CC1C(C2=C(C1=O)C(=C(C(=C2)C)C(CO)O)C)OC3C(C(C(C(O3)CO)O)O)O	DRTGKYOICYIBPX-JTFTUWRASA-N	0.179559	-2.47747	0.00104915	0.847222	1.54561	down	3.20954e+06	3.08152e+07	1.55001e+07	3.05266e+06	7.37702e+06	3.53217e+06	8.06266e+06	3.91752e+06	2.89307e+06	1.13764e+06
Com_4219_neg	(R)-1-O-b-D-glucopyranosyl-1,3-octanediol	(R)-1-O-β-D-葡萄糖基-1,3-辛二醇	N	C14H28O7	308.183	307.177	1.87516	[M-H]-	5.143	-	3	C18	Lipids and lipid-like molecules	脂质和类脂分子	Fatty Acyls	脂肪酰类	Fatty acyl glycosides	脂肪酰糖苷	"120727-21-1"	HMDB0029362	Lipids and lipid-like molecules	Fatty Acyls	Fatty acyl glycosides	-	-	-	-	-	-	-	14213498	CCCCCC(O)CCOC1OC(CO)C(O)C(O)C1O	PDTNYXYWXDHHEM-UHFFFAOYSA-N	3.64362	1.86537	0.00105997	0.895833	1.71287	up	1.80021e+06	1.07536e+07	4.81756e+06	1.07817e+06	2.99978e+06	3.40402e+06	6.89959e+06	1.33309e+06	1.17753e+06	1.58531e+06
Com_4440_neg	beta-D-Galactosyl-(1->4)-L-rhamnose	-	N	C12H22O10	326.121	325.115	3.85286	[M-H]-	2.485	0.86	2	C18	Organic oxygen compounds	有机氧化合物	Organooxygen compounds	有机氧化合物	Carbohydrates and carbohydrate conjugates	碳水化合物和碳水化合物结合物	-	-	-	-	-	-	C19758	-	-	-	-	-	-	CC1C(C(C(C(O1)O)O)O)OC2C(C(C(C(O2)CO)O)O)O	VFLUXFSSKVKHEL-OAAPHKSHSA-N	4.53522	2.18117	0.00108875	0.895833	1.44891	up	1.16803e+07	5.71514e+07	1.11836e+07	1.33732e+06	7.47346e+06	2.52158e+07	3.06615e+07	1.40717e+07	1.4532e+07	1.64341e+07
Com_2001_neg	Plantainoside D	车前草苷D	N	C29H36O16	640.2	639.199	9.6482	[M-H]-	1.344	-	3	C18	Phenylpropanoids and polyketides	苯丙素类和聚酮类	Cinnamic acids and derivatives	肉桂酸及其衍生物	Hydroxycinnamic acids and derivatives	羟基肉桂酸及其衍生物	"147331-98-4"	-	-	-	-	-	-	-	-	-	-	-	-	C1=CC(=C(C=C1CCOC2C(C(C(C(O2)COC(=O)C=CC3=CC(=C(C=C3)O)O)O)OC4C(C(C(C(O4)CO)O)O)O)O)O)O	CBZYUWGJNYOKHT-ZKDZFUIGSA-N	6.9104	2.78877	0.00110388	0.888889	1.26626	up	3.57453e+06	1.82696e+07	8.1626e+06	159699	2.52051e+06	3.45463e+06	661829	1.82634e+06	1.23656e+06	2.67713e+06
Com_2974_neg	n-Butyl-beta-D-fructopyranoside	n-丁基-β-D-吡喃果糖苷	N	C10H20O6	236.126	235.119	1.15885	[M-H]-	4.812	0.52	2	C18	Organic oxygen compounds	有机氧化合物	Organooxygen compounds	有机氧化合物	Ethers	醚类	-	-	-	-	-	-	-	-	-	-	-	-	-	CCCCOC1(C(C(C(CO1)O)O)O)CO	NAJPAGUETSZHOG-DOLQZWNJSA-N	3.35263	1.74529	0.00112137	0.881944	1.69034	up	3.00601e+06	1.75521e+07	4.84492e+06	1.4483e+06	3.02932e+06	4.2042e+06	6.08974e+06	1.65744e+06	1.97341e+06	2.44629e+06
Com_6204_neg	Chlamydocin	-	N	C28H38N4O6	526.279	525.272	0.54988	[M-H]-	6.083	-	3	C18	Organic acids and derivatives	有机酸及其衍生物	Carboxylic acids and derivatives	羧酸及其衍生物	Amino acids, peptides, and analogues	氨基酸、肽和类似物	-	-	-	-	-	-	-	-	-	-	-	-	-	CC1(C(=O)NC(C(=O)N2CCCC2C(=O)NC(C(=O)N1)CCCCCC(=O)C3CO3)CC4=CC=CC=C4)C	SGYJGGKDGBXCNY-QXUYBEEESA-N	0.344971	-1.53545	0.00112673	0.868056	1.58808	down	1.63896e+07	6.0423e+07	2.51268e+07	1.62434e+07	4.56392e+07	3.95108e+07	1.16167e+08	2.28607e+07	2.78112e+07	3.14646e+07
Com_4993_neg	(+)-16-Hydroxygalwesine	-	N	C19H23NO7	377.147	376.144	9.50938	[M-H]-	5.535	-	3	C18	Alkaloids and derivatives	生物碱及其衍生物	Amaryllidaceae alkaloids	石蒜科生物碱	Homolycorine-type amaryllidaceae alkaloids	高石蒜碱型石蒜科生物碱	-	-	-	-	-	-	-	-	-	-	-	-	-	CN1CCC23C1C4(C(C(C2O3)OC)OC(=O)C5=CC(=C(C=C54)OC)OC)O	GAIZQRCFAUCISE-GBHAUCNQSA-N	0.33736	-1.56764	0.00114289	0.847222	1.60933	down	4.94512e+06	5.08879e+07	9.63238e+06	9.17171e+06	1.01865e+07	1.53149e+07	8.62838e+07	4.40507e+06	6.07142e+06	1.60853e+07
Com_5781_neg	Sclerotiamide	-	N	C26H29N3O5	463.211	462.201	4.25409	[M-H]-	5.351	-	3	C18	Organoheterocyclic compounds	有机杂环化合物	Benzopyrans	苯并吡喃类	1-benzopyrans	1-苯并吡喃	-	-	-	-	-	-	-	-	-	-	-	-	-	CC1(C=CC2=C(O1)C=CC3=C2NC(=O)C34C(C56C(C4(C)C)CC7(CCCN7C5=O)C(=O)N6)O)C	CFJMAERFDLWMJL-LQKPOZSPSA-N	3.97545	1.99112	0.0011564	0.861111	1.40682	up	368218	1.85184e+06	1.3272e+06	154621	274252	3.61693e+06	1.40472e+06	854567	2.34913e+06	2.26412e+06
Com_3714_neg	N-Succinyl-2-amino-6-ketopimelate	N-琥珀酰-2-氨基-6-酮庚二酸酯	N	C11H15NO8	289.08	288.073	1.42195	[M-H]-	4.95	-	3	C18	Organic acids and derivatives	有机酸及其衍生物	Carboxylic acids and derivatives	羧酸及其衍生物	Amino acids, peptides, and analogues	氨基酸、肽和类似物	"-"	HMDB0012266	Organic acids and derivatives	Carboxylic acids and derivatives	Amino acids, peptides, and analogues	N-Succinyl-2-L-amino-6-oxoheptanedioate; N-Succinyl-L-2-amino-6-oxoheptanedioate; N-Succinyl-L-2-amino-6-oxopimelate; N-Succinyl-2-amino-6-oxo-L-pimelic acid; N-Succinyl-epsilon-keto-L-aminopimelic acid; (S)-2-(Succinylamino)-6-oxoheptanedioate	C04462	map00300;map01100;map01120;map01230	-	-	-	-	440349	OC(=O)CCC(=O)N[C@@H](CCCC(=O)C(O)=O)C(O)=O	SDVXSCSNVVZWDD-LURJTMIESA-N	3.63758	1.86298	0.00117078	0.875	1.45072	up	6.62385e+06	3.25615e+07	8.68959e+06	1.99269e+06	5.4909e+06	1.15158e+07	2.42012e+07	4.96276e+06	4.96391e+06	8.82163e+06
Com_5941_neg	Pierisformosin D	-	N	C25H40O9	484.267	483.26	1.04506	[M-H]-	6.579	-	3	C18	Lipids and lipid-like molecules	脂质和类脂分子	Prenol lipids	异戊烯醇脂	Diterpenoids	二萜类	-	-	-	-	-	-	-	-	-	-	-	-	-	CCC(=O)OC1C2CCC3C1(CC2(C)O)C(C(C4(C(C3(C)O)CC(C4(C)C)O)O)O)OC(=O)C	YAVPGXJCYJDEFO-CXEQXPKLSA-N	0.294768	-1.76235	0.00117749	0.888889	1.71036	down	472536	1.57237e+07	909528	995109	1.23287e+06	4.36335e+06	8.5714e+06	4.28118e+06	1.20166e+06	4.58248e+06
Com_4492_neg	5-OP-RU	-	N	C12H18N4O7	330.118	329.11	1.10759	[M-H]-	1.374	-	3	C18	Organic oxygen compounds	有机氧化合物	Organooxygen compounds	有机氧化合物	Carbohydrates and carbohydrate conjugates	碳水化合物和碳水化合物结合物	-	-	-	-	-	-	-	-	-	-	-	-	-	CC(=O)C=NC1=C(NC(=O)NC1=O)NCC(C(C(CO)O)O)O	LXKLTDXEFFOBPT-OOZYFLPDSA-N	3.54537	1.82594	0.00120475	0.861111	1.5205	up	2.70285e+06	1.80732e+07	5.10988e+06	1.73086e+06	3.30804e+06	8.94314e+06	8.99318e+06	2.84961e+06	3.11475e+06	5.22437e+06
Com_6210_neg	Physalin Y	-	N	C28H32O10	528.2	527.197	9.42455	[M-H]-	5.308	-	3	C18	Lipids and lipid-like molecules	脂质和类脂分子	Steroids and steroid derivatives	类固醇和类固醇衍生物	Physalins and derivatives	酸浆苦素及其衍生物	-	-	-	-	-	-	-	-	-	-	-	-	-	CC12CC3C4(C56C1C(=O)C(O5)(C7CC=C8CC(CC(=O)C8(C7CCC6(C(=O)O4)O)C)O)OCC2C(=O)O3)C	AMFDIHDGEZLBRP-INTHQURXSA-N	4.57783	2.19466	0.00123291	0.847222	1.54592	up	6.78914e+06	4.58756e+07	2.16683e+07	3.16645e+06	1.07118e+07	1.48173e+07	2.99812e+07	4.6942e+06	3.5001e+06	4.7687e+06
Com_760_neg	gamma-glutamylhistidine	gamma-谷氨组氨酸	N	C11H16N4O5	284.112	265.092	9.49358	[M-H-H2O]-	5.188	0.64	2	C18	Organic acids and derivatives	有机酸及其衍生物	Carboxylic acids and derivatives	羧酸及其衍生物	Amino acids, peptides, and analogues	氨基酸、肽和类似物	"37460-15-4"	HMDB0029151	Organic acids and derivatives	Carboxylic acids and derivatives	Amino acids, peptides, and analogues	-	-	-	-	-	-	-	7017195	C1=C(NC=N1)CC(C(=O)O)NC(=O)CCC(C(=O)O)N	PXVCMZCJAUJLJP-YUMQZZPRSA-N	3.71795	1.89451	0.0012724	0.861111	1.59328	up	1.18656e+06	7.39294e+06	4.55709e+06	534418	2.52305e+06	2.45789e+06	6.68272e+06	999103	712099	1.38369e+06
Com_5968_neg	6'-O-beta-Apiofuranosylsweroside	6'-O-beta-阿皮呋喃糖苷	N	C21H30O13	490.169	489.163	4.31373	[M-H]-	5.236	-	3	C18	Organic oxygen compounds	有机氧化合物	Organooxygen compounds	有机氧化合物	Carbohydrates and carbohydrate conjugates	碳水化合物和碳水化合物结合物	-	-	-	-	-	-	-	-	-	-	-	-	-	C=CC1C2CCOC(=O)C2=COC1OC3C(C(C(C(O3)COC4C(C(CO4)(CO)O)O)O)O)O	JNPXCTROEJQHKD-APAPHXOESA-N	3.44312	1.78372	0.00133872	0.854167	1.56486	up	4.76095e+06	2.64931e+07	1.23963e+07	4.12713e+06	6.45022e+06	1.69449e+07	3.12696e+07	5.54864e+06	4.13817e+06	8.40928e+06
Com_3239_neg	Hippuric acid sulfate	-	N	C9H9NO6S	259.015	258.006	7.91573	[M-H]-	1.416	-	3	C18	-	-	-	-	-	-	"-"	HMDB0304910	-	-	-	-	-	-	-	-	-	-	129776882	OS(=O)(=O)OC(=O)CNC(=O)C1=CC=CC=C1	JZLRVHCBEJSYSI-UHFFFAOYSA-N	0.189676	-2.39839	0.00133934	0.854167	1.45017	down	449807	3.63188e+06	114462	1.90351e+06	651583	456274	780974	323920	146169	2.83496e+06
Com_1720_neg	Apigenin-7-glucuronide	芹菜素-7-O-葡萄糖醛酸苷	N	C21H18O11	446.085	445.078	1.16067	[M-H]-	5.518	0.93	1	C18	Phenylpropanoids and polyketides	苯丙素类和聚酮类	Flavonoids	黄酮类化合物	Flavonoid glycosides	黄酮糖苷	"29741-09-1"	HMDB0240480	Phenylpropanoids and polyketides	Flavonoids	Flavonoid glycosides	-	-	-	LMPK12110344	Polyketides [PK]	Flavonoids [PK12]	Flavones and Flavonols [PK1211]	5319484	C1=CC(=CC=C1C2=CC(=O)C3=C(C=C(C=C3O2)O[C@H]4[C@@H]([C@H]([C@@H]([C@H](O4)C(=O)O)O)O)O)O)O	JBFOLLJCGUCDQP-ZFORQUDYSA-N	3.31007	1.72686	0.00135392	0.861111	1.54314	up	2.33013e+08	1.5988e+09	1.2065e+09	1.03918e+09	9.2993e+08	1.65281e+09	2.91703e+09	4.9425e+08	3.65698e+08	1.10927e+09
Com_252_neg	7-Methyluric acid	7-甲基尿酸	N	C6H6N4O3	182.044	181.037	2.48799	[M-H]-	4.644	0.75	1	C18	Organoheterocyclic compounds	有机杂环化合物	Imidazopyrimidines	咪唑并嘧啶类	Purines and purine derivatives	嘌呤和嘌呤衍生物	"612-37-3"	HMDB0011107	Organoheterocyclic compounds	Imidazopyrimidines	Purines and purine derivatives	7-Methyluric acid	C16355	map00232	-	-	-	-	69160	CN1C(=O)NC2=C1C(=O)NC(=O)N2	YHNNPKUFPWLTOP-UHFFFAOYSA-N	0.259924	-1.94384	0.00140929	0.854167	1.51021	down	318882	1.192e+06	1.06715e+06	1.95956e+06	1.9727e+06	1.62523e+06	428275	586322	410638	2.94494e+06
Com_4545_neg	6'-Demethoxypraecansone B	6'-去甲氧基红花油酮B	N	C21H20O4	336.136	335.126	8.19117	[M-H]-	5.563	-	3	C18	Organoheterocyclic compounds	有机杂环化合物	Benzopyrans	苯并吡喃类	1-benzopyrans	1-苯并吡喃	-	-	-	-	-	-	-	-	LMPK12120386	Polyketides [PK]	Flavonoids [PK12]	Chalcones and dihydrochalcones [PK1212]	-	CC1(C=CC2=C(O1)C=CC(=C2OC)C(=O)C=C(C3=CC=CC=C3)O)C	NTSLHMYMWQPYFF-LGMDPLHJSA-N	3.53947	1.82353	0.00144819	0.888889	1.55965	up	4.30971e+07	1.87335e+08	6.46165e+07	1.55346e+07	3.79445e+07	6.1965e+07	1.12236e+08	2.84227e+07	2.2921e+07	3.20074e+07
Com_6700_neg	Unnarmicin C	-	N	C38H54N4O6	662.404	661.394	4.88308	[M-H]-	10.38	0.54	2	C18	Organic acids and derivatives	有机酸及其衍生物	Peptidomimetics	肽模拟物	Depsipeptides	缩酚肽	-	-	-	-	-	-	-	-	-	-	-	-	-	CCCCCC1CC(=O)NC(C(=O)NC(C(=O)NC(C(=O)NC(C(=O)O1)CC2=CC=CC=C2)CC(C)C)CC3=CC=CC=C3)CC(C)C	CMHSFIOSEWDMHG-CYEGLCQHSA-N	0.259262	-1.94752	0.00146446	0.944444	1.57677	down	206778	1.54058e+06	711190	61818.3	454524	246959	156399	8610.64	437113	1.05567e+06
Com_6822_neg	Disorazole B1	-	N	C42H50N2O10	742.347	741.335	5.39563	[M-H]-	5.833	-	3	C18	Organoheterocyclic compounds	有机杂环化合物	Azoles	唑类	Oxazoles	恶唑类	-	-	-	-	-	-	-	-	-	-	-	-	-	CC=CC(C(C)(C)C1CC=CC2C(O2)C=CC=CC3=NC(=CO3)C(=O)OC(CC=CC4C(O4)C=CC=CC5=NC(=CO5)C(=O)O1)C(C)(C)C(C=CC)O)O	FOQGKCOTKQAXPE-XIIYVMKPSA-N	3.69167	1.88428	0.00147121	0.868056	1.70705	up	3.21952e+06	1.40472e+07	1.04321e+07	2.97678e+06	8.09056e+06	8.7748e+06	1.56539e+07	3.02158e+06	2.30947e+06	5.97792e+06
Com_723_neg	3-Methoxybenzanthrone	3-甲氧基苯并蒽酮	N	C18H12O2	260.084	259.079	8.59453	[M-H]-	1.16	0.68	2	C18	Benzenoids	苯类化合物	Phenanthrenes and derivatives	菲及其衍生物	-	-	"3688-79-7"	-	-	-	-	-	-	-	-	-	-	-	77267	COC1=C2C=CC=C3C2=C(C=C1)C4=CC=CC=C4C3=O	BGQDCDRDPCVLJE-UHFFFAOYSA-N	4.26969	2.09413	0.00147635	0.861111	1.51117	up	1.47235e+07	3.17839e+07	2.5846e+06	1.83066e+06	2.77026e+06	1.7718e+07	9.22626e+06	9.85863e+06	1.80982e+07	1.34974e+07
Com_4943_neg	Macrosphelide J	-	N	C17H24O9	372.142	371.136	2.65607	[M-H]-	5.472	0.67	2	C18	Phenylpropanoids and polyketides	苯丙素类和聚酮类	Macrolides and analogues	大环内酯类及其类似物	-	-	-	-	-	-	-	-	-	-	-	-	-	-	-	CC1CC(=O)OC(C(=O)CC(C(=O)OC(C(C=CC(=O)O1)O)C)OC)C	YDSGABQYSNZCFX-UPLIFLGUSA-N	3.05473	1.61104	0.00148552	0.868056	1.48076	up	6.78985e+06	3.8255e+07	1.39896e+07	4.15201e+06	1.09074e+07	1.40179e+07	2.66049e+07	4.9057e+06	5.07916e+06	7.21545e+06
Com_1577_neg	8'-[(diethylamino)methyl]-7'-hydroxy-2H,2'H-[3,4'-bichromene]-2,2'-dione	8'-[(二乙氨基) 甲基]-7'- 羟基 - 2H,2'H-[3,4'- 联苯并吡喃]-2,2'- 二酮	N	C23H21NO5	391.142	390.133	3.44645	[M-H]-	5.33	-	3	C18	Phenylpropanoids and polyketides	苯丙素类和聚酮类	Coumarins and derivatives	香豆素及其衍生物	Hydroxycoumarins	羟基香豆素	"887216-29-7"	-	-	-	-	-	-	-	-	-	-	-	7204913	CCN(CC)CC1=C(C=CC2=C1OC(=O)C=C2C3=CC4=CC=CC=C4OC3=O)O	MRTICTQWPUDWTI-UHFFFAOYSA-N	3.94865	1.98136	0.00151494	0.875	1.37951	up	2.21491e+06	1.66527e+06	2.84766e+07	1.05135e+07	1.5802e+07	7.76411e+06	2.77567e+06	3.05913e+06	5.85563e+06	9.06426e+06
Com_6074_neg	Dracunculifoside C	-	N	C24H26O12	506.142	505.136	1.98884	[M-H]-	5.601	0.54	2	C18	Organic oxygen compounds	有机氧化合物	Organooxygen compounds	有机氧化合物	Carbohydrates and carbohydrate conjugates	碳水化合物和碳水化合物结合物	-	-	-	-	-	-	-	-	-	-	-	-	-	C1=CC(=C(C=C1CCC(=O)O)O)OC2C(C(C(C(O2)COC(=O)C=CC3=CC(=C(C=C3)O)O)O)O)O	ZEAUIMYFGPAHKG-WMPHAITBSA-N	6.95154	2.79733	0.00152981	0.854167	1.55636	up	1.16301e+06	7.55718e+06	671043	864972	231582	4.80361e+06	8.64195e+06	1.49376e+06	756383	1.23734e+06
Com_5138_neg	Plakortolide I	-	N	C24H36O4	388.261	387.258	9.6809	[M-H]-	6.101	0.60	2	C18	Organoheterocyclic compounds	有机杂环化合物	Dioxanes	二恶烷	1,2-dioxanes	1,2-二氧六环类	-	-	-	-	-	-	-	-	-	-	-	-	-	CC1(CC2(C(CC(=O)O2)OO1)C)CCCCCCCCCCC3=CC=CC=C3	LBCVLXZWFGNXOB-YFNKSVMNSA-N	7.72811	2.95012	0.00153188	0.847222	1.60169	up	662189	6.76308e+06	8.75367e+06	464006	3.12286e+06	1.13463e+07	3.11479e+07	1.2455e+06	1.22188e+06	5.07696e+06
Com_4466_neg	Masuda's compound V	-	N	C12H16N4O7	328.102	327.094	2.01376	[M-H]-	1.354	0.76	2	C18	Organoheterocyclic compounds	有机杂环化合物	Pteridines and derivatives	蝶啶及其衍生物	-	-	-	HMDB0004256	Organoheterocyclic compounds	Pteridines and derivatives	-	-	-	-	-	-	-	-	-	CC1=NC2=C(NC(=O)NC2=O)N(C1=O)CC(C(C(CO)O)O)O	QCYVUUAIJUUUPI-BBVRLYRLSA-N	3.48845	1.80258	0.00156846	0.875	1.4904	up	2.17662e+07	1.04511e+08	2.85776e+07	6.76026e+06	2.8494e+07	2.24245e+07	8.03894e+07	1.52334e+07	1.40225e+07	1.86601e+07
Com_1227_neg	Dorzolamide	多佐胺	N	C10H16N2O4S3	324.027	323.019	2.21017	[M-H]-	1.902	-	3	C18	Organoheterocyclic compounds	有机杂环化合物	Thiophenes	噻吩类	2,3,5-trisubstituted thiophenes	2,3,5-三取代噻吩	"120279-96-1"	HMDB0015007	Organoheterocyclic compounds	Thiophenes	2,3,5-trisubstituted thiophenes	-	C06969	-	-	-	-	-	5284549	CCNC1CC(S(=O)(=O)C2=C1C=C(S2)S(=O)(=O)N)C	IAVUPMFITXYVAF-XPUUQOCRSA-N	0.125687	-2.99209	0.00156873	0.875	1.69752	down	2.56364e+06	3.67521e+06	417679	395570	109189	1.02311e+06	2.01875e+06	316977	208101	2.27376e+06
Com_1258_neg	ethyl 5-(1-benzofuran-2-amido)-3-methylthiophene-2-carboxylate	5-（1-苯并呋喃-2-氨基）-3-甲基噻吩-2-甲酸乙酯	N	C17H15NO4S	329.072	328.068	8.86586	[M-H]-	5.128	-	3	C18	Organoheterocyclic compounds	有机杂环化合物	Benzofurans	苯并呋喃类	-	-	"923413-52-9"	-	-	-	-	-	-	-	-	-	-	-	2670320	CCOC(=O)C1=C(C=C(S1)NC(=O)C2=CC3=CC=CC=C3O2)C	ZOTZANPRRDNUCK-UHFFFAOYSA-N	0.234379	-2.09308	0.00157422	0.861111	1.58307	down	799280	1.99859e+06	563560	114558	220634	1.58993e+06	6.25427e+06	491911	491859	1.13856e+06
Com_3475_neg	Coumarleucasin	香豆白细胞毒素	N	C14H14O6	278.079	277.07	6.80821	[M-H]-	1.267	-	3	C18	Phenylpropanoids and polyketides	苯丙素类和聚酮类	Coumarins and derivatives	香豆素及其衍生物	-	-	-	-	-	-	-	-	-	-	-	-	-	-	-	CC1=C(C2=C(C(=C(C=C2C=O)OC)OC)OC1=O)OC	KPIACXHLXFINES-UHFFFAOYSA-N	4.04717	2.01691	0.00157629	0.888889	1.6437	up	6.89143e+06	3.99855e+07	7.56721e+06	2.36178e+06	6.75866e+06	1.36359e+07	1.63137e+07	5.80971e+06	5.66654e+06	5.67888e+06
Com_4350_neg	Musanolone F	-	N	C20H14O4	318.089	317.082	0.69076	[M-H]-	4.887	-	3	C18	Benzenoids	苯类化合物	Naphthalenes	萘类	Phenylnaphthalenes	苯基萘	"173560-66-2"	HMDB0041451	Benzenoids	Naphthalenes	Phenylnaphthalenes	-	-	-	-	-	-	-	10734307	COC1=C(O)C=CC(=C1)C1=C2C(=O)C(O)=CC3=CC=CC(C=C1)=C23	GMSAUUARBZSDEJ-UHFFFAOYSA-N	0.398192	-1.32846	0.00159175	0.826389	1.53332	down	1.48544e+06	5.55327e+06	2.21835e+06	1.79438e+06	1.10804e+06	3.96319e+06	8.87048e+06	1.17889e+06	1.51784e+06	5.15638e+06
Com_6089_neg	(+)-N(6)-Hydroxyaphelandrine	-	N	C28H36N4O5	508.269	507.261	0.78627	[M-H]-	6.454	0.66	2	C18	Phenylpropanoids and polyketides	苯丙素类和聚酮类	2-arylbenzofuran flavonoids	2-芳基苯并呋喃类黄酮	-	-	-	-	-	-	-	-	-	-	-	-	-	-	-	C1CCN(CCCNC2CC(=O)NCCCN(C1)C(=O)C3C(OC4=C3C=C2C=C4)C5=CC=C(C=C5)O)O	ABSBPZXCQDEGAU-MSLLRLGPSA-N	0.220367	-2.18202	0.00160193	0.888889	1.61458	down	87664.4	9.21629e+06	4.30749e+06	681113	277760	6.58534e+06	832037	112470	2.78401e+06	2.66046e+06
Com_4292_neg	Norbergenin	去甲岩白菜素	N	C13H14O9	314.064	313.057	0.97598	[M-H]-	5.256	-	3	C18	Benzenoids	苯类化合物	Benzene and substituted derivatives	苯及其取代衍生物	Benzoic acids and derivatives	苯甲酸及其衍生物	-	-	-	-	-	-	-	-	-	-	-	-	-	C1=C2C(=C(C(=C1O)O)O)C3C(C(C(C(O3)CO)O)O)OC2=O	GDYGAIKPBLFCKR-OIPGZRGRSA-N	3.38958	1.76111	0.00164585	0.833333	1.33769	up	1.24337e+08	7.68086e+08	3.27373e+08	8.21597e+07	1.8789e+08	8.881e+07	5.92958e+08	1.14499e+08	1.08793e+08	2.09515e+08
Com_5854_neg	3beta,4beta,23-Trihydroxy-24-nor-olean-12-en-28-oic acid	-	N	C29H46O5	474.335	473.328	0.92267	[M-H]-	9.353	0.85	2	C18	Lipids and lipid-like molecules	脂质和类脂分子	Prenol lipids	异戊烯醇脂	Triterpenoids	三萜类	-	-	-	-	-	-	-	-	-	-	-	-	56601460	CC1(CCC2(CCC3(C(=CCC4C3(CCC5C4(CCC(C5(CO)O)O)C)C)C2C1)C)C(=O)O)C	NOYVDDIWMWHGKL-FENDIVEOSA-N	0.330232	-1.59845	0.00164772	0.868056	1.73461	down	1.69751e+06	2.95727e+07	681098	4.91157e+06	1.67624e+06	1.46419e+07	9.21874e+06	8.4079e+06	3.65738e+06	4.74138e+06
Com_2951_neg	(R)-(Homo)3-citrate	-	N	C9H14O7	234.074	233.067	0.04304	[M-H]-	5.364	0.57	2	C18	Organic acids and derivatives	有机酸及其衍生物	Carboxylic acids and derivatives	羧酸及其衍生物	Tricarboxylic acids and derivatives	三羧酸及其衍生物	-	-	-	-	-	(R)-(Homo)3-citrate; (R)-2-Hydroxy-1,2,6-hexanetricarboxylate; (R)-2-Hydroxy-1,2,6-hexanetricarboxylic acid	C16598	map00680;map01100;map01120;map01210;map01240	-	-	-	-	-	C(CCC(CC(=O)O)(C(=O)O)O)CC(=O)O	YNPKOQYWJZNZGP-SECBINFHSA-N	4.22122	2.07766	0.00166785	0.826389	1.56902	up	3.25649e+06	2.41497e+07	6.14459e+06	1.24331e+06	2.0194e+06	6.07023e+06	1.33314e+07	2.036e+06	2.337e+06	2.95162e+06
Com_6703_neg	Clofazimine glucuronide	-	N	C33H30Cl2N4O7	664.149	663.146	6.54261	[M-H]-	5.042	-	3	C18	Organoheterocyclic compounds	有机杂环化合物	Indoles and derivatives	吲哚及其衍生物	Pyrroloindoles	吡咯并吲哚	"-"	HMDB0061133	Organoheterocyclic compounds	Indoles and derivatives	Pyrroloindoles	-	-	-	-	-	-	-	-	CC(COC1O[C@@H]([C@@H](O)[C@H](O)[C@H]1O)C(O)=O)\N=C1/C=C2N(C3=CC=C(Cl)C=C3)C3=C(C=CC=C3)N=C2C=C1NC1=CC=C(Cl)C=C1	YJJBZADWPTXVOZ-DDXRKAPGSA-N	3.17473	1.66663	0.00166869	0.854167	1.34396	up	1.82408e+07	4.40809e+07	3.06122e+07	5.66011e+06	4.93513e+06	1.82192e+07	1.217e+07	1.11389e+07	4.3973e+06	9.04107e+06
Com_4425_neg	Urothion	-	N	C11H11N5O3S2	325.03	324.024	2.14619	[M-H]-	5.168	-	3	C18	Organoheterocyclic compounds	有机杂环化合物	Pteridines and derivatives	蝶啶及其衍生物	Pterins and derivatives	蝶呤及其衍生物	"19295-31-9"	HMDB0002377	Organoheterocyclic compounds	Pteridines and derivatives	Pterins and derivatives	-	-	-	-	-	-	-	86845	CSC1=C(SC2=C1N=C1C(=O)N=C(N)NC1=N2)C(O)CO	RPUOVNROVSNPBD-UHFFFAOYSA-N	0.399534	-1.32361	0.00166988	0.854167	1.59134	down	4.08415e+06	2.3534e+07	1.03099e+07	8.94965e+06	7.19059e+06	1.06251e+07	1.78452e+07	7.79302e+06	1.56159e+06	6.52046e+06
Com_5487_neg	3'-(1''-(3-Methylbutanoyl))-angeloyl vaginidiol	-	N	C24H28O7	428.184	427.172	8.86428	[M-H]-	4.853	-	3	C18	Phenylpropanoids and polyketides	苯丙素类和聚酮类	Coumarins and derivatives	香豆素及其衍生物	Furanocoumarins	呋喃香豆素类	"143061-67-0"	HMDB0040691	Phenylpropanoids and polyketides	Coumarins and derivatives	Furanocoumarins	-	-	-	-	-	-	-	56776263	C\C=C(\C)C(=O)OC1C(OC2=C1C1=C(C=C2)C=CC(=O)O1)C(C)(C)OC(=O)CC(C)C	HQKAYCHMYMSSEQ-AUWJEWJLSA-N	5.59711	2.48468	0.00168599	0.861111	1.59241	up	1.82102e+06	5.64394e+06	885591	206292	373807	4.43487e+06	6.737e+06	2.58239e+06	690186	1.06057e+06
Com_1611_neg	Gentiopicroside	龙胆苦苷	N	C16H20O9	356.111	401.109	0.85074	[M+HCOOH-H]-	5.3	0.58	1	C18	Organic oxygen compounds	有机氧化合物	Organooxygen compounds	有机氧化合物	Carbohydrates and carbohydrate conjugates	碳水化合物和碳水化合物结合物	"20831-76-9"	HMDB0252696	Organic oxygen compounds	Organooxygen compounds	Carbohydrates and carbohydrate conjugates	-	C09782	map00902;map01066;map01110	LMPR0102070009	Prenol Lipids [PR]	Isoprenoids [PR01]	C10 isoprenoids (monoterpenes) [PR0102]	354445	OCC1OC(OC2OC=C3C(=O)OCC=C3C2C=C)C(O)C(O)C1O	DUAGQYUORDTXOR-UHFFFAOYSA-N	0.352552	-1.50409	0.00169516	0.861111	1.58981	down	1.41135e+07	2.41146e+07	1.12318e+07	8.87608e+06	2.03646e+07	1.74927e+07	7.30883e+07	8.98207e+06	3.83797e+06	9.5175e+06
Com_4207_neg	Dhlnl	-	N	C12H25N3O6	307.174	306.165	7.77975	[M-H]-	5.145	-	3	C18	Organic acids and derivatives	有机酸及其衍生物	Carboxylic acids and derivatives	羧酸及其衍生物	Amino acids, peptides, and analogues	氨基酸、肽和类似物	"-"	HMDB0246853	Organic acids and derivatives	Carboxylic acids and derivatives	Amino acids, peptides, and analogues	-	-	-	-	-	-	-	73069397	NC(CCC(O)CNCC(O)CCC(N)C(O)=O)C(O)=O	COYAOJMPFAKKAM-UHFFFAOYSA-N	3.98011	1.99281	0.00171058	0.895833	1.70308	up	1.32451e+06	5.43199e+06	2.01856e+06	424668	1.92935e+06	1.71271e+06	2.8849e+06	872336	539672	588388
Com_5638_neg	Asp-Leu-Leu-Ser	天冬氨酸-亮氨酸-亮氨酸-丝氨酸	N	C19H34N4O8	446.238	445.231	0.48071	[M-H]-	5.61	-	3	C18	Organic acids and derivatives	有机酸及其衍生物	Carboxylic acids and derivatives	羧酸及其衍生物	Amino acids, peptides, and analogues	氨基酸、肽和类似物	-	-	-	-	-	-	-	-	-	-	-	-	-	CC(C)CC(C(=O)NC(CO)C(=O)O)NC(=O)C(CC(C)C)NC(=O)C(CC(=O)O)N	TZBJAXGYGSIUHQ-XUXIUFHCSA-N	3.27655	1.71218	0.00171663	0.840278	1.45305	up	7.26276e+06	6.37145e+07	1.59471e+07	9.91016e+06	1.28837e+07	3.77246e+07	6.94919e+06	1.47773e+07	2.35234e+07	5.26629e+07
Com_5698_neg	5alpha-Cyprinol	5α-鲤醇	N	C27H48O5	452.35	451.343	0.98635	[M-H]-	10.126	0.56	2	C18	Lipids and lipid-like molecules	脂质和类脂分子	Steroids and steroid derivatives	类固醇和类固醇衍生物	Bile acids, alcohols and derivatives	胆汁酸、醇及其衍生物	-	HMDB0247015	Lipids and lipid-like molecules	Steroids and steroid derivatives	Bile acids, alcohols and derivatives	-	C16890	-	LMST04030019	Sterol Lipids [ST]	Bile acids and derivatives [ST04]	C27 bile acids, alcohols, and derivatives [ST0403]	-	CC(CCCC(CO)CO)C1CCC2C1(C(CC3C2C(CC4C3(CCC(C4)O)C)O)O)C	JNMALBXXJSWZQY-BBBUMGABSA-N	0.258425	-1.95218	0.00171778	0.875	1.55424	down	198401	33743.2	192628	523356	629657	5.14576e+06	3.28842e+06	318560	69900.9	4.11089e+06
Com_5736_neg	12-chloroisoplagiochin D	-	N	C28H23ClO4	458.128	457.122	2.65244	[M-H]-	4.574	-	3	C18	Benzenoids	苯类化合物	Phenols	酚类	Halophenols	卤代酚类	-	-	-	-	-	-	-	-	-	-	-	-	-	C1CC2=CC(=C(C=C2)C3=CC(=C(C=C3CCC4=CC(=C(C=C4)O)C5=C(C=CC1=C5)O)O)Cl)O	ZPHYFJROBBMHQA-UHFFFAOYSA-N	0.263027	-1.92672	0.00174989	0.868056	1.67135	down	135323	848948	187973	9244.49	112545	396951	1.19253e+06	164958	180824	407744
Com_6993_neg	PGP(i-13:0/18:2(9Z,11Z))	甘油磷酸甘油磷酸盐(i-13:0/18:2(9Z,11Z))	N	C37H70O13P2	784.429	783.419	3.35135	[M-H]-	8.26	-	3	C18	Lipids and lipid-like molecules	脂质和类脂分子	Glycerophospholipids	甘油磷脂	Glycerophosphoglycerophosphates	甘油磷酸甘油磷酸酯	"-"	HMDB0116548	Lipids and lipid-like molecules	Glycerophospholipids	Glycerophosphoglycerophosphates	-	-	-	-	-	-	-	131823203	[H][C@](O)(COP(O)(O)=O)COP(O)(=O)OC[C@@]([H])(COC(=O)CCCCCCCCCC(C)C)OC(=O)CCCCCCC\C=C/C=C\CCCCCC	CZWNDLNOTXQTBD-FMXIMRBASA-N	0.250094	-1.99946	0.0017765	0.861111	1.57038	down	768651	4.55446e+07	3.58897e+06	1.92689e+06	2.89894e+06	1.26422e+07	1.47174e+07	1.84302e+06	655648	3.43376e+07
Com_6501_neg	Mg-Protoporphyrin IX 13-monomethyl ester	-	N	C35H34MgN4O4	598.243	597.237	1.79391	[M-H]-	6.472	-	3	C18	Organoheterocyclic compounds	有机杂环化合物	Tetrapyrroles and derivatives	四吡咯及其衍生物	Metallotetrapyrroles	金属四吡咯	-	-	-	-	-	Magnesium protoporphyrin monomethyl ester; Magnesium-protoporphyrin IX 13-monomethyl ester; Mg-protoporphyrin IX 13-monomethyl ester; Magnesium protoporphyrin IX 13-methyl ester	C04536	map00860;map01100;map01110	-	-	-	-	-	CC1=C(C2=CC3=NC(=CC4=C(C(=C([N-]4)C=C5C(=C(C(=N5)C=C1[N-]2)C=C)C)C=C)C)C(=C3CCC(=O)O)C)CCC(=O)OC.[Mg+2]	JHTBRMHXRULRGV-UHFFFAOYSA-M	0.192091	-2.38014	0.001795	0.854167	1.72211	down	308093	2.62973e+07	274006	5.76401e+06	540647	6.16688e+06	612550	1.74424e+06	1.41235e+06	905656
Com_4978_neg	capsazepine	辣椒平	N	C19H21ClN2O2S	376.101	375.094	0.63323	[M-H]-	5.201	-	3	C18	Organoheterocyclic compounds	有机杂环化合物	Benzazepines	苯并氮卓类	-	-	"138977-28-3"	HMDB0249598	Organoheterocyclic compounds	Benzazepines	-	-	-	-	-	-	-	-	-	C1CC2=CC(=C(C=C2CN(C1)C(=S)NCCC3=CC=C(C=C3)Cl)O)O	DRCMAZOSEIMCHM-UHFFFAOYSA-N	2.52027	1.33358	0.00181436	0.868056	1.52484	up	1.02055e+06	2.46966e+06	2.25629e+06	377508	1.23586e+06	1.66972e+06	1.92452e+06	950961	558180	934373
Com_5954_neg	spiruchostatin B	-	N	C21H33N3O6S2	487.181	486.171	6.37398	[M-H]-	5.717	-	3	C18	Organic acids and derivatives	有机酸及其衍生物	Peptidomimetics	肽模拟物	Depsipeptides	缩酚肽	-	-	-	-	-	-	-	-	-	-	-	-	-	CCC(C)C1C(CC(=O)OC2CC(=O)NC(C(=O)NC(CSSCCC=C2)C(=O)N1)C)O	MJHZJODQLYCXHE-WXZCCWHXSA-N	0.301927	-1.72773	0.00183427	0.833333	1.51755	down	4.45354e+06	1.80486e+07	5.33786e+06	3.79591e+06	4.89417e+06	7.59897e+06	1.94587e+07	4.06357e+06	3.10399e+06	3.30464e+06
Com_3793_neg	Nitrothal-isopropyl	酞菌酯	N	C14H17NO6	295.106	294.099	1.32608	[M-H]-	5.555	0.68	2	C18	Benzenoids	苯类化合物	Benzene and substituted derivatives	苯及其取代衍生物	Benzoic acids and derivatives	苯甲酸及其衍生物	"10552-74-6"	-	-	-	-	-	C18873	-	-	-	-	-	-	CC(C)OC(=O)C1=CC(=CC(=C1)[N+](=O)[O-])C(=O)OC(C)C	VJAWBEFMCIINFU-UHFFFAOYSA-N	2.93956	1.5556	0.00190031	0.854167	1.49351	up	5.13661e+07	2.36623e+08	9.26927e+07	2.25613e+07	5.43611e+07	9.70019e+07	1.47164e+08	3.85963e+07	3.17361e+07	5.62045e+07
Com_2783_neg	Mivazerol	-	N	C11H11N3O2	217.085	216.078	0.1066	[M-H]-	5.565	-	3	C18	Benzenoids	苯类化合物	Benzene and substituted derivatives	苯及其取代衍生物	Benzoic acids and derivatives	苯甲酸及其衍生物	"-"	HMDB0254769	Benzenoids	Benzene and substituted derivatives	Benzoic acids and derivatives	-	-	-	-	-	-	-	60784	NC(=O)C1=C(O)C(CC2=CN=CN2)=CC=C1	RLHGFJMGWQXPBW-UHFFFAOYSA-N	3.76686	1.91336	0.00192646	0.868056	1.29064	up	2.10687e+06	2.2384e+07	1.10384e+06	1.24116e+07	794131	2.90948e+06	4.07407e+06	2.90285e+06	4.82281e+06	9.337e+06
Com_5970_neg	Terrequinone A	-	N	C32H30N2O3	490.226	489.221	4.64904	[M-H]-	5.317	-	3	C18	Lipids and lipid-like molecules	脂质和类脂分子	Prenol lipids	异戊烯醇脂	Terpene lactones	萜内酯	"-"	-	-	-	-	-	-	-	-	-	-	-	-	CC(C)=CCC1=C(C2=CNC3=CC=CC=C23)C(=O)C(=O)C(C2=C(NC3=CC=CC=C23)C(C)(C)C=C)=C1O	NBSHFMWBYVHWNG-UHFFFAOYSA-N	4.46934	2.16006	0.00214446	0.861111	1.42255	up	2.86952e+06	2.35814e+07	4.55876e+06	6.31082e+06	2.4485e+06	1.31724e+07	637189	7.56698e+06	9.6053e+06	2.76806e+07
Com_7000_neg	Bryostatin 20	-	N	C41H60O15	792.393	791.388	2.32706	[M-H]-	7.595	-	3	C18	Phenylpropanoids and polyketides	苯丙素类和聚酮类	Macrolides and analogues	大环内酯类及其类似物	-	-	-	-	-	-	-	-	-	-	-	-	-	-	-	CC(C1CC2C3C(=CC(=O)O3)CC(O2)(C(C=CC4CC(=CC(=O)OC)CC(O4)CC5(C(C(CC(O5)CC(CC(=O)O1)O)OC(=O)C(C)(C)C)(C)C)O)(C)C)O)O	CYISYNAHSIYBII-OXIASYKBSA-N	0.202122	-2.3067	0.00218388	0.875	1.57021	down	662643	3.39607e+06	1.18926e+06	614514	1.21968e+06	3.77603e+06	2.33614e+06	590874	368466	463800
Com_4442_neg	(+)-Macrosphelide C	-	N	C16H22O7	326.137	325.13	2.45269	[M-H]-	6.129	0.51	2	C18	Phenylpropanoids and polyketides	苯丙素类和聚酮类	Macrolides and analogues	大环内酯类及其类似物	-	-	-	-	-	-	-	-	-	-	-	-	-	-	-	CC1CC=CC(=O)OC(CC(=O)OC(C(C=CC(=O)O1)O)C)C	LHDGUPDIEZSEGS-HRABQTKNSA-N	0.184701	-2.43673	0.00218399	0.847222	1.60819	down	975213	5.13406e+06	930800	1.5547e+06	3.55609e+06	3.59384e+06	6.45202e+06	1.35117e+06	301588	1.01152e+06
Com_6045_neg	Glycerophospho-N-Arachidonoyl Ethanolamine	甘油磷酸-N-花生四烯酰乙醇胺	N	C25H44NO7P	501.286	500.274	9.27455	[M-H]-	5.417	-	3	C18	Lipids and lipid-like molecules	脂质和类脂分子	Glycerophospholipids	甘油磷脂	Glycerophosphoethanolamines	甘油磷酸乙醇胺类	"-"	HMDB0252848	Lipids and lipid-like molecules	Glycerophospholipids	Glycerophosphoethanolamines	-	-	-	-	-	-	-	53393983	CCCCCC=CCC=CCC=CCC=CCCCC(=O)NCCOP(O)(=O)OCC(O)CO	PAGKVQGBMADPCS-UHFFFAOYSA-N	3.88817	1.95909	0.0021971	0.881944	1.42827	up	5.00365e+06	1.89464e+07	6.5079e+06	7.75748e+06	1.2206e+07	1.39431e+07	722167	8.10416e+06	1.63675e+07	2.82282e+07
Com_4960_neg	Succinylaminoimidazole carboxamide riboside	琥珀酰胺基咪唑甲酸核苷	N	C13H18N4O9	374.107	373.098	6.50363	[M-H]-	5.163	-	3	C18	Nucleosides, nucleotides, and analogues	核苷、核苷酸和类似物	Imidazole ribonucleosides and ribonucleotides	咪唑核糖核苷和核糖核苷酸	1-ribosyl-imidazolecarboxamides	1-核糖基-咪唑甲酰胺	"17388-80-6"	HMDB0240295	Nucleosides, nucleotides, and analogues	Imidazole ribonucleosides and ribonucleotides	1-ribosyl-imidazolecarboxamides	-	-	-	-	-	-	-	54478644	NC1=C(N=CN1[C@@H]1O[C@H](CO)[C@@H](O)[C@H]1O)C(=O)N[C@@H](CC(O)=O)C(O)=O	XNKLTOHYNRQCLJ-ZZZDFHIKSA-N	4.04084	2.01465	0.00219804	0.833333	1.54164	up	1.26744e+06	9.19603e+06	2.3479e+06	558046	1.05495e+06	2.93683e+06	6.67558e+06	1.02954e+06	794031	1.34535e+06
Com_5376_neg	Tinocordifolioside	-	N	C21H32O8	412.21	411.206	7.95149	[M-H]-	5.969	0.54	2	C18	Organic oxygen compounds	有机氧化合物	Organooxygen compounds	有机氧化合物	Carbohydrates and carbohydrate conjugates	碳水化合物和碳水化合物结合物	-	-	-	-	-	-	-	-	-	-	-	-	-	CC1=CC(=O)C2(C(CC1)C(C3C2O3)C(C)(C)OC4C(C(C(C(O4)CO)O)O)O)C	AUAJDLKIRGSSTH-FBNONBAFSA-N	0.373704	-1.42003	0.00220677	0.868056	1.5629	down	3.32647e+06	1.26585e+07	1.42041e+06	1.39726e+06	532392	8.33709e+06	2.18177e+07	7.41001e+06	2.80579e+06	5.38419e+06
Com_3233_neg	6beta-Hydroxyhuperzine A	6beta-羟基石杉碱甲	N	C15H18N2O2	258.137	257.13	1.67669	[M-H]-	5.539	0.72	2	C18	Organoheterocyclic compounds	有机杂环化合物	Quinolines and derivatives	喹啉及其衍生物	Quinolones and derivatives	喹诺酮类及其衍生物	-	-	-	-	-	-	-	-	-	-	-	-	-	CC=C1C2C=C(CC1(C3=C(C2O)NC(=O)C=C3)N)C	WFICABZBCMBKJQ-DYAREHIISA-N	0.387679	-1.36706	0.00225192	0.833333	1.65403	down	2.1125e+06	3.12037e+07	3.00623e+06	4.22717e+06	1.74461e+06	8.00099e+06	2.06014e+07	2.15366e+06	1.52935e+06	4.9143e+06
Com_5192_neg	N-Acetylserotonin glucuronide	N-乙酰血清素葡萄糖醛酸苷	N	C18H22N2O8	394.138	393.131	1.57358	[M-H]-	5.014	0.51	2	C18	Organic oxygen compounds	有机氧化合物	Organooxygen compounds	有机氧化合物	Carbohydrates and carbohydrate conjugates	碳水化合物和碳水化合物结合物	"-"	HMDB0060833	Organic oxygen compounds	Organooxygen compounds	Carbohydrates and carbohydrate conjugates	-	-	-	-	-	-	-	45479483	CC(=O)NCCC1=CNC2=C1C=C(OC1OC(C(O)C(O)C1O)C(O)=O)C=C2	DRKQFNYKSNWOTC-UHFFFAOYSA-N	0.327731	-1.60942	0.00227021	0.840278	1.53066	down	6.66133e+06	2.50877e+07	1.11402e+07	5.24422e+06	1.21893e+07	2.33609e+07	4.42395e+07	7.36855e+06	7.06846e+06	1.42157e+07
Com_4308_neg	Di-deacetyl adrogolide	-	N	C18H21NO2S	315.129	314.123	4.44947	[M-H]-	6.226	-	3	C18	Organoheterocyclic compounds	有机杂环化合物	Quinolines and derivatives	喹啉及其衍生物	Quinolones and derivatives	喹诺酮类及其衍生物	"-"	HMDB0247722	Organoheterocyclic compounds	Quinolines and derivatives	Quinolones and derivatives	-	-	-	-	-	-	-	44212156	CCCC1=CC2=C(CNC3CCC4=CC(O)=C(O)C=C4C23)S1	REHAKLRYABHSQJ-UHFFFAOYSA-N	0.2455	-2.0262	0.00229234	0.840278	1.67584	down	319884	1.21442e+07	781413	777242	95257.8	2.97101e+06	3.2258e+06	488189	456567	1.2429e+06
Com_5094_neg	2-trans-O-Feruloylglucaric acid	-	N	C16H18O11	386.085	385.078	0.64383	[M-H]-	5.347	-	3	C18	Organic oxygen compounds	有机氧化合物	Organooxygen compounds	有机氧化合物	Carbohydrates and carbohydrate conjugates	碳水化合物和碳水化合物结合物	"-"	HMDB0302546	Organic oxygen compounds	Organooxygen compounds	Carbohydrates and carbohydrate conjugates	-	-	-	-	-	-	-	-	COC1=C(O)C=CC(\C=C\C(=O)O[C@H]([C@@H](O)[C@H](O)[C@H](O)C(O)=O)C(O)=O)=C1	JZRAOXRUPYISEN-GLJYKRHASA-N	3.1275	1.64501	0.00231539	0.833333	1.24705	up	1.52711e+07	1.07926e+08	5.34389e+07	1.77514e+07	2.80526e+07	4.64397e+07	1.23555e+08	1.81183e+07	1.53148e+07	2.82068e+07
Com_5556_neg	1'',2''-Dihydro-O-methylcyclopomiferin	-	N	C26H28O6	436.189	435.181	0.05283	[M-H]-	5.465	0.50	2	C18	Phenylpropanoids and polyketides	苯丙素类和聚酮类	Isoflavonoids	异黄酮类	Isoflavans	异黄烷	-	-	-	-	-	-	-	-	LMPK12050257	Polyketides [PK]	Flavonoids [PK12]	Isoflavonoids [PK1205]	-	CC1(CCC2=C3C(=C4C(=C2O1)CCC(O4)(C)C)C(=O)C(=CO3)C5=CC(=C(C=C5)O)OC)C	RMFBGIVQEFNLAE-UHFFFAOYSA-N	0.348084	-1.52249	0.00232313	0.861111	1.70074	down	242951	3.05359e+06	1.44796e+06	2.54387e+06	2.12717e+06	4.02893e+06	1.49826e+07	1.30706e+06	1.35173e+06	4.79221e+06
Com_5945_neg	Callophycoic acid B	-	N	C27H35BrO3	486.177	485.167	4.785	[M-H]-	5.716	0.56	2	C18	Organoheterocyclic compounds	有机杂环化合物	Benzoxepines	苯并氧杂环己烷	-	-	-	-	-	-	-	-	-	-	-	-	-	-	-	CC(=CCCC(=CCCC1(C(CCC2=COC3=C(CC21)C=C(C=C3)C(=O)O)Br)C)C)C	QVXPDENFBGGWAY-FXSXARLRSA-N	0.308753	-1.69548	0.00232505	0.847222	1.59222	down	2.21256e+07	9.91051e+07	2.94863e+07	1.7739e+07	2.44016e+07	3.9369e+07	9.06392e+07	1.02761e+07	1.45618e+07	3.13416e+06
Com_3357_neg	formycin b	-	N	C10H12N4O5	268.081	267.072	4.36604	[M-H]-	1.339	0.94	2	C18	Organic oxygen compounds	有机氧化合物	Organooxygen compounds	有机氧化合物	Carbohydrates and carbohydrate conjugates	碳水化合物和碳水化合物结合物	-	HMDB0252449	Organic oxygen compounds	Organooxygen compounds	Carbohydrates and carbohydrate conjugates	-	-	-	-	-	-	-	-	C1=NC2=C(NN=C2C(=O)N1)C3C(C(C(O3)CO)O)O	MTCJZZBQNCXKAP-KSYZLYKTSA-N	3.89637	1.96213	0.00233364	0.826389	1.34924	up	3.39609e+07	3.58986e+08	1.1642e+08	4.56445e+07	1.0075e+08	5.1704e+07	2.10689e+08	2.29127e+07	8.31712e+07	3.0954e+07
Com_4691_neg	Diphenyl(2,4,6-trimethylbenzoyl)phosphine oxide	二苯基(2,4,6-三甲基苯甲酰基)氧化膦	N	C22H21O2P	348.128	347.121	1.07035	[M-H]-	1.373	-	3	C18	Benzenoids	苯类化合物	Benzene and substituted derivatives	苯及其取代衍生物	Benzoic acids and derivatives	苯甲酸及其衍生物	"75980-60-8"	HMDB0247372	Benzenoids	Benzene and substituted derivatives	Benzoic acids and derivatives	-	-	-	-	-	-	-	-	CC1=CC(C)=C(C(=O)P(=O)(C2=CC=CC=C2)C2=CC=CC=C2)C(C)=C1	VFHVQBAGLAREND-UHFFFAOYSA-N	2.27657	1.18686	0.00233783	0.819444	1.17246	up	3.17038e+06	1.45989e+07	6.36315e+06	4.69738e+06	7.00103e+06	5.55922e+06	1.16798e+07	3.44201e+06	4.23694e+06	7.66854e+06
Com_1517_neg	7-hydroxy-3-(2-methoxyphenyl)-2-methyl-8-[(morpholin-4-yl)methyl]-4H-chromen-4-one	7-羟基-3-（2-甲氧基苯基）-2-甲基-8-[（吗啉-4-基）甲基]-4H-色烯-4-酮	N	C22H23NO5	381.158	380.147	9.23172	[M-H]-	5.328	-	3	C18	Phenylpropanoids and polyketides	苯丙素类和聚酮类	Isoflavonoids	异黄酮类	Isoflav-2-enes	异黄-2-烯	"848205-26-5"	-	-	-	-	-	-	-	-	-	-	-	6230491	CC1=C(C(=O)C2=C(O1)C(=C(C=C2)O)CN3CCOCC3)C4=CC=CC=C4OC	JQTNKITUPCOHAF-UHFFFAOYSA-N	2.6498	1.40588	0.00234372	0.833333	1.44409	up	2.96771e+06	7.34076e+06	2.29004e+07	1.07038e+07	9.43638e+06	8.86675e+06	2.8636e+06	5.2913e+06	4.19593e+06	7.53421e+06
Com_5291_neg	Myristicanol B	-	N	C22H28O7	404.184	403.173	6.84819	[M-H]-	5.35	0.52	2	C18	Lignans, neolignans and related compounds	木脂素、新木脂素及相关化合物	-	-	-	-	-	HMDB0041312	Lignans, neolignans and related compounds	-	-	-	-	-	-	-	-	-	-	CC(C(C1=CC(=C(C=C1)OC)OC)O)OC2=C(C=C(C=C2OC)C=CCO)OC	JTUBQGXAXOEMNN-SREVYHEPSA-N	0.209637	-2.25403	0.00235711	0.833333	1.51516	down	123337	510906	1.41474e+06	643534	877976	1.52446e+06	2.9265e+06	265397	680204	159459
Com_4184_neg	Sertraline	舍曲林	N	C17H17Cl2N	305.074	304.066	0.84544	[M-H]-	5.226	-	3	C18	Benzenoids	苯类化合物	Tetralins	四氢化萘	Tametralines	他美曲林类	"79617-96-2"	HMDB0005010	Benzenoids	Tetralins	Tametralines	-	C07246	-	-	-	-	-	68617	CN[C@H]1CC[C@@H](C2=CC(Cl)=C(Cl)C=C2)C2=CC=CC=C12	VGKDLMBJGBXTGI-SJCJKPOMSA-N	2.71948	1.44333	0.00237624	0.833333	1.49194	up	7.49153e+07	4.01319e+08	1.92758e+08	5.22746e+07	1.12725e+08	1.53866e+08	3.13384e+08	6.88782e+07	6.15166e+07	9.12691e+07
Com_2924_neg	Hexahydro-2',4-dimethylspiro[1,3-dithiolo[4,5-c]furan-2,3'(2'H)-furan]	六氢-2',4-二甲基螺[1,3-二硫杂戊二烯[4,5-c]呋喃-2,3'(2'H)-呋喃]	N	C10H16O2S2	232.059	231.051	2.13579	[M-H]-	4.896	-	3	C18	Organosulfur compounds	有机硫化合物	Thioacetals	硫缩醛	Dithioacetals	二硫缩醛	"38325-26-7"	HMDB0037808	Organosulfur compounds	Thioacetals	Dithioacetals	-	-	-	-	-	-	-	56842125	CC1OCC2SC3(CCOC3C)SC12	KKEFRICKADNKCV-UHFFFAOYSA-N	3.81488	1.93164	0.002399	0.840278	1.56583	up	1.20135e+06	9.81509e+06	1.54919e+06	565180	855351	1.81727e+06	5.73526e+06	858393	1.16506e+06	1.06695e+06
Com_3271_neg	1-(3-Methylbenzoyl)-1H-indazole-3-carbonitrile	-	N	C16H11N3O	261.09	260.08	9.92149	[M-H]-	1.16	-	3	C18	Benzenoids	苯类化合物	Benzene and substituted derivatives	苯及其取代衍生物	Benzoyl derivatives	苯甲酰衍生物	"-"	HMDB0249950	Benzenoids	Benzene and substituted derivatives	Benzoyl derivatives	-	-	-	-	-	-	-	71818549	CC1=CC=CC(=C1)C(=O)N1N=C(C#N)C2=CC=CC=C12	KRFSMLDUZFVINX-UHFFFAOYSA-N	5.12644	2.35796	0.00244779	0.854167	1.50253	up	2.2652e+06	4.67155e+06	212716	115981	304610	2.95437e+06	1.39356e+06	1.61087e+06	2.82971e+06	2.32355e+06
Com_213_neg	N-Acetyl-L-aspartic acid	N-乙酰-L-天冬氨酸	N	C6H9NO5	175.048	174.041	1.65284	[M-H]-	1.835	0.98	1	C18	Organic acids and derivatives	有机酸及其衍生物	Carboxylic acids and derivatives	羧酸及其衍生物	Amino acids, peptides, and analogues	氨基酸、肽和类似物	"997-55-7"	HMDB0000812	Organic acids and derivatives	Carboxylic acids and derivatives	Amino acids, peptides, and analogues	N-Acetyl-L-aspartate; N-Acetyl-L-aspartic acid	C01042	map00250;map01100	-	-	-	-	65065	CC(=O)N[C@@H](CC(O)=O)C(O)=O	OTCCIMWXFLJLIA-BYPYZUCNSA-N	0.221842	-2.1724	0.00247268	0.861111	1.69244	down	2.11492e+07	2.35801e+07	5.40512e+07	4.9584e+07	5.53701e+07	2.13457e+07	2.26346e+07	8.84264e+06	1.68299e+07	2.85527e+07
Com_278_neg	Indole-3-glyoxylamide	吲哚-3-乙醛酰胺	N	C10H8N2O2	188.059	187.051	1.06905	[M-H]-	5.221	0.55	1	C18	Organoheterocyclic compounds	有机杂环化合物	Indoles and derivatives	吲哚及其衍生物	Indoles	吲哚	"5548-10-7"	-	-	-	-	-	-	-	-	-	-	-	73227	C1=CC=C2C(=C1)C(=CN2)C(=O)C(=O)N	AWMLDBKLOPNOAR-UHFFFAOYSA-N	2.59134	1.3737	0.00247366	0.840278	1.5032	up	1.09881e+06	6.1703e+06	3.44374e+06	1.52486e+06	2.37399e+06	2.24951e+06	5.21056e+06	805686	1.14823e+06	1.71269e+06
Com_4808_neg	Asp Leu Leu	天冬氨酸亮氨酸	N	C16H29N3O6	359.206	358.199	1.04142	[M-H]-	5.581	0.75	2	C18	Organic acids and derivatives	有机酸及其衍生物	Carboxylic acids and derivatives	羧酸及其衍生物	Amino acids, peptides, and analogues	氨基酸、肽和类似物	-	-	-	-	-	-	-	-	-	-	-	-	-	CC(C)CC(C(=O)NC(CC(C)C)C(=O)O)NC(=O)C(CC(=O)O)N	UJGRZQYSNYTCAX-SRVKXCTJSA-N	3.678	1.87892	0.0024905	0.847222	1.40308	up	8.36623e+06	3.99471e+07	1.26477e+07	1.14557e+07	7.8385e+06	1.00956e+08	1.63081e+07	1.97416e+07	2.95973e+07	6.60372e+07
Com_6301_neg	Pachyclavulide H	-	N	C28H38O11	550.241	549.233	2.6222	[M-H]-	5.107	0.70	2	C18	Lipids and lipid-like molecules	脂质和类脂分子	Prenol lipids	异戊烯醇脂	Terpene lactones	萜内酯	-	-	-	-	-	-	-	-	-	-	-	-	-	CC1C(=O)OC2C1(C(C3C(=CCC(C3(C(CCC(=C2)COC(=O)C)OC(=O)C)C)OC(=O)C)C)OC(=O)C)O	NGKKXRNDEPDKRK-GWZHTXLRSA-N	3.92617	1.97312	0.00256335	0.840278	1.38036	up	113329	1.53695e+06	2.87448e+06	1.44621e+06	1.8595e+06	703010	865805	119374	451353	838940
Com_5944_neg	Plumiepoxide	-	N	C21H26O13	486.137	485.132	4.40892	[M-H]-	4.869	-	3	C18	Organic oxygen compounds	有机氧化合物	Organooxygen compounds	有机氧化合物	Carbohydrates and carbohydrate conjugates	碳水化合物和碳水化合物结合物	-	-	-	-	-	-	-	-	-	-	-	-	-	CC(C1=CC2(C3C(C4C2O4)C(=COC3OC5C(C(C(C(O5)CO)O)O)O)C(=O)OC)OC1=O)O	UQXYPTGJEROWIM-NQPMCGTESA-N	3.98059	1.99298	0.00261188	0.854167	1.49439	up	4.92741e+06	2.91632e+07	7.78587e+06	1.15663e+06	4.67445e+06	9.09299e+06	1.24899e+07	3.2103e+06	2.38592e+06	3.03657e+06
Com_302_neg	Citric Acid	柠檬酸	N	C6H8O7	192.027	191.02	0.03387	[M-H]-	1.978	0.98	1	C18	Organic acids and derivatives	有机酸及其衍生物	Carboxylic acids and derivatives	羧酸及其衍生物	Tricarboxylic acids and derivatives	三羧酸及其衍生物	"77-92-9"	HMDB0000094	Organic acids and derivatives	Carboxylic acids and derivatives	Tricarboxylic acids and derivatives	Citrate; Citric acid; 2-Hydroxy-1,2,3-propanetricarboxylic acid; 2-Hydroxytricarballylic acid	C00158	map00020;map00250;map00630;map00720;map01053;map01060;map01061;map01062;map01063;map01064;map01065;map01066;map01070;map01100;map01110;map01120;map01200;map01210;map01230;map01240;map02020;map04742;map04922;map05230	-	-	-	-	311	OC(=O)CC(O)(CC(O)=O)C(O)=O	KRKNYBCHXYNGOX-UHFFFAOYSA-N	6.76558	2.75821	0.00263126	0.854167	1.61136	up	8.26874e+08	5.45682e+09	1.26156e+08	4.67655e+07	1.95347e+08	1.97486e+09	4.01967e+09	4.77902e+08	6.78047e+08	3.28045e+08
Com_5324_neg	Daumone 4	-	N	C18H32O10	408.2	407.193	1.67973	[M-H]-	5.802	0.51	2	C18	Organic oxygen compounds	有机氧化合物	Organooxygen compounds	有机氧化合物	Carbohydrates and carbohydrate conjugates	碳水化合物和碳水化合物结合物	-	-	-	-	-	-	-	-	LMFA13040155	Fatty Acyls [FA]	Fatty acyl glycosides [FA13]	Ascarosides [FA1304]	-	CC1C(CC(C(O1)OC(C)CCC(=O)C)OC2C(C(C(C(O2)CO)O)O)O)O	HFJWZOCWIUZTNY-WLJKUCSMSA-N	0.448148	-1.15795	0.00265209	0.8125	1.47734	down	1.01993e+07	4.27738e+07	1.15548e+07	6.50071e+06	1.23482e+07	1.91035e+07	5.62689e+07	6.48808e+06	7.81162e+06	1.25063e+07
Com_3321_neg	(3S,4R,5R)-1,3,4,5,6-Pentahydroxy-1-morpholin-4-ylhexan-2-one	-	N	C10H19NO7	265.116	264.109	1.30627	[M-H]-	1.354	0.55	2	C18	Organoheterocyclic compounds	有机杂环化合物	Oxazinanes	恶嗪烷类	Morpholines	吗啉类	"-"	HMDB0243864	Organoheterocyclic compounds	Oxazinanes	Morpholines	-	-	-	-	-	-	-	78411199	OCC(O)C(O)C(O)C(=O)C(O)N1CCOCC1	MQDTXDVZHGTKQS-UHFFFAOYSA-N	2.81643	1.49387	0.00265237	0.861111	1.41944	up	3.8803e+06	1.59909e+07	7.76253e+06	1.26848e+06	5.59358e+06	8.01606e+06	8.34683e+06	3.26719e+06	3.3921e+06	4.9996e+06
Com_3597_neg	alpha-1,5-L-Arabinobiose	α-1,5-L-阿拉伯二糖	N	C10H18O9	282.095	281.088	1.0211	[M-H]-	1.426	0.87	2	C18	Organic oxygen compounds	有机氧化合物	Organooxygen compounds	有机氧化合物	Carbohydrates and carbohydrate conjugates	碳水化合物和碳水化合物结合物	-	-	-	-	-	alpha-1,5-L-Arabinobiose	C20570	map02010	-	-	-	-	-	C(C1C(C(C(O1)OCC2C(C(C(O2)O)O)O)O)O)O	HANDMAIZTZRPTQ-PMOQGPMASA-N	3.43662	1.78099	0.00268463	0.840278	1.45516	up	1.32446e+07	5.85955e+07	1.74804e+07	2.92319e+06	1.16929e+07	2.24114e+07	4.95142e+07	9.24236e+06	9.72593e+06	1.25953e+07
Com_5621_neg	Rossicasin A	-	N	C20H28O11	444.163	443.159	6.81294	[M-H]-	5.29	0.60	2	C18	Lipids and lipid-like molecules	脂质和类脂分子	Fatty Acyls	脂肪酰类	Fatty acyl glycosides	脂肪酰糖苷	-	-	-	-	-	-	-	-	-	-	-	-	-	C1C(C(C(C(O1)OCC2C(C(C(C(O2)OCC=CC3=CC=C(C=C3)O)O)O)O)O)O)O	YCTDNVHNLSTJIK-FMJUDXABSA-N	3.75135	1.90741	0.00276216	0.833333	1.49681	up	1.89401e+06	9.89321e+06	3.52986e+06	1.01287e+06	1.97093e+06	3.94563e+06	9.58955e+06	1.46812e+06	898489	2.28183e+06
Com_6201_neg	Abelioside A	苦瓜甙A	N	C25H34O12	526.205	525.199	1.81952	[M-H]-	5.994	0.66	2	C18	Lipids and lipid-like molecules	脂质和类脂分子	Prenol lipids	异戊烯醇脂	Terpene glycosides	萜烯糖苷	-	-	-	-	-	-	-	-	-	-	-	-	-	CC1C(CC2C1COC(=O)C2)OC(=O)C3=COC(C(C3CC=O)C=C)OC4C(C(C(C(O4)CO)O)O)O	FOKXJCYJZHFCPG-HYNXHOCESA-N	3.38098	1.75744	0.00279528	0.826389	1.5428	up	3.06468e+07	1.73543e+08	5.57813e+07	1.26364e+07	2.67005e+07	5.88545e+07	1.00623e+08	2.40948e+07	1.8101e+07	3.16063e+07
Com_6464_neg	all-trans-Hexaprenyl diphosphate	-	N	C30H52O7P2	586.319	585.308	5.47927	[M-H]-	8.219	-	3	C18	Lipids and lipid-like molecules	脂质和类脂分子	Prenol lipids	异戊烯醇脂	Polyprenols	聚戊烯醇	"207513-95-9"	HMDB0012188	Lipids and lipid-like molecules	Prenol lipids	Polyprenols	all-trans-Hexaprenyl diphosphate	C01230	map00900;map01110	LMPR03030005	Prenol Lipids [PR]	Polyprenols [PR03]	Bactoprenol diphosphates [PR0303]	5280413	CC(C)=CCC\C(C)=C\CC\C(C)=C\CC\C(C)=C\CC\C(C)=C\CC\C(C)=C\COP(O)(=O)OP(O)(O)=O	NGFSMHKFTZROKJ-MMSZMYIBSA-N	0.120598	-3.05172	0.00280374	0.826389	1.59031	down	1.20965e+06	2.79632e+06	251420	414534	362099	1.26963e+06	2.06308e+06	990248	720212	858068
Com_1585_neg	ethyl 4-{[7-hydroxy-4-oxo-2-(trifluoromethyl)-4H-chromen-3-yl]oxy}benzoate	4-{[7-羟基-4-氧代-2-（三氟甲基）-4H-色烯-3-基]氧基}苯甲酸乙酯	N	C19H13F3O6	394.066	393.062	6.93435	[M-H]-	4.906	-	3	C18	Organoheterocyclic compounds	有机杂环化合物	Benzopyrans	苯并吡喃类	1-benzopyrans	1-苯并吡喃	"637750-31-3"	-	-	-	-	-	-	-	-	-	-	-	5504557	CCOC(=O)C1=CC=C(C=C1)OC2=C(OC3=C(C2=O)C=CC(=C3)O)C(F)(F)F	UEHNVIKHAJXKMB-UHFFFAOYSA-N	2.96607	1.56855	0.00282522	0.819444	1.39253	up	2.06101e+06	6.27711e+06	7.08729e+06	3.1265e+06	5.01843e+06	4.59318e+06	6.01062e+06	742707	421288	1.11904e+06
Com_1248_neg	Acetaminophen glucuronide	对乙酰氨基酚葡糖苷酸	N	C14H17NO8	327.095	326.091	8.37825	[M-H]-	4.819	0.65	1	C18	Organic oxygen compounds	有机氧化合物	Organooxygen compounds	有机氧化合物	Carbohydrates and carbohydrate conjugates	碳水化合物和碳水化合物结合物	"16110-10-4"	HMDB0010316	Organic oxygen compounds	Organooxygen compounds	Carbohydrates and carbohydrate conjugates	-	-	-	-	-	-	-	83944	CC(=O)NC1=CC=C(O[C@@H]2O[C@@H]([C@@H](O)[C@H](O)[C@H]2O)C(O)=O)C=C1	IPROLSVTVHAQLE-BYNIDDHOSA-N	3.39556	1.76365	0.00285115	0.854167	1.28063	up	2.45703e+06	318767	3.25914e+06	1.35979e+06	2.07938e+06	5.0111e+06	8.51234e+06	2.37651e+06	2.56236e+06	1.60865e+06
Com_1120_neg	Pyridone 6	吡啶酮6	N	C18H16FN3O	309.128	308.118	9.5575	[M-H]-	5.234	0.50	1	C18	Organoheterocyclic compounds	有机杂环化合物	Isoquinolines and derivatives	异喹啉及其衍生物	Isoquinolones and derivatives	异喹诺酮类及其衍生物	"457081-03-7"	HMDB0256971	Organoheterocyclic compounds	Isoquinolines and derivatives	Isoquinolones and derivatives	-	-	-	-	-	-	-	5494425	CC(C)(C)C1=NC2=C3C=CC(F)=CC3=C3C(=O)NC=CC3=C2N1	VNDWQCSOSCCWIP-UHFFFAOYSA-N	0.282913	-1.82157	0.00287163	0.840278	1.63272	down	2.37003e+07	1.97184e+08	2.67558e+07	3.86809e+07	1.75392e+07	3.00017e+07	7.54156e+07	1.12944e+07	1.20737e+07	1.91119e+07
Com_7183_neg	PE(24:0/PGE2)	磷脂酰乙醇胺(24:0/PGE2)	N	C49H90NO11P	899.625	898.625	8.35168	[M-H]-	7.062	-	3	C18	-	-	-	-	-	-	"-"	HMDB0284466	-	-	-	-	-	-	-	-	-	-	-	CCCCCCCCCCCCCCCCCCCCCCCC(=O)OC[C@H](COP(O)(=O)OCCN)OC(=O)CCC\C=C/C[C@@H]1[C@@H](\C=C\[C@@H](O)CCCCC)[C@H](O)CC1=O	SCFOATXWNJFQJS-YTHLCVDSSA-N	7.6667	2.93861	0.00289296	0.888889	1.59108	up	3.38922e+06	1.30174e+08	3.55397e+08	1.17753e+08	9.15434e+08	8.82382e+07	1.00031e+08	2.99577e+08	1.19158e+08	2.7496e+08
Com_1939_neg	Aconine	乌头原碱	N	C25H41NO9	499.278	544.276	0.42127	[M+HCOOH-H]-	5.139	-	3	C18	Lipids and lipid-like molecules	脂质和类脂分子	Prenol lipids	异戊烯醇脂	Diterpenoids	二萜类	"509-20-6"	HMDB0247960	Lipids and lipid-like molecules	Prenol lipids	Diterpenoids	-	C19990	-	-	-	-	-	417761	CCN1CC2(COC)C3C(OC)C4C1C3(C1CC3(O)C(O)C1C4(O)C(O)C3OC)C(CC2O)OC	SQMGCPHFHQGPIF-UHFFFAOYSA-N	6.75553	2.75607	0.00292588	0.826389	1.24673	up	752713	1.31251e+07	151854	148787	413730	2.09718e+06	1.68737e+06	1.33364e+06	1.84218e+06	7.20157e+06
Com_4489_neg	8-(3-Chlorostyryl)caffeine	8-(3-氯苯乙烯基)咖啡因	N	C16H15ClN4O2	330.088	329.08	1.6687	[M-H]-	5.442	-	3	C18	Organoheterocyclic compounds	有机杂环化合物	Imidazopyrimidines	咪唑并嘧啶类	Purines and purine derivatives	嘌呤和嘌呤衍生物	-	HMDB0247411	Organoheterocyclic compounds	Imidazopyrimidines	Purines and purine derivatives	-	-	-	-	-	-	-	-	CN1C(=NC2=C1C(=O)N(C(=O)N2C)C)C=CC3=CC(=CC=C3)Cl	WBWFIUAVMCNYPG-BQYQJAHWSA-N	4.65034	2.21734	0.00293799	0.819444	1.4373	up	8.23176e+06	3.9099e+07	4.2129e+06	885060	2.06113e+06	1.31567e+07	1.64447e+07	4.48277e+06	3.92825e+06	2.82271e+06
Com_963_neg	(+/-)-Longamide	荜茇酰胺	N	C7H6Br2N2O2	307.88	288.859	9.83251	[M-H-H2O]-	1.216	0.78	2	C18	Organic acids and derivatives	有机酸及其衍生物	Carboxylic acids and derivatives	羧酸及其衍生物	Carboxylic acid derivatives	羧酸衍生物	"219783-00-3"	-	-	-	-	-	-	-	-	-	-	-	10902963	C1C(N2C(=CC(=C2Br)Br)C(=O)N1)O	NUVAABCZBKHWMX-UHFFFAOYSA-N	0.241272	-2.05127	0.00293846	0.847222	1.33837	down	144156	192551	178614	2.80011e+06	756515	1.03213e+07	6.26702e+06	1.52467e+06	580949	3.84541e+06
Com_6645_neg	11-Oxomogroside IA1	-	N	C36H60O9	636.424	635.417	1.39787	[M-H]-	10.284	-	3	C18	Lipids and lipid-like molecules	脂质和类脂分子	Steroids and steroid derivatives	类固醇和类固醇衍生物	Cucurbitacins	葫芦素类	-	-	-	-	-	-	-	-	-	-	-	-	-	CC(CCC(C(C)(C)O)OC1C(C(C(C(O1)CO)O)O)O)C2CCC3(C2(CC(=O)C4(C3CC=C5C4CCC(C5(C)C)O)C)C)C	FEFDBUMZKFXMGF-AFMKTRLNSA-N	0.269103	-1.89377	0.00294483	0.854167	1.40006	down	50979.4	28823.4	1.23494e+06	1.00083e+06	78763.2	1.10598e+06	460004	72101.4	40493.2	2.56852e+06
Com_4701_neg	Azasetron	阿扎司琼	N	C17H20ClN3O3	349.119	348.112	0.00667	[M-H]-	5.504	-	3	C18	Organoheterocyclic compounds	有机杂环化合物	Benzoxazines	苯并恶嗪类	Benzoxazinones	苯并恶嗪酮类	"123040-93-7"	HMDB0248768	Organoheterocyclic compounds	Benzoxazines	Benzoxazinones	-	-	-	-	-	-	-	-	CN1C(=O)COC2=C(C=C(Cl)C=C12)C(O)=NC1CN2CCC1CC2	WUKZPHOXUVCQOR-UHFFFAOYSA-N	0.289061	-1.79055	0.00300944	0.8125	1.52954	down	1.10609e+06	1.63794e+07	1.70044e+06	3.272e+06	1.01857e+06	2.28226e+06	6.69067e+06	1.03399e+06	1.42298e+06	2.60657e+06
Com_313_neg	2-chloro-4-methylquinolin-6-ol	2-氯-4-甲基-喹啉-6-醇	N	C10H8ClNO	193.029	192.023	4.77485	[M-H]-	1.978	-	3	C18	Organoheterocyclic compounds	有机杂环化合物	Quinolines and derivatives	喹啉及其衍生物	Hydroxyquinolines	羟基喹啉类	"41957-91-9"	-	-	-	-	-	-	-	-	-	-	-	766382	CC1=CC(=NC2=C1C=C(C=C2)O)Cl	QXJYCJKEMJEVDS-UHFFFAOYSA-N	6.9615	2.7994	0.00303775	0.868056	1.60239	up	5.4906e+07	3.75848e+08	8.9953e+06	2.25376e+06	1.49573e+07	1.31402e+08	2.78479e+08	2.60712e+07	3.73951e+07	1.91167e+07
Com_6129_neg	Sorocenol B	-	N	C31H28O7	512.183	511.172	8.49508	[M-H]-	5.714	-	3	C18	Organoheterocyclic compounds	有机杂环化合物	Benzopyrans	苯并吡喃类	1-benzopyrans	1-苯并吡喃	-	-	-	-	-	-	-	-	-	-	-	-	-	CC1(C=CC2=C(O1)C=CC(=C2O)C(=O)C3C4CC(C=C3C5=C(C=CC=C5O)O)(OC6=C4C=CC(=C6)O)C)C	FBBLPDBFYMNXIE-VCTGMTIGSA-N	3.56906	1.83554	0.00303796	0.909722	1.56667	up	6.86766e+06	4.10902e+07	1.59279e+07	1.77197e+07	1.58674e+07	4.03665e+07	5.69287e+07	1.57888e+07	1.02519e+07	2.19303e+07
Com_2171_neg	2-Ethyldihydro-3(2H)-thiophenone	-	N	C6H10OS	130.045	129.039	6.44662	[M-H]-	5.377	0.52	2	C18	Organoheterocyclic compounds	有机杂环化合物	Thiolanes	硫杂环己烷	-	-	"52662-38-1"	HMDB0040238	Organoheterocyclic compounds	Thiolanes	-	-	-	-	-	-	-	-	530401	CCC1SCCC1=O	KNYBAJCQHFBMOP-UHFFFAOYSA-N	2.76989	1.46983	0.00304911	0.833333	1.41968	up	1.36772e+06	6.06405e+06	3.86335e+06	2.93303e+06	2.40299e+06	2.01231e+06	2.73888e+06	596885	639949	882512
Com_251_neg	2-Hydroxyterephthalic acid	2-羟基对苯二甲酸	N	C8H6O5	182.022	181.014	1.2745	[M-H]-	5.606	0.73	1	C18	Benzenoids	苯类化合物	Benzene and substituted derivatives	苯及其取代衍生物	Benzoic acids and derivatives	苯甲酸及其衍生物	"636-94-2"	HMDB0245171	Benzenoids	Benzene and substituted derivatives	Benzoic acids and derivatives	-	-	-	-	-	-	-	97257	C1=CC(=C(C=C1C(=O)O)O)C(=O)O	CDOWNLMZVKJRSC-UHFFFAOYSA-N	2.74651	1.4576	0.00305272	0.847222	1.53979	up	4.11489e+06	2.91874e+07	1.40014e+07	4.77715e+06	9.24933e+06	8.62887e+06	2.50103e+07	4.59431e+06	3.82096e+06	3.97521e+06
Com_5820_neg	Nigrasin J	-	N	C26H28O8	468.178	467.167	8.15723	[M-H]-	5.585	-	3	C18	Phenylpropanoids and polyketides	苯丙素类和聚酮类	Flavonoids	黄酮类化合物	Flavones	黄酮类	-	-	-	-	-	-	-	-	-	-	-	-	-	CC(=CCCC(C)(C1CC2=C(C=CC(=C2O1)O)C3=C(C(=O)C4=C(C=C(C=C4O3)O)O)OC)O)C	ZFZCFFNYBORJLD-DQUNLGLBSA-N	3.05917	1.61314	0.00305474	0.805556	1.49763	up	1.40006e+07	7.45761e+07	3.81376e+07	9.69e+06	1.82849e+07	2.98994e+07	5.40612e+07	1.1688e+07	8.27663e+06	1.474e+07
Com_6215_neg	Nilotinib	尼洛替尼	N	C28H22F3N7O	529.184	528.174	5.60937	[M-H]-	5.45	0.56	2	C18	Benzenoids	苯类化合物	Benzene and substituted derivatives	苯及其取代衍生物	Anilides	酰苯胺类	-	HMDB0015595	Benzenoids	Benzene and substituted derivatives	Anilides	-	-	-	-	-	-	-	-	CC1=C(C=C(C=C1)C(=O)NC2=CC(=CC(=C2)C(F)(F)F)N3C=C(N=C3)C)NC4=NC=CC(=N4)C5=CN=CC=C5	HHZIURLSWUIHRB-UHFFFAOYSA-N	3.74714	1.90579	0.00307448	0.833333	1.43462	up	1.42838e+06	8.38869e+06	2.64727e+06	318896	1.81737e+06	3.01027e+06	8.79836e+06	1.28415e+06	877707	2.21866e+06
Com_1597_neg	7-hydroxy-3-(2-methoxyphenoxy)-2-methyl-8-[(morpholin-4-yl)methyl]-4H-chromen-4-one	7-羟基-3-（2-甲氧基苯氧基）-2-甲基-8-[（吗啉-4-基）甲基]-4H-色烯-4-酮	N	C22H23NO6	397.153	396.141	9.75586	[M-H]-	4.921	-	3	C18	Organoheterocyclic compounds	有机杂环化合物	Benzopyrans	苯并吡喃类	1-benzopyrans	1-苯并吡喃	"844858-92-0"	-	-	-	-	-	-	-	-	-	-	-	5818848	CC1=C(C(=O)C2=C(O1)C(=C(C=C2)O)CN3CCOCC3)OC4=CC=CC=C4OC	YKTZPZUXDKGYON-UHFFFAOYSA-N	2.43426	1.28348	0.00311641	0.833333	1.45299	up	6.85231e+06	2.64739e+07	1.74728e+07	1.02618e+07	3.52227e+07	1.43512e+07	4.60031e+06	8.13016e+06	1.20468e+07	1.25977e+07
Com_6323_neg	Jaspolinaloside	-	N	C27H40O12	556.252	555.242	5.21293	[M-H]-	5.023	-	3	C18	Lipids and lipid-like molecules	脂质和类脂分子	Prenol lipids	异戊烯醇脂	Terpene glycosides	萜烯糖苷	-	-	-	-	-	-	-	-	-	-	-	-	-	CC=C1C(C(=COC1OC2C(C(C(C(O2)CO)O)O)O)C(=O)OC)CC(=O)OCC(=CCCC(C)(C=C)O)C	YSTMCUNFGFHGAC-XJLCASKASA-N	0.26147	-1.93528	0.00320203	0.805556	1.50017	down	47864.9	113209	303129	81683.8	441579	432351	3.66319e+06	77012	48220.9	321329
Com_4311_neg	Leu Ala Ile	亮氨酸丙氨酸异亮氨酸	N	C15H29N3O4	315.216	314.209	1.4492	[M-H]-	5.569	0.82	2	C18	Organic acids and derivatives	有机酸及其衍生物	Carboxylic acids and derivatives	羧酸及其衍生物	Amino acids, peptides, and analogues	氨基酸、肽和类似物	-	-	-	-	-	-	-	-	-	-	-	-	-	CCC(C)C(C(=O)O)NC(=O)C(C)NC(=O)C(CC(C)C)N	QPRQGENIBFLVEB-BJDJZHNGSA-N	4.07515	2.02685	0.00320918	0.833333	1.40355	up	2.38268e+06	1.70961e+07	1.14749e+06	3.52652e+06	2.65467e+06	3.52125e+07	6.683e+06	6.15602e+06	1.1968e+07	2.36204e+07
Com_4544_neg	Ciliatin A	-	N	C20H16O5	336.1	335.09	6.76666	[M-H]-	5.011	-	3	C18	Phenylpropanoids and polyketides	苯丙素类和聚酮类	Flavonoids	黄酮类化合物	Flavones	黄酮类	-	-	-	-	-	-	-	-	LMPK12110408	Polyketides [PK]	Flavonoids [PK12]	Flavones and Flavonols [PK1211]	-	CC(=C)C1CC2=C(O1)C=C3C(=C2O)C(=O)C=C(O3)C4=CC=C(C=C4)O	OEXDXBQIIVHRPG-UHFFFAOYSA-N	2.87379	1.52295	0.00323172	0.847222	1.38517	up	7.04144e+06	2.99044e+07	1.52123e+07	2.13354e+06	6.83239e+06	1.09545e+07	2.06397e+07	6.17454e+06	4.65636e+06	5.51945e+06
Com_4654_neg	Leu Ile Thr	亮氨酸异亮氨酸苏氨酸	N	C16H31N3O5	345.226	344.219	0.24323	[M-H]-	5.565	0.62	2	C18	Organic acids and derivatives	有机酸及其衍生物	Carboxylic acids and derivatives	羧酸及其衍生物	Amino acids, peptides, and analogues	氨基酸、肽和类似物	-	-	-	-	-	-	-	-	-	-	-	-	-	CCC(C)C(C(=O)NC(C(C)O)C(=O)O)NC(=O)C(CC(C)C)N	LIINDKYIGYTDLG-PPCPHDFISA-N	4.07104	2.0254	0.00324037	0.833333	1.40859	up	3.04164e+06	3.24242e+07	1.54242e+06	2.62347e+06	2.27003e+06	1.79687e+07	1.39501e+07	5.70577e+06	5.76443e+06	2.30684e+07
Com_6378_neg	Lappaol D	-	N	C31H36O10	568.231	567.22	5.49368	[M-H]-	5.451	-	3	C18	Lignans, neolignans and related compounds	木脂素、新木脂素及相关化合物	Furanoid lignans	呋喃类木脂素	Tetrahydrofuran lignans	四氢呋喃木脂素	-	HMDB0302070	Phenylpropanoids and polyketides	2-arylbenzofuran flavonoids	-	-	C17812	-	-	-	-	-	-	COC1=C(C=C(C=C1)CC2COC(=O)C2CC3=CC(=C(C(=C3)OC)O)C(CO)C(C4=CC(=C(C=C4)O)OC)O)OC	HDTODGZKAUQBPM-DVYQMHLFSA-N	9.44797	3.24	0.00324588	0.8125	1.48206	up	3.1765e+06	1.62118e+07	1.25573e+07	363608	2.82816e+06	4.26651e+06	8.92094e+06	1.33728e+06	395453	109352
Com_6348_neg	Fisetinidol-(4beta->6)-robinetinidol	-	N	C30H26O11	562.148	561.142	3.44835	[M-H]-	5.066	-	3	C18	Phenylpropanoids and polyketides	苯丙素类和聚酮类	Flavonoids	黄酮类化合物	Biflavonoids and polyflavonoids	双黄酮和多黄酮	-	-	-	-	-	-	-	-	-	-	-	-	-	C1C(C(OC2=CC(=C(C=C21)C3C(C(OC4=C3C=CC(=C4)O)C5=CC(=C(C=C5)O)O)O)O)C6=CC(=C(C(=C6)O)O)O)O	SGZZDLLSUNNNIG-UWBOPEDWSA-N	0.349428	-1.51693	0.00324954	0.826389	1.57939	down	219918	717294	35328.7	59102.3	129805	689041	1.46247e+06	27634.1	105866	387145
Com_4648_neg	Aquex	-	N	C14H20ClN3O3S	345.091	344.081	9.08956	[M-H]-	5.572	-	3	C18	Benzenoids	苯类化合物	Benzene and substituted derivatives	苯及其取代衍生物	Benzenesulfonamides	苯磺酰胺类	"-"	HMDB0250353	Benzenoids	Benzene and substituted derivatives	Benzenesulfonamides	-	-	-	-	-	-	-	2804	CC1CCCC(C)N1N=C(O)C1=CC(=C(Cl)C=C1)S(N)(=O)=O	LBXHRAWDUMTPSE-UHFFFAOYSA-N	0.280054	-1.83623	0.00327599	0.840278	1.5204	down	158484	1.33171e+06	813559	135603	210126	236242	904952	305546	343506	149212
Com_4955_neg	16-Oxoprometaphanine	-	N	C20H23NO6	373.153	372.148	8.54415	[M-H]-	6.132	-	3	C18	Benzenoids	苯类化合物	Phenanthrenes and derivatives	菲及其衍生物	-	-	-	-	-	-	-	-	-	-	-	-	-	-	-	CN1C(=O)CC23C1(CC(C4=C2C(=C(C=C4)OC)OC)O)C(=O)C(=CC3)OC	ZLACZJGCNXVIAX-NXXCRTJYSA-N	0.325298	-1.62017	0.00329621	0.854167	1.42425	down	9.62219e+06	2.82685e+07	9.15917e+06	8.2872e+06	7.25441e+06	1.16266e+07	3.10796e+07	6.04662e+06	4.06478e+06	9.10306e+06
Com_2277_neg	N-Nitrosodi-n-butylamine	N-亚硝基二丁胺	N	C8H18N2O	158.142	157.135	1.40922	[M-H]-	5.131	0.55	2	C18	Organic nitrogen compounds	有机氮化合物	Organonitrogen compounds	有机氮化合物	Organic nitroso compounds	有机亚硝基化合物	-	HMDB0255202	Organic nitrogen compounds	Organonitrogen compounds	Organic nitroso compounds	-	C19277	-	-	-	-	-	-	CCCCN(CCCC)N=O	YGJHZCLPZAZIHH-UHFFFAOYSA-N	4.83056	2.27219	0.0033558	0.840278	1.43698	up	33294	352947	764118	184275	68612.5	1.60857e+06	815284	251260	751325	1.48272e+06
Com_5411_neg	Ramipril	雷米普利	N	C23H32N2O5	416.231	415.22	9.32994	[M-H]-	5.53	-	3	C18	Organic acids and derivatives	有机酸及其衍生物	Carboxylic acids and derivatives	羧酸及其衍生物	Amino acids, peptides, and analogues	氨基酸、肽和类似物	"87333-19-5"	HMDB0014324	Organic acids and derivatives	Carboxylic acids and derivatives	Amino acids, peptides, and analogues	-	-	-	-	-	-	-	-	O=C(O)C1N(C(=O)C(NC(C(=O)OCC)CCC=2C=CC=CC2)C)C3CCCC3C1	HDACQVRGBOVJII-JBDAPHQKSA-N	2.11611	1.08141	0.00340126	0.833333	1.28591	up	9.88672e+06	4.13545e+07	2.91197e+07	1.45496e+07	2.16545e+07	3.76336e+07	2.35869e+07	2.19978e+07	3.51007e+07	5.8196e+07
Com_5423_neg	5-Hydroxy-3,3',4',5',7,8-hexamethoxyflavone	5-羟基-3,3',4',5',7,8-六甲氧基黄酮	N	C21H22O9	418.126	417.116	7.63596	[M-H]-	4.587	-	3	C18	Phenylpropanoids and polyketides	苯丙素类和聚酮类	Flavonoids	黄酮类化合物	O-methylated flavonoids	O-甲基化黄酮类化合物	-	-	-	-	-	-	-	-	LMPK12113281	Polyketides [PK]	Flavonoids [PK12]	Flavones and Flavonols [PK1211]	-	COC1=CC(=CC(=C1OC)OC)C2=C(C(=O)C3=C(O2)C(=C(C=C3O)OC)OC)OC	YBWGYGWOYCKNFB-UHFFFAOYSA-N	0.3013	-1.73073	0.0034856	0.840278	1.6604	down	468412	2.70068e+06	1.15815e+06	20546.3	380327	317251	6.95415e+06	255509	755374	451417
Com_1149_neg	Caftaric acid	单咖啡酰洒石酸	N	C13H12O9	312.048	311.039	6.67465	[M-H]-	4.133	-	3	C18	Phenylpropanoids and polyketides	苯丙素类和聚酮类	Cinnamic acids and derivatives	肉桂酸及其衍生物	Hydroxycinnamic acids and derivatives	羟基肉桂酸及其衍生物	"67879-58-7"	HMDB0013680	Phenylpropanoids and polyketides	Cinnamic acids and derivatives	Hydroxycinnamic acids and derivatives	-	-	-	-	-	-	-	6440397	O[C@H]([C@@H](OC(=O)\C=C\C1=CC(O)=C(O)C=C1)C(O)=O)C(O)=O	SWGKAHCIOQPKFW-JTNORFRNSA-N	4.1276	2.0453	0.00355222	0.868056	1.48994	up	280351	1.60719e+06	296869	436520	85866	435198	994543	192732	100424	93670.9
Com_3098_neg	Macromomycin B	-	N	C12H11NO5	249.064	248.057	0.64047	[M-H]-	5.124	-	3	C18	Organoheterocyclic compounds	有机杂环化合物	Benzoxazines	苯并恶嗪类	Benzoxazinones	苯并恶嗪酮类	"-"	HMDB0254293	Organoheterocyclic compounds	Benzoxazines	Benzoxazinones	-	-	-	-	-	-	-	5748693	COC(=O)C1=CC(OC)=CC2=C1NC(=O)C(=C)O2	HXKWEZFTHHFQMB-UHFFFAOYSA-N	2.65193	1.40704	0.00356065	0.840278	1.50781	up	1.24919e+06	5.6235e+06	2.83643e+06	1.67093e+06	3.79585e+06	5.4127e+06	7.15686e+06	1.67001e+06	910274	2.35629e+06
Com_3028_neg	2-Amino-7-methoxy-3H-phenoxazin-3-one	-	N	C13H10N2O3	242.069	241.063	3.46056	[M-H]-	5.221	0.52	2	C18	Organoheterocyclic compounds	有机杂环化合物	Benzoxazines	苯并恶嗪类	Phenoxazines	吩恶嗪类	"-"	HMDB0240720	Organoheterocyclic compounds	Benzoxazines	Phenoxazines	-	-	-	-	-	-	-	5251220	COC1=CC2=C(C=C1)N=C1C=C(N)C(=O)C=C1O2	DDHPPCVMQOXUFB-UHFFFAOYSA-N	3.10746	1.63574	0.00356294	0.826389	1.46866	up	1.20627e+06	6.80665e+06	2.38395e+06	627663	1.38479e+06	2.76476e+06	4.83837e+06	1.00732e+06	646757	1.01271e+06
Com_3319_neg	Nigerloxin	-	N	C13H15NO5	265.095	264.088	0.24282	[M-H]-	5.193	0.60	2	C18	Benzenoids	苯类化合物	Benzene and substituted derivatives	苯及其取代衍生物	Benzoic acids and derivatives	苯甲酸及其衍生物	-	HMDB0255600	Benzenoids	Benzene and substituted derivatives	Benzoic acids and derivatives	-	-	-	-	-	-	-	-	CC=CC1=C(C(=C(C(=C1O)C(=O)N)C(=O)O)OC)C	UOIRNFVLBXIGKH-SNAWJCMRSA-N	3.436	1.78073	0.00358472	0.840278	1.57689	up	1.31423e+07	7.28534e+07	3.22708e+07	7.3514e+06	2.1756e+07	2.36103e+07	5.50302e+07	8.70354e+06	7.15004e+06	1.29045e+07
Com_4548_neg	8'-Hydroxyzearalanone	8'-羟基玉米赤霉酮	N	C18H24O6	336.157	335.148	5.75793	[M-H]-	5.122	-	3	C18	Phenylpropanoids and polyketides	苯丙素类和聚酮类	Macrolides and analogues	大环内酯类及其类似物	Zearalenones	玉米赤霉烯酮	-	-	-	-	-	-	-	-	-	-	-	-	-	CC1CC(CC(=O)CCCCCC2=C(C(=CC(=C2)O)O)C(=O)O1)O	MCIYWNAGEOPYMI-ZSOXZCCMSA-N	2.76582	1.46771	0.0036908	0.8125	1.51947	up	554795	2.17372e+06	1.03626e+06	453405	838449	1.35553e+06	3.23528e+06	441327	507715	1.04457e+06
Com_5438_neg	3-Epiphlomurin	3-表弗霉素	N	C18H28O11	420.163	419.156	1.01372	[M-H]-	5.51	0.83	2	C18	Organic oxygen compounds	有机氧化合物	Organooxygen compounds	有机氧化合物	Carbohydrates and carbohydrate conjugates	碳水化合物和碳水化合物结合物	-	-	-	-	-	-	-	-	-	-	-	-	-	CC1C(CC2=C(C(OC(C12)OC3C(C(C(C(O3)CO)O)O)O)OC)C(=O)OC)O	PSQQPRMLISSRFV-VYVLMKMUSA-N	2.73737	1.45279	0.00373794	0.826389	1.4732	up	1.53015e+07	6.68695e+07	1.91104e+07	5.68404e+06	2.48116e+07	3.12358e+07	3.26819e+07	1.22113e+07	8.03823e+06	1.42591e+07
Com_2747_neg	4'-Bromacetanilide	4'-溴乙酰苯胺	N	C8H8BrNO	212.979	211.971	4.66639	[M-H]-	1.241	-	3	C18	Benzenoids	苯类化合物	Benzene and substituted derivatives	苯及其取代衍生物	Anilides	酰苯胺类	"103-88-8"	-	-	-	-	-	-	-	-	-	-	-	7683	BrC1=CC=C(N=C(O)C)C=C1	MSLICLMCQYQNPK-UHFFFAOYSA-N	0.291684	-1.77752	0.00373817	0.819444	1.50485	down	823454	878618	9.22841e+06	4.17747e+07	1.46303e+07	1.37154e+07	3.06985e+06	5.93847e+06	6.09813e+06	1.52316e+07
Com_3252_neg	Khellin	-	N	C14H12O5	260.068	259.06	5.89058	[M-H]-	1.389	0.53	2	C18	Organoheterocyclic compounds	有机杂环化合物	Benzopyrans	苯并吡喃类	1-benzopyrans	1-苯并吡喃	"82-02-0"	HMDB0253797	Organoheterocyclic compounds	Benzopyrans	1-benzopyrans	-	C09010	map01060	LMPK13110001	Polyketides [PK]	Aromatic polyketides [PK13]	Benzopyranoids [PK1311]	3828	COC1=C2OC=CC2=C(OC)C2=C1OC(C)=CC2=O	HSMPDPBYAYSOBC-UHFFFAOYSA-N	0.34658	-1.52874	0.00378208	0.875	1.56837	down	2.65188e+06	6.84102e+06	8.58967e+06	8.17683e+06	5.96115e+06	5.56434e+06	1.06944e+07	1.31693e+06	2.64192e+06	2.16345e+06
Com_3253_neg	1,2,3,4-Tetrahydro-b-carboline-1,3-dicarboxylic acid	-	N	C13H12N2O4	260.08	259.072	0.28952	[M-H]-	5.228	0.57	2	C18	Alkaloids and derivatives	生物碱及其衍生物	Harmala alkaloids	哈尔满生物碱	-	-	"59132-30-8"	HMDB0032102	Alkaloids and derivatives	Harmala alkaloids	-	-	-	-	-	-	-	-	151564	OC(=O)C1CC2=C(NC3=CC=CC=C23)C(N1)C(O)=O	ZWMZDKZTZLGVRQ-UHFFFAOYSA-N	2.53285	1.34076	0.00379984	0.805556	1.44028	up	2.90349e+07	1.46457e+08	6.34272e+07	2.34754e+07	4.03467e+07	5.2473e+07	1.10614e+08	2.46014e+07	2.09918e+07	3.13082e+07
Com_6191_neg	Sedumoside A6	-	N	C24H44O12	524.283	523.277	2.19472	[M-H]-	5.626	-	3	C18	Lipids and lipid-like molecules	脂质和类脂分子	Prenol lipids	异戊烯醇脂	Terpene glycosides	萜烯糖苷	-	-	-	-	-	-	-	-	-	-	-	-	-	CC1CC(CC(C1CCC(CO)OC2C(C(C(CO2)O)O)O)(C)C)OC3C(C(C(C(O3)CO)O)O)O	GWLFSUPWPHIRQN-GRMKGYBTSA-N	3.02817	1.59845	0.00380182	0.826389	1.45024	up	4.53314e+06	1.83051e+07	7.48529e+06	2.4799e+06	5.19544e+06	8.59087e+06	2.49787e+07	4.47639e+06	3.02818e+06	2.78648e+06
Com_1152_neg	2-[2-(1,3-benzoxazol-2-yl)phenyl]-1,3-benzoxazole	2,2'-o - 亚苯基双苯并恶唑	N	C20H12N2O2	312.09	311.081	5.35326	[M-H]-	5.098	0.62	2	C18	Organoheterocyclic compounds	有机杂环化合物	Azoles	唑类	Oxazoles	恶唑类	"2442-21-9"	-	-	-	-	-	-	-	-	-	-	-	17122	C1=CC=C(C(=C1)C2=NC3=CC=CC=C3O2)C4=NC5=CC=CC=C5O4	ASDNIIDZSQLDMR-UHFFFAOYSA-N	3.08198	1.62386	0.0038401	0.847222	1.277	up	4.74413e+06	5.91032e+06	4.75768e+06	1.57175e+06	8.61593e+06	9.20538e+06	3.04938e+07	4.65064e+06	3.98467e+06	6.78022e+06
Com_5687_neg	Coatline B	-	N	C21H24O11	452.132	451.125	0.46097	[M-H]-	5.192	0.63	2	C18	Phenylpropanoids and polyketides	苯丙素类和聚酮类	Linear 1,3-diarylpropanoids	直链 1,3-二芳基丙烷	Chalcones and dihydrochalcones	查尔酮和二氢查尔酮	-	-	-	-	-	-	-	-	LMPK12120567	Polyketides [PK]	Flavonoids [PK12]	Chalcones and dihydrochalcones [PK1212]	-	C1=CC(=C(C=C1CC(C(=O)C2=C(C(=C(C=C2)O)C3C(C(C(C(O3)CO)O)O)O)O)O)O)O	LNVWGAALAQOWHF-IUOSPEFCSA-N	3.20303	1.67944	0.00389801	0.819444	1.46272	up	2.67471e+06	1.21245e+07	7.56852e+06	2.0191e+06	4.4582e+06	5.56821e+06	9.60495e+06	2.98653e+06	1.01827e+06	1.15711e+06
Com_4205_neg	2-(4-Morpholinyl)-8-phenyl-4H-1-benzopyran-4-one	2-(4-吗啉基)-8-苯基-4H-1-苯并吡喃-4-酮	N	C19H17NO3	307.121	306.113	2.80272	[M-H]-	4.786	-	3	C18	Organoheterocyclic compounds	有机杂环化合物	Benzopyrans	苯并吡喃类	1-benzopyrans	1-苯并吡喃	"-"	HMDB0244699	Organoheterocyclic compounds	Benzopyrans	1-benzopyrans	-	C15195	-	-	-	-	-	-	O=C1C=C(OC2=C1C=CC=C2C1=CC=CC=C1)N1CCOCC1	CZQHHVNHHHRRDU-UHFFFAOYSA-N	2.67756	1.42092	0.00398963	0.847222	1.36323	up	248199	2.02762e+06	692463	627849	683935	2.55361e+06	835943	482640	1.4495e+06	2.31863e+06
Com_1975_neg	Mycaminosyltylonolide	霉胺酰基泰隆内酯	N	C31H51NO10	597.351	596.345	2.04643	[M-H]-	6.632	-	3	C18	Organic oxygen compounds	有机氧化合物	Organooxygen compounds	有机氧化合物	Carbohydrates and carbohydrate conjugates	碳水化合物和碳水化合物结合物	"61257-02-1"	-	-	-	-	5-O-beta-D-Mycaminosyltylonolide	C12002	map00522;map01100;map01110	-	-	-	-	-	CCC1C(C=C(C=CC(=O)C(CC(C(C(C(CC(=O)O1)O)C)OC2C(C(C(C(O2)C)O)N(C)C)O)CC=O)C)C)CO	WGUJDBLMJBJUQU-VKRLOHBMSA-N	0.188491	-2.40743	0.0040603	0.840278	1.18576	down	758838	659951	1.49328e+06	81045.3	199420	2.76318e+06	693101	720993	558659	1.80398e+06
Com_3818_neg	N-Acetylserotonin sulfate	N-乙酰色胺硫酸	N	C12H14N2O5S	298.062	297.055	0.73455	[M-H]-	5.116	-	3	C18	Organic acids and derivatives	有机酸及其衍生物	Carboxylic acids and derivatives	羧酸及其衍生物	Carboxylic acid derivatives	羧酸衍生物	"94840-68-3"	HMDB0060834	Organic acids and derivatives	Carboxylic acids and derivatives	Carboxylic acid derivatives	-	-	-	-	-	-	-	45479248	CC(=O)NCCC1=CNC2=C1C=C(OS(O)(=O)=O)C=C2	UCAJZNVFRVLULS-UHFFFAOYSA-N	0.255244	-1.97005	0.00406661	0.8125	1.50685	down	2.86177e+06	1.14541e+07	1.86658e+06	1.78382e+06	1.5768e+06	2.57324e+06	1.47005e+06	305371	298274	825885
Com_3499_neg	3-Hydroxy-2-(4-methylbenzoyl)-4H-1-benzopyran-4-one	-	N	C17H12O4	280.074	279.067	2.0546	[M-H]-	1.281	-	3	C18	Organic oxygen compounds	有机氧化合物	Organooxygen compounds	有机氧化合物	Carbonyl compounds	羰基化合物	"173866-78-9"	HMDB0031969	Organic oxygen compounds	Organooxygen compounds	Carbonyl compounds	-	-	-	-	-	-	-	137185905	CC1=CC=C(C=C1)C(=O)C1=C(O)C(=O)C2=CC=CC=C2O1	IZGJHVUQSWAPEG-UHFFFAOYSA-N	3.83175	1.93801	0.00415833	0.819444	1.50549	up	1.9851e+06	1.53643e+07	2.94576e+06	356239	1.27747e+06	3.75475e+06	5.03191e+06	1.49215e+06	1.59875e+06	770428
Com_1839_neg	cholic acid 7-sulfate	胆酸7-硫酸酯	N	C24H40O8S	488.244	487.241	8.34218	[M-H]-	5.661	0.86	1	C18	Lipids and lipid-like molecules	脂质和类脂分子	Steroids and steroid derivatives	类固醇和类固醇衍生物	Bile acids, alcohols and derivatives	胆汁酸、醇及其衍生物	"60320-05-0"	HMDB0002421	Lipids and lipid-like molecules	Steroids and steroid derivatives	Bile acids, alcohols and derivatives	-	-	-	LMST05020039	Sterol Lipids [ST]	Steroid conjugates [ST05]	Sulfates [ST0502]	459070	CC(CCC(=O)O)C1CCC2C1(C(CC3C2C(CC4C3(CCC(C4)O)C)OS(=O)(=O)O)O)C	RRVLNNMINXAIKC-OELDTZBJSA-N	3.78655	1.92088	0.00418168	0.875	1.47672	up	1.77266e+07	1.10147e+08	1.17495e+08	8.83226e+07	8.89078e+07	6.25285e+07	7.0796e+06	3.77199e+07	4.33556e+07	1.08903e+08
Com_6591_neg	Hanburinone	-	N	C34H42O11	626.273	625.259	9.7336	[M-H]-	4.826	-	3	C18	Organoheterocyclic compounds	有机杂环化合物	Benzopyrans	苯并吡喃类	1-benzopyrans	1-苯并吡喃	-	-	-	-	-	-	-	-	-	-	-	-	-	CC(=CCC12C(=O)C3CC(C14C(C3OC)C(=O)C5=C(O4)C(=C6C(=C5O)C=CC(O6)(C)C)CC(C(C)(C)O)O)C(O2)(C)C)C(=O)O	YACUINUOCLLMGT-KODJMDMFSA-N	2.99473	1.58242	0.00420401	0.805556	1.31391	up	318598	2.17387e+06	1.48463e+06	111227	1.59368e+06	2.58376e+06	1.31086e+06	1.46737e+06	3.23883e+06	5.59167e+06
Com_6334_neg	Tricalysioside N	-	N	C28H46O11	558.304	557.295	3.45277	[M-H]-	5.446	-	3	C18	Lipids and lipid-like molecules	脂质和类脂分子	Prenol lipids	异戊烯醇脂	Terpene glycosides	萜烯糖苷	-	-	-	-	-	-	-	-	-	-	-	-	-	CC(=O)OC1C23CCC4C(C2CCC(C3)C1(COC5C(C(C(C(O5)CO)O)O)O)O)(CCC(C4(C)CO)O)C	AQZMLCVPMIEPDF-HRSAQIEZSA-N	3.14644	1.65372	0.00420465	0.819444	1.47992	up	4.174e+06	4.52506e+07	8.16928e+06	8.44349e+06	6.26114e+06	3.49138e+07	1.33943e+07	1.35408e+07	3.91148e+07	4.52006e+07
Com_1312_neg	Lupiwighteone	黄羽扇豆魏特酮	N	C20H18O5	338.115	337.108	1.58993	[M-H]-	2.316	-	3	C18	Phenylpropanoids and polyketides	苯丙素类和聚酮类	Isoflavonoids	异黄酮类	Isoflav-2-enes	异黄-2-烯	"104691-86-3"	HMDB0038902	Phenylpropanoids and polyketides	Isoflavonoids	Isoflav-2-enes	-	-	-	LMPK12050196	Polyketides [PK]	Flavonoids [PK12]	Isoflavonoids [PK1205]	5317480	CC(=CCC1=C2C(=C(C=C1O)O)C(=O)C(=CO2)C3=CC=C(C=C3)O)C	YGCCASGFIOIXIN-UHFFFAOYSA-N	0.18884	-2.40477	0.00424151	0.833333	1.38889	down	118132	2.30802e+06	105530	398363	62374.7	125015	955092	101224	140863	283614
Com_1952_neg	Chenodeoxycholic acid-3-beta-D-glucuronide	鹅去氧胆酸-3-beta-D-葡糖苷酸	N	C30H48O10	568.325	567.318	1.01134	[M-H]-	7.082	0.90	1	C18	Lipids and lipid-like molecules	脂质和类脂分子	Steroids and steroid derivatives	类固醇和类固醇衍生物	Steroidal glycosides	甾体糖苷	"58814-71-4"	HMDB0002430	Lipids and lipid-like molecules	Steroids and steroid derivatives	Steroidal glycosides	-	-	-	LMST05010028	Sterol Lipids [ST]	Steroid conjugates [ST05]	Glucuronides [ST0501]	21252299	[H][C@@]1(CC[C@@]2([H])[C@]3([H])[C@H](O)C[C@]4([H])C[C@@H](CC[C@]4(C)[C@@]3([H])CC[C@]12C)OC1O[C@@H]([C@@H](O)[C@H](O)[C@H]1O)C(O)=O)[C@H](C)CCC(O)=O	GDNGOAUIUTXUES-RWDHRDFGSA-N	0.151223	-2.72525	0.00424577	0.826389	1.44231	down	4.90081e+06	2.13871e+08	9.47855e+07	9.71444e+06	4.37587e+07	7.65899e+07	6.15196e+08	3.7311e+06	1.60347e+06	7.37383e+06
Com_5253_neg	Bisucaberin	-	N	C18H32N4O6	400.232	399.225	0.17577	[M-H]-	5.337	0.57	2	C18	Phenylpropanoids and polyketides	苯丙素类和聚酮类	Macrolactams	大内酰胺类	-	-	-	-	-	-	-	-	-	-	-	-	-	-	-	C1CCNC(=O)CCC(=O)N(CCCCCNC(=O)CCC(=O)N(CC1)O)O	GTADQMQBQBOJIO-UHFFFAOYSA-N	3.19391	1.67532	0.00430516	0.861111	1.42202	up	1.90577e+06	9.91126e+06	721625	2.3063e+06	1.58675e+06	6.37146e+06	2.26145e+06	1.73665e+06	3.51257e+06	4.65488e+06
Com_2946_neg	2-hydroxy-3-(sulfooxy)benzoic acid	-	N	C7H6O7S	233.983	232.976	1.1021	[M-H]-	1.863	0.57	2	C18	Organic acids and derivatives	有机酸及其衍生物	Organic sulfuric acids and derivatives	有机硫酸及其衍生物	Arylsulfates	芳基硫酸盐	"-"	HMDB0134105	Organic acids and derivatives	Organic sulfuric acids and derivatives	Arylsulfates	-	-	-	-	-	-	-	131837851	OC(=O)C1=C(O)C(OS(O)(=O)=O)=CC=C1	QDPNFTHYUAKYKM-UHFFFAOYSA-N	0.214947	-2.21795	0.00431404	0.840278	1.68376	down	55544.1	422245	2.87422e+06	2.11765e+06	4.00813e+06	2.03563e+06	1.30886e+06	481913	198550	794619
Com_4922_neg	Arizonicanol D	-	N	C21H22O6	370.142	369.132	5.84913	[M-H]-	5.841	-	3	C18	Phenylpropanoids and polyketides	苯丙素类和聚酮类	Isoflavonoids	异黄酮类	Isoflavans	异黄烷	-	-	-	-	-	-	-	-	-	-	-	-	-	CC(=CCC1=C(C=CC(=C1O)OC)C2COC3=CC(=CC(=C3C2=O)O)O)C	XRNDVGRKDCQXKX-UHFFFAOYSA-N	0.158471	-2.65771	0.00431633	0.868056	1.39804	down	1.0214e+06	677000	1.85004e+06	61875.8	5.76473e+06	969929	3.74153e+06	569892	1.27849e+06	282436
Com_6714_neg	Hemiphroside A	鞭打绣球苷A	N	C31H40O16	668.232	667.221	4.87275	[M-H]-	1.339	-	3	C18	Phenylpropanoids and polyketides	苯丙素类和聚酮类	Cinnamic acids and derivatives	肉桂酸及其衍生物	Hydroxycinnamic acids and derivatives	羟基肉桂酸及其衍生物	"165338-27-2"	-	-	-	-	-	-	-	-	-	-	-	-	COC1=C(C=C(C=C1)CCOC2C(C(C(C(O2)CO)OC(=O)C=CC3=CC(=C(C=C3)O)OC)OC4C(C(C(C(O4)CO)O)O)O)O)O	VKUXVDUAEAQCSK-UHFFFAOYSA-N	5.81476	2.53972	0.00431705	0.8125	1.38073	up	2.03696e+07	1.27788e+08	2.03864e+07	1.46897e+06	2.08525e+06	2.34476e+07	2.30668e+07	8.27782e+06	6.61184e+06	3.45915e+06
Com_340_neg	L-Alanyl-L-glutamine	L-丙氨酰-L-谷氨酸盐	N	C8H15N3O4	217.106	198.088	0.12147	[M-H-H2O]-	4.551	0.60	2	C18	Organic acids and derivatives	有机酸及其衍生物	Carboxylic acids and derivatives	羧酸及其衍生物	Amino acids, peptides, and analogues	氨基酸、肽和类似物	"39537-23-0"	HMDB0028685	Organic acids and derivatives	Carboxylic acids and derivatives	Amino acids, peptides, and analogues	-	-	-	-	-	-	-	123935	C[C@H](N)C(=O)N[C@@H](CCC(N)=O)C(O)=O	HJCMDXDYPOUFDY-WHFBIAKZSA-N	0.0929329	-3.42767	0.00434161	0.847222	1.59215	down	657923	851524	132809	267456	192874	241575	535970	31863.5	26729.3	82976.7
Com_4464_neg	2-Succinyl-5-enolpyruvyl-6-hydroxy-3-cyclohexene-1-carboxylate	-	N	C14H16O9	328.079	327.073	1.85476	[M-H]-	5.385	0.74	2	C18	Organic acids and derivatives	有机酸及其衍生物	Carboxylic acids and derivatives	羧酸及其衍生物	Tricarboxylic acids and derivatives	三羧酸及其衍生物	-	HMDB0304086	Organic acids and derivatives	Carboxylic acids and derivatives	Tricarboxylic acids and derivatives	2-Succinyl-5-enolpyruvyl-6-hydroxy-3-cyclohexene-1-carboxylate; 5-Enolpyruvoyl-6-hydroxy-2-succinylcyclohex-3-ene-1-carboxylate; SEPHCHC	C16519	map00130;map01100;map01110;map01240	-	-	-	-	-	C=C(C(=O)O)OC1C=CC(C(C1O)C(=O)O)C(=O)CCC(=O)O	XYCATPIYKOARSZ-OAIFWDMCSA-N	0.393138	-1.34689	0.00441044	0.819444	1.46449	down	3.48437e+07	1.75227e+08	5.31567e+07	1.59426e+07	3.124e+07	6.35098e+07	1.30138e+08	2.45753e+07	2.17408e+07	3.47192e+07
Com_1635_neg	Harpagide	哈巴苷	N	C15H24O10	364.137	409.137	5.33174	[M+HCOOH-H]-	4.796	-	3	C18	Lipids and lipid-like molecules	脂质和类脂分子	Prenol lipids	异戊烯醇脂	Terpene glycosides	萜烯糖苷	"6926-08-5"	HMDB0242331	Lipids and lipid-like molecules	Prenol lipids	Terpene glycosides	-	-	-	-	-	-	-	4678529	CC1(O)CC(O)C2(O)C=COC(OC3OC(CO)C(O)C(O)C3O)C12	XUWSHXDEJOOIND-UHFFFAOYSA-N	3.24463	1.69806	0.0044246	0.826389	1.32607	up	380189	4.91073e+06	599316	452793	337128	2.3526e+06	504499	557489	869673	1.72864e+06
Com_5906_neg	11-Oxo-androsterone glucuronide	-	N	C25H36O9	480.236	479.227	4.24949	[M-H]-	4.902	0.51	2	C18	Lipids and lipid-like molecules	脂质和类脂分子	Glycerolipids	甘油脂	Diradylglycerols	双甘油酯	"-"	HMDB0010338	Lipids and lipid-like molecules	Glycerolipids	Diradylglycerols	-	-	-	LMST05010032	Sterol Lipids [ST]	Steroid conjugates [ST05]	Glucuronides [ST0501]	53478031	CC12CC(=O)C3C(CCC4CC(CCC34C)OC3OC(C(O)C(O)C3O)C(O)=O)C1CCC2=O	QTXWOOLAHRQMGZ-UHFFFAOYSA-N	3.33054	1.73576	0.00445098	0.847222	1.42543	up	801467	1.57803e+06	6.95425e+06	4.44649e+06	3.40534e+06	1.6852e+06	806312	1.02529e+06	1.09134e+06	1.52747e+06
Com_5957_neg	Toonaciliatin A	-	N	C25H28O10	488.168	487.158	6.24915	[M-H]-	5.041	-	3	C18	Organic oxygen compounds	有机氧化合物	Organooxygen compounds	有机氧化合物	Carbonyl compounds	羰基化合物	-	-	-	-	-	-	-	-	-	-	-	-	-	CC12C(CC3C1(O3)C(C4C(C2O)OC5=CC(=O)C6(C(C45C)(C(C(=O)O6)O)O)C)(C)O)C7=COC=C7	ZAWCFJLPRJGSNA-SNPYWUFNSA-N	3.07561	1.62087	0.00445813	0.805556	1.4117	up	3.59001e+06	1.60257e+07	6.01784e+06	1.13197e+06	2.76047e+06	6.11436e+06	1.15262e+07	2.2192e+06	1.8849e+06	3.06152e+06
Com_2912_neg	N-Methyltyramine sulfate	N-甲基酪胺硫酸	N	C9H13NO4S	231.057	230.049	0.57787	[M-H]-	5.262	-	3	C18	Organic acids and derivatives	有机酸及其衍生物	Organic sulfuric acids and derivatives	有机硫酸及其衍生物	Arylsulfates	芳基硫酸盐	-	-	-	-	-	-	-	-	-	-	-	-	-	O=S(=O)(O)OC1=CC=C(C=C1)CCNC	CXXUTRUDZSJLCI-UHFFFAOYSA-N	2.53804	1.34372	0.00451746	0.833333	1.40317	up	1.25624e+06	5.21403e+06	975848	1.14554e+06	3.4233e+06	1.75777e+06	5.27746e+06	1.06934e+06	1.75958e+06	2.79464e+06
Com_3003_neg	Cystine	胱氨酸	N	C6H12N2O4S2	240.024	239.018	7.62255	[M-H]-	11.875	0.59	2	C18	Organic acids and derivatives	有机酸及其衍生物	Carboxylic acids and derivatives	羧酸及其衍生物	Amino acids, peptides, and analogues	氨基酸、肽和类似物	"24645-67-8"	HMDB0250712	Organic acids and derivatives	Carboxylic acids and derivatives	Amino acids, peptides, and analogues	-	C01420	-	-	-	-	-	-	O=C(O)C(N)CSSCC(N)C(=O)O	LEVWYRKDKASIDU-UHFFFAOYSA-N	0.286725	-1.80226	0.00455614	0.833333	1.48069	down	168310	3.6839e+06	1.21105e+06	274522	416812	1.60544e+06	2.20907e+06	267574	130891	261619
Com_5251_neg	Venoxidine	-	N	C22H28N2O5	400.2	399.189	9.31989	[M-H]-	5.329	-	3	C18	Alkaloids and derivatives	生物碱及其衍生物	Yohimbine alkaloids	育亨宾生物碱	-	-	-	-	-	-	-	-	-	-	-	-	-	-	-	COC1=CC=CC2=C1C3=C(N2)C4CC5C(CCC(C5C(=O)OC)O)C[N+]4(CC3)[O-]	SANIGXXUGRLAGR-BXUFFXRESA-N	2.33662	1.22443	0.00456649	0.819444	1.31188	up	1.07868e+07	5.63617e+07	1.20371e+07	9.09245e+06	8.30386e+06	2.98906e+07	4.13382e+07	1.36077e+07	1.53572e+07	2.11604e+07
Com_6579_neg	Cyclocanthoside A	-	N	C35H60O9	624.424	623.417	1.48346	[M-H]-	8.249	0.62	2	C18	Lipids and lipid-like molecules	脂质和类脂分子	Steroids and steroid derivatives	类固醇和类固醇衍生物	Steroidal glycosides	甾体糖苷	-	-	-	-	-	-	-	-	-	-	-	-	-	CC(CCC(C(C)(C)O)O)C1C(CC2(C1(CCC34C2CC(C5C3(C4)CCC(C5(C)C)OC6C(C(C(CO6)O)O)O)O)C)C)O	WWWSFRYQXBVZOD-IAULGATISA-N	0.396247	-1.33553	0.0045892	0.826389	1.5787	down	1.28801e+07	2.47751e+08	1.73987e+07	1.74814e+07	3.40186e+07	1.17425e+08	1.44789e+08	1.40354e+07	1.74067e+07	6.67007e+07
Com_5864_neg	Naringenin 7-O-beta-D-glucoside 6''-acetate	柚皮素 7-O-beta-D-葡萄糖苷 6''-乙酸酯	N	C23H24O11	476.132	475.125	0.08302	[M-H]-	5.613	0.61	2	C18	Phenylpropanoids and polyketides	苯丙素类和聚酮类	Flavonoids	黄酮类化合物	Flavonoid glycosides	黄酮糖苷	-	-	-	-	-	-	-	-	LMPK12140257	Polyketides [PK]	Flavonoids [PK12]	Flavanones [PK1214]	-	CC(=O)OCC1C(C(C(C(O1)OC2=CC(=C3C(=O)CC(OC3=C2)C4=CC=C(C=C4)O)O)O)O)O	WOWQBWNVGFBXQH-AXUZOQDHSA-N	2.86421	1.51814	0.00462229	0.791667	1.29169	up	5.03672e+06	1.92344e+07	8.54319e+06	3.01115e+06	3.75511e+06	1.53686e+07	9.93426e+06	5.24546e+06	1.98438e+06	4.60326e+06
Com_6307_neg	Sanjoinine G1	-	N	C31H44N4O5	552.331	551.328	7.31352	[M-H]-	6.339	-	3	C18	Organic acids and derivatives	有机酸及其衍生物	Carboxylic acids and derivatives	羧酸及其衍生物	Amino acids, peptides, and analogues	氨基酸、肽和类似物	-	-	-	-	-	-	-	-	-	-	-	-	-	CC(C)CC1C(=O)NCC(C2=CC=C(C=C2)OC(C(C(=O)N1)NC(=O)C(CC3=CC=CC=C3)N(C)C)C(C)C)O	HEBPXDNWUOXIPK-XLIKFSOKSA-N	0.204393	-2.29058	0.00464435	0.8125	1.35388	down	558285	1.13942e+06	671982	57144.7	693228	568083	1.55084e+06	123120	213809	305067
Com_165_neg	D-Xylonic acid	D-木糖酸	N	C5H10O6	166.048	165.041	2.23364	[M-H]-	1.29	0.96	1	C18	Organic oxygen compounds	有机氧化合物	Organooxygen compounds	有机氧化合物	Carbohydrates and carbohydrate conjugates	碳水化合物和碳水化合物结合物	"526-91-0"	HMDB0059750	Organic oxygen compounds	Organooxygen compounds	Carbohydrates and carbohydrate conjugates	D-Xylonate	C00502	map00040;map01100	-	-	-	-	6602431	OC[C@@H](O)[C@H](O)[C@@H](O)C(O)=O	QXKAIJAYHKCRRA-FLRLBIABSA-N	2.31024	1.20804	0.00469202	0.805556	1.2541	up	1.63393e+08	5.69954e+08	6.02993e+08	1.46704e+08	3.89825e+08	2.07874e+08	1.76345e+08	8.39643e+07	1.27816e+08	1.88054e+08
Com_4315_neg	Chlorochrymorin	-	N	C15H21ClO5	316.108	315.097	9.51593	[M-H]-	5.382	-	3	C18	Organoheterocyclic compounds	有机杂环化合物	Oxanes	环氧乙烷类	-	-	-	-	-	-	-	-	-	-	-	-	-	-	-	CCC1C2CC(C34C(C2OC1=O)C(C(C3O4)Cl)(C)O)C(C)O	LOWSMPMMYHYTFB-IXMSLJMUSA-N	4.91361	2.29678	0.00470122	0.805556	1.37803	up	4.43325e+06	1.03822e+07	2.90131e+07	1.89066e+07	2.53962e+07	6.95894e+06	9.25509e+06	1.38628e+06	841597	1.6774e+06
Com_2882_neg	Stizolobate	-	N	C9H9NO6	227.043	226.036	0.28748	[M-H]-	5.135	0.53	2	C18	Organic acids and derivatives	有机酸及其衍生物	Carboxylic acids and derivatives	羧酸及其衍生物	Amino acids, peptides, and analogues	氨基酸、肽和类似物	-	-	-	-	-	Stizolobate; Stizolobic acid	C06047	map00350	-	-	-	-	-	C1=C(C=C(OC1=O)C(=O)O)CC(C(=O)O)N	KQZBVNZAEQASKU-UHFFFAOYSA-N	2.18897	1.13025	0.00472308	0.805556	1.31165	up	1.94861e+07	6.40789e+07	4.16559e+07	9.59395e+06	2.89687e+07	2.37824e+07	3.54962e+07	1.05046e+07	9.3422e+06	2.07781e+07
Com_6503_neg	Buxmicrophylline H	-	N	C35H54N2O6	598.398	597.393	3.54086	[M-H]-	7.942	0.51	2	C18	Lipids and lipid-like molecules	脂质和类脂分子	Prenol lipids	异戊烯醇脂	Triterpenoids	三萜类	-	-	-	-	-	-	-	-	-	-	-	-	-	CC(C1C(CC2(C1(CCC34C2CCC5C3(C4)CCC(C5(C)CO)NC(=O)C6=CC(=C(C(=C6)OC)O)OC)C)C)O)N(C)C	DLMNMDWSPBXDSA-GACAOOTDSA-N	0.36059	-1.47157	0.00482631	0.798611	1.50313	down	3.43977e+06	3.0761e+07	2.16811e+06	1.97454e+06	2.14079e+06	2.08412e+07	2.32142e+07	3.52547e+06	4.24919e+06	2.32541e+07
Com_4742_neg	Amopyroquine	阿莫吡喹	N	C20H20ClN3O	353.129	352.124	4.48183	[M-H]-	5.195	-	3	C18	Organoheterocyclic compounds	有机杂环化合物	Quinolines and derivatives	喹啉及其衍生物	Aminoquinolines and derivatives	氨基喹啉及其衍生物	"550-81-2"	HMDB0248347	Organoheterocyclic compounds	Quinolines and derivatives	Aminoquinolines and derivatives	-	-	-	-	-	-	-	25194	OC1=C(CN2CCCC2)C=C(NC2=C3C=CC(Cl)=CC3=NC=C2)C=C1	YNWCUCSDUMVJKR-UHFFFAOYSA-N	2.93676	1.55423	0.00484374	0.8125	1.3675	up	4.22417e+06	2.24898e+07	6.82161e+06	1.43641e+06	3.92168e+06	5.14726e+06	1.30969e+07	2.98006e+06	2.2538e+06	2.78184e+06
Com_6198_neg	Genistein 4'-glucuronide-7-sulfate	染料木黄酮 4'-葡萄糖醛酸-7-硫酸	N	C21H18O14S	526.042	525.035	1.96553	[M-H]-	11.82	-	3	C18	Phenylpropanoids and polyketides	苯丙素类和聚酮类	Flavonoids	黄酮类化合物	Flavans	黄烷	"-"	HMDB0240520	Phenylpropanoids and polyketides	Flavonoids	Flavans	-	-	-	-	-	-	-	102339163	[H][C@@]1(OC2=CC=C(C=C2)C2=COC3=CC(OS(O)(=O)=O)=CC(O)=C3C2=O)O[C@]([H])(C(O)=O)[C@@]([H])(O)[C@]([H])(O)[C@@]1([H])O	SQCSMLZKGFBVFL-ZFORQUDYSA-N	2.79155	1.48107	0.00486202	0.8125	1.35287	up	418859	4.56715e+06	1.03539e+06	1.25824e+06	2.09703e+06	2.01631e+06	2.96281e+06	938302	886343	1.90749e+06
Com_201_neg	(+-)-1-Aminocyclopentane-trans-1,3-dicarboxylic acid	（+-）-1-氨基环戊烷反式-1,3-二羧酸	N	C7H11NO4	173.069	172.062	2.55395	[M-H]-	1.527	0.75	1	C18	Organic acids and derivatives	有机酸及其衍生物	Carboxylic acids and derivatives	羧酸及其衍生物	Amino acids, peptides, and analogues	氨基酸、肽和类似物	"67684-64-4"	-	-	-	-	-	-	-	-	-	-	-	73537	C1C[C@@](C[C@H]1C(=O)O)(C(=O)O)N	YFYNOWXBIBKGHB-MHTLYPKNSA-N	2.74603	1.45735	0.00487373	0.805556	1.33824	up	2.85939e+07	8.69225e+07	3.0787e+07	1.14138e+07	3.56467e+07	3.12744e+07	9.99304e+07	2.28504e+07	2.12841e+07	1.7529e+07
Com_6602_neg	Chlorophyllide b	-	N	C35H32MgN4O6	628.217	627.205	7.39095	[M-H]-	4.709	-	3	C18	Organoheterocyclic compounds	有机杂环化合物	Tetrapyrroles and derivatives	四吡咯及其衍生物	Metallotetrapyrroles	金属四吡咯	-	HMDB0304289	Organoheterocyclic compounds	Tetrapyrroles and derivatives	Metallotetrapyrroles	Chlorophyllide b	C16541	map00860;map01100;map01110	-	-	-	-	-	[H+].CCC1=C2C=C3C(=C4C(=O)C(C(=C4[N-]3)C5=NC(=CC6=NC(=CC(=N2)C1=C[O-])C(=C6C)C=C)C(C5CCC(=O)[O-])C)C(=O)OC)C.[Mg+2]	QPDWBRHRBKXUNS-UHFFFAOYSA-L	7.38716	2.88502	0.00487399	0.826389	1.26492	up	1.93445e+06	1.27156e+07	1.73712e+06	258043	781482	3.24298e+06	3.66126e+06	916796	317469	91335
Com_4982_neg	Rabdosin A	-	N	C21H28O6	376.189	375.185	9.26134	[M-H]-	6.648	-	3	C18	Lipids and lipid-like molecules	脂质和类脂分子	Prenol lipids	异戊烯醇脂	Terpene lactones	萜内酯	-	-	-	-	-	-	-	-	-	-	-	-	-	CC1(CCC2C3(C1C(OC3)OC)C4C(CC5CC4(C(=O)C5=C)C(=O)O2)O)C	ANNDQWYMQQILCQ-RNBOIIRMSA-N	6.07897	2.60383	0.00487836	0.819444	1.38082	up	1.25074e+09	1.22462e+10	3.05788e+09	1.72941e+09	1.50788e+09	6.45188e+09	1.90363e+10	4.97092e+08	5.0506e+08	6.35983e+09
Com_2674_neg	(R)-2-Hydroxybutane-1,2,4-tricarboxylate	-	N	C7H10O7	206.043	205.035	0.80596	[M-H]-	1.553	0.86	2	C18	Organic acids and derivatives	有机酸及其衍生物	Carboxylic acids and derivatives	羧酸及其衍生物	Tricarboxylic acids and derivatives	三羧酸及其衍生物	-	HMDB0003518	Organic acids and derivatives	Carboxylic acids and derivatives	Tricarboxylic acids and derivatives	(R)-2-Hydroxybutane-1,2,4-tricarboxylate; Homocitrate; Homocitric acid; 3-Hydroxy-3-carboxyadipic acid; (R)-2-Hydroxy-1,2,4-butanetricarboxylic acid	C01251	map00300;map00620;map01100;map01110;map01120;map01210;map01230;map01240	-	-	-	-	-	C(CC(CC(=O)O)(C(=O)O)O)C(=O)O	XKJVEVRQMLKSMO-SSDOTTSWSA-N	3.93537	1.9765	0.00488055	0.791667	1.45023	up	8.65792e+06	4.46498e+07	1.20717e+08	3.24346e+07	7.66962e+07	7.92409e+06	1.7536e+07	7.12483e+06	9.18403e+06	1.04372e+07
Com_3427_neg	Xylomollin	-	N	C12H18O7	274.105	273.099	4.13174	[M-H]-	5.017	-	3	C18	Organoheterocyclic compounds	有机杂环化合物	Lactones	内酯类	Delta valerolactones	δ戊内酯	-	-	-	-	-	-	-	-	-	-	-	-	-	CC1C2C(CC(=O)O1)C(C(OC2O)OC)C(=O)OC	IYOMTPNHJRSLSB-XAPYOQSDSA-N	2.74968	1.45926	0.00491551	0.847222	1.44846	up	2.10184e+06	1.12112e+07	3.62582e+06	852564	2.28357e+06	4.08961e+06	6.68864e+06	1.91828e+06	1.41279e+06	2.41303e+06
Com_4058_neg	Koninginin G	-	N	C16H30O5	302.209	301.202	1.20115	[M-H]-	6.084	0.69	2	C18	Organoheterocyclic compounds	有机杂环化合物	Benzopyrans	苯并吡喃类	-	-	-	-	-	-	-	-	-	-	-	-	-	-	-	CCCCCCC(C1CCC2C(CCC(C2(O1)O)O)O)O	PLZAVOYXRMPNBF-LGFJLYTPSA-N	4.09951	2.03545	0.00492376	0.826389	1.68342	up	3.81973e+06	9.08458e+07	5.01258e+07	1.36599e+07	2.54313e+07	4.69323e+07	5.90995e+07	5.86613e+06	8.6957e+06	2.06398e+07
Com_4171_neg	Thymidine 3',5'-cyclic monophosphate	-	N	C10H13N2O7P	304.046	303.04	3.51229	[M-H]-	5.217	0.53	2	C18	Organoheterocyclic compounds	有机杂环化合物	Diazines	二嗪类	Pyrimidines and pyrimidine derivatives	嘧啶和嘧啶衍生物	"6453-60-7"	HMDB0001570	Organoheterocyclic compounds	Diazines	Pyrimidines and pyrimidine derivatives	dTMP; Thymidine 5'-phosphate; Deoxythymidine 5'-phosphate; Thymidylic acid; 5'-Thymidylic acid; Thymidine monophosphate; Deoxythymidylic acid; Thymidylate	C00364	map00240;map00670;map01100;map01232;map01523;map04981	-	-	-	-	53477735	CC1=CN([C@H]2CC3OP(O)(=O)OCC3O2)C(=O)NC1=O	QSJFDOVQWZVUQG-KAVNDROISA-N	3.18257	1.67019	0.00494758	0.854167	1.57256	up	2.6884e+06	1.7811e+07	7.34807e+06	2.67281e+06	5.74969e+06	6.02566e+06	1.37582e+07	2.40943e+06	2.34047e+06	3.28654e+06
Com_2242_neg	(+/-)-2-Hydroxy-4-(methylthio)butanoic acid	(+/-)-2-羟基-4-(甲硫基)丁酸	N	C5H10O3S	150.035	149.028	1.5773	[M-H]-	5.186	0.86	2	C18	Lipids and lipid-like molecules	脂质和类脂分子	Fatty Acyls	脂肪酰类	Fatty acids and conjugates	脂肪酸和结合物	"120-91-2"	HMDB0037115	Lipids and lipid-like molecules	Fatty Acyls	Fatty acids and conjugates	-	-	-	LMFA01050480	Fatty Acyls [FA]	Fatty Acids and Conjugates [FA01]	Hydroxy fatty acids [FA0105]	11427	CSCCC(O)C(O)=O	ONFOSYPQQXJWGS-UHFFFAOYSA-N	2.57109	1.36238	0.00496802	0.861111	1.39398	up	2.9333e+06	4.0477e+06	1.76043e+06	6.59632e+06	1.49988e+07	3.5677e+06	2.78527e+06	4.19308e+06	387641	2.0161e+06
Com_3145_neg	N-Methylcrinasiadine	N-甲基克林西丁	N	C15H11NO3	253.074	252.068	5.44193	[M-H]-	11.846	-	3	C18	Alkaloids and derivatives	生物碱及其衍生物	Amaryllidaceae alkaloids	石蒜科生物碱	Phenanthridine- and phenanthridone-type amaryllidaceae alkaloids	菲啶和菲啶酮型石蒜科生物碱	-	-	-	-	-	-	-	-	-	-	-	-	-	CN1C2=CC=CC=C2C3=CC4=C(C=C3C1=O)OCO4	CDCHSQZENQTMRA-UHFFFAOYSA-N	2.87394	1.52303	0.00499911	0.791667	1.36959	up	796633	5.36535e+06	2.87118e+06	3.71467e+06	4.70654e+06	2.77899e+06	4.74944e+06	502533	934990	1.24699e+06
Com_5194_neg	16-DHPS	-	N	C21H30O5S	394.181	393.17	9.17295	[M-H]-	5.641	-	3	C18	Lipids and lipid-like molecules	脂质和类脂分子	Steroids and steroid derivatives	类固醇和类固醇衍生物	Sulfated steroids	硫酸化类固醇	"-"	HMDB0244722	Lipids and lipid-like molecules	Steroids and steroid derivatives	Sulfated steroids	-	-	-	-	-	-	-	-	CC(=O)C1=CCC2C3CC=C4CC(CCC4(C)C3CCC12C)OS(O)(=O)=O	VKIDWBKYXUWBJK-UHFFFAOYSA-N	0.246209	-2.02204	0.00500811	0.840278	1.36087	down	597658	2.86157e+06	316915	1.18048e+06	1.65561e+06	582989	1.56964e+06	51747.1	901178	40764.2
Com_6115_neg	Scutalpin J	-	N	C29H34O8	510.225	509.219	1.30168	[M-H]-	5.386	-	3	C18	Benzenoids	苯类化合物	Benzene and substituted derivatives	苯及其取代衍生物	Benzoic acids and derivatives	苯甲酸及其衍生物	-	-	-	-	-	-	-	-	-	-	-	-	-	CC(=O)OCC12C(CCCC13CO3)C(C(CC2OC(=O)C4=CC=CC=C4)(C)O)(C)C=CC5=CC(=O)OC5	WDFJMIVJJNOJGX-MFWOQONISA-N	0.361491	-1.46797	0.00502901	0.8125	1.42531	down	418125	808977	1.62997e+06	54454.3	62765.9	866007	5.97745e+06	84036.3	69530.2	528999
Com_5292_neg	Tetraxetan	-	N	C16H28N4O8	404.191	403.184	1.5143	[M-H]-	5.048	-	3	C18	Organic acids and derivatives	有机酸及其衍生物	Carboxylic acids and derivatives	羧酸及其衍生物	Tetracarboxylic acids and derivatives	四羧酸及其衍生物	"-"	HMDB0251592	Organic acids and derivatives	Carboxylic acids and derivatives	Tetracarboxylic acids and derivatives	-	-	-	-	-	-	-	121841	OC(=O)CN1CCN(CC(O)=O)CCN(CC(O)=O)CCN(CC(O)=O)CC1	WDLRUFUQRNWCPK-UHFFFAOYSA-N	2.53128	1.33987	0.00509326	0.819444	1.39131	up	8.80668e+06	5.91976e+07	1.97276e+07	1.25596e+07	1.54724e+07	3.1314e+07	7.27005e+06	1.82702e+07	2.62608e+07	5.01598e+07
Com_6123_neg	CGP72383	-	N	C29H33N7O2	511.27	510.258	8.96879	[M-H]-	5.37	-	3	C18	Benzenoids	苯类化合物	Benzene and substituted derivatives	苯及其取代衍生物	Anilides	酰苯胺类	"-"	HMDB0013865	Benzenoids	Benzene and substituted derivatives	Anilides	-	-	-	-	-	-	-	7843	CN1CCN(CC2=CC=C(C=C2)C(=O)NC2=CC=C(C)C(NC3=NC=CC(=N3)C3=CNOCC=C3)=C2)CC1	NNACDCXPEQXEMT-UHFFFAOYSA-N	2.81631	1.49381	0.00522919	0.798611	1.22638	up	2.92782e+06	1.53842e+07	1.02173e+07	6.96553e+06	5.76257e+06	1.69737e+07	3.31886e+07	4.70396e+06	3.85339e+06	9.75239e+06
Com_3270_neg	Dihydromaleimide beta-D-glucoside	-	N	C10H15NO7	261.085	260.078	0.47765	[M-H]-	4.801	-	3	C18	Organic oxygen compounds	有机氧化合物	Organooxygen compounds	有机氧化合物	Carbohydrates and carbohydrate conjugates	碳水化合物和碳水化合物结合物	"26696-59-3"	HMDB0030277	Organic oxygen compounds	Organooxygen compounds	Carbohydrates and carbohydrate conjugates	-	-	-	-	-	-	-	77879498	OCC1OC(OC2NC(=O)C=C2)C(O)C(O)C1O	CAXBOXWWAIDBMS-UHFFFAOYSA-N	2.54496	1.34764	0.00523008	0.805556	1.20367	up	1.07028e+07	4.81326e+07	1.73295e+07	3.78749e+06	8.56164e+06	1.96583e+07	3.31114e+07	7.32793e+06	1.06772e+07	1.81797e+07
Com_5176_neg	Alternarizine A	-	N	C24H28N2O3	392.21	391.204	4.62186	[M-H]-	8.274	-	3	C18	Organic acids and derivatives	有机酸及其衍生物	Carboxylic acids and derivatives	羧酸及其衍生物	Amino acids, peptides, and analogues	氨基酸、肽和类似物	"-"	-	-	-	-	-	-	-	-	-	-	-	-	[H][C@@]1(CC2=CC=C(OCC=C(C)C)C=C2)N=C(O)[C@]([H])(CC2=CC=CC=C2)N(C)C1=O	HPWYMFOCBYZVLU-VXKWHMMOSA-N	0.288878	-1.79147	0.00530582	0.833333	1.3862	down	445740	2.42841e+06	903403	296833	953879	618803	333405	39542	374086	2.65851e+06
Com_5636_neg	Olmesartan	奥美沙坦	N	C24H26N6O3	446.207	445.195	8.82846	[M-H]-	5.243	-	3	C18	Benzenoids	苯类化合物	Benzene and substituted derivatives	苯及其取代衍生物	Biphenyls and derivatives	联苯及其衍生物	"144689-24-7"	HMDB0014420	Benzenoids	Benzene and substituted derivatives	Biphenyls and derivatives	-	C21543	-	-	-	-	-	-	O=C(O)C1=C(N=C(N1CC2=CC=C(C=C2)C3=CC=CC=C3C=4N=NNN4)CCC)C(O)(C)C	VTRAEEWXHOVJFV-UHFFFAOYSA-N	2.16489	1.11429	0.00551353	0.833333	1.21312	up	6.89499e+06	6.54855e+07	2.27662e+07	1.7392e+07	2.36169e+07	5.32575e+07	1.83844e+07	1.89845e+07	2.16638e+07	3.7005e+07
Com_6643_neg	Fujikinetin 7-O-laminaribioside	-	N	C29H32O16	636.169	635.157	8.23176	[M-H]-	5.344	-	3	C18	Phenylpropanoids and polyketides	苯丙素类和聚酮类	Isoflavonoids	异黄酮类	Isoflavonoid O-glycosides	异黄酮O-糖苷	-	-	-	-	-	-	-	-	LMPK12050107	Polyketides [PK]	Flavonoids [PK12]	Isoflavonoids [PK1205]	-	COC1=C(C=C2C(=C1)C(=O)C(=CO2)C3=CC4=C(C=C3)OCO4)OC5C(C(C(C(O5)CO)O)OC6C(C(C(C(O6)CO)O)O)O)O	SPYSWCKQXSPVLD-GOUTWFIOSA-N	0.426755	-1.22852	0.00554915	0.833333	1.54239	down	525661	7.93962e+06	1.64621e+06	1.52613e+06	2.91229e+06	4.95905e+06	1.0816e+07	3.26204e+06	1.64422e+06	4.50393e+06
Com_4587_neg	Methyl-2-alpha-L-fucopyranosyl-beta-D-galactoside	-	N	C13H24O10	340.137	339.131	3.21107	[M-H]-	4.777	0.61	2	C18	Organic oxygen compounds	有机氧化合物	Organooxygen compounds	有机氧化合物	Carbohydrates and carbohydrate conjugates	碳水化合物和碳水化合物结合物	-	-	-	-	-	-	C04698	-	-	-	-	-	-	CC1C(C(C(C(O1)OC2C(C(C(OC2OC)CO)O)O)O)O)O	ZUPSABSQBFCIOU-IBVRSMRASA-N	2.81246	1.49183	0.00556269	0.798611	1.31882	up	4.19785e+06	1.27955e+07	7.64444e+06	2.54768e+06	5.14195e+06	9.61913e+06	2.11037e+07	3.2517e+06	1.9013e+06	5.70559e+06
Com_6688_neg	Coproporphyrinogen I	-	N	C36H44N4O8	660.316	659.302	9.63355	[M-H]-	5.242	-	3	C18	Organoheterocyclic compounds	有机杂环化合物	Tetrapyrroles and derivatives	四吡咯及其衍生物	Porphyrins	卟啉	-	HMDB0002158	Organoheterocyclic compounds	Tetrapyrroles and derivatives	Porphyrins	Coproporphyrinogen I	C05768	map00860;map01100;map01110	-	-	-	-	-	CC1=C2CC3=C(C(=C(N3)CC4=C(C(=C(N4)CC5=C(C(=C(N5)CC(=C1CCC(=O)O)N2)C)CCC(=O)O)C)CCC(=O)O)C)CCC(=O)O	WIUGGJKHYQIGNH-UHFFFAOYSA-N	4.34029	2.11779	0.00558798	0.847222	1.27718	up	3.75113e+06	1.34455e+07	59687.4	2.11089e+06	745970	4.52077e+06	1.59099e+06	2.85578e+06	1.60036e+06	3.89725e+06
Com_2534_neg	Ethyl 4-(acetylthio)butyrate	-	N	C8H14O3S	190.066	189.06	3.61701	[M-H]-	2.14	-	3	C18	Lipids and lipid-like molecules	脂质和类脂分子	Fatty Acyls	脂肪酰类	Fatty acid esters	脂肪酸酯	"104228-51-5"	HMDB0032259	Lipids and lipid-like molecules	Fatty Acyls	Fatty acid esters	-	-	-	LMFA07010866	Fatty Acyls [FA]	Fatty esters [FA07]	Short fatty esters [FA0710]	54048924	CCOC(=O)CCCSC(C)=O	AKUUBUQNHOTPHG-UHFFFAOYSA-N	0.0597899	-4.06395	0.00560706	0.833333	1.61774	down	884548	4.83391e+06	1.01884e+06	1.01364e+06	964319	476060	2.95748e+06	340482	320228	339607
Com_2709_neg	2',3'-Didehydro-2',3'-dideoxycytidine	-	N	C9H11N3O3	209.08	208.073	0.49685	[M-H]-	4.844	-	3	C18	Nucleosides, nucleotides, and analogues	核苷、核苷酸和类似物	Nucleoside and nucleotide analogues	核苷和核苷酸类似物	-	-	"-"	HMDB0245545	Nucleosides, nucleotides, and analogues	Nucleoside and nucleotide analogues	-	-	-	-	-	-	-	-	356055	NC1=NC(=O)N(C=C1)C1OC(CO)C=C1	OOBICGOWICFMIX-UHFFFAOYSA-N	7.22021	2.85204	0.00566528	0.791667	1.27906	up	1.63876e+06	2.80765e+07	751715	832342	599700	7.81754e+06	3.80942e+07	7.01984e+06	1.39646e+07	1.96883e+07
Com_2808_neg	4-(7H-Purin-6-ylsulfanyl)but-3-en-2-one	4-(7H-嘌呤-6-基硫烷基)丁-3-烯-2-酮	N	C9H8N4OS	220.042	219.035	3.7359	[M-H]-	1.267	-	3	C18	Organoheterocyclic compounds	有机杂环化合物	Imidazopyrimidines	咪唑并嘧啶类	Purines and purine derivatives	嘌呤和嘌呤衍生物	"-"	HMDB0246295	Organoheterocyclic compounds	Imidazopyrimidines	Purines and purine derivatives	-	-	-	-	-	-	-	667520	CC(=O)C=CSC1=NC=NC2=C1NC=N2	UTZQOKLQPPYAKV-UHFFFAOYSA-N	4.45981	2.15698	0.00569783	0.833333	1.236	up	1.19392e+06	4.84432e+06	336487	5.35644e+06	4.46347e+06	3.10646e+06	2.71119e+07	1.82243e+06	1.65071e+06	3.96863e+06
Com_4819_neg	3-Methoxytyramine-betaxanthin	3-甲氧基酪胺-甜菜黄素	N	C18H20N2O6	360.132	359.125	1.02596	[M-H]-	5.743	0.66	2	C18	Benzenoids	苯类化合物	Phenols	酚类	Methoxyphenols	甲氧基酚类	-	-	-	-	-	-	C17754	map00965	-	-	-	-	-	COC1=C(C=CC(=C1)CCN=CC=C2CC(NC(=C2)C(=O)O)C(=O)O)O	SBHOSQZNRDXQAX-RSCAPTSMSA-N	0.382316	-1.38716	0.00569898	0.8125	1.25707	down	2.1455e+06	1.36182e+07	1.04044e+07	1.62811e+07	1.0933e+07	1.22658e+07	3.34769e+07	5.56159e+06	4.84618e+06	8.74577e+06
Com_395_neg	p-Hydroxyphenylacetylglycine	对羟基苯乙酰基甘氨酸	N	C10H11NO4	209.069	208.061	0.73927	[M-H]-	5.53	0.58	1	C18	Organic acids and derivatives	有机酸及其衍生物	Carboxylic acids and derivatives	羧酸及其衍生物	Amino acids, peptides, and analogues	氨基酸、肽和类似物	"28116-23-6"	HMDB0000735	Organic acids and derivatives	Carboxylic acids and derivatives	Amino acids, peptides, and analogues	p-Hydroxyphenylacetylglycine; 4-Hydroxyphenylacetylglycine	C05596	map00350	-	-	-	-	440732	OC(=O)CNC(=O)CC1=CC=C(O)C=C1	CPPDWYIPKSSNNM-UHFFFAOYSA-N	0.355352	-1.49268	0.00571734	0.819444	1.45716	down	2.28956e+06	1.37272e+07	5.70686e+06	6.2515e+06	4.25624e+06	4.59021e+06	8.26851e+06	2.08223e+06	2.82734e+06	5.70562e+06
Com_3154_neg	Carbonyl cyanide p-trifluoromethoxyphenylhydrazone	-	N	C10H5F3N4O	254.042	253.037	9.83889	[M-H]-	5.378	-	3	C18	Benzenoids	苯类化合物	Benzene and substituted derivatives	苯及其取代衍生物	Phenylhydrazines	苯肼类	"-"	HMDB0252179	Benzenoids	Benzene and substituted derivatives	Phenylhydrazines	-	-	-	-	-	-	-	3330	FC(F)(F)OC1=CC=C(NN=C(C#N)C#N)C=C1	BMZRVOVNUMQTIN-UHFFFAOYSA-N	3.79868	1.9255	0.00577654	0.826389	1.27115	up	1.05659e+07	7.07308e+07	1.81341e+07	1.74023e+06	1.29126e+07	2.54154e+07	5.73099e+07	8.57442e+06	9.53383e+06	1.42014e+07
Com_2261_neg	(1R,6S)-6-Amino-5-oxocyclohex-2-ene-1-carboxylate	-	N	C7H9NO3	155.058	154.051	3.44458	[M-H]-	1.524	0.61	2	C18	Organic acids and derivatives	有机酸及其衍生物	Carboxylic acids and derivatives	羧酸及其衍生物	Amino acids, peptides, and analogues	氨基酸、肽和类似物	"-"	-	-	-	-	(1R,6S)-6-Amino-5-oxocyclohex-2-ene-1-carboxylate	C19831	map00405;map01100;map01110	-	-	-	-	-	[H][C@]1(C=CCC(=O)[C@H]1N)C(O)=O	AQGCSVBPRRQXIN-XINAWCOVSA-N	1.99006	0.992812	0.00581046	0.798611	1.23215	up	5.8163e+06	2.77752e+07	2.5766e+07	1.2727e+07	2.38652e+07	2.34945e+07	2.30298e+07	8.17221e+06	8.39971e+06	1.72156e+07
Com_4696_neg	Callytriol A	-	N	C23H24O3	348.173	347.166	1.8114	[M-H]-	5.065	-	3	C18	Lipids and lipid-like molecules	脂质和类脂分子	Fatty Acyls	脂肪酰类	Fatty alcohols	脂肪醇	-	-	-	-	-	-	-	-	-	-	-	-	-	C#CC=CCCCCC=CC#CC#CC(CCC#CC#CC(CO)O)O	YNMSRNKEPGAFHQ-RTAKVZRXSA-N	2.02096	1.01504	0.00583745	0.8125	1.21623	up	4.38099e+06	2.75206e+07	1.33512e+07	7.63458e+06	8.65036e+06	1.88604e+07	8.86269e+06	5.67693e+06	1.13246e+07	1.74586e+07
Com_6068_neg	Lotusine D	-	N	C29H36N4O4	504.274	503.271	8.96356	[M-H]-	5.708	-	3	C18	Organic acids and derivatives	有机酸及其衍生物	Carboxylic acids and derivatives	羧酸及其衍生物	Amino acids, peptides, and analogues	氨基酸、肽和类似物	-	-	-	-	-	-	-	-	-	-	-	-	-	CCC(C)C1C(=O)NC=CC2=CC=C(C=C2)OC3CCN(C3C(=O)N1)C(=O)C(CC4=CC=CC=C4)NC	OLALXNPCMVWJPU-XIQVQPAUSA-N	2.92563	1.54875	0.00590237	0.8125	1.25906	up	2.06665e+06	1.09028e+07	3.85882e+06	442891	1.33833e+06	3.39135e+06	5.04308e+06	1.37197e+06	1.75393e+06	1.37455e+06
Com_5960_neg	Artelastin	-	N	C30H32O6	488.22	487.217	8.34724	[M-H]-	4.897	-	3	C18	Phenylpropanoids and polyketides	苯丙素类和聚酮类	Flavonoids	黄酮类化合物	Pyranoflavonoids	吡喃类黄酮	-	-	-	-	-	-	-	-	LMPK12111538	Polyketides [PK]	Flavonoids [PK12]	Flavones and Flavonols [PK1211]	-	CC(=CCC1=C(C(=C2C(=C1O)C(=O)C3=C(O2)C4=C(C=C(C=C4)O)OC3C=C(C)C)CC=C(C)C)O)C	TVPZDSSZKMMCLB-UHFFFAOYSA-N	3.25386	1.70215	0.00600226	0.819444	1.34355	up	3.97593e+06	6.16236e+07	7.06362e+06	5.36501e+06	9.37816e+06	1.47471e+07	2.50692e+06	5.74561e+06	8.51287e+06	1.8319e+07
Com_1387_neg	cotinine-glucuronide	氘代可替宁-N-葡(萄)糖苷酸	N	C16H20N2O7	352.127	351.12	1.36695	[M-H]-	5.2	-	3	C18	Organic oxygen compounds	有机氧化合物	Organooxygen compounds	有机氧化合物	Carbohydrates and carbohydrate conjugates	碳水化合物和碳水化合物结合物	"139427-57-9"	-	-	-	-	-	-	-	-	-	-	-	178540	CN1[C@@H](CCC1=O)C2=C[N+](=CC=C2)[C@H]3[C@@H]([C@H]([C@@H]([C@H](O3)C(=O)O)O)O)O	XWZCZWKUGIQPJD-LKUTUIMVSA-N	2.748	1.45838	0.00603397	0.798611	1.36292	up	2.60266e+07	1.30407e+08	4.19737e+07	9.71905e+06	2.36655e+07	4.29541e+07	8.55481e+07	1.82876e+07	1.51384e+07	2.15123e+07
Com_6470_neg	Serrulatoside	-	N	C27H42O14	590.257	589.248	3.21661	[M-H]-	4.975	-	3	C18	Lipids and lipid-like molecules	脂质和类脂分子	Prenol lipids	异戊烯醇脂	Terpene glycosides	萜烯糖苷	-	-	-	-	-	-	-	-	-	-	-	-	-	CC(C)CC(=O)OC1C2C(CC=C2CO)C(=CO1)COC3C(C(CC(O3)COC4C(C(C(C(O4)CO)O)O)O)O)O	QHFLEHBNWPQUDX-BOVNTEGRSA-N	3.39588	1.76379	0.00604733	0.8125	1.09502	up	2.454e+06	1.78751e+07	2.24276e+06	1.83293e+06	1.52959e+06	1.1768e+07	2.24998e+06	5.50389e+06	6.71061e+06	2.0633e+07
Com_5336_neg	Amorphigenin	-	N	C23H22O7	410.137	409.126	8.41946	[M-H]-	5.498	-	3	C18	Phenylpropanoids and polyketides	苯丙素类和聚酮类	Isoflavonoids	异黄酮类	Rotenoids	鱼藤酮类	"4208-09-7"	-	-	-	-	-	-	-	LMPK12060012	Polyketides [PK]	Flavonoids [PK12]	Rotenoid flavonoids [PK1206]	92207	O=C1C2=CC=C3OC(C(=C)CO)CC3=C2OC4COC5=CC(OC)=C(OC)C=C5C14	ZJMLELXRQUXRIU-HBGVWJBISA-N	2.86364	1.51785	0.00607342	0.770833	1.29566	up	4.35954e+06	2.54038e+07	1.09658e+07	1.91938e+06	4.72798e+06	1.08067e+07	1.90458e+07	3.81567e+06	3.88511e+06	5.4245e+06
Com_6653_neg	Mosesin 4	-	N	C35H60O10	640.419	639.412	0.80303	[M-H]-	7.641	0.56	2	C18	Lipids and lipid-like molecules	脂质和类脂分子	Steroids and steroid derivatives	类固醇和类固醇衍生物	Steroidal glycosides	甾体糖苷	-	-	-	-	-	-	C17024	-	-	-	-	-	-	CC(CCCC(C)C1CCC2C1(C(CC3C2C(CC4C3(CCC(C4)O)C)OC5C(C(C(C(O5)CO)O)O)O)O)C)COC(=O)C	WEAIGSXIPHVINK-VAQPCFPWSA-N	0.383594	-1.38235	0.00608517	0.8125	1.49394	down	5.13311e+06	1.47362e+08	3.73283e+06	1.18251e+07	1.00198e+07	4.98237e+07	9.14353e+07	8.23457e+06	6.68133e+06	3.89601e+07
Com_4872_neg	Neosenkirkine	-	N	C19H27NO6	365.184	364.18	9.55949	[M-H]-	5.65	-	3	C18	Phenylpropanoids and polyketides	苯丙素类和聚酮类	Macrolides and analogues	大环内酯类及其类似物	-	-	-	-	-	-	-	-	-	-	-	-	-	-	-	CC=C1CC(C(C(=O)OCC2=CCN(CCC(C2=O)OC1=O)C)(C)O)C	HPDHKHMHQGCNPE-HKZJLVJOSA-N	0.344869	-1.53588	0.00611036	0.819444	1.51655	down	2.09982e+06	2.63894e+07	4.18224e+06	3.38541e+06	4.34568e+06	5.37093e+06	2.08586e+07	2.8561e+06	2.54406e+06	4.93826e+06
Com_4524_neg	Daidzein 4'-sulfate	黄豆苷元4'-硫酸	N	C15H10O7S	334.015	333.008	2.05083	[M-H]-	5.517	-	3	C18	Phenylpropanoids and polyketides	苯丙素类和聚酮类	Isoflavonoids	异黄酮类	Isoflav-2-enes	异黄-2-烯	"-"	HMDB0240698	Phenylpropanoids and polyketides	Isoflavonoids	Isoflav-2-enes	-	-	-	-	-	-	-	12114463	OC1=CC2=C(C=C1)C(=O)C(=CO2)C1=CC=C(OS(O)(=O)=O)C=C1	CQRHJEVIKOKQMO-UHFFFAOYSA-N	3.38356	1.75854	0.00613838	0.819444	1.14024	up	8.4486e+07	1.77056e+09	3.86972e+08	2.0728e+08	2.36146e+08	1.73893e+08	2.98745e+08	1.04231e+08	1.87167e+08	1.30784e+08
Com_5441_neg	Levocabastine	左卡巴司丁	N	C26H29FN2O2	420.221	419.215	3.1489	[M-H]-	4.825	-	3	C18	Organoheterocyclic compounds	有机杂环化合物	Piperidines	哌啶类	Phenylpiperidines	苯基哌啶类	"79516-68-0"	HMDB0015238	Organoheterocyclic compounds	Piperidines	Phenylpiperidines	-	-	-	-	-	-	-	54385	C[C@@H]1CN(CC[C@]1(C(O)=O)C1=CC=CC=C1)C1CCC(CC1)(C#N)C1=CC=C(F)C=C1	ZCGOMHNNNFPNMX-YHYDXASRSA-N	2.85853	1.51527	0.00620458	0.847222	1.45824	up	7.49185e+06	1.82217e+07	3.11967e+07	6.32211e+06	4.89316e+07	1.22573e+07	3.1718e+06	9.22524e+06	1.80653e+07	2.10089e+07
Com_4262_neg	Antibiotic AA 57	-	N	C15H17ClO5	312.076	311.071	6.08437	[M-H]-	5.281	0.64	2	C18	Lipids and lipid-like molecules	脂质和类脂分子	Prenol lipids	异戊烯醇脂	Terpene lactones	萜内酯	-	-	-	-	-	-	-	-	-	-	-	-	-	CC1C2C=C(C3C2(C=C1C)C(C(=O)OC3)(CCl)O)C(=O)O	JIBVJJZCSYJNBC-UJJBCWTCSA-N	0.422814	-1.24191	0.00621282	0.805556	1.59777	down	113037	858631	1.01526e+06	395091	1.00863e+06	967444	3.3776e+06	191961	151262	1.4227e+06
Com_5953_neg	Discarine F	-	N	C27H42N4O4	486.321	485.31	6.54894	[M-H]-	5.158	0.58	2	C18	Organic acids and derivatives	有机酸及其衍生物	Carboxylic acids and derivatives	羧酸及其衍生物	Amino acids, peptides, and analogues	氨基酸、肽和类似物	-	-	-	-	-	-	-	-	-	-	-	-	-	CCC(C)C1C(=O)NC=CC2=CC=C(C=C2)OC(C(C(=O)N1)NC(=O)C(C(C)CC)NC)C(C)C	JBENRVVYMWZSLC-DRMPKCSUSA-N	3.42809	1.7774	0.00621524	0.826389	1.33694	up	271694	1.83495e+06	53927.3	1.14519e+06	272318	1.22885e+06	559533	351463	745248	1.8515e+06
Com_5967_neg	Dolastatin E	-	N	C21H26N6O4S2	490.146	489.135	7.92021	[M-H]-	5.507	-	3	C18	Phenylpropanoids and polyketides	苯丙素类和聚酮类	Macrolactams	大内酰胺类	-	-	-	-	-	-	-	-	-	-	-	-	-	-	-	CCC(C)C1C2=NC(=CS2)C(=O)NC(C3=NC(=CO3)C(=O)NC(C4=NC(CS4)C(=O)N1)C)C	VSGYUYYHFCZFRA-UHFFFAOYSA-N	0.426009	-1.23104	0.00624591	0.8125	1.44935	down	4.55281e+06	7.72254e+07	7.58452e+06	1.85782e+07	2.22741e+07	1.29924e+07	2.09432e+07	1.70165e+07	7.52882e+06	3.02792e+07
Com_6559_neg	Guangomide A	胍基甲胺	N	C31H46N4O9	618.326	617.317	3.70893	[M-H]-	5.2	-	3	C18	Organic acids and derivatives	有机酸及其衍生物	Peptidomimetics	肽模拟物	Depsipeptides	缩酚肽	-	-	-	-	-	-	-	-	-	-	-	-	-	CC1C(=O)N(C(C(=O)OC(C(=O)NC(C(=O)OC(C(=O)N(C(C(=O)N1)CC2=CC=CC=C2)C)CC(C)C)C)C(C)(C)O)C)C	HLYUQLKTDIGSLM-SSVGBVEASA-N	5.96531	2.5766	0.00625669	0.791667	1.21391	up	2.59403e+06	6.39686e+06	490963	965320	78360.8	4.93317e+06	429681	1.66726e+06	1.75611e+06	4.15769e+06
Com_4784_neg	13-Hydroxydocosanoic acid	-	N	C22H44O3	356.329	355.322	0.31526	[M-H]-	9.931	-	3	C18	Lipids and lipid-like molecules	脂质和类脂分子	Fatty Acyls	脂肪酰类	Fatty acids and conjugates	脂肪酸和结合物	-	-	-	-	-	-	C03049	-	LMFA01050210	Fatty Acyls [FA]	Fatty Acids and Conjugates [FA01]	Hydroxy fatty acids [FA0105]	-	CCCCCCCCCC(CCCCCCCCCCCC(=O)O)O	BYCZEMFWXYCUSJ-UHFFFAOYSA-N	0.233313	-2.09966	0.00626423	0.784722	1.52028	down	8462.65	30068.5	82870.2	870728	1.81136e+06	1.15767e+06	780451	235290	116450	390328
Com_2459_neg	4-PYRIDOXATE	4-吡哆酸盐	N	C8H9NO4	183.053	182.046	1.31611	[M-H]-	3.305	0.95	2	C18	Organoheterocyclic compounds	有机杂环化合物	Pyridines and derivatives	吡啶及其衍生物	Pyridinecarboxylic acids and derivatives	吡啶羧酸及其衍生物	-	HMDB0000017	Organoheterocyclic compounds	Pyridines and derivatives	Pyridinecarboxylic acids and derivatives	4-Pyridoxate; 4-Pyridoxic acid	C00847	map00750;map01100;map01120	-	-	-	-	-	O=C(O)C1=C(O)C(=NC=C1CO)C	HXACOUQIXZGNBF-UHFFFAOYSA-N	2.54527	1.34782	0.00645407	0.840278	1.45965	up	7.85641e+07	4.9036e+08	1.31984e+08	4.83158e+07	7.53647e+07	1.03675e+08	1.88248e+08	4.63516e+07	4.49315e+07	6.00518e+07
Com_3489_neg	Phe-Asn	苯丙氨酸-天冬酰胺	N	C13H17N3O4	279.122	278.115	2.29104	[M-H]-	5.208	0.83	2	C18	Organic acids and derivatives	有机酸及其衍生物	Carboxylic acids and derivatives	羧酸及其衍生物	Amino acids, peptides, and analogues	氨基酸、肽和类似物	-	HMDB0028990	Organic acids and derivatives	Carboxylic acids and derivatives	Amino acids, peptides, and analogues	-	-	-	-	-	-	-	-	C1=CC=C(C=C1)CC(C(=O)NC(CC(=O)N)C(=O)O)N	BXNGIHFNNNSEOS-UWVGGRQHSA-N	2.37877	1.25022	0.00646443	0.805556	1.37065	up	4.22589e+06	3.0722e+07	8.56363e+06	5.05402e+06	9.0732e+06	3.27823e+07	1.30362e+07	8.47531e+06	1.15867e+07	2.08361e+07
Com_3256_neg	Pertilide	-	N	C15H16O4	260.105	259.098	1.79467	[M-H]-	5.837	0.62	2	C18	Lipids and lipid-like molecules	脂质和类脂分子	Prenol lipids	异戊烯醇脂	Terpene lactones	萜内酯	-	-	-	-	-	-	-	-	-	-	-	-	-	CC1=CCC2C(CC3=CCC1OC3=O)OC(=O)C2=C	AESSLYMIMCLSHB-BAQGIRSFSA-N	3.16594	1.66263	0.00650942	0.8125	1.49927	up	1.36716e+06	7.25348e+06	5.19241e+06	1.10924e+06	3.05048e+06	3.05356e+06	4.01408e+06	353372	493283	1.73047e+06
Com_4419_neg	Galactosylhydroxylysine	-	N	C12H24N2O8	324.153	323.145	1.59062	[M-H]-	5.027	0.54	2	C18	Organic acids and derivatives	有机酸及其衍生物	Carboxylic acids and derivatives	羧酸及其衍生物	Amino acids, peptides, and analogues	氨基酸、肽和类似物	"32448-36-5"	HMDB0000600	Organic acids and derivatives	Carboxylic acids and derivatives	Amino acids, peptides, and analogues	-	C05547	-	-	-	-	-	22833535	NCCCC[C@H](N(O)C1O[C@H](CO)[C@H](O)[C@H](O)[C@H]1O)C(O)=O	RCPOVANIIKXVTB-YPPRVYOWSA-N	0.346948	-1.52721	0.00651983	0.798611	1.55678	down	329400	1.09376e+06	1.02527e+06	639530	1.00855e+06	1.32241e+06	2.02361e+06	327970	440401	957345
Com_5193_neg	Ailantinol B	臭椿醇B	N	C20H26O8	394.163	393.153	6.74314	[M-H]-	6.072	-	3	C18	Lipids and lipid-like molecules	脂质和类脂分子	Prenol lipids	异戊烯醇脂	Terpene lactones	萜内酯	-	-	-	-	-	-	-	-	-	-	-	-	-	CC1=CC(=O)C(C2(C1CC3C45C2C(C(C(C4CC(=O)O3)(C)O)O)(OC5)O)C)O	WTDQKXYYDYGVFN-PYCUNDFFSA-N	0.26527	-1.91447	0.00652477	0.826389	1.18496	down	5.00833e+06	6.5944e+06	5.88504e+06	2.0163e+06	3.70219e+06	95589.1	888031	3.31412e+06	2.5002e+06	362848
Com_1382_neg	7-hydroxy-3-(3-methoxyphenoxy)-2-(trifluoromethyl)-4H-chromen-4-one	7-羟基-3-（3-甲氧基苯氧基）-2-（三氟甲基）-4H-色烯-4-酮	N	C17H11F3O5	352.056	351.051	5.90979	[M-H]-	4.808	-	3	C18	Organoheterocyclic compounds	有机杂环化合物	Benzopyrans	苯并吡喃类	1-benzopyrans	1-苯并吡喃	"637749-79-2"	-	-	-	-	-	-	-	-	-	-	-	5504715	COC1=CC(=CC=C1)OC2=C(OC3=C(C2=O)C=CC(=C3)O)C(F)(F)F	NXEBGESXKOLKCG-UHFFFAOYSA-N	0.298094	-1.74616	0.0065643	0.819444	1.34691	down	2.6908e+06	1.09275e+07	2.38879e+06	3.70843e+06	1.3495e+06	1.79552e+06	7.15741e+06	1.767e+06	953579	8.36324e+06
Com_747_neg	Perfluorovaleric acid	全氟戊酸	N	C5HF9O2	263.983	262.977	2.53822	[M-H]-	1.252	-	3	C18	Organohalogen compounds	有机卤化合物	Alkyl halides	卤代烃	Alkyl fluorides	烷基氟	"2706-90-3"	HMDB0256331	Organohalogen compounds	Alkyl halides	Alkyl fluorides	-	-	-	-	-	-	-	75921	C(=O)(C(C(C(C(F)(F)F)(F)F)(F)F)(F)F)O	CXZGQIAOTKWCDB-UHFFFAOYSA-N	0.342705	-1.54496	0.00662286	0.791667	1.50874	down	55928.4	1.19636e+06	79461.7	3.69231e+06	262123	1.60494e+06	154287	690404	416682	1.51847e+06
Com_4983_neg	Enalapril	依那普利	N	C20H28N2O5	376.2	375.19	6.85937	[M-H]-	5.066	-	3	C18	Organic acids and derivatives	有机酸及其衍生物	Carboxylic acids and derivatives	羧酸及其衍生物	Amino acids, peptides, and analogues	氨基酸、肽和类似物	"75847-73-3"	HMDB0014722	Organic acids and derivatives	Carboxylic acids and derivatives	Amino acids, peptides, and analogues	-	C06977	-	-	-	-	-	40466924	CCOC(=O)[C@H](CCC1=CC=CC=C1)N[C@@H](C)C(=O)N1CCC[C@H]1C(O)=O	GBXSMTUPTTWBMN-XIRDDKMYSA-N	2.76834	1.46902	0.00663032	0.791667	1.27389	up	4.4404e+06	1.8752e+07	1.77652e+07	4.87532e+06	2.91017e+07	7.83742e+06	2.22991e+06	7.43815e+06	1.45023e+07	2.09022e+07
Com_5450_neg	Benzyl 6'-O-galloyl-beta-D-glucopyranoside	-	N	C20H22O10	422.121	421.111	6.15759	[M-H]-	5.348	0.50	2	C18	Benzenoids	苯类化合物	Benzene and substituted derivatives	苯及其取代衍生物	Benzoic acids and derivatives	苯甲酸及其衍生物	-	-	-	-	-	-	-	-	-	-	-	-	-	C1=CC=C(C=C1)COC2C(C(C(C(O2)COC(=O)C3=CC(=C(C(=C3)O)O)O)O)O)O	CJVSZACCCLUFJN-UVNCQSPWSA-N	0.193021	-2.37317	0.00667458	0.826389	1.30778	down	138477	3.13775e+06	414246	164253	467495	114600	641539	215562	415544	126191
Com_4786_neg	7-Hydroxyaristolochic acid	7-羟基马兜铃酸	N	C17H11NO8	357.048	356.038	9.61528	[M-H]-	5.061	-	3	C18	Benzenoids	苯类化合物	Phenanthrenes and derivatives	菲及其衍生物	Aristolochic acids and derivatives	马兜铃酸及其衍生物	-	-	-	-	-	-	-	-	-	-	-	-	-	COC1=C(C=CC2=C3C(=C(C=C21)[N+](=O)[O-])C(=CC4=C3OCO4)C(=O)O)O	UCLGCTLOEZZSLA-UHFFFAOYSA-N	0.214263	-2.22255	0.00670295	0.805556	1.10981	down	184745	1.75564e+06	43610.3	1.26594e+06	984820	709978	2.80683e+06	486676	241163	572612
Com_3259_neg	TRIPROPIONIN	三丙酸甘油酯	N	C12H20O6	260.126	259.119	2.58971	[M-H]-	5.018	0.58	2	C18	Lipids and lipid-like molecules	脂质和类脂分子	Glycerolipids	甘油脂	Triradylcglycerols	三酰基甘油	"139-45-7"	HMDB0032857	Lipids and lipid-like molecules	Glycerolipids	Triradylcglycerols	-	-	-	-	-	-	-	-	CCC(=O)OCC(COC(=O)CC)OC(=O)CC	YZWRNSARCRTXDS-UHFFFAOYSA-N	2.74597	1.45732	0.0067065	0.819444	1.39688	up	1.54359e+07	8.0464e+07	2.62569e+07	5.67792e+06	1.75585e+07	2.2177e+07	3.41411e+07	1.09256e+07	8.15775e+06	8.51546e+06
Com_5840_neg	dexamethasone phosphate	地塞米松 21-磷酸	N	C22H30FO8P	472.166	471.161	5.11075	[M-H]-	5.432	0.53	2	C18	Lipids and lipid-like molecules	脂质和类脂分子	Steroids and steroid derivatives	类固醇和类固醇衍生物	Pregnane steroids	妊娠类固醇	"312-93-6"	-	-	-	-	-	-	-	-	-	-	-	-	CC1CC2C3CCC4=CC(=O)C=CC4(C3(C(CC2(C1(C(=O)COP(=O)(O)O)O)C)O)F)C	VQODGRNSFPNSQE-CXSFZGCWSA-N	3.51407	1.81314	0.00684478	0.798611	1.32103	up	2.60746e+06	1.69653e+07	4.81237e+06	948676	676480	5.2209e+06	1.05595e+07	2.53833e+06	1.31738e+06	2.0282e+06
Com_182_neg	1-(2-hydroxyethyl)thymine	1-(2-羟基乙基)-5-甲基-1,2,3,4-四氢嘧啶-2,4-二酮	N	C7H10N2O3	170.069	169.062	2.8401	[M-H]-	5.084	0.71	1	C18	Organoheterocyclic compounds	有机杂环化合物	Diazines	二嗪类	Pyrimidines and pyrimidine derivatives	嘧啶和嘧啶衍生物	"22441-51-6"	-	-	-	-	-	-	-	-	-	-	-	566009	CC1=CN(C(=O)NC1=O)CCO	SHHSQYIHGYWCGS-UHFFFAOYSA-N	2.88049	1.52632	0.00684818	0.8125	1.3936	up	3.82105e+06	2.16374e+07	6.62418e+06	1.33976e+06	4.18022e+06	6.71749e+06	1.31687e+07	2.07612e+06	1.91583e+06	3.27076e+06
Com_1694_neg	Glycolithocholic acid	甘氨石胆酸	N	C26H43NO4	433.319	432.313	3.07486	[M-H]-	7.628	0.82	1	C18	Lipids and lipid-like molecules	脂质和类脂分子	Steroids and steroid derivatives	类固醇和类固醇衍生物	Bile acids, alcohols and derivatives	胆汁酸、醇及其衍生物	"474-74-8"	HMDB0000698	Lipids and lipid-like molecules	Steroids and steroid derivatives	Bile acids, alcohols and derivatives	-	C15557	-	LMST05030009	Sterol Lipids [ST]	Steroid conjugates [ST05]	Glycine conjugates [ST0503]	115245	[H][C@@]1(CC[C@@]2([H])[C@]3([H])CC[C@]4([H])C[C@H](O)CC[C@]4(C)[C@@]3([H])CC[C@]12C)[C@H](C)CCC(=O)NCC(O)=O	XBSQTYHEGZTYJE-OETIFKLTSA-N	4.67625	2.22535	0.00694399	0.819444	1.34808	up	347867	3.93207e+06	1.97577e+06	841311	6.65934e+06	7.52773e+06	1.02512e+07	5.87123e+06	5.99208e+06	9.41429e+06
Com_1927_neg	Borapetoside E	波拉苷E	N	C27H36O11	536.226	535.217	2.21552	[M-H]-	5.025	-	3	C18	Lipids and lipid-like molecules	脂质和类脂分子	Fatty Acyls	脂肪酰类	Fatty acyl glycosides	脂肪酰糖苷	"151200-49-6"	-	-	-	-	-	-	-	-	-	-	-	124578182	C[C@@]1([C@@H]2CCC=C([C@@]2([C@@H]3C[C@H]1C(=O)O3)C)C(=O)OC)C[C@H](C4=COC=C4)O[C@H]5[C@@H]([C@H]([C@@H]([C@H](O5)CO)O)O)O	ZXGKLWUOGQDOTD-IYIXDXQLSA-N	0.133683	-2.90311	0.00709113	0.777778	1.31101	down	1.11019e+06	921627	228747	458040	667471	1.05023e+06	1.46771e+06	1.4783e+06	1.25325e+06	2.16475e+06
Com_1259_neg	3-(4-chlorophenyl)-8-[(dimethylamino)methyl]-7-hydroxy-4H-chromen-4-one	3-(4 - 氯苯基)-8-[(二甲氨基) 甲基]-7 - 羟基 - 4H - 苯并吡喃 - 4 - 酮	N	C18H16ClNO3	329.082	328.076	4.63202	[M-H]-	5.385	-	3	C18	Phenylpropanoids and polyketides	苯丙素类和聚酮类	Isoflavonoids	异黄酮类	Isoflav-2-enes	异黄-2-烯	"302575-37-7"	-	-	-	-	-	-	-	-	-	-	-	5345014	CN(C)CC1=C(C=CC2=C1OC=C(C2=O)C3=CC=C(C=C3)Cl)O	LLOZTZGFSFSCOS-UHFFFAOYSA-N	0.378353	-1.40219	0.00720949	0.798611	1.39772	down	4.8219e+06	2.41153e+07	6.81813e+06	1.4509e+06	3.8684e+06	8.24223e+06	1.73213e+07	3.4064e+06	2.83594e+06	4.59968e+06
Com_5010_neg	Eremopetasitenin D1	-	N	C21H30O6	378.204	377.2	8.1839	[M-H]-	7.479	-	3	C18	Lipids and lipid-like molecules	脂质和类脂分子	Prenol lipids	异戊烯醇脂	Terpene lactones	萜内酯	"-"	HMDB0032773	Lipids and lipid-like molecules	Prenol lipids	Terpene lactones	-	-	-	-	-	-	-	131751304	COC12CC3CCC(O)C(C)C3(C)C(OC(=O)C(\C)=C/C)C1=C(C)C(=O)O2	BMPRGPGLZWJNOP-XFFZJAGNSA-N	0.476403	-1.06974	0.00726689	0.826389	1.26024	down	6.87263e+07	3.60037e+07	4.06349e+07	1.2142e+07	5.0305e+07	2.10188e+08	7.23518e+07	6.9836e+07	1.6452e+07	6.40502e+07
Com_3587_neg	Fenitropan	-	N	C13H15NO6	281.09	280.083	0.67624	[M-H]-	5.222	0.68	2	C18	Benzenoids	苯类化合物	Benzene and substituted derivatives	苯及其取代衍生物	Benzyloxycarbonyls	苄氧基羰基	-	-	-	-	-	-	C18938	-	-	-	-	-	-	CC(=O)OCC(C(C1=CC=CC=C1)OC(=O)C)[N+](=O)[O-]	AYBALPYBYZFKDS-OLZOCXBDSA-N	0.369858	-1.43496	0.0072722	0.819444	1.28491	down	5.69195e+06	5.59997e+07	1.4423e+07	5.59879e+06	7.86636e+06	9.1369e+06	3.10624e+07	3.72537e+06	3.3285e+06	6.18591e+06
Com_6216_neg	alpha-D-GalpNAc-(1->3)-[alpha-L-Fucp-(1->2)]-D-Galp	-	N	C20H35NO15	529.201	528.195	3.6156	[M-H]-	6.024	0.50	2	C18	Organic oxygen compounds	有机氧化合物	Organooxygen compounds	有机氧化合物	Carbohydrates and carbohydrate conjugates	碳水化合物和碳水化合物结合物	"-"	HMDB0247725	Organic oxygen compounds	Organooxygen compounds	Carbohydrates and carbohydrate conjugates	-	-	-	-	-	-	-	75249666	CC1OC(OC2C(O)OC(CO)C(O)C2OC2OC(CO)C(O)C(O)C2NC(C)=O)C(O)C(O)C1O	HUMHYXGDUOGHTG-UHFFFAOYSA-N	4.05423	2.01943	0.0072743	0.784722	1.36995	up	4.66282e+06	4.81173e+07	1.56097e+07	1.60172e+07	9.18394e+06	3.80737e+07	3.88408e+07	5.76964e+06	3.77152e+06	3.7297e+07
Com_5648_neg	Tecomaquinone	-	N	C30H24O4	448.167	447.156	9.05369	[M-H]-	5.113	0.51	2	C18	Phenylpropanoids and polyketides	苯丙素类和聚酮类	Isochromanequinones	异色满醌	Benzoisochromanequinones	苯并异色满醌	-	-	-	-	-	-	-	-	-	-	-	-	-	CC(=CC1C2=C(C3=C(O1)C4=CC=CC=C4C5=C3C=CC(O5)(C)C)C(=O)C6=CC=CC=C6C2=O)C	VYNGZASNGVAOMT-UHFFFAOYSA-N	3.28005	1.71372	0.00731059	0.819444	1.18187	up	1.71786e+06	853492	6.73099e+06	4.88603e+06	5.01049e+06	2.02532e+06	140066	2.01967e+06	3.57748e+06	8.38736e+06
Com_4592_neg	Glycyl-l-histidyl-l-lysine	甘氨酰-l-组氨酰-l-赖氨酸	N	C14H24N6O4	340.186	339.176	6.73818	[M-H]-	5.584	-	3	C18	Organic acids and derivatives	有机酸及其衍生物	Carboxylic acids and derivatives	羧酸及其衍生物	Amino acids, peptides, and analogues	氨基酸、肽和类似物	"-"	HMDB0252882	Organic acids and derivatives	Carboxylic acids and derivatives	Amino acids, peptides, and analogues	-	-	-	-	-	-	-	342538	NCCCCC(NC(=O)C(CC1=CN=CN1)NC(=O)CN)C(O)=O	MVORZMQFXBLMHM-UHFFFAOYSA-N	2.89999	1.53605	0.00743685	0.819444	1.46352	up	605691	7.58166e+06	2.5198e+06	1.62376e+06	2.8642e+06	3.7917e+06	6.85097e+06	1.26088e+06	1.32248e+06	1.47463e+06
Com_2208_neg	Gabaculine	-	N	C7H9NO2	139.063	138.056	1.08191	[M-H]-	5.295	0.96	2	C18	Organic acids and derivatives	有机酸及其衍生物	Carboxylic acids and derivatives	羧酸及其衍生物	Amino acids, peptides, and analogues	氨基酸、肽和类似物	-	HMDB0251519	Organic acids and derivatives	Carboxylic acids and derivatives	Amino acids, peptides, and analogues	-	C12110	-	-	-	-	-	-	C1C(C=CC=C1C(=O)O)N	KFNRJXCQEJIBER-UHFFFAOYSA-N	0.390466	-1.35673	0.00748474	0.770833	1.4519	down	1.83118e+06	1.25748e+07	5.97475e+06	6.98992e+06	6.94443e+06	4.86081e+06	9.54132e+06	1.81309e+06	1.35066e+06	3.05176e+06
Com_5187_neg	Acetylgynuramine	乙酰尿胺	N	C20H27NO7	393.179	392.174	6.88639	[M-H]-	5.824	-	3	C18	Alkaloids and derivatives	生物碱及其衍生物	-	-	-	-	-	-	-	-	-	-	-	-	-	-	-	-	-	CC=C1CC(C(C(=O)OCC2=CCN3C2C(CC3)OC1=O)(C)O)COC(=O)C	JAWLPMQZKYJXPI-CZALMGRGSA-N	0.404138	-1.30708	0.00752527	0.8125	1.33052	down	3.7344e+06	2.50243e+07	8.1882e+06	3.51922e+06	4.69665e+06	5.74447e+06	2.07617e+07	3.32045e+06	3.83688e+06	2.59148e+06
Com_7070_neg	Smiglaside C	-	N	C38H44O20	820.243	819.236	1.40434	[M-H]-	5.814	0.87	2	C18	Organic acids and derivatives	有机酸及其衍生物	Carboxylic acids and derivatives	羧酸及其衍生物	Pentacarboxylic acids and derivatives	五羧酸及其衍生物	-	-	-	-	-	-	-	-	-	-	-	-	-	CC(=O)OCC1C(C(C(C(O1)OC2(C(C(C(O2)COC(=O)C=CC3=CC(=C(C=C3)O)OC)O)OC(=O)C=CC4=CC(=C(C=C4)O)OC)CO)OC(=O)C)O)OC(=O)C	VIYLZUDAAGEJSD-YHORUEPESA-N	0.284629	-1.81284	0.00760985	0.833333	1.53686	down	3.81144e+06	1.74048e+07	87825	1.30611e+07	998044	3.95055e+06	9.10028e+06	8.51256e+06	866535	1.04721e+06
Com_2315_neg	7-Methylguanine	7-甲基鸟嘌呤	N	C6H7N5O	165.065	164.058	2.85329	[M-H]-	4.648	0.68	2	C18	Organoheterocyclic compounds	有机杂环化合物	Imidazopyrimidines	咪唑并嘧啶类	Purines and purine derivatives	嘌呤和嘌呤衍生物	"578-76-7"	HMDB0000897	Organoheterocyclic compounds	Imidazopyrimidines	Purines and purine derivatives	-	C02242	-	-	-	-	-	-	N=C1N=C(O)C2=C(N=CN2C)N1	FZWGECJQACGGTI-UHFFFAOYSA-N	2.88174	1.52694	0.00762595	0.770833	1.38101	up	1.01689e+06	1.73353e+07	4.70155e+06	2.47509e+06	1.66835e+06	5.39277e+06	119810	3.35542e+06	1.41516e+06	2.1817e+06
Com_6646_neg	Kaempferide 5-glucoside-7-glucuronide	山奈素 5-葡萄糖苷-7-葡萄糖醛酸苷	N	C28H30O17	638.148	637.142	1.67244	[M-H]-	5.421	-	3	C18	Phenylpropanoids and polyketides	苯丙素类和聚酮类	Flavonoids	黄酮类化合物	Flavonoid glycosides	黄酮糖苷	-	-	-	-	-	-	-	-	LMPK12110555	Polyketides [PK]	Flavonoids [PK12]	Flavones and Flavonols [PK1211]	-	COC1=CC=C(C=C1)C2=C(C(=O)C3=C(O2)C=C(C=C3OC4C(C(C(C(O4)CO)O)O)O)OC5C(C(C(C(O5)C(=O)O)O)O)O)O	FBOLUQCMQZDDDO-GFHQIKDCSA-N	0.291537	-1.77825	0.00763851	0.805556	1.37239	down	5.79804e+06	9.77362e+07	2.27938e+07	4.60818e+06	9.58226e+06	6.99247e+06	8.73328e+06	3.22774e+06	1.00564e+06	1.91969e+06
Com_2698_neg	FRAXETIN	秦皮素	N	C10H8O5	208.037	207.03	0.65296	[M-H]-	5.767	-	3	C18	Phenylpropanoids and polyketides	苯丙素类和聚酮类	Coumarins and derivatives	香豆素及其衍生物	Hydroxycoumarins	羟基香豆素	"574-84-5"	-	-	-	-	-	C09265	map00999;map01110	-	-	-	-	-	COC1=C(C(=C2C(=C1)C=CC(=O)O2)O)O	HAVWRBANWNTOJX-UHFFFAOYSA-N	2.35341	1.23475	0.00767279	0.798611	1.46059	up	1.36918e+06	8.4416e+06	5.92767e+06	1.56733e+06	3.48949e+06	4.2339e+06	5.70512e+06	1.90746e+06	1.55047e+06	3.18853e+06
Com_1719_neg	Glipizide	格列吡嗪	N	C21H27N5O4S	445.178	444.174	7.43693	[M-H]-	4.777	-	3	C18	Benzenoids	苯类化合物	Benzene and substituted derivatives	苯及其取代衍生物	Benzenesulfonamides	苯磺酰胺类	"29094-61-9"	HMDB0015200	Benzenoids	Benzene and substituted derivatives	Benzenesulfonamides	-	D00335	-	-	-	-	-	3478	CC1=CN=C(C=N1)C(=O)NCCC2=CC=C(C=C2)S(=O)(=O)NC(=O)NC3CCCCC3	ZJJXGWJIGJFDTL-UHFFFAOYSA-N	4.14478	2.0513	0.00768056	0.8125	1.23194	up	2.36395e+06	1.51727e+07	1.75139e+06	246710	728334	4.83007e+06	1.33994e+06	2.53562e+06	3.05987e+06	9.92198e+06
Com_3416_neg	O-glutaconylcarnitine	-	N	C12H19NO6	273.121	272.114	0.84338	[M-H]-	5.64	-	3	C18	Lipids and lipid-like molecules	脂质和类脂分子	Fatty Acyls	脂肪酰类	Fatty acid esters	脂肪酸酯	-	-	-	-	-	-	-	-	-	-	-	-	-	C[N+](C)(C)CC(CC(=O)[O-])OC(=O)C=CCC(=O)O	JXVUHLILXGZLFR-GQCTYLIASA-N	2.51487	1.33048	0.00772451	0.798611	1.36244	up	2.8112e+06	1.59011e+07	3.84261e+06	2.17281e+06	4.03705e+06	4.68764e+06	1.26464e+07	3.35023e+06	2.04989e+06	1.62435e+07
Com_5459_neg	Teysmanone A	-	N	C27H20O5	424.131	423.127	7.14466	[M-H]-	5.43	0.62	2	C18	Phenylpropanoids and polyketides	苯丙素类和聚酮类	Neoflavonoids	新黄酮类化合物	Prenylated neoflavonoids	异戊二烯化新黄酮	-	-	-	-	-	-	-	-	-	-	-	-	-	CC1(C=CC2=C(C3=C(C(=C2O1)C(=O)C4=CC=CC=C4)OC(=O)C=C3C5=CC=CC=C5)O)C	NYPHJSCHWLYHEU-UHFFFAOYSA-N	0.154238	-2.69677	0.00777381	0.8125	1.39489	down	281289	3.00148e+06	809281	251346	1.88505e+06	296027	357636	267865	455769	47588.5
Com_5114_neg	Terazosin	特拉唑嗪	N	C19H25N5O4	387.191	386.182	3.55757	[M-H]-	5.978	-	3	C18	Organoheterocyclic compounds	有机杂环化合物	Diazinanes	二嗪烷类	Piperazines	哌嗪类	"63590-64-7"	HMDB0015293	Organoheterocyclic compounds	Diazinanes	Piperazines	-	C07127	-	-	-	-	-	-	O=C(N1CCN(C2=NC=3C=C(OC)C(OC)=CC3C(=N)N2)CC1)C4OCCC4	VCKUSRYTPJJLNI-UHFFFAOYSA-N	0.374936	-1.41528	0.00780808	0.805556	1.41406	down	1.18091e+06	4.81285e+06	5.09069e+06	840247	1.14346e+06	3.16999e+06	7.81848e+06	1.70998e+06	765917	2.61544e+06
Com_2578_neg	7-(1-Imidazolyl)heptanoic acid	7-(1-咪唑基)庚酸	N	C10H16N2O2	196.121	195.114	0.60506	[M-H]-	5.366	-	3	C18	Organoheterocyclic compounds	有机杂环化合物	Azoles	唑类	Imidazoles	咪唑类	"-"	HMDB0244878	Organoheterocyclic compounds	Azoles	Imidazoles	-	-	-	-	-	-	-	173117	OC(=O)CCCCCCN1C=CN=C1	KZUXSHYAXPMDNJ-UHFFFAOYSA-N	2.27969	1.18884	0.00787462	0.8125	1.38247	up	522148	3.21365e+06	4.55909e+06	2.32049e+06	3.08942e+06	1.63012e+06	3.76318e+06	767752	753422	2.22997e+06
Com_6441_neg	Tokoronin	-	N	C32H52O9	580.361	579.355	1.6949	[M-H]-	7.669	-	3	C18	Lipids and lipid-like molecules	脂质和类脂分子	Steroids and steroid derivatives	类固醇和类固醇衍生物	Steroidal glycosides	甾体糖苷	-	-	-	-	-	-	C08916	-	-	-	-	-	-	CC1CCC2(C(C3C(O2)CC4C3(CCC5C4CCC6C5(C(C(C(C6)O)O)OC7C(C(C(CO7)O)O)O)C)C)C)OC1	GZMNAJUVLAIUAJ-QULIKHEVSA-N	0.383828	-1.38147	0.00791025	0.798611	1.6071	down	3.48952e+06	2.71733e+08	2.08429e+06	5.01639e+06	4.53351e+06	6.79042e+07	6.19156e+07	1.46234e+07	7.15251e+06	5.54078e+07
Com_5445_neg	3beta,5alpha,6beta-Cholestanetriol	-	N	C27H48O3	420.36	419.354	1.09519	[M-H]-	9.841	0.61	2	C18	Lipids and lipid-like molecules	脂质和类脂分子	Steroids and steroid derivatives	类固醇和类固醇衍生物	Cholestane steroids	胆甾烷类固醇	-	HMDB0003990	Lipids and lipid-like molecules	Glycerophospholipids	Glycerophosphoethanolamines	-	C05425	-	LMST01010052	Sterol Lipids [ST]	Sterols [ST01]	Cholesterol and derivatives [ST0101]	-	CC(C)CCCC(C)C1CCC2C1(CCC3C2CC(C4(C3(CCC(C4)O)C)O)O)C	YMMFNKXZULYSOQ-RUXQDQFYSA-N	0.325093	-1.62107	0.00804805	0.805556	1.30108	down	11731.8	3.25541e+06	159959	410731	153967	1.13201e+06	1.38901e+06	45158.1	181832	855386
Com_5417_neg	24beta-Methoxyscalarolide	-	N	C26H40O4	416.293	415.283	5.00583	[M-H]-	8.107	-	3	C18	Lipids and lipid-like molecules	脂质和类脂分子	Prenol lipids	异戊烯醇脂	Sesterterpenoids	二倍萜类	-	-	-	-	-	-	-	-	-	-	-	-	-	CC1(CCCC2(C1CCC3(C2CC(C4(C3CCC5=C4C(=O)OC5OC)C)O)C)C)C	LIUVCTFOPNCVFW-OXNPKBLJSA-N	0.280181	-1.83557	0.0082341	0.791667	1.26101	down	796979	1.14417e+06	1.55362e+07	437368	2.4799e+06	2.37541e+06	86658.3	1.91069e+06	202308	876441
Com_6321_neg	Morelloflavone	-	N	C30H20O11	556.101	555.094	1.87381	[M-H]-	5.134	-	3	C18	Phenylpropanoids and polyketides	苯丙素类和聚酮类	Flavonoids	黄酮类化合物	Biflavonoids and polyflavonoids	双黄酮和多黄酮	"-"	HMDB0254883	Phenylpropanoids and polyketides	Flavonoids	Biflavonoids and polyflavonoids	-	-	-	-	-	-	-	5319895	OC1=CC=C(C=C1)C1OC2=CC(O)=CC(O)=C2C(=O)C1C1=C(O)C=C(O)C2=C1OC(=CC2=O)C1=CC=C(O)C(O)=C1	GFWPWSNIXRDQJC-UHFFFAOYSA-N	0.216064	-2.21047	0.00828318	0.8125	1.40637	down	253195	1.62936e+06	2.85974e+06	90854.5	222945	427772	729150	59738.9	12849.2	63583.4
Com_5341_neg	Deoxycorticosterone sulfate	-	N	C21H30O6S	410.176	409.172	7.32096	[M-H]-	6.122	0.54	2	C18	Lipids and lipid-like molecules	脂质和类脂分子	Steroids and steroid derivatives	类固醇和类固醇衍生物	Sulfated steroids	硫酸化类固醇	"-"	HMDB0251004	Lipids and lipid-like molecules	Steroids and steroid derivatives	Sulfated steroids	-	-	-	-	-	-	-	73744588	CC12CCC3C(CCC4=CC(=O)CCC34C)C1CCC2C(=O)COS(O)(=O)=O	PFWWYTIRUGAMOH-UHFFFAOYSA-N	0.275532	-1.85971	0.00840382	0.805556	1.06695	down	7.22778e+06	4.15435e+07	7.30166e+06	380246	3.27301e+06	1.86908e+07	2.61042e+07	979648	4.34071e+06	9.25345e+06
Com_4556_neg	Mimopudine	-	N	C14H19N5O5	337.139	336.13	4.86291	[M-H]-	5.554	0.51	2	C18	Organoheterocyclic compounds	有机杂环化合物	Pyridines and derivatives	吡啶及其衍生物	Hydropyridines	氢吡啶类	-	-	-	-	-	-	-	-	-	-	-	-	-	C1=CN(C=CC1=O)C(C(N(C(C(N)N2C=CC(=O)C=C2)O)O)O)N	HQLJHXNKEFGFDP-UHFFFAOYSA-N	2.43533	1.28412	0.00840575	0.784722	1.21419	up	8.44576e+06	3.68231e+07	1.43402e+07	3.85527e+06	7.20814e+06	1.39527e+07	2.45179e+07	5.84635e+06	4.75542e+06	7.20479e+06
Com_1972_neg	Ethanesulfonic acid, 2-[[(3alpha,beta,7alpha,12alpha)-7,12-dihydroxy-24-oxo-3-(sulfooxy)cholan-24-yl]amino]-, sodium salt (1:2)	牛磺胆酸3硫酸	N	C26H45NO10S2	595.248	594.243	2.62735	[M-H]-	11.837	0.79	2	C18	Lipids and lipid-like molecules	脂质和类脂分子	Steroids and steroid derivatives	类固醇和类固醇衍生物	Bile acids, alcohols and derivatives	胆汁酸、醇及其衍生物	"71781-33-4"	HMDB0002581	Lipids and lipid-like molecules	Steroids and steroid derivatives	Steroidal glycosides	-	-	-	LMST05020031	Sterol Lipids [ST]	Steroid conjugates [ST05]	Sulfates [ST0502]	14454428	CC(CCC(=O)NCCS(=O)(=O)O)C1CCC2C1(C(CC3C2C(CC4C3(CCC(C4)OS(=O)(=O)O)C)O)O)C	LKTXOQJJFLAZRW-HZAMXZRMSA-N	0.456908	-1.13003	0.00856638	0.798611	1.37803	down	1.60752e+06	1.00666e+07	3.38392e+06	3.50831e+06	6.19282e+06	2.3472e+06	4.53188e+06	2.73141e+06	836081	4.39786e+06
Com_2642_neg	Glycyl-Lysine	甘氨酰赖氨酸	N	C8H17N3O3	203.127	202.12	0.16189	[M-H]-	1.202	-	3	C18	Organic acids and derivatives	有机酸及其衍生物	Carboxylic acids and derivatives	羧酸及其衍生物	Amino acids, peptides, and analogues	氨基酸、肽和类似物	"-"	HMDB0028846	Organic acids and derivatives	Carboxylic acids and derivatives	Amino acids, peptides, and analogues	-	-	-	-	-	-	-	306144	NCCCCC(NC(=O)CN)C(O)=O	IKAIKUBBJHFNBZ-UHFFFAOYSA-N	6.11449	2.61223	0.00858937	0.777778	1.31895	up	315350	1.87281e+06	73630.4	53304.7	93854.9	1.53517e+06	1.00601e+06	305585	1.59397e+06	2.4342e+06
Com_5765_neg	Stoloniferone G	-	N	C28H44O5	460.319	459.312	1.68628	[M-H]-	9.035	0.66	2	C18	Lipids and lipid-like molecules	脂质和类脂分子	Steroids and steroid derivatives	类固醇和类固醇衍生物	Ergostane steroids	麦角甾烷类固醇	-	-	-	-	-	-	-	-	LMST01031094	Sterol Lipids [ST]	Sterols [ST01]	Ergosterols and C24-methyl derivatives [ST0103]	-	CC(C)C(=C)CCC(C)C1CCC2C1(CC(C3C2CC(C4(C3(C(=O)C(C=C4)O)C)O)O)O)C	XLUAFUWMFZEETH-QFEHSGLGSA-N	0.487093	-1.03773	0.0086835	0.791667	1.48227	down	263802	1.13497e+07	114918	203935	519830	1.92931e+06	2.27943e+06	612280	875740	2.20045e+06
Com_4254_neg	p-Glucosyloxymandelonitrile	-	N	C14H17NO7	311.101	310.094	1.5435	[M-H]-	5.281	-	3	C18	Organic oxygen compounds	有机氧化合物	Organooxygen compounds	有机氧化合物	Carbohydrates and carbohydrate conjugates	碳水化合物和碳水化合物结合物	-	-	-	-	-	-	C08330	-	-	-	-	-	-	C1=CC(=CC=C1C(C#N)O)OC2C(C(C(C(O2)CO)O)O)O	RSMOYVJMDHSTEV-MXNNCRBYSA-N	0.426316	-1.23	0.00875001	0.798611	1.35915	down	3.06394e+07	1.46338e+08	5.44287e+07	1.11774e+07	3.0929e+07	4.88042e+07	1.04566e+08	2.11429e+07	1.67601e+07	2.4985e+07
Com_292_neg	N-Acetyl-L-glutamic acid	N-乙酰-L-谷氨酸	N	C7H11NO5	189.064	188.057	0.5722	[M-H]-	2.127	0.97	1	C18	Organic acids and derivatives	有机酸及其衍生物	Carboxylic acids and derivatives	羧酸及其衍生物	Amino acids, peptides, and analogues	氨基酸、肽和类似物	"1188-37-0"	HMDB0001138	Organic acids and derivatives	Carboxylic acids and derivatives	Amino acids, peptides, and analogues	N-Acetyl-L-glutamate; N-Acetyl-L-glutamic acid	C00624	map00220;map00470;map01100;map01110;map01210;map01230	-	-	-	-	70914	CC(=O)N[C@@H](CCC(O)=O)C(O)=O	RFMMMVDNIPUKGG-YFKPBYRVSA-N	0.122	-3.03505	0.00876988	0.805556	1.59682	down	1.48775e+07	6.03521e+07	3.74389e+07	2.5472e+07	3.07374e+07	2.9785e+07	6.65454e+07	1.66794e+07	1.45106e+07	2.35175e+07
Com_184_neg	4-Bromophenol	4-溴苯酚	N	C6H5BrO	171.952	170.945	1.84778	[M-H]-	1.205	0.74	2	C18	Benzenoids	苯类化合物	Phenols	酚类	Halophenols	卤代酚类	"106-41-2"	HMDB0062397	Benzenoids	Phenols	Halophenols	4-Bromophenol	C14453	map00980	-	-	-	-	7808	C1=CC(=CC=C1O)Br	GZFGOTFRPZRKDS-UHFFFAOYSA-N	0.31882	-1.64919	0.00881501	0.833333	1.23367	down	124402	760081	734552	1.67128e+06	1.26345e+06	3.07917e+06	1.94185e+06	645616	317739	1.42899e+06
Com_5443_neg	Euodionoside E	-	N	C20H36O9	420.236	419.23	2.18427	[M-H]-	6.721	0.64	2	C18	Lipids and lipid-like molecules	脂质和类脂分子	Fatty Acyls	脂肪酰类	Fatty acyl glycosides	脂肪酰糖苷	-	-	-	-	-	-	-	-	-	-	-	-	-	CC(C=CC1(C(CCC(C1(C)OC)O)(C)C)O)OC2C(C(C(C(O2)CO)O)O)O	VNWOHXDKMNDMQM-FINDIULESA-N	0.127809	-2.96794	0.00887662	0.805556	1.44532	down	1.38488e+06	2.36999e+07	1.0703e+07	4.75372e+06	9.6159e+06	1.56445e+07	6.79234e+07	1.0331e+06	1.6239e+06	1.24111e+07
Com_607_neg	5-Fluorouridine	5-氟尿嘧啶核苷	N	C9H11FN2O6	262.06	243.045	9.22238	[M-H-H2O]-	4.847	0.84	2	C18	Nucleosides, nucleotides, and analogues	核苷、核苷酸和类似物	Pyrimidine nucleosides	嘧啶核苷	-	-	"316-46-1"	HMDB0060396	Nucleosides, nucleotides, and analogues	Pyrimidine nucleosides	-	5-Fluorouridine	C16633	map00983	-	-	-	-	9427	OC[C@H]1O[C@H]([C@H](O)[C@@H]1O)N1C=C(F)C(=O)NC1=O	FHIDNBAQOFJWCA-UAKXSSHOSA-N	0.297012	-1.75141	0.00891684	0.833333	1.1726	down	93091.8	1.90272e+06	625304	1.60827e+06	929030	1.12244e+06	1.88126e+06	917886	1.31777e+06	3.25576e+06
Com_5246_neg	Bis(glycerophospho)-glycerol	-	N	C9H22O13P2	400.054	399.046	0.35243	[M-H]-	1.65	0.85	2	C18	Lipids and lipid-like molecules	脂质和类脂分子	Glycerophospholipids	甘油磷脂	Glycerophosphoglycerophosphoglycerols	甘油磷酸甘油磷酸甘油	-	-	-	-	-	-	C03853	-	-	-	-	-	-	C(C(COP(=O)(O)OCC(COP(=O)(O)OCC(CO)O)O)O)O	RCBRFGAYXGRKBS-UHFFFAOYSA-N	0.315586	-1.66389	0.00893213	0.8125	1.32407	down	1.68594e+06	118264	5.5629e+06	204627	9.75498e+06	1.99518e+06	9.05578e+07	250460	725931	567798
Com_6670_neg	Apigenin 7-O-(6''-malonyl-apiosyl-glucoside)	芹黄素 7-O-(6''-丙二酰芹菜苷-葡萄糖苷)	N	C29H30O17	650.148	649.143	2.56014	[M-H]-	5.423	-	3	C18	Phenylpropanoids and polyketides	苯丙素类和聚酮类	Flavonoids	黄酮类化合物	Flavonoid glycosides	黄酮糖苷	"-"	HMDB0301683	Phenylpropanoids and polyketides	Flavonoids	Flavonoid glycosides	-	-	-	-	-	-	-	-	O[C@@H]1[C@@H](COC(=O)CC(O)=O)O[C@@H](OC[C@H]2O[C@@H](OC3=CC(O)=C4C(=O)C=C(OC4=C3)C3=CC=C(O)C=C3)[C@H](O)[C@@H](O)[C@@H]2O)[C@@H]1O	CWXBFJLEJGCTRB-PMUUMJNOSA-N	3.20893	1.68209	0.0091021	0.819444	1.17784	up	2.66171e+06	1.18591e+07	8.93882e+06	3.14042e+06	3.52848e+06	8.96244e+06	9.66331e+06	4.83652e+06	401753	2.3003e+06
Com_4621_neg	1-O-Octadec-9-enyl glycerol	-	N	C21H42O3	342.313	341.306	0.05699	[M-H]-	9.711	0.75	2	C18	Lipids and lipid-like molecules	脂质和类脂分子	Glycerolipids	甘油脂	Monoradylglycerols	单酰基甘油	-	-	-	-	-	-	C13860	-	-	-	-	-	-	CCCCCCCCC=CCCCCCCCCOCC(CO)O	NRWMBHYHFFGEEC-KTKRTIGZSA-N	0.475591	-1.07221	0.009166	0.770833	1.28118	down	36455.4	601963	265714	332029	1.60415e+06	3.89374e+06	1.25025e+07	118145	211982	1.85816e+06
Com_1097_neg	Skimmin	茵芋苷	N	C15H16O8	324.085	305.065	5.8705	[M-H-H2O]-	1.267	0.96	2	C18	Phenylpropanoids and polyketides	苯丙素类和聚酮类	Coumarins and derivatives	香豆素及其衍生物	Coumarin glycosides	香豆素糖苷	"93-39-0"	HMDB0258334	Phenylpropanoids and polyketides	Coumarins and derivatives	Coumarin glycosides	-	-	-	-	-	-	-	320361	OCC1OC(OC2=CC3=C(C=CC(=O)O3)C=C2)C(O)C(O)C1O	VPAOSFFTKWUGAD-UHFFFAOYSA-N	2.73598	1.45206	0.00917818	0.798611	1.24169	up	1.10317e+07	5.74676e+07	1.14949e+07	5.99663e+06	7.8435e+06	2.11998e+07	3.1082e+07	6.59559e+06	8.51341e+06	1.2507e+07
Com_3101_neg	Hydroxymethoxyphenylcarboxylic acid-O-sulphate	-	N	C8H10O7S	250.015	249.007	0.24106	[M-H]-	1.895	0.58	2	C18	Benzenoids	苯类化合物	Phenols	酚类	Methoxyphenols	甲氧基酚类	"-"	HMDB0060000	Benzenoids	Phenols	Methoxyphenols	-	-	-	-	-	-	-	124202111	COC1=CC(O)=C(C=C1)C(O)OS(O)(=O)=O	DCXMBZPFKOPATQ-UHFFFAOYSA-N	0.336327	-1.57206	0.00930183	0.819444	1.51934	down	496241	1.63068e+07	45534.6	137897	202083	7.15322e+06	2.76667e+07	2.79105e+06	3.64373e+06	9.87157e+06
Com_4235_neg	4-O-beta-D-Glucopyranosylfagomine	4-O-beta-D-葡萄吡喃糖基法戈明	N	C12H23NO8	309.142	308.135	0.26635	[M-H]-	5.395	0.59	2	C18	Organic oxygen compounds	有机氧化合物	Organooxygen compounds	有机氧化合物	Carbohydrates and carbohydrate conjugates	碳水化合物和碳水化合物结合物	-	-	-	-	-	-	-	-	-	-	-	-	-	C1CNC(C(C1O)OC2C(C(C(C(O2)CO)O)O)O)CO	SBRQYNWRPMAGGE-SDBMFUTPSA-N	2.16497	1.11435	0.00931578	0.819444	1.27303	up	9.87173e+06	5.04537e+07	3.62741e+07	2.10826e+07	2.52396e+07	4.52652e+07	4.47769e+07	1.35419e+07	9.39022e+06	2.27671e+07
Com_2840_neg	ISOPROPYL BETA-D-GLUCOPYRANOSIDE	-	N	C9H18O6	222.11	221.103	0.87332	[M-H]-	4.817	-	3	C18	Organic oxygen compounds	有机氧化合物	Organooxygen compounds	有机氧化合物	Carbohydrates and carbohydrate conjugates	碳水化合物和碳水化合物结合物	-	HMDB0032705	Organic oxygen compounds	Organooxygen compounds	Carbohydrates and carbohydrate conjugates	-	-	-	-	-	-	-	-	CC(C)OC1C(C(C(C(O1)CO)O)O)O	UOEFDXYUEPHESS-SYHAXYEDSA-N	0.381032	-1.39202	0.00931595	0.784722	1.32219	down	267811	2.16287e+06	532320	966688	354115	599560	1.19394e+06	202523	443593	609826
Com_3434_neg	Cardiospermin	-	N	C11H17NO7	275.101	274.093	1.02951	[M-H]-	4.703	0.52	2	C18	Organic oxygen compounds	有机氧化合物	Organooxygen compounds	有机氧化合物	Carbohydrates and carbohydrate conjugates	碳水化合物和碳水化合物结合物	-	-	-	-	-	-	C08328	-	-	-	-	-	-	C=C(CO)C(C#N)OC1C(C(C(C(O1)CO)O)O)O	MQTLCYHUTVTHFO-MPVQUNCYSA-N	2.17477	1.12087	0.00932654	0.798611	1.1553	up	8.90126e+06	5.1675e+07	1.31135e+07	9.49243e+06	8.1256e+06	1.77067e+07	2.65504e+07	6.70067e+06	1.72314e+07	1.11636e+07
Com_1217_neg	1-[6-(1H-indol-1-yl)pyrimidin-4-yl]piperidine-4-carboxylic acid	1 - [6 - (1H - 吲哚 - 1 - 基) 嘧啶 - 4 - 基] 哌啶 - 4 - 羧酸	N	C18H18N4O2	322.143	321.138	7.76882	[M-H]-	5.934	-	3	C18	Organoheterocyclic compounds	有机杂环化合物	Indoles and derivatives	吲哚及其衍生物	Indoles	吲哚	"1788589-59-2"	-	-	-	-	-	-	-	-	-	-	-	76145134	C1CN(CCC1C(=O)O)C2=NC=NC(=C2)N3C=CC4=CC=CC=C43	QIEQZUBDHRYYCW-UHFFFAOYSA-N	0.443323	-1.17357	0.00968031	0.798611	1.35409	down	2.06861e+06	1.33088e+07	1.42114e+06	4.31703e+06	2.22827e+06	3.01569e+06	1.00387e+07	1.92253e+06	1.17013e+06	5.21578e+06
Com_1368_neg	2-(1,2-benzoxazol-3-yl)-N-[3-(2-methyl-1H-indol-1-yl)propyl]acetamide	2-（1,2-苯并恶唑-3-基）-N-[3-（2-甲基-1H-吲哚-1-基）丙基]乙酰胺	N	C21H21N3O2	347.163	346.159	7.22008	[M-H]-	6.38	-	3	C18	Organoheterocyclic compounds	有机杂环化合物	Indoles and derivatives	吲哚及其衍生物	N-alkylindoles	N-烷基吲哚	"1251706-45-2"	-	-	-	-	-	-	-	-	-	-	-	49677757	CC1=CC2=CC=CC=C2N1CCCNC(=O)CC3=NOC4=CC=CC=C43	QGNQNVOWGIAXNK-UHFFFAOYSA-N	0.251689	-1.99029	0.0097705	0.798611	1.36532	down	284518	3.71768e+06	734998	288886	169364	674481	1.63958e+06	510814	62095.8	1.12401e+06
Com_6279_neg	Erizomycin	-	N	C27H32N4O8	540.222	539.214	1.86132	[M-H]-	6.007	0.50	2	C18	Organic acids and derivatives	有机酸及其衍生物	Peptidomimetics	肽模拟物	Depsipeptides	缩酚肽	-	-	-	-	-	-	-	-	-	-	-	-	-	CCC(=C1C(=O)OC(C(C(=O)NC(C(C(C(=O)O1)C)O)CC2=CN=CC=C2)NC(=O)C3=C(C=CC=N3)O)C)C	WHIKSLGSXKIHCA-IGCCMALHSA-N	3.79651	1.92467	0.00987152	0.847222	1.32321	up	2.5963e+06	1.43481e+07	6.85691e+06	1.15515e+06	2.50801e+06	5.3268e+06	9.51333e+06	1.9365e+06	254622	2.33782e+06
Com_773_neg	7-Hydroxy-3-chroman-4-one	7-羟基-3-(4-羟基亚苄基)色满-4-酮	N	C16H12O4	268.074	267.065	3.58538	[M-H]-	3.036	0.62	2	C18	Phenylpropanoids and polyketides	苯丙素类和聚酮类	Homoisoflavonoids	高异黄酮	-	-	"110064-50-1"	-	-	-	-	-	-	-	-	-	-	-	44443280	C1/C(=C\C2=CC=C(C=C2)O)/C(=O)C3=C(O1)C=C(C=C3)O	CWFKSHWAQPOKQP-YRNVUSSQSA-N	2.30796	1.20662	0.00992469	0.8125	1.29368	up	2.13521e+07	6.30433e+07	7.47136e+06	8.42759e+06	1.18184e+07	3.71605e+07	2.95024e+06	2.05395e+07	2.61776e+07	4.3937e+07
Com_1703_neg	N-[4-oxo-3-(3,4,5-trimethoxyphenyl)-4H-chromen-2-yl]cyclohexanecarboxamide	N-[4-氧代-3-（3,4,5-三甲氧基苯基）-4H-色烯-2-基]环己烷甲酰胺	N	C25H27NO6	437.184	436.172	9.99149	[M-H]-	5.44	-	3	C18	Phenylpropanoids and polyketides	苯丙素类和聚酮类	Isoflavonoids	异黄酮类	O-methylated isoflavonoids	O-甲基化异黄酮	"883953-52-4"	-	-	-	-	-	-	-	-	-	-	-	4907628	COC1=CC(=CC(=C1OC)OC)C2=C(OC3=CC=CC=C3C2=O)NC(=O)C4CCCCC4	STVDLLQDPDXHDJ-UHFFFAOYSA-N	4.62689	2.21004	0.00992713	0.8125	1.22241	up	787314	4.27373e+06	2.68714e+07	7.676e+06	1.67068e+07	458436	1.32838e+06	872192	1.70197e+06	4.73333e+06
Com_1792_neg	Prim-O-glucosylcimifugin	升麻素苷	N	C22H28O11	468.163	467.156	1.29178	[M-H]-	5.906	0.53	1	C18	Organoheterocyclic compounds	有机杂环化合物	Benzopyrans	苯并吡喃类	1-benzopyrans	1-苯并吡喃	"80681-45-4"	HMDB0256772	Organoheterocyclic compounds	Benzopyrans	1-benzopyrans	-	-	-	-	-	-	-	-	CC(C)(C1CC2=C(O1)C=C3C(=C2OC)C(=O)C=C(O3)COC4C(C(C(C(O4)CO)O)O)O)O	XIUVHOSBSDYXRG-UVTAEQIVSA-N	0.418791	-1.2557	0.0100772	0.784722	1.27264	down	1.33813e+06	8.53186e+06	2.05035e+06	1.5514e+06	777669	3.64881e+06	6.80131e+06	1.45446e+06	1.10134e+06	2.94679e+06
Com_352_neg	O-Succinyhomoserine	O-琥珀酰高丝氨酸	N	C8H13NO6	219.074	200.056	0.92584	[M-H-H2O]-	2.009	-	3	C18	Organic acids and derivatives	有机酸及其衍生物	Carboxylic acids and derivatives	羧酸及其衍生物	Amino acids, peptides, and analogues	氨基酸、肽和类似物	"1492-23-5"	-	-	-	-	O-Succinyl-L-homoserine; O4-Succinyl-L-homoserine; O-Succinylhomoserine	C01118	map00270;map00920;map01100;map01110;map01230	-	-	-	-	-	C(COC(=O)CCC(=O)O)C(C(=O)O)N	GNISQJGXJIDKDJ-YFKPBYRVSA-N	1.91508	0.937403	0.0102365	0.798611	1.16406	up	2.87779e+07	5.60831e+07	3.08394e+07	9.43388e+06	2.06605e+07	2.94044e+07	5.42815e+07	1.53396e+07	2.33695e+07	2.0605e+07
Com_551_neg	Phenylalanylalanine	苯并氨酰丙氨酸	N	C12H16N2O3	236.116	235.109	0.26869	[M-H]-	5.265	0.78	1	C18	Organic acids and derivatives	有机酸及其衍生物	Carboxylic acids and derivatives	羧酸及其衍生物	Amino acids, peptides, and analogues	氨基酸、肽和类似物	"3918-87-4"	HMDB0028988	Organic acids and derivatives	Carboxylic acids and derivatives	Amino acids, peptides, and analogues	-	-	-	-	-	-	-	5488196	C[C@H](NC(=O)[C@@H](N)CC1=CC=CC=C1)C(O)=O	MIDZLCFIAINOQN-WPRPVWTQSA-N	2.10209	1.07183	0.0103544	0.798611	1.24101	up	894162	1.02035e+07	4.97152e+06	5.71545e+06	3.96977e+06	8.85054e+06	8.5093e+06	2.08212e+06	4.46201e+06	9.13509e+06
Com_3763_neg	(3R)-3,4-Dihydroxy-3-(hydroxymethyl)butanenitrile 4-glucoside	-	N	C11H19NO8	293.111	292.103	3.70282	[M-H]-	4.911	-	3	C18	Lipids and lipid-like molecules	脂质和类脂分子	Glycerolipids	甘油脂	Glycosylglycerols	糖基甘油	"148965-97-3"	HMDB0034085	Lipids and lipid-like molecules	Glycerolipids	Glycosylglycerols	-	-	-	-	-	-	-	131751525	OCC1OC(OCC(O)(CO)CC#N)C(O)C(O)C1O	NYBBODHIFBLFMJ-UHFFFAOYSA-N	4.29076	2.10123	0.0103925	0.840278	1.22837	up	4.55355e+06	1.92727e+07	3.94147e+06	95076.5	2.37948e+06	5.04958e+06	7.47878e+06	1.05523e+06	1.14473e+06	1.51086e+06
Com_4743_neg	Cavidine	卡维丁	N	C21H23NO4	353.163	352.155	1.25002	[M-H]-	5.242	-	3	C18	Alkaloids and derivatives	生物碱及其衍生物	Protoberberine alkaloids and derivatives	原小檗碱生物碱及衍生物	-	-	"32728-75-9"	HMDB0249708	Alkaloids and derivatives	Protoberberine alkaloids and derivatives	-	-	-	-	-	-	-	-	3651568	COC1=CC2=C(C=C1OC)C1C(C)C3=CC=C4OCOC4=C3CN1CC2	JTZZGWPIBBTYNE-UHFFFAOYSA-N	41.9937	5.3921	0.0104531	0.798611	1.42379	up	473512	3.62822e+06	2.79469e+06	2.00232e+06	3.26781e+06	7.5654e+06	3.63421e+08	135320	197135	1.21835e+06
Com_279_neg	Furaneol	2,5-二甲基-4-羟基-3(2H)-呋喃酮	N	C6H8O3	128.047	187.061	0.89973	[M+CH3COOH-H]-	5.107	0.53	1	C18	Organoheterocyclic compounds	有机杂环化合物	Dihydrofurans	二氢呋喃类	Furanones	呋喃酮类	"3658-77-3"	HMDB0040594	Organoheterocyclic compounds	Dihydrofurans	Furanones	-	C20717	-	-	-	-	-	19309	CC1OC(C)=C(O)C1=O	INAXVXBDKKUCGI-UHFFFAOYSA-N	2.16404	1.11373	0.0106041	0.819444	1.43384	up	7.39947e+06	4.06586e+07	1.88628e+07	9.82585e+06	1.26662e+07	1.05823e+07	2.50057e+07	5.04464e+06	5.95785e+06	6.77611e+06
Com_1182_neg	Toralactone	决明内酯	N	C15H12O5	272.068	317.065	4.83173	[M+HCOOH-H]-	1.372	0.77	2	C18	Organoheterocyclic compounds	有机杂环化合物	Naphthopyrans	萘并吡喃类	Naphthopyranones	萘并吡喃酮类	"41743-74-2"	HMDB0038549	Organoheterocyclic compounds	Naphthopyrans	Naphthopyranones	-	C17673	-	-	-	-	-	5321980	COC1=CC(O)=C2C(O)=C3C(=O)OC(C)=CC3=CC2=C1	WEHXAEGTVPWKDY-UHFFFAOYSA-N	0.415174	-1.26821	0.0106045	0.819444	1.41008	down	4.52658e+06	2.56115e+07	4.078e+06	2.58147e+06	1.03728e+07	2.40491e+07	4.24137e+07	9.00538e+06	1.35524e+07	1.44139e+07
Com_4857_neg	N-Acetylmuramoyl-Ala	N-乙酰胞壁酰丙氨酸	N	C14H24N2O9	364.148	363.142	2.10367	[M-H]-	4.721	0.59	2	C18	Organic oxygen compounds	有机氧化合物	Organooxygen compounds	有机氧化合物	Carbohydrates and carbohydrate conjugates	碳水化合物和碳水化合物结合物	-	HMDB0060494	Organic oxygen compounds	Organooxygen compounds	Carbohydrates and carbohydrate conjugates	-	C02999	-	-	-	-	-	-	CC(C(=O)O)NC(=O)C(C)OC1C(C(OC(C1O)CO)O)NC(=O)C	ICMUIFDBEVJCQA-GQQBCVOHSA-N	0.38579	-1.37411	0.0108006	0.770833	1.2376	down	52112.1	51203.1	83597.4	499974	1.22134e+06	55784.9	3.44891e+06	154054	35894.8	525377
Com_2218_neg	m-Dichlorobenzene	-	N	C6H4Cl2	145.969	144.962	1.68725	[M-H]-	6.383	-	3	C18	Benzenoids	苯类化合物	Benzene and substituted derivatives	苯及其取代衍生物	Halobenzenes	卤代苯类	"-"	HMDB0059855	Benzenoids	Benzene and substituted derivatives	Halobenzenes	-	C19397	-	-	-	-	-	10943	ClC1=CC(Cl)=CC=C1	ZPQOPVIELGIULI-UHFFFAOYSA-N	1.47343	0.559181	0.0109058	0.833333	1.4709	up	1.47243e+07	7.27766e+07	3.7875e+07	2.07572e+07	2.64629e+07	5.1539e+07	2.69663e+07	1.79859e+07	2.82451e+07	5.25057e+07
Com_3413_neg	(2,6-Dioxo-3H-purin-9-yl) pyridine-3-carboxylate	-	N	C11H7N5O4	273.05	272.041	6.65765	[M-H]-	5.106	-	3	C18	Organoheterocyclic compounds	有机杂环化合物	Imidazopyrimidines	咪唑并嘧啶类	Purines and purine derivatives	嘌呤和嘌呤衍生物	"-"	HMDB0242495	Organoheterocyclic compounds	Imidazopyrimidines	Purines and purine derivatives	-	-	-	-	-	-	-	57002623	O=C(ON1C=NC2=C1NC(=O)NC2=O)C1=CN=CC=C1	RTUPAQBCUJORTM-UHFFFAOYSA-N	2.73949	1.45391	0.0109544	0.75	1.41609	up	503113	2.05685e+06	1.02034e+06	382250	346609	775552	1.82832e+06	611333	323647	521692
Com_5611_neg	Ascorbyl stearate	6-O-硬脂酰-L-抗坏血酸	N	C24H42O7	442.293	441.286	1.5796	[M-H]-	8.878	-	3	C18	Lipids and lipid-like molecules	脂质和类脂分子	Fatty Acyls	脂肪酰类	Fatty acid esters	脂肪酸酯	"10605-09-1"	HMDB0038242	Lipids and lipid-like molecules	Fatty Acyls	Fatty acid esters	-	C20340	-	LMFA07010789	Fatty Acyls [FA]	Fatty esters [FA07]	Wax monoesters [FA0701]	54676866	CCCCCCCCCCCCCCCCCC(=O)OCC(O)C1OC(=O)C(O)=C1O	LITUBCVUXPBCGA-UHFFFAOYSA-N	0.404823	-1.30464	0.0109826	0.791667	1.23611	down	1.81363e+06	6.46099e+06	1.97036e+06	1.64243e+06	1.61213e+06	7.79543e+06	8.90668e+06	1.46272e+06	1.01249e+06	4.94318e+06
Com_4549_neg	Tephrowatsin B	-	N	C22H24O3	336.173	335.163	7.17492	[M-H]-	6.388	0.53	2	C18	Phenylpropanoids and polyketides	苯丙素类和聚酮类	Flavonoids	黄酮类化合物	O-methylated flavonoids	O-甲基化黄酮类化合物	-	-	-	-	-	-	-	-	LMPK12020283	Polyketides [PK]	Flavonoids [PK12]	Flavans, Flavanols and Leucoanthocyanidins [PK1202]	-	CC(=CCC1=C(C=C(C2=C1OC(C=C2)C3=CC=CC=C3)OC)OC)C	GTWNOIJIMUFLGQ-IBGZPJMESA-N	0.24694	-2.01777	0.0110045	0.833333	1.39741	down	1.04232e+06	1.13316e+07	97051.1	1.32316e+06	1.87867e+06	1.35622e+07	9.06137e+06	1.33925e+06	1.45598e+06	2.1518e+06
Com_2782_neg	Lycoperdic acid	-	N	C8H11NO6	217.059	216.051	0.79342	[M-H]-	1.933	-	3	C18	Organic acids and derivatives	有机酸及其衍生物	Carboxylic acids and derivatives	羧酸及其衍生物	Amino acids, peptides, and analogues	氨基酸、肽和类似物	"69086-72-2"	HMDB0030417	Organic acids and derivatives	Carboxylic acids and derivatives	Amino acids, peptides, and analogues	-	-	-	-	-	-	-	85157543	NC(CC1(CCC(=O)O1)C(O)=O)C(O)=O	ZQVZYZVRVFBTDG-UHFFFAOYSA-N	2.01715	1.01232	0.0110685	0.8125	1.35681	up	1.19166e+07	3.30754e+07	1.79404e+07	5.23192e+06	2.10968e+07	9.47265e+06	1.84985e+07	7.93861e+06	7.93063e+06	9.09058e+06
Com_4653_neg	Val Leu Asp	缬氨酸-亮氨酸-天冬氨酸	N	C15H27N3O6	345.19	344.183	1.47323	[M-H]-	5.083	0.71	2	C18	Organic acids and derivatives	有机酸及其衍生物	Peptidomimetics	肽模拟物	Hybrid peptides	混合肽	-	-	-	-	-	-	-	-	-	-	-	-	-	CC(C)CC(C(=O)NC(CC(=O)O)C(=O)O)NC(=O)C(C(C)C)N	AGXGCFSECFQMKB-NHCYSSNCSA-N	1.81076	0.856593	0.0111714	0.770833	1.16228	up	4.82484e+06	1.86574e+07	9.27988e+06	5.35407e+06	7.2329e+06	2.26484e+07	1.16029e+07	5.19815e+06	1.12457e+07	1.29781e+07
Com_5857_neg	Codeine-6-glucuronide	-	N	C24H29NO9	475.184	474.181	7.76643	[M-H]-	5.625	-	3	C18	Alkaloids and derivatives	生物碱及其衍生物	Morphinans	吗啡喃类	-	-	"20736-11-2"	HMDB0060464	Alkaloids and derivatives	Morphinans	-	Codeine-6-glucuronide	C16577	map00982	-	-	-	-	5489029	[H][C@]12C=C[C@H](O[C@@H]3O[C@@H]([C@@H](O)[C@H](O)[C@H]3O)C(O)=O)[C@@H]3OC4=C5C(C[C@H]1N(C)CC[C@@]235)=CC=C4OC	CRWVOYRJXPDBPM-HSCJLHHPSA-N	0.334397	-1.58036	0.0115021	0.791667	1.2352	down	514235	6.15019e+06	960739	526062	242888	1.29134e+06	4.31943e+06	669487	785754	1.94164e+06
Com_4969_neg	Lys Leu Asp	赖氨酸亮氨酸天冬氨酸	N	C16H30N4O6	374.217	373.21	0.74968	[M-H]-	2.642	-	3	C18	Organic acids and derivatives	有机酸及其衍生物	Peptidomimetics	肽模拟物	Hybrid peptides	混合肽	-	-	-	-	-	-	-	-	-	-	-	-	-	CC(C)CC(C(=O)NC(CC(=O)O)C(=O)O)NC(=O)C(CCCCN)N	MUXNCRWTWBMNHX-SRVKXCTJSA-N	3.44432	1.78422	0.0116302	0.784722	1.28101	up	8.1996e+06	6.18648e+07	4.71114e+06	4.02211e+06	2.21907e+06	2.93914e+07	1.21576e+07	1.55799e+07	2.53101e+07	6.35912e+07
Com_4480_neg	Sinomenine	青藤碱	N	C19H23NO4	329.163	328.154	4.79573	[M-H]-	6.357	-	3	C18	Alkaloids and derivatives	生物碱及其衍生物	Morphinans	吗啡喃类	-	-	"115-53-7"	HMDB0258305	Alkaloids and derivatives	Morphinans	-	-	C09643	-	-	-	-	-	-	O=C1C(OC)=CC2C3N(C)CCC2(C4=C(O)C(OC)=CC=C4C3)C1	INYYVPJSBIVGPH-UHFFFAOYNA-N	0.110311	-3.18035	0.011713	0.819444	1.36187	down	1.86855e+06	4.0051e+06	3.98915e+06	443107	662925	3.41033e+06	487140	408308	972863	660908
Com_396_neg	1-Deoxynojirimycin hydrochloride	去氧野艽霉素	N	C6H13NO4	163.084	208.084	5.9065	[M+HCOOH-H]-	4.729	0.53	2	C18	Organoheterocyclic compounds	有机杂环化合物	Piperidines	哌啶类	-	-	"19130-96-2"	-	-	-	-	-	C16843	-	-	-	-	-	29435	C1[C@@H]([C@H]([C@@H]([C@H](N1)CO)O)O)O	LXBIFEVIBLOUGU-JGWLITMVSA-N	2.88227	1.52721	0.0117319	0.8125	1.30456	up	891386	7.28353e+06	470578	6.83532e+06	252451	1.70772e+06	3.2079e+06	1.15606e+06	1.19256e+06	3.8405e+06
Com_6721_neg	Binaltorphimine	-	N	C41H45N3O6	675.331	674.322	1.71225	[M-H]-	6.752	-	3	C18	Alkaloids and derivatives	生物碱及其衍生物	Morphinans	吗啡喃类	-	-	"-"	HMDB0249215	Alkaloids and derivatives	Morphinans	-	-	-	-	-	-	-	-	13787557	CN1C2=C(CC3(O)C4CC5=C6C(OC2C36CCN4CC2CC2)=C(O)C=C5)C2=C1C1OC3=C(O)C=CC4=C3C11CCN(CC3CC3)C(C4)C1(O)C2	DKIVQMBUHVYDFC-UHFFFAOYSA-N	0.275346	-1.86068	0.011814	0.826389	1.38231	down	5.32787e+07	4.4882e+08	4.72701e+07	4.19722e+07	1.53737e+08	4.1256e+08	6.49557e+08	4.99136e+07	2.98789e+07	3.14665e+08
Com_3296_neg	Asparaginyl-Methionine	天冬酰胺蛋氨酸	N	C9H17N3O4S	263.094	262.086	0.83869	[M-H]-	2.839	-	3	C18	Organic acids and derivatives	有机酸及其衍生物	Carboxylic acids and derivatives	羧酸及其衍生物	Amino acids, peptides, and analogues	氨基酸、肽和类似物	"-"	HMDB0028737	Organic acids and derivatives	Carboxylic acids and derivatives	Amino acids, peptides, and analogues	-	-	-	-	-	-	-	18218183	CSCCC(N=C(O)C(N)CC(O)=N)C(O)=O	IQTUDDBANZYMAR-UHFFFAOYSA-N	8.03956	3.00712	0.0118323	0.777778	1.14127	up	1.3526e+06	68271.1	453488	167426	340047	1.38249e+07	1.65579e+06	3.16909e+06	1.33682e+07	2.72417e+07
Com_5405_neg	munetone	-	N	C26H24O5	416.162	415.156	2.44029	[M-H]-	6.121	-	3	C18	Phenylpropanoids and polyketides	苯丙素类和聚酮类	Isoflavonoids	异黄酮类	Isoflavans	异黄烷	-	-	-	-	-	-	-	-	LMPK12050078	Polyketides [PK]	Flavonoids [PK12]	Isoflavonoids [PK1205]	-	CC1(C=CC2=CC3=C(C=C2O1)OC=C(C3=O)C4=C(C5=C(C=C4)OC(C=C5)(C)C)OC)C	JANOATQYNVFIDV-UHFFFAOYSA-N	0.277835	-1.8477	0.012037	0.805556	1.34343	down	67692.5	1.4065e+06	106348	95538.7	5.31338e+06	268648	6.1825e+06	119615	159451	910181
Com_1528_neg	Succinyl Adenosine	琥珀酰腺苷	N	C14H17N5O8	383.108	382.101	1.52955	[M-H]-	5.001	0.99	1	C18	Nucleosides, nucleotides, and analogues	核苷、核苷酸和类似物	Purine nucleosides	嘌呤核苷	-	-	"4542-23-8"	-	-	-	-	-	-	-	-	-	-	-	165243	C1=NC(=C2C(=N1)N(C=N2)[C@@H]3[C@@H]([C@@H]([C@H](O3)CO)O)O)N[C@@H](CC(=O)O)C(=O)O	VKGZCEJTCKHMRL-MDBUBQOGSA-N	2.7944	1.48254	0.0120996	0.791667	1.34674	up	5.91785e+07	2.22247e+08	6.34048e+08	6.05651e+08	2.63923e+08	1.18438e+08	1.28386e+08	5.64254e+07	3.39863e+07	9.48655e+07
Com_3102_neg	(S)-Spirobrassinin	-	N	C11H10N2OS2	250.023	249.014	8.92451	[M-H]-	1.21	-	3	C18	Organoheterocyclic compounds	有机杂环化合物	Indoles and derivatives	吲哚及其衍生物	Indolines	吲哚啉	"-"	HMDB0035974	Organoheterocyclic compounds	Indoles and derivatives	Indolines	-	-	-	-	-	-	-	6424827	CSC1=NCC2(S1)C(=O)NC1=C2C=CC=C1	FUHQSEOSBHASCH-UHFFFAOYSA-N	2.4769	1.30854	0.0123471	0.8125	1.19051	up	819204	2.41151e+06	5.91552e+06	3.4644e+06	8.52502e+06	1.51568e+06	746996	1.00886e+06	968880	1.56355e+06
Com_6494_neg	Eriodictyol 7-(6-trans-p-coumaroylglucoside)	圣草酚 7-(6-反式-对香豆酰葡萄糖苷)	N	C30H28O13	596.153	595.143	3.93297	[M-H]-	4.78	-	3	C18	Phenylpropanoids and polyketides	苯丙素类和聚酮类	Flavonoids	黄酮类化合物	Flavonoid glycosides	黄酮糖苷	"-"	HMDB0039922	Phenylpropanoids and polyketides	Flavonoids	Flavonoid glycosides	-	-	-	-	-	-	-	131752758	OC1C(COC(=O)\C=C\C2=CC=C(O)C=C2)OC(OC2=CC(O)=C3C(=O)CC(OC3=C2)C2=CC(O)=C(O)C=C2)C(O)C1O	OGVBUVNWHBXNFL-FPYGCLRLSA-N	3.13049	1.64639	0.0125578	0.777778	1.27375	up	1.13646e+07	697734	248242	1.11507e+06	114022	2.5447e+06	1.17091e+06	3.13682e+06	885353	1.43386e+06
Com_1252_neg	1-Methylinosine	1-甲基肌苷	N	C11H14N4O5	282.096	327.095	2.49335	[M+HCOOH-H]-	4.712	0.50	1	C18	Nucleosides, nucleotides, and analogues	核苷、核苷酸和类似物	Purine nucleosides	嘌呤核苷	-	-	"2140-73-0"	HMDB0002721	Nucleosides, nucleotides, and analogues	Purine nucleosides	-	-	-	-	-	-	-	-	65095	CN1C=NC2=C(N=CN2[C@@H]2O[C@H](CO)[C@@H](O)[C@H]2O)C1=O	WJNGQIYEQLPJMN-IOSLPCCCSA-N	3.17683	1.66759	0.0125744	0.8125	1.14721	up	1.35014e+06	3.45098e+07	9.83598e+06	6.8579e+06	4.68828e+06	3.26393e+06	710341	3.21976e+06	1.7339e+06	5.12906e+06
Com_3287_neg	Marasmic acid	-	N	C15H18O4	262.121	261.114	2.00944	[M-H]-	5.842	0.54	2	C18	Organoheterocyclic compounds	有机杂环化合物	Lactones	内酯类	Delta valerolactones	δ戊内酯	-	-	-	-	-	-	C09701	-	LMPR0103620002	Prenol Lipids [PR]	Isoprenoids [PR01]	C15 isoprenoids (sesquiterpenes) [PR0103]	-	CC1(CC2C=C(C34CC3(C2C1)C(=O)OC4O)C=O)C	BIUVCPLWWOLECJ-LIHVSQBMSA-N	2.65476	1.40858	0.0126821	0.805556	1.30499	up	847646	6.37884e+06	4.13073e+06	1.37492e+06	3.10091e+06	1.69914e+06	3.43074e+06	546105	359799	1.01634e+06
Com_4814_neg	Sarothrin	-	N	C18H16O8	360.085	359.075	5.38505	[M-H]-	4.856	-	3	C18	Phenylpropanoids and polyketides	苯丙素类和聚酮类	Flavonoids	黄酮类化合物	O-methylated flavonoids	O-甲基化黄酮类化合物	-	-	-	-	-	-	-	-	LMPK12113309	Polyketides [PK]	Flavonoids [PK12]	Flavones and Flavonols [PK1211]	-	COC1=C(C(=C2C(=C1O)C(=O)C(=C(O2)C3=CC=C(C=C3)O)OC)OC)O	KHZSFBNUQVEEQR-UHFFFAOYSA-N	9.18263	3.19891	0.0126829	0.770833	1.36355	up	1.39714e+07	6.86559e+07	743267	862089	724879	4.13269e+07	8.71512e+06	3.6986e+06	2.95263e+07	1.3647e+07
Com_2400_neg	3-(prop-2-enoate)-o-benzoquinone	-	N	C9H5O4-	177.019	176.01	8.67476	[M-H]-	1.271	-	3	C18	Organic oxygen compounds	有机氧化合物	Organooxygen compounds	有机氧化合物	Carbonyl compounds	羰基化合物	-	-	-	-	-	-	-	-	-	-	-	-	-	C1=CC(=O)C(=O)C=C1C=CC(=O)[O-]	QPYQKHOKNCVKGE-RQOWECAXSA-M	0.483309	-1.04898	0.0127008	0.770833	1.28573	down	1.77774e+06	5.52261e+06	1.921e+07	3.69322e+07	1.98323e+07	1.6365e+07	6.10997e+06	7.20494e+06	5.66709e+06	2.26723e+07
Com_5083_neg	2-Hydroxytetracosanoic acid	-	N	C24H48O3	384.36	383.353	1.08988	[M-H]-	9.487	0.65	2	C18	Lipids and lipid-like molecules	脂质和类脂分子	Fatty Acyls	脂肪酰类	Fatty acids and conjugates	脂肪酸和结合物	-	-	-	-	-	-	C17873	-	LMFA01050080	Fatty Acyls [FA]	Fatty Acids and Conjugates [FA01]	Hydroxy fatty acids [FA0105]	-	CCCCCCCCCCCCCCCCCCCCCCC(C(=O)O)O	MSUOLNSQHLHDAS-UHFFFAOYSA-N	0.44489	-1.16848	0.012757	0.798611	1.30585	down	1.36629e+07	3.98487e+06	1.78788e+08	2.53238e+06	1.60212e+06	1.94001e+07	5.47384e+06	840184	1.23744e+06	45504.5
Com_462_neg	5-(4-Hydroxybenzyl)thiazolidine-2,4-dione	5-(4-羟基苄基)噻唑烷-2,4-二酮	N	C10H9NO3S	223.03	222.023	1.2397	[M-H]-	5.041	0.55	1	C18	Organoheterocyclic compounds	有机杂环化合物	Azolidines	唑烷类	Thiazolidines	噻唑烷类	"74772-78-4"	-	-	-	-	-	-	-	-	-	-	-	10198397	C1=CC(=CC=C1CC2C(=O)NC(=O)S2)O	NKOHRVBBQISBSB-UHFFFAOYSA-N	0.811566	-0.301219	0.0127937	0.826389	1.39899	down	15863.9	67763.9	4.76288e+06	418478	5.55015e+06	39999.5	281699	80697.3	129580	218788
Com_4807_neg	Glu-Ile-Val	谷氨酸一异亮氨酸一缬氨酸	N	C16H29N3O6	359.206	358.199	1.44884	[M-H]-	5.081	0.67	2	C18	Organic acids and derivatives	有机酸及其衍生物	Carboxylic acids and derivatives	羧酸及其衍生物	Amino acids, peptides, and analogues	氨基酸、肽和类似物	-	-	-	-	-	-	-	-	-	-	-	-	-	CCC(C)C(C(=O)NC(C(C)C)C(=O)O)NC(=O)C(CCC(=O)O)N	INGJLBQKTRJLFO-UKJIMTQDSA-N	1.92948	0.948209	0.0129798	0.770833	1.13675	up	7.59451e+06	2.03973e+07	8.28589e+06	5.4363e+06	4.8527e+06	2.97174e+07	1.68647e+07	6.05281e+06	1.31962e+07	1.38645e+07
Com_5398_neg	Dafadine-B	-	N	C21H19ClFN3O3	415.11	414.105	4.92447	[M-H]-	5.206	0.53	2	C18	Organoheterocyclic compounds	有机杂环化合物	Piperidines	哌啶类	N-acylpiperidines	N-酰基哌啶类	-	-	-	-	-	-	-	-	-	-	-	-	-	C1CN(CCC1C2=CC=NC=C2)C(=O)C3=NOC(=C3)COC4=C(C=C(C=C4)F)Cl	DXBZYDLDLSGUDB-UHFFFAOYSA-N	2.60633	1.38202	0.0131033	0.736111	1.23566	up	2.91337e+07	1.66526e+08	5.99146e+07	1.47301e+07	3.47072e+07	7.15138e+07	1.1223e+08	1.77763e+07	1.78346e+07	3.40634e+07
Com_5718_neg	Renieramide	-	N	C24H29N3O6	455.206	454.199	2.02127	[M-H]-	5.351	-	3	C18	Organic acids and derivatives	有机酸及其衍生物	Carboxylic acids and derivatives	羧酸及其衍生物	Amino acids, peptides, and analogues	氨基酸、肽和类似物	-	-	-	-	-	-	-	-	-	-	-	-	-	CC(C)CC1C(=O)NC(CC2=CC=C(C=C2)OC3=C(C=CC(=C3)CC(C(=O)N1)N)O)C(=O)O	DMMMOFGVDNJQPZ-FHWLQOOXSA-N	2.58521	1.37028	0.0131498	0.791667	1.32697	up	771051	1.92444e+06	7.39821e+06	1.542e+06	1.90077e+06	2.59067e+06	4.6483e+06	692324	641338	1.12378e+06
Com_6341_neg	(+)-Siddiquine	-	N	C34H28N2O6	560.195	559.188	0.93438	[M-H]-	4.617	-	3	C18	Organoheterocyclic compounds	有机杂环化合物	Benzodioxins	苯并二恶英	Benzo-p-dioxins	苯并二恶英	-	-	-	-	-	-	-	-	-	-	-	-	-	CN1CCC2=C3C1CC4=CC=C(C=C4)OC5=C(C=CC(=C5)CC6=NC=CC7=CC8=C(C=C67)OC3=C(O8)C(=C2O)OC)O	DWAZEYVNMOERBJ-VWLOTQADSA-N	0.279351	-1.83985	0.0131642	0.784722	1.30446	down	161726	652578	678117	607986	41725	114615	363143	37717.9	18804.3	32907.3
Com_5067_neg	TETRAZOLIUM VIOLET	-	N	C23H17ClN4	384.114	383.104	8.28487	[M-H]-	1.306	0.51	2	C18	Organoheterocyclic compounds	有机杂环化合物	Azoles	唑类	Tetrazoles	四唑类	-	-	-	-	-	-	-	-	-	-	-	-	-	C1=CC=C(C=C1)C2=NN([N+](=N2)C3=CC=CC4=CC=CC=C43)C5=CC=CC=C5.[Cl-]	RONADMZTCCPLEF-UHFFFAOYSA-M	7.6752	2.9402	0.0131987	0.770833	1.23434	up	376407	2.26279e+06	175361	317285	1.14249e+06	1.49032e+06	2.13738e+07	299826	472620	758609
Com_6543_neg	Enniatin J1	恩镰菌素J1	N	C31H53N3O9	611.378	610.369	3.66758	[M-H]-	8.933	-	3	C18	Organic acids and derivatives	有机酸及其衍生物	Peptidomimetics	肽模拟物	Depsipeptides	缩酚肽	-	-	-	-	-	-	-	-	-	-	-	-	-	CC1C(=O)OC(C(=O)N(C(C(=O)OC(C(=O)N(C(C(=O)OC(C(=O)N1C)C(C)C)C(C)C)C)C(C)C)C(C)C)C)C(C)C	IEUFDXNGDNWAKU-MAKNZWJESA-N	0.254157	-1.97621	0.0133153	0.819444	1.48925	down	657490	81169.3	1.55582e+07	138381	1.19817e+07	3.1002e+06	4.66014e+06	24284.8	466263	2.67331e+06
Com_6436_neg	DG(15:0/18:2(9Z,12Z)/0:0)	二酰基甘油(15:0/18:2(9Z,12Z)/0:0)	N	C36H66O5	578.491	577.485	1.59426	[M-H]-	11.669	-	3	C18	Lipids and lipid-like molecules	脂质和类脂分子	Fatty Acyls	脂肪酰类	Lineolic acids and derivatives	亚麻酸及其衍生物	"-"	HMDB0007074	Lipids and lipid-like molecules	Fatty Acyls	Lineolic acids and derivatives	-	-	-	LMGL02010433	Glycerolipids [GL]	Diradylglycerols [GL02]	Diacylglycerols [GL0201]	14275369	[H][C@](CO)(COC(=O)CCCCCCCCCCCCCC)OC(=O)CCCCCCC\C=C/C\C=C/CCCCC	ALJOQAHFNXMDAB-DLUHYBPJSA-N	0.324688	-1.62287	0.0133322	0.798611	1.25725	down	242583	1.34239e+06	24108.3	386812	206298	811648	420691	118033	252080	806003
Com_3836_neg	D-4'-Phosphopantothenate	-	N	C9H18NO8P	299.077	298.07	1.88776	[M-H]-	1.588	0.65	2	C18	Organic acids and derivatives	有机酸及其衍生物	Carboxylic acids and derivatives	羧酸及其衍生物	Amino acids, peptides, and analogues	氨基酸、肽和类似物	"5875-50-3"	HMDB0001016	Organic acids and derivatives	Carboxylic acids and derivatives	Amino acids, peptides, and analogues	D-4'-Phosphopantothenate; (R)-4'-Phosphopantothenate	C03492	map00410;map00770;map01100;map01240	-	-	-	-	41635	CC(C)(COP(O)(O)=O)[C@@H](O)C(=O)NCCC(O)=O	XHFVGHPGDLDEQO-ZETCQYMHSA-N	0.787245	-0.345116	0.0133566	0.798611	1.5024	down	70982.5	49697.9	3.16875e+07	3.72961e+06	3.87224e+07	936257	1.30811e+06	181795	158269	1.45481e+06
Com_4508_neg	Ser Leu Ile	丝氨酸-亮氨酸-异亮氨酸	N	C15H29N3O5	331.211	330.204	2.19869	[M-H]-	5.568	0.88	2	C18	Organic acids and derivatives	有机酸及其衍生物	Carboxylic acids and derivatives	羧酸及其衍生物	Amino acids, peptides, and analogues	氨基酸、肽和类似物	-	-	-	-	-	-	-	-	-	-	-	-	-	CCC(C)C(C(=O)O)NC(=O)C(CC(C)C)NC(=O)C(CO)N	HEUVHBXOVZONPU-BJDJZHNGSA-N	3.36746	1.75166	0.0133598	0.777778	1.28163	up	4.92129e+06	3.87596e+07	5.66002e+06	6.43511e+06	5.24989e+06	5.27681e+07	1.00662e+07	1.05853e+07	1.85322e+07	7.31725e+07
Com_3692_neg	(1S,2R)-1-C-(indol-3-yl)glycerol 3-phosphate	-	N	C11H14NO6P	287.056	286.051	7.11868	[M-H]-	3.075	-	3	C18	Organoheterocyclic compounds	有机杂环化合物	Indoles and derivatives	吲哚及其衍生物	Indoles	吲哚	"-"	HMDB0303952	Organoheterocyclic compounds	Indoles and derivatives	Indoles	Indoleglycerol phosphate; 1-C-(Indol-3-yl)glycerol 3-phosphate; (3-Indolyl)-glycerol phosphate; C1-(3-Indolyl)-glycerol 3-phosphate; (1S,2R)-1-C-(Indol-3-yl)glycerol 3-phosphate; Indole-3-glycerol phosphate	C03506	map00400;map00402;map00403;map00999;map01063;map01100;map01110;map01230	-	-	-	-	444150	[H][C@@](O)(COP(O)(O)=O)[C@@]([H])(O)C1=CNC2=C1C=CC=C2	NQEQTYPJSIEPHW-MNOVXSKESA-N	3.63113	1.86042	0.0133671	0.819444	1.24	up	1.57894e+06	8.60779e+06	1.88767e+06	85318.8	1.28696e+06	2.78158e+06	3.87506e+06	962978	758754	1.57416e+06
Com_6816_neg	PC(14:0/16:0)	磷脂酰胆碱(14:0/16:0)	N	C38H76NO8P	705.531	740.506	7.95967	[M+Cl]-	9.818	-	3	C18	Lipids and lipid-like molecules	脂质和类脂分子	Glycerophospholipids	甘油磷脂	Glycerophosphocholines	甘油磷酸胆碱	"-"	HMDB0007869	Lipids and lipid-like molecules	Glycerophospholipids	Glycerophosphocholines	-	-	-	LMGP01010481	Glycerophospholipids [GP]	Glycerophosphocholines [GP01]	Diacylglycerophosphocholines [GP0101]	129657	[H][C@@](COC(=O)CCCCCCCCCCCCC)(COP([O-])(=O)OCC[N+](C)(C)C)OC(=O)CCCCCCCCCCCCCCC	RFVFQQWKPSOBED-PSXMRANNSA-N	0.392707	-1.34847	0.0134338	0.75	1.40473	down	256493	1.42424e+06	811331	264381	72112.9	1.8967e+06	2.97879e+06	126510	60719.6	1.10983e+06
Com_5516_neg	Diaulusterol B	-	N	C27H42O4	430.308	429.298	6.70769	[M-H]-	8.403	-	3	C18	Lipids and lipid-like molecules	脂质和类脂分子	Steroids and steroid derivatives	类固醇和类固醇衍生物	Cholestane steroids	胆甾烷类固醇	-	-	-	-	-	-	-	-	LMST01010547	Sterol Lipids [ST]	Sterols [ST01]	Cholesterol and derivatives [ST0101]	-	CC(CCCC(C)(C)O)C1CCC2C1(CCC3C2=CC(=O)C4=CC(C(CC34C)O)O)C	NKTPHQGGTBBIOB-LDEZCDJPSA-N	0.151993	-2.71792	0.0135112	0.784722	1.42202	down	8.17255e+06	1.11159e+07	9.35511e+06	4.11033e+06	9.07346e+06	1.48298e+07	3.85452e+06	9.95262e+06	1.0714e+06	3.38989e+06
Com_6355_neg	Elacridar	依克立达	N	C34H33N3O5	563.242	562.233	2.37871	[M-H]-	6.173	-	3	C18	Organoheterocyclic compounds	有机杂环化合物	Quinolines and derivatives	喹啉及其衍生物	Benzoquinolines	苯并喹啉类	"143664-11-3"	HMDB0251728	Organoheterocyclic compounds	Quinolines and derivatives	Benzoquinolines	-	-	-	-	-	-	-	-	COC1=CC=CC2=C1NC1=C(C=CC=C1C(=O)NC1=CC=C(CCN3CCC4=CC(OC)=C(OC)C=C4C3)C=C1)C2=O	OSFCMRGOZNQUSW-UHFFFAOYSA-N	0.368521	-1.44018	0.0136606	0.75	1.22774	down	1.2419e+06	9.87597e+06	113014	1.87704e+06	3.92611e+06	9.36853e+06	9.09223e+06	1.69512e+06	2.07457e+06	3.55592e+06
Com_4662_neg	Terreusinol	-	N	C18H22N2O5	346.153	345.146	1.88195	[M-H]-	6.016	-	3	C18	Organoheterocyclic compounds	有机杂环化合物	Indoles and derivatives	吲哚及其衍生物	Pyrroloindoles	吡咯并吲哚	-	-	-	-	-	-	-	-	-	-	-	-	-	CC(C)C(C1=CC2=C(N1)C(=O)C3=C(C2=O)NC(=C3)C(C(C)(C)O)O)O	NYJOLGKNCIXTSU-PBHICJAKSA-N	0.263069	-1.92649	0.0136683	0.791667	1.37863	down	479255	7.99561e+06	1.66106e+06	740835	797699	4.68062e+06	5.2375e+06	1.01177e+06	775534	1.47767e+06
Com_3723_neg	Marshrin	-	N	C15H14O6	290.079	289.07	6.72573	[M-H]-	1.352	0.51	2	C18	Phenylpropanoids and polyketides	苯丙素类和聚酮类	Coumarins and derivatives	香豆素及其衍生物	-	-	"-"	HMDB0033783	Phenylpropanoids and polyketides	Coumarins and derivatives	-	-	-	-	-	-	-	-	73193397	COC1=C(C2OC(O)C3(C)OC23)C2=C(C=CC(=O)O2)C=C1	VUIRVFUCVWAGFV-UHFFFAOYSA-N	2.35143	1.23354	0.013795	0.770833	1.25421	up	1.33738e+07	6.60671e+07	1.70377e+07	9.11657e+06	2.1487e+07	3.78812e+07	5.43754e+07	1.61349e+07	1.51356e+07	2.69148e+07
Com_6576_neg	Farrerol 5,7-di-O-glucoside	-	N	C29H36O15	624.205	623.2	3.58222	[M-H]-	5.652	-	3	C18	Phenylpropanoids and polyketides	苯丙素类和聚酮类	Flavonoids	黄酮类化合物	Flavonoid glycosides	黄酮糖苷	-	-	-	-	-	-	-	-	LMPK12140233	Polyketides [PK]	Flavonoids [PK12]	Flavanones [PK1214]	-	CC1=C2C(=C(C(=C1OC3C(C(C(C(O3)CO)O)O)O)C)OC4C(C(C(C(O4)CO)O)O)O)C(=O)CC(O2)C5=CC=C(C=C5)O	SEEIWDVLJZGKIS-UHFFFAOYSA-N	0.29495	-1.76146	0.0138327	0.791667	1.37648	down	316010	1.03799e+06	945820	49821.4	341310	253356	1.88116e+06	25682.6	263440	561266
Com_5805_neg	Ustiloxin F	-	N	C21H30N4O8	466.206	465.2	1.38484	[M-H]-	5.502	0.59	2	C18	Organic acids and derivatives	有机酸及其衍生物	Carboxylic acids and derivatives	羧酸及其衍生物	Amino acids, peptides, and analogues	氨基酸、肽和类似物	-	-	-	-	-	-	-	-	-	-	-	-	-	CCC1(C(NC(=O)C(NC(=O)C(C(C2=CC(=C(C=C2)O)O1)O)NC)C)C(=O)NCC(=O)O)C	XAJYTGHEDODUTC-KILRJQPKSA-N	3.83803	1.94037	0.0138691	0.777778	1.39876	up	3.42095e+06	1.9088e+07	9.32726e+07	2.65947e+06	8.27715e+07	1.43335e+07	7.50995e+06	4.88723e+06	3.42078e+06	5.56267e+06
Com_5702_neg	Didymocalyxin A	-	N	C24H22O9	454.126	453.116	7.68098	[M-H]-	5.439	-	3	C18	Organoheterocyclic compounds	有机杂环化合物	Cycloheptapyrans	环庚吡喃类	-	-	-	-	-	-	-	-	-	-	-	-	-	-	-	COC1=C(C2=C(C(CC1=O)C3=CC=CC=C3)C(=O)C4=C(C(=C(C(=C4O2)O)OC)OC)O)OC	DCKDCCDCRYVECG-GFCCVEGCSA-N	2.22888	1.15632	0.0140099	0.798611	1.13921	up	328400	1.24385e+06	1.14815e+06	1.22427e+06	1.22427e+06	4.55047e+06	3.2913e+06	1.24094e+06	1.21805e+06	3.72227e+06
Com_5562_neg	Lihsienin A	-	N	C24H36O7	436.246	435.237	4.19987	[M-H]-	5.033	-	3	C18	Lipids and lipid-like molecules	脂质和类脂分子	Prenol lipids	异戊烯醇脂	Diterpenoids	二萜类	-	-	-	-	-	-	-	-	-	-	-	-	-	CCOCC1C2CC(C3C45CCCC(C4C(C(C3(C2)C1=O)(OC5)O)O)(C)C)OC(=O)C	FIEDHVOXTHQKJW-KDOFYRLFSA-N	5.5882	2.48238	0.0141624	0.8125	1.2907	up	295293	8.49702e+06	830702	36743.8	785871	5.91585e+06	1.59658e+06	1.84508e+06	4.27937e+06	5.52511e+06
Com_5474_neg	Pectinolide E	-	N	C20H26O10	426.153	425.145	1.44226	[M-H]-	5.687	-	3	C18	Organic acids and derivatives	有机酸及其衍生物	Carboxylic acids and derivatives	羧酸及其衍生物	Pentacarboxylic acids and derivatives	五羧酸及其衍生物	-	-	-	-	-	-	-	-	-	-	-	-	-	CC(C(CC(C=CC1C(C=CC(=O)O1)OC(=O)C)OC(=O)C)OC(=O)C)OC(=O)C	BCAJCHXPKGTADB-UDGYTSHISA-N	0.515531	-0.955868	0.0143827	0.784722	1.28839	down	2.72637e+06	3.47208e+07	2.2328e+06	1.74473e+06	2.09106e+06	1.35609e+07	2.80077e+07	4.34491e+06	3.56574e+06	2.77204e+06
Com_5587_neg	Taraxafolide	-	N	C21H28O10	440.168	439.162	1.35091	[M-H]-	5.804	0.51	2	C18	Organic oxygen compounds	有机氧化合物	Organooxygen compounds	有机氧化合物	Carbohydrates and carbohydrate conjugates	碳水化合物和碳水化合物结合物	-	-	-	-	-	-	-	-	-	-	-	-	-	CC1=C2C(C3C(C(C1)OC4C(C(C(C(O4)CO)O)O)O)C(C(=O)O3)(C)O)C(=CC2=O)C	FWVFDSSONHZOLQ-PJYHGTLHSA-N	0.485222	-1.04328	0.0144931	0.798611	1.32268	down	2.94297e+07	2.36719e+08	1.02906e+08	6.46302e+07	8.09272e+07	1.1903e+08	2.13681e+08	4.45035e+07	2.65803e+07	1.54653e+08
Com_7015_neg	PE(20:5(5Z,8Z,11Z,14Z,16E)-OH(18)/20:5(5Z,8Z,11Z,14Z,17Z))	磷脂酰乙醇胺(20:5(5Z,8Z,11Z,14Z,16E)-OH(18)/20:5(5Z,8Z,11Z,14Z,17Z))	N	C45H70NO9P	799.479	798.471	0.2571	[M-H]-	8.551	-	3	C18	-	-	-	-	-	-	"-"	HMDB0262609	-	-	-	-	-	-	-	-	-	-	-	[H][C@@](COC(=O)CCC\C=C/C\C=C/C\C=C/C=C/CC(O)\C=C/CC)(COP(O)(=O)OCCN)OC(=O)CCC\C=C/C\C=C/C\C=C/C\C=C/C\C=C/CC	JKWZZDDCIPAJTN-WNELQMTASA-N	0.308716	-1.69565	0.0146826	0.763889	1.3665	down	137989	1.77975e+06	1.89858e+06	360069	1.76719e+08	782083	4.0525e+06	45291.3	2.30347e+08	896951
Com_4845_neg	(plusmn)19,20-DiHDPA	-	N	C22H34O4	362.246	361.237	4.7317	[M-H]-	5.717	0.62	2	C18	Lipids and lipid-like molecules	脂质和类脂分子	Fatty Acyls	脂肪酰类	Fatty acids and conjugates	脂肪酸和结合物	-	-	-	-	-	-	-	-	LMFA04000043	Fatty Acyls [FA]	Docosanoids [FA04]	Other Docosanoids [FA0400]	-	CCC(C(CC=CCC=CCC=CCC=CCC=CCCC(=O)O)O)O	FFXKPSNQCPNORO-MBYQGORISA-N	2.38262	1.25255	0.0146911	0.763889	1.24234	up	832955	3.62077e+06	3.98829e+06	408778	1.79341e+06	1.42009e+06	1.72431e+06	760252	560585	790359
Com_6171_neg	Albofungin	-	N	C27H24N2O9	520.148	519.145	8.13385	[M-H]-	5.514	0.65	2	C18	Organoheterocyclic compounds	有机杂环化合物	Benzopyrans	苯并吡喃类	1-benzopyrans	1-苯并吡喃	-	-	-	-	-	-	-	-	-	-	-	-	-	CC1=CC2=CC3=C(C4=C(C5=C(C6=C4C(C3)OCO6)C(=O)C7=C(O5)C(CCC7O)OC)O)C(=C2C(=O)N1N)O	LYKFTVCDYGGLGW-BFHYXJOUSA-N	0.444447	-1.16992	0.0146987	0.791667	1.34872	down	1.24448e+07	1.58035e+08	2.96119e+07	4.32222e+07	4.48603e+07	3.33167e+07	6.36085e+07	3.13537e+07	1.02212e+07	1.83179e+07
Com_2343_neg	N(PAI)-METHYL-L-HISTIDINE	N(PAI)-甲基-L-组氨酸	N	C7H11N3O2	169.085	168.078	2.0448	[M-H]-	5.223	0.56	2	C18	Organic acids and derivatives	有机酸及其衍生物	Carboxylic acids and derivatives	羧酸及其衍生物	Amino acids, peptides, and analogues	氨基酸、肽和类似物	-	-	-	-	-	-	-	-	-	-	-	-	-	O=C(O)C(N)CC1=CN=CN1C	JDHILDINMRGULE-LURJTMIESA-N	3.75655	1.90941	0.0147843	0.791667	1.12616	up	1.72442e+06	1.74967e+07	230614	1.19826e+07	439803	3.13651e+06	4.15984e+06	2.76473e+06	5.04945e+06	9.63088e+06
Com_5573_neg	Xerophilusin VI	-	N	C22H30O9	438.189	437.182	1.84113	[M-H]-	8.571	-	3	C18	Lipids and lipid-like molecules	脂质和类脂分子	Prenol lipids	异戊烯醇脂	Diterpenoids	二萜类	-	-	-	-	-	-	-	-	-	-	-	-	-	CC(=O)OCC1(CCC(C23C1C(C(C45C2C(CC(C4O)C(=C)C5=O)O)(OC3)O)O)O)C	KAJBZGXKODDWJH-QVCHIIRQSA-N	0.683719	-0.548525	0.0148634	0.784722	1.29942	down	161913	1.05827e+06	391408	61864.5	3.40981e+06	37017.7	1.30594e+06	243180	29029.9	151376
Com_6761_neg	10,11-Dihydro-chalcomycin	-	N	C35H58O14	702.383	701.372	5.02705	[M-H]-	6.396	-	3	C18	Phenylpropanoids and polyketides	苯丙素类和聚酮类	Macrolides and analogues	大环内酯类及其类似物	-	-	-	-	-	-	-	-	-	-	-	-	-	-	-	O1[C@H]2[C@@H]([C@H](OC(=O)/C=C/[C@@H]([C@H]([C@H](C[C@](C(=O)CC[C@H]12)(C)O)C)O[C@H]1[C@H]([C@@H](C[C@H](O1)C)OC)O)C)C)CO[C@H]1[C@@H]([C@@H]([C@@H]([C@H](O1)C)O)OC)OC	NMCJUPSZVLSVGC-WMYCWILFNA-N	0.309276	-1.69303	0.014882	0.763889	1.15349	down	317813	6.73613e+06	1.36523e+06	561761	4.62768e+06	89171.2	2.47676e+06	1.63517e+06	628871	122053
Com_6423_neg	HYDRANGENOSIDE C	-	N	C29H38O12	578.236	577.226	4.68479	[M-H]-	4.846	-	3	C18	Lipids and lipid-like molecules	脂质和类脂分子	Prenol lipids	异戊烯醇脂	Terpene glycosides	萜烯糖苷	-	-	-	-	-	-	-	-	-	-	-	-	-	O=C(OC)C1=COC(OC2OC(CO)C(O)C(O)C2O)C(C=C)C1CC3OC(CC(=O)C3)CCC4=CC=C(O)C=C4	GGNFGJZLCXTJLH-UHFFFAOYSA-N	2.24129	1.16433	0.014931	0.763889	1.19316	up	2.66491e+06	1.91916e+07	7.2138e+06	3.98731e+06	3.80244e+06	1.20985e+07	2.31206e+07	3.20922e+06	3.5561e+06	8.19044e+06
Com_580_neg	CMPF	3-羧基-4-甲基-5-丙基-2-呋喃丙酸	N	C12H16O5	240.1	239.093	0.34615	[M-H]-	5.486	0.60	1	C18	Lipids and lipid-like molecules	脂质和类脂分子	Fatty Acyls	脂肪酰类	Fatty acids and conjugates	脂肪酸和结合物	"86879-39-2"	HMDB0061112	Lipids and lipid-like molecules	Fatty Acyls	Fatty acids and conjugates	-	-	-	LMFA01150004	Fatty Acyls [FA]	Fatty Acids and Conjugates [FA01]	Heterocyclic fatty acids [FA0115]	123979	CCCC1=C(C(=C(O1)CCC(=O)O)C(=O)O)C	WMCQWXZMVIETAO-UHFFFAOYSA-N	2.18704	1.12898	0.0149331	0.777778	1.40189	up	5.79258e+06	2.78211e+07	1.69532e+07	4.34982e+06	1.03476e+07	8.84319e+06	1.61775e+07	3.94835e+06	3.39219e+06	5.48205e+06
Com_389_neg	(-)-Hydroxycitric acid	(-)-羟基柠檬酸	N	C6H8O8	208.022	207.016	5.68466	[M-H]-	2.891	0.50	1	C18	Organic acids and derivatives	有机酸及其衍生物	Carboxylic acids and derivatives	羧酸及其衍生物	Tricarboxylic acids and derivatives	三羧酸及其衍生物	"27750-10-3"	HMDB0031159	Organic acids and derivatives	Carboxylic acids and derivatives	Tricarboxylic acids and derivatives	-	-	-	LMFA01050511	Fatty Acyls [FA]	Fatty Acids and Conjugates [FA01]	Hydroxy fatty acids [FA0105]	-	OC(C(O)=O)C(O)(CC(O)=O)C(O)=O	ZMJBYMUCKBYSCP-UHFFFAOYSA-N	1.89315	0.920786	0.0149515	0.798611	1.09956	up	8.00755e+06	2.72269e+07	1.31996e+07	4.21196e+06	1.08599e+07	1.50626e+07	1.58678e+07	7.3718e+06	5.14638e+06	1.11923e+07
Com_3249_neg	D-Galactose 6-sulfate	-	N	C6H12O9S	260.02	259.013	0.95285	[M-H]-	1.224	0.68	2	C18	Organic oxygen compounds	有机氧化合物	Organooxygen compounds	有机氧化合物	Carbohydrates and carbohydrate conjugates	碳水化合物和碳水化合物结合物	-	-	-	-	-	-	C01067	-	-	-	-	-	-	C(C1C(C(C(C(O1)O)O)O)O)OS(=O)(=O)O	OKUVUONOJCDUJY-PHYPRBDBSA-N	0.462925	-1.11115	0.0150757	0.770833	1.20785	down	5.71338e+06	6.66397e+07	5.80308e+07	1.20784e+07	2.01614e+07	3.00701e+07	1.67931e+07	6.80564e+06	1.1576e+07	2.52185e+07
Com_6751_neg	Gagunin B	加古宁B	N	C38H60O11	692.414	691.405	2.27633	[M-H]-	8.245	-	3	C18	Organic acids and derivatives	有机酸及其衍生物	Carboxylic acids and derivatives	羧酸及其衍生物	Pentacarboxylic acids and derivatives	五羧酸及其衍生物	-	-	-	-	-	-	-	-	-	-	-	-	-	CCCC(=O)OC1CC2(C(C=C(C(C(C2OC(=O)CCC)OC(=O)C)O)C)C3C1(C(C(C3C(C)C)OC(=O)CCC)OC(=O)CCC)C)C	LCKCNCWURHWHMC-PAGTYLMPSA-N	0.364522	-1.45592	0.0151423	0.805556	1.41947	down	154479	1.89799e+07	1.00896e+06	1.23555e+06	3.60373e+06	1.11018e+07	1.3697e+07	615840	548619	5.21042e+06
Com_2533_neg	2-O-Methylascorbic acid	-	N	C7H10O6	190.048	189.041	0.51817	[M-H]-	2.228	0.58	2	C18	Organoheterocyclic compounds	有机杂环化合物	Dihydrofurans	二氢呋喃类	Furanones	呋喃酮类	"17860-87-6"	HMDB0240294	Organoheterocyclic compounds	Dihydrofurans	Furanones	-	-	-	-	-	-	-	54726398	[H][C@@]1(OC(=O)C(OC)=C1O)[C@@H](O)CO	JBXPKMHATRSERD-WVZVXSGGSA-N	0.391299	-1.35366	0.0152333	0.777778	1.39173	down	2.00876e+07	1.20633e+08	1.30833e+08	8.3408e+07	1.25109e+08	5.00961e+07	4.55412e+07	2.26667e+07	1.26279e+07	6.76811e+07
Com_4626_neg	Anomurine	-	N	C20H25NO4	343.178	342.169	5.25948	[M-H]-	6.66	0.57	2	C18	Organoheterocyclic compounds	有机杂环化合物	Isoquinolines and derivatives	异喹啉及其衍生物	Benzylisoquinolines	苄基异喹啉	"78478-27-0"	HMDB0030270	Organoheterocyclic compounds	Isoquinolines and derivatives	Benzylisoquinolines	-	-	-	-	-	-	-	157218	COC1=CC=C(CC2NCCC3=C(OC)C(OC)=C(OC)C=C23)C=C1	CMQSBRRTRZPLHE-UHFFFAOYSA-N	0.322907	-1.63081	0.0153622	0.798611	1.40485	down	383412	1.60016e+07	1.3683e+06	2.36167e+06	4.56701e+06	1.24547e+07	1.87649e+07	65709.5	1.33118e+06	6.64781e+06
Com_493_neg	3,4-Dihydroxymandelaldehyde	3,4-二羟基扁桃醛	N	C8H8O4	168.042	227.056	1.23757	[M+CH3COOH-H]-	3.312	0.64	1	C18	Benzenoids	苯类化合物	Benzene and substituted derivatives	苯及其取代衍生物	Phenylacetaldehydes	苯乙醛类	"13023-73-9"	HMDB0006242	Benzenoids	Benzene and substituted derivatives	Phenylacetaldehydes	3,4-Dihydroxymandelaldehyde; 3,4-Dihydroxyphenylglycolaldehyde; DOPEGAL	C05577	map00350;map01100	-	-	-	-	151725	OC(C=O)C1=CC(O)=C(O)C=C1	YUGMCLJIWGEKCK-UHFFFAOYSA-N	0.523094	-0.934858	0.0154388	0.791667	1.25913	down	2.56354e+06	1.04043e+07	924905	648209	902148	3.86941e+06	3.86924e+06	2.43493e+06	1.21512e+06	1.3721e+06
Com_4310_neg	Butoctamide hydrogen succinate	-	N	C16H29NO5	315.205	314.198	0.79237	[M-H]-	6.439	-	3	C18	Lipids and lipid-like molecules	脂质和类脂分子	Fatty Acyls	脂肪酰类	Fatty acid esters	脂肪酸酯	-	-	-	-	-	-	C12946	-	-	-	-	-	-	CCCCC(CC)CNC(=O)CC(C)OC(=O)CCC(=O)O	CQONVBIGUJWUFE-UHFFFAOYSA-N	0.399728	-1.32291	0.0157251	0.791667	1.37568	down	1.01161e+06	1.03812e+07	6.75808e+06	1.35591e+06	2.81691e+06	5.67958e+06	7.96975e+06	90278.8	1.10404e+06	4.15113e+06
Com_6138_neg	Tricalysioside J	-	N	C26H42O10	514.278	513.269	2.92896	[M-H]-	5.188	-	3	C18	Lipids and lipid-like molecules	脂质和类脂分子	Prenol lipids	异戊烯醇脂	Terpene glycosides	萜烯糖苷	-	-	-	-	-	-	-	-	-	-	-	-	-	CC12CCC(C(C1CCC34C2CCC(C3)C(C4O)(COC5C(C(C(C(O5)CO)O)O)O)O)(C)C=O)O	XONCAQDLETZSOJ-WKKNDZIMSA-N	2.86305	1.51755	0.0159635	0.763889	1.20061	up	1.60655e+06	1.78241e+07	3.74821e+06	922373	4.20175e+06	9.74822e+06	500030	1.91922e+06	2.37296e+06	4.87382e+06
Com_3420_neg	Ribose-1-arsenate	核糖-1-砷酸	N	C5H11AsO8	273.967	272.959	2.48512	[M-H]-	1.147	-	3	C18	Organic oxygen compounds	有机氧化合物	Organooxygen compounds	有机氧化合物	Carbohydrates and carbohydrate conjugates	碳水化合物和碳水化合物结合物	"-"	HMDB0012285	Organic oxygen compounds	Organooxygen compounds	Carbohydrates and carbohydrate conjugates	-	-	map00760	-	-	-	-	25201247	OCC1OC(O[As](O)(O)=O)C(O)C1O	RYJJOMQPAAUFBF-UHFFFAOYSA-N	7.72781	2.95006	0.0159909	0.784722	1.20367	up	5.98439e+07	8.34272e+08	1.33025e+06	608059	1.64773e+06	3.51386e+07	4.91792e+08	7.98792e+06	2.78415e+07	7.91756e+06
Com_3255_neg	Glutamylhydroxyproline	-	N	C10H16N2O6	260.101	259.094	0.43615	[M-H]-	2.809	-	3	C18	Organic acids and derivatives	有机酸及其衍生物	Carboxylic acids and derivatives	羧酸及其衍生物	Amino acids, peptides, and analogues	氨基酸、肽和类似物	"33740-96-4"	HMDB0011161	Organic acids and derivatives	Carboxylic acids and derivatives	Amino acids, peptides, and analogues	-	-	-	-	-	-	-	25227055	N[C@@H](CCC(O)=O)C(=O)N1C[C@H](O)C[C@H]1C(O)=O	NRSOKLBABRGMGJ-VQVTYTSYSA-N	2.65425	1.40831	0.0162567	0.819444	1.11278	up	1.19419e+07	5.5639e+07	5.67692e+06	2.34616e+06	2.835e+06	1.44425e+07	1.18092e+07	6.69122e+06	2.31982e+07	1.64583e+07
Com_6525_neg	Torvoside G	-	N	C34H56O9	608.392	607.386	1.83248	[M-H]-	8.956	-	3	C18	Lipids and lipid-like molecules	脂质和类脂分子	Glycerolipids	甘油脂	Triradylcglycerols	三酰基甘油	"184777-22-8"	HMDB0030337	Lipids and lipid-like molecules	Glycerolipids	Triradylcglycerols	-	-	-	-	-	-	-	4290702	COC1(CCC(C)COC2OC(CO)C(O)C(O)C2O)OC2CC3C4CCC5CC(=O)CCC5(C)C4CCC3(C)C2C1C	BDENGJXHUIIQRH-UHFFFAOYSA-N	0.376586	-1.40895	0.0162688	0.8125	1.27387	down	6.21147e+06	1.00893e+08	1.241e+07	9.17993e+06	1.15078e+07	6.22356e+07	7.65385e+07	2.24117e+07	3.937e+06	7.73142e+07
Com_3659_neg	Xanthosine	黄嘌呤核苷	N	C10H12N4O6	284.076	283.069	1.46481	[M-H]-	4.516	1.00	2	C18	Nucleosides, nucleotides, and analogues	核苷、核苷酸和类似物	Purine nucleosides	嘌呤核苷	-	-	"146-80-5"	HMDB0000299	Nucleosides, nucleotides, and analogues	Purine nucleosides	-	Xanthosine	C01762	map00230;map00232;map01065;map01100;map01110;map01232;map02010	-	-	-	-	-	OC=1N=C(O)C=2N=CN(C2N1)C3OC(CO)C(O)C3O	UBORTCNDUKBEOP-UUOKFMHZSA-N	2.45481	1.29561	0.0165141	0.784722	1.13227	up	8.14354e+07	1.74813e+08	3.51068e+08	3.55528e+08	7.42901e+08	2.87455e+08	8.54279e+06	9.65815e+07	9.52328e+07	1.24772e+08
Com_4991_neg	S-(2-Hydroxy-3-buten-1-yl)glutathione	S-(2-羟基-3-丁烯-1-基)谷胱甘肽	N	C14H23N3O7S	377.126	376.119	1.30508	[M-H]-	4.73	0.56	2	C18	Organic acids and derivatives	有机酸及其衍生物	Carboxylic acids and derivatives	羧酸及其衍生物	Amino acids, peptides, and analogues	氨基酸、肽和类似物	"-"	HMDB0244552	Organic acids and derivatives	Carboxylic acids and derivatives	Amino acids, peptides, and analogues	-	-	-	-	-	-	-	53762871	NC(CCC(=O)NC(CSCC(O)C=C)C(=O)NCC(O)=O)C(O)=O	DJDZSKKPHYBDRV-UHFFFAOYSA-N	5.99511	2.58379	0.0165177	0.75	1.25963	up	3.9721e+06	2.63467e+06	9.81823e+07	2.55294e+07	8.37374e+07	1.05286e+07	3.22155e+06	1.75835e+06	1.14192e+06	6.72299e+06
Com_4979_neg	Shermilamine D	-	N	C21H20N4OS	376.136	375.131	6.86159	[M-H]-	5.361	-	3	C18	Organoheterocyclic compounds	有机杂环化合物	Quinolines and derivatives	喹啉及其衍生物	Benzoquinolines	苯并喹啉类	-	-	-	-	-	-	-	-	-	-	-	-	-	CN(C)CCC1=C2C3=C(C=CN=C3C4=C1SCC(=O)N4)C5=CC=CC=C5N2	GNFZXVRWYHFYNY-UHFFFAOYSA-N	1.90646	0.930894	0.0165589	0.784722	1.18788	up	7.85869e+06	3.52559e+07	1.96907e+07	1.72341e+07	1.77686e+07	2.20208e+07	4.45886e+07	9.36691e+06	1.41247e+07	2.62151e+07
Com_5657_neg	Dodecanyl oroxylopterocarpan	-	N	C30H40O3	448.298	447.295	9.82005	[M-H]-	6.494	-	3	C18	Phenylpropanoids and polyketides	苯丙素类和聚酮类	Isoflavonoids	异黄酮类	Furanoisoflavonoids	呋喃异黄酮	-	-	-	-	-	-	-	-	-	-	-	-	-	CCCCCCCCCCCCC1(CC2=CC3=C(C=C2O1)OCC4C3OC5=CC=CC=C45)C	PRWGICJLJGNZQN-JPHFWNGBSA-N	5.29909	2.40574	0.016575	0.770833	1.27805	up	2.28978e+06	2.61108e+07	2.40896e+08	4.51113e+07	2.52848e+08	1.7882e+07	2.15507e+07	2.21381e+07	6.36607e+06	3.70727e+07
Com_1203_neg	Zearalanone	玉米赤霉酮	N	C18H24O5	320.162	319.153	7.59278	[M-H]-	4.837	-	3	C18	Phenylpropanoids and polyketides	苯丙素类和聚酮类	Macrolides and analogues	大环内酯类及其类似物	Zearalenones	玉米赤霉烯酮	"5975-78-0"	HMDB0259993	Phenylpropanoids and polyketides	Macrolides and analogues	Zearalenones	-	C14754	-	-	-	-	-	-	CC1CCCC(=O)CCCCCC2=C(C(=CC(=C2)O)O)C(=O)O1	APJDQUGPCJRQRJ-LBPRGKRZSA-N	2.63243	1.3964	0.0166055	0.777778	1.20513	up	313055	2.4022e+06	1.02661e+06	878224	518274	1.38934e+06	2.9608e+06	319687	400313	623462
Com_6056_neg	Lysyl-aspartyl-glutamyl-leucine	赖氨酰-天冬氨酰-谷氨酰-亮氨酸	N	C21H37N5O9	503.259	502.253	1.56336	[M-H]-	5.38	-	3	C18	Organic acids and derivatives	有机酸及其衍生物	Carboxylic acids and derivatives	羧酸及其衍生物	Amino acids, peptides, and analogues	氨基酸、肽和类似物	"-"	HMDB0247848	Organic acids and derivatives	Carboxylic acids and derivatives	Amino acids, peptides, and analogues	-	-	-	-	-	-	-	21881171	CC(C)CC(NC(=O)C(CCC(O)=O)NC(=O)C(CC(O)=O)NC(=O)C(N)CCCCN)C(O)=O	JBFQOLHAGBKPTP-UHFFFAOYSA-N	2.75229	1.46063	0.0166681	0.8125	1.28187	up	4.67141e+06	3.16489e+07	1.55881e+07	5.36529e+06	2.46981e+07	2.39207e+07	1.25132e+06	6.01476e+06	1.69054e+07	1.83897e+07
Com_6372_neg	Glabcensin O	光甘菌素O	N	C29H42O11	566.273	565.271	9.2822	[M-H]-	5.497	-	3	C18	Lipids and lipid-like molecules	脂质和类脂分子	Prenol lipids	异戊烯醇脂	Diterpenoids	二萜类	-	-	-	-	-	-	-	-	-	-	-	-	-	[C@H]1([C@@H](C([C@@H]2[C@@](C1)([C@H]1[C@@]3([C@H]([C@@H]2OC(=O)C)O)C[C@@H](C[C@@H]1OC(=O)C)[C@H](C3=O)COC)C)(C)C)OC(=O)C)OC(=O)C	GEBGPSOVDACJMU-DHXBIMLJNA-N	3.03181	1.60018	0.0166752	0.770833	1.02888	up	1.05889e+06	1.28852e+07	5.59086e+06	1.54736e+07	1.64139e+06	2.09414e+07	8.54551e+06	4.23537e+06	7.39119e+06	6.03941e+06
Com_1751_neg	Dichlorisone acetate	糊状叶绿素	N	C23H28Cl2O5	454.131	453.12	9.67405	[M-H]-	1.316	0.82	2	C18	Lipids and lipid-like molecules	脂质和类脂分子	Steroids and steroid derivatives	类固醇和类固醇衍生物	Pregnane steroids	妊娠类固醇	"79-61-8"	-	-	-	-	-	D07815	-	-	-	-	-	-	CC(=O)OCC(=O)C1(CCC2C1(CC(C3(C2CCC4=CC(=O)C=CC43C)Cl)Cl)C)O	YNNURTVKPVJVEI-GSLJADNHSA-N	2.59215	1.37415	0.0166804	0.736111	1.12101	up	1.44365e+07	7.15969e+07	1.77099e+07	6.37563e+06	9.96227e+06	3.05593e+07	5.34556e+07	1.08974e+07	1.1983e+07	1.56668e+07
Com_4036_neg	H-LEU-LEU-GLY-OH	-	N	C14H27N3O4	301.2	300.193	1.53428	[M-H]-	5.554	0.75	2	C18	Organic acids and derivatives	有机酸及其衍生物	Carboxylic acids and derivatives	羧酸及其衍生物	Amino acids, peptides, and analogues	氨基酸、肽和类似物	"4464-36-2"	-	-	-	-	-	-	-	-	-	-	-	-	CC(C)CC(C(=O)NC(CC(C)C)C(=O)NCC(=O)O)N	YOKVEHGYYQEQOP-QWRGUYRKSA-N	2.56316	1.35792	0.0170818	0.777778	1.21056	up	7.20956e+06	3.63413e+07	4.22315e+06	7.55673e+06	4.5819e+06	4.69891e+07	1.71061e+07	1.77601e+07	2.60368e+07	5.43761e+07
Com_4212_neg	3',4'-Methylenedioxy-[2'',3'':7,8]furanoflavanone	-	N	C18H12O5	308.068	307.062	3.03185	[M-H]-	1.272	-	3	C18	Phenylpropanoids and polyketides	苯丙素类和聚酮类	Flavonoids	黄酮类化合物	Furanoflavonoids and dihydrofuranoflavonoids	呋喃类黄酮和二氢呋喃类黄酮	-	-	-	-	-	-	-	-	LMPK12140068	Polyketides [PK]	Flavonoids [PK12]	Flavanones [PK1214]	-	C1C(OC2=C(C1=O)C=CC3=C2C=CO3)C4=CC5=C(C=C4)OCO5	SXFFQMAXCHJUIA-UHFFFAOYSA-N	3.15938	1.65964	0.0172417	0.729167	1.18094	up	2.5636e+06	1.35167e+07	1.06991e+06	1.47432e+06	1.248e+06	4.4651e+06	1.51298e+07	1.32135e+06	1.65423e+06	2.10902e+06
Com_6327_neg	Hemsine A	-	N	C32H39N5O4	557.3	556.29	6.09578	[M-H]-	5.371	-	3	C18	Organic acids and derivatives	有机酸及其衍生物	Carboxylic acids and derivatives	羧酸及其衍生物	Amino acids, peptides, and analogues	氨基酸、肽和类似物	-	-	-	-	-	-	-	-	-	-	-	-	-	CCC(C)C1C(=O)NC=CC2=CC=C(C=C2)OC3CCN(C3C(=O)N1)C(=O)C(CC4=CNC5=CC=CC=C54)N(C)C	FVNFFLRFGDISJF-RSTKNPTGSA-N	2.81299	1.4921	0.0172537	0.736111	1.16782	up	6.16356e+06	4.14013e+07	2.67541e+07	8.81794e+06	1.26085e+07	3.55696e+07	7.68016e+07	8.46263e+06	8.96079e+06	1.66068e+07
Com_357_neg	L-Leucyl-L-alanine	L-亮氨酸-L-丙氨酸	N	C9H18N2O3	202.132	201.124	0.35219	[M-H]-	4.519	0.84	1	C18	Organic acids and derivatives	有机酸及其衍生物	Carboxylic acids and derivatives	羧酸及其衍生物	Amino acids, peptides, and analogues	氨基酸、肽和类似物	"7298-84-2"	HMDB0028922	Organic acids and derivatives	Carboxylic acids and derivatives	Amino acids, peptides, and analogues	-	-	-	-	-	-	-	81721	CC(C)C[C@H](N)C(=O)N[C@@H](C)C(O)=O	HSQGMTRYSIHDAC-BQBZGAKWSA-N	1.94283	0.958163	0.0172543	0.763889	1.07535	up	2.14872e+06	1.16364e+07	3.34527e+06	2.87869e+06	4.96447e+06	1.46503e+07	4.71435e+06	3.77756e+06	7.87203e+06	1.10902e+07
Com_5185_neg	Lucidamine A	-	N	C23H23NO5	393.158	392.147	9.15248	[M-H]-	4.999	0.83	2	C18	Alkaloids and derivatives	生物碱及其衍生物	Benzophenanthridine alkaloids	苯并菲啶生物碱	Dihydrobenzophenanthridine alkaloids	二氢苯并菲啶生物碱	-	-	-	-	-	-	-	-	-	-	-	-	-	CC(=O)CC1C2=C(C=CC(=C2OC)OC)C3=C(N1C)C4=CC(=C(C=C4C=C3)O)O	OZFFCUIRRDOAHH-KRWDZBQOSA-N	2.29683	1.19964	0.0173444	0.777778	1.2441	up	1.42354e+06	7.6404e+06	969589	1.14553e+06	2.08971e+06	3.26822e+06	2.75623e+06	1.37318e+06	1.28726e+06	3.68595e+06
Com_6729_neg	PC(22:6(4Z,7Z,11E,13Z,15E,19Z)-2OH(10S,17)/2:0)	磷脂酰胆碱(22:6(4Z,7Z,11E,13Z,15E,19Z)-2OH(10S,17)/2:0)	N	C32H52NO10P	641.333	676.308	7.86729	[M+Cl]-	5.908	-	3	C18	-	-	-	-	-	-	"-"	HMDB0288887	-	-	-	-	-	-	-	-	-	-	-	[H][C@@](COC(=O)CC\C=C/C\C=C/C[C@H](O)\C=C\C=C/C=C/[C@H](O)C\C=C/CC)(COP([O-])(=O)OCC[N+](C)(C)C)OC(C)=O	FHCMBRRTIRRFAL-DDSQIHSTSA-N	0.378899	-1.40012	0.0173922	0.756944	1.27488	down	1.08129e+07	2.06652e+07	2.28712e+07	2.5785e+07	2.8051e+07	4.57191e+06	1.04107e+07	1.19321e+07	1.71146e+06	5.87078e+06
Com_3435_neg	N6-Etheno 2'-deoxyadenosine	N6-亚乙烯基-2'-脱氧腺苷	N	C12H13N5O3	275.102	274.093	3.83843	[M-H]-	5.147	-	3	C18	Organoheterocyclic compounds	有机杂环化合物	Imidazopyrimidines	咪唑并嘧啶类	Purines and purine derivatives	嘌呤和嘌呤衍生物	"-"	HMDB0244258	Organoheterocyclic compounds	Imidazopyrimidines	Purines and purine derivatives	-	-	-	-	-	-	-	4250940	OCC1OC(CC1O)N1C=NC2=C1N=CN1C=CN=C21	XQQIMTUYVDUWKJ-UHFFFAOYSA-N	2.17344	1.11998	0.0174085	0.75	1.17628	up	2.05193e+07	9.78305e+07	4.7363e+07	1.06694e+07	2.51557e+07	3.90468e+07	6.90323e+07	2.11683e+07	1.58382e+07	2.5635e+07
Com_6325_neg	Chaetoglobosin M	-	N	C34H40N2O5	556.294	555.287	1.51176	[M-H]-	5.369	-	3	C18	Alkaloids and derivatives	生物碱及其衍生物	Cytochalasans	细胞松弛素	Chaetoglobosins	毛壳球蛋白	-	-	-	-	-	-	-	-	-	-	-	-	-	CCC1C2C(NC(=O)C23C(C=CCC(C=C(C(=O)C(=O)CCC3=O)C)C)C4C1(O4)C)C(C)C5=CNC6=CC=CC=C65	LUGZLGYIMRDLBT-XRGXHHQQSA-N	2.85154	1.51174	0.0174262	0.736111	1.14994	up	3.86323e+07	2.3924e+08	1.28016e+08	6.67488e+07	2.6546e+07	2.08603e+08	3.8832e+08	4.47172e+07	5.50032e+07	6.204e+07
Com_102_neg	L-Lysine	L-赖氨酸	N	C6H14N2O2	146.106	145.099	2.2645	[M-H]-	1.194	1.00	1	C18	Organic acids and derivatives	有机酸及其衍生物	Carboxylic acids and derivatives	羧酸及其衍生物	Amino acids, peptides, and analogues	氨基酸、肽和类似物	"56-87-1"	HMDB0000182	Organic acids and derivatives	Carboxylic acids and derivatives	Amino acids, peptides, and analogues	L-Lysine; Lysine acid; 2,6-Diaminohexanoic acid	C00047	map00300;map00310;map00470;map00780;map00960;map00970;map00997;map01060;map01064;map01100;map01110;map01120;map01210;map01230;map02010;map04974	-	-	-	-	5962	NCCCC[C@H](N)C(O)=O	KDXKERNSBIXSRK-YFKPBYRVSA-N	1.89986	0.925892	0.0175852	0.770833	1.17845	up	6.73155e+06	1.8755e+07	4.82531e+07	3.07801e+07	3.28006e+07	1.70675e+07	1.15583e+07	1.25973e+07	1.18239e+07	3.0312e+07
Com_1463_neg	8-[(diethylamino)methyl]-7-hydroxy-3-(2-methoxyphenyl)-2-methyl-4H-chromen-4-one	8-[（二乙氨基）甲基]-7-羟基-3-（2-甲氧基苯基）-2-甲基-4H-色烯-4-酮	N	C22H25NO4	367.178	366.167	9.94227	[M-H]-	5.172	-	3	C18	Phenylpropanoids and polyketides	苯丙素类和聚酮类	Isoflavonoids	异黄酮类	Isoflav-2-enes	异黄-2-烯	"848764-18-1"	-	-	-	-	-	-	-	-	-	-	-	16422044	CCN(CC)CC1=C(C=CC2=C1OC(=C(C2=O)C3=CC=CC=C3OC)C)O	VBGUHEWZVPYVDR-UHFFFAOYSA-N	2.56857	1.36096	0.0176737	0.784722	1.27278	up	388544	2.1682e+06	503860	217531	734800	2.24784e+06	143751	904466	2.2101e+06	3.00034e+06
Com_7244_neg	undec-10-enoyl-CoA	十一碳-10-烯酰辅酶A	N	C32H54N7O17P3S	933.251	932.236	8.55859	[M-H]-	1.322	-	3	C18	-	-	-	-	-	-	"-"	HMDB0300959	-	-	-	-	-	-	-	-	-	-	-	CC(C)(COP(O)(=O)OP(O)(=O)OCC1OC(C(O)C1OP(O)(O)=O)N1C=NC2=C1N=CN=C2N)C(O)C(=O)NCCC(=O)NCCSC(=O)CCCCCCCCC=C	KJESHOWGFISTIW-UHFFFAOYSA-N	3.17724	1.66778	0.0178069	0.770833	1.12672	up	385097	2.41322e+06	2.06047e+06	446221	1.52978e+06	4.08869e+06	5.73896e+06	1.14704e+06	645113	848225
Com_6409_neg	Sulfobacin B	-	N	C32H65NO5S	575.458	574.457	9.65885	[M-H]-	10.02	-	3	C18	Lipids and lipid-like molecules	脂质和类脂分子	Fatty Acyls	脂肪酰类	Fatty amides	脂肪酰胺	-	-	-	-	-	-	-	-	LMSP01080067	Sphingolipids [SP]	Sphingoid bases [SP01]	Sphingoid base analogs [SP0108]	-	CC(C)CCCCCCCCCCCC(C(CS(=O)(=O)O)NC(=O)CCCCCCCCCCCC(C)C)O	JICKJYGLSKDGIC-IOWSJCHKSA-N	0.359132	-1.47742	0.0178784	0.770833	1.20485	down	478478	5.88395e+06	29013.5	479082	225879	3.14278e+06	1.43227e+07	2.71816e+06	6.62508e+06	8.70024e+06
Com_5186_neg	6-methoxyspirotryprostatin B	6-甲氧基螺环前列腺素B	N	C22H23N3O4	393.169	392.159	7.0727	[M-H]-	5.135	-	3	C18	Organic acids and derivatives	有机酸及其衍生物	Carboxylic acids and derivatives	羧酸及其衍生物	Amino acids, peptides, and analogues	氨基酸、肽和类似物	-	-	-	-	-	-	-	-	-	-	-	-	-	CC(=CC1C2(C=C3N1C(=O)C4CCCN4C3=O)C5=C(C=C(C=C5)OC)NC2=O)C	UHQKDPCPFNXIDU-ZJBJCVSYSA-N	2.33321	1.22231	0.0179969	0.770833	1.14075	up	2.36285e+06	9.84785e+06	826772	401331	786526	2.58087e+06	186250	1.37038e+06	3.83287e+06	2.978e+06
Com_6754_neg	Euphodendrophane E	-	N	C38H50O12	698.33	697.326	4.8993	[M-H]-	10.268	0.64	2	C18	Lipids and lipid-like molecules	脂质和类脂分子	Prenol lipids	异戊烯醇脂	Diterpenoids	二萜类	-	-	-	-	-	-	-	-	-	-	-	-	-	CCC(=O)OC1C(CC2(C1C(C(=C)C(C(C(C(C=CC(C2=O)C)(C)C)OC(=O)C)OC(=O)C3=CC=CC=C3)OC(=O)C(C)C)OC(=O)C)O)C	AJDFLYUZLBJRGW-JGZNVUOESA-N	0.635521	-0.653989	0.0181646	0.770833	1.35642	down	2.00316e+06	4.52471e+07	331336	270550	636845	2.51556e+06	8.3981e+06	936894	3.64546e+06	1.14366e+07
Com_6780_neg	Cratoxyarborequinone A	-	N	C44H46O9	718.314	717.302	6.26363	[M-H]-	6.023	-	3	C18	Benzenoids	苯类化合物	Anthracenes	蒽类	Anthraquinones	蒽醌类	-	-	-	-	-	-	-	-	-	-	-	-	-	CC1=CC2=C(C(=C1)O)C(=O)C3=C(C(=C(C=C3C2=O)OC)C(CC(C)C)C4=C(C=C(C(=C4O)C(=O)C5=CC=CC=C5)O)OCC=C(C)CCC=C(C)C)O	RVMDRFGVGIPJRT-PCLIKHOPSA-N	0.398854	-1.32607	0.0184009	0.777778	1.18403	down	2.43597e+06	1.55676e+07	1.58295e+06	232464	1.10778e+06	9.39425e+06	1.29721e+07	1.38408e+06	1.64073e+06	3.34228e+06
Com_5615_neg	12beta-hydroxy-13alpha-methoxyverruculogen TR-2	-	N	C23H29N3O6	443.206	442.195	7.58076	[M-H]-	4.939	-	3	C18	Lipids and lipid-like molecules	脂质和类脂分子	Glycerophospholipids	甘油磷脂	Glycerophosphates	甘油磷酸酯类	"-"	-	-	-	-	-	-	-	-	-	-	-	-	-	IQQGHQDLZFLSGU-YZQOHXRLSA-N	2.21902	1.14992	0.0184607	0.791667	1.10394	up	2.5475e+06	2.81961e+07	8.41147e+06	6.58613e+06	5.85685e+06	1.60164e+07	7.68413e+06	5.34284e+06	7.38593e+06	1.66842e+07
Com_5087_neg	Ecadotril	依卡曲尔	N	C21H23NO4S	385.135	384.13	7.48116	[M-H]-	5.119	-	3	C18	Organic acids and derivatives	有机酸及其衍生物	Carboxylic acids and derivatives	羧酸及其衍生物	Amino acids, peptides, and analogues	氨基酸、肽和类似物	"112573-73-6"	HMDB0251682	Organic acids and derivatives	Carboxylic acids and derivatives	Amino acids, peptides, and analogues	-	-	-	-	-	-	-	107751	CC(=O)SCC(CC1=CC=CC=C1)C(=O)NCC(=O)OCC1=CC=CC=C1	ODUOJXZPIYUATO-UHFFFAOYSA-N	0.511448	-0.96734	0.018476	0.763889	1.17003	down	1.49378e+06	9.54272e+06	3.55705e+06	2.22554e+06	2.17823e+06	4.39203e+06	1.19693e+07	1.49031e+06	1.8597e+06	3.22156e+06
Com_6186_neg	Chenodeoxycholylmethionine	-	N	C29H49NO5S	523.333	522.327	1.81037	[M-H]-	7.298	-	3	C18	Lipids and lipid-like molecules	脂质和类脂分子	Steroids and steroid derivatives	类固醇和类固醇衍生物	Bile acids, alcohols and derivatives	胆汁酸、醇及其衍生物	"-"	HMDB0242403	Lipids and lipid-like molecules	Steroids and steroid derivatives	Bile acids, alcohols and derivatives	-	-	-	-	-	-	-	14622731	CSCCC(NC(=O)CCC(C)C1CCC2C3C(O)CC4CC(O)CCC4(C)C3CCC12C)C(O)=O	CDNGTOVFEUSMMG-UHFFFAOYSA-N	2.20505	1.14081	0.0184791	0.777778	1.20254	up	6.99638e+06	5.27346e+07	3.85214e+07	8.82797e+06	3.40763e+07	1.93942e+07	3.55399e+07	3.13781e+07	9.25722e+07	2.67435e+07
Com_4919_neg	Lupinol C	-	N	C20H18O7	370.105	369.098	0.58278	[M-H]-	5.438	-	3	C18	Phenylpropanoids and polyketides	苯丙素类和聚酮类	Isoflavonoids	异黄酮类	Coumaronochromones	香豆色酮	-	-	-	-	-	-	-	-	-	-	-	-	-	CC(=CCC1=C(C2=C(C=C1O)OC3C(C2=O)(C4=C(O3)C=C(C=C4)O)O)O)C	BGGHUJKZYHZOPN-PMACEKPBSA-N	0.446125	-1.16448	0.0186673	0.784722	1.2157	down	1.87755e+06	8.70597e+06	3.16324e+06	1.38422e+06	2.00124e+06	3.84737e+06	7.6895e+06	1.34969e+06	925616	1.4165e+06
Com_1451_neg	6-[4-(isoquinoline-1-carbonyl)piperazin-1-yl]-3-methyl-1,2,3,4-tetrahydropyrimidine-2,4-dione	6-[4-(异喹啉-1-甲酰基)哌嗪-1-基]-3-甲基-1,2,3,4-四氢嘧啶-2,4-二酮	N	C19H19N5O3	365.149	364.143	4.79092	[M-H]-	5.764	-	3	C18	-	-	-	-	-	-	"2320888-50-2"	-	-	-	-	-	-	-	-	-	-	-	137967707	CN1C(=O)C=C(NC1=O)N2CCN(CC2)C(=O)C3=NC=CC4=CC=CC=C43	PYEMYFCJXHXXID-UHFFFAOYSA-N	0.446372	-1.16368	0.0189827	0.756944	1.32763	down	1.50153e+06	6.66565e+06	181584	1.24801e+06	413761	4.32847e+06	1.83988e+07	1.28376e+06	1.48938e+06	2.71366e+06
Com_4343_neg	Leu-Ala-Asp	亮氨酸-丙氨酸-天冬氨酸	N	C13H23N3O6	317.159	316.152	1.79027	[M-H]-	5.009	0.78	2	C18	Organic acids and derivatives	有机酸及其衍生物	Carboxylic acids and derivatives	羧酸及其衍生物	Amino acids, peptides, and analogues	氨基酸、肽和类似物	-	-	-	-	-	-	-	-	-	-	-	-	-	CC(C)CC(C(=O)NC(C)C(=O)NC(CC(=O)O)C(=O)O)N	ZRLUISBDKUWAIZ-CIUDSAMLSA-N	1.99111	0.99357	0.0190262	0.777778	1.18453	up	1.59874e+07	9.47607e+07	5.10269e+07	1.2084e+07	3.11545e+07	1.18367e+08	6.72839e+07	3.78555e+07	6.3884e+07	8.92871e+07
Com_353_neg	Tyrphostin 25	酪氨酸磷酸化抑制剂25	N	C10H6N2O3	202.038	201.03	0.55271	[M-H]-	5.535	0.71	1	C18	Benzenoids	苯类化合物	Phenols	酚类	Benzenetriols and derivatives	苯三醇及其衍生物	"118409-58-8"	HMDB0259357	Benzenoids	Phenols	Benzenetriols and derivatives	-	-	-	-	-	-	-	2061	C1=C(C=C(C(=C1O)O)O)C=C(C#N)C#N	YZOFLYUAQDJWKV-UHFFFAOYSA-N	0.11602	-3.10756	0.0190982	0.763889	1.20902	down	553090	1.0839e+06	5.03481e+06	326544	1.46593e+06	1.12192e+06	5.60303e+06	418399	912876	892303
Com_5410_neg	Spironolactone	螺内酯	N	C24H32O4S	416.202	415.198	6.90896	[M-H]-	6.35	0.73	2	C18	Lipids and lipid-like molecules	脂质和类脂分子	Steroids and steroid derivatives	类固醇和类固醇衍生物	Steroid lactones	类固醇内酯	"52-01-7"	HMDB0014565	Lipids and lipid-like molecules	Steroids and steroid derivatives	Steroid lactones	-	C07310	-	-	-	-	-	-	CC(=O)SC1CC2=CC(=O)CCC2(C3C1C4CCC5(C4(CC3)C)CCC(=O)O5)C	LXMSZDCAJNLERA-ZHYRCANASA-N	3.5435	1.82517	0.0192253	0.75	1.41526	up	6.13497e+07	1.25024e+09	2.38078e+08	9.18858e+07	1.14119e+08	6.64727e+08	4.89954e+08	1.00237e+08	4.13225e+07	1.94004e+08
Com_4631_neg	Cirsilineol	3′-甲氧基蓟黄素	N	C18H16O7	344.09	343.082	0.05274	[M-H]-	5.187	-	3	C18	Phenylpropanoids and polyketides	苯丙素类和聚酮类	Flavonoids	黄酮类化合物	O-methylated flavonoids	O-甲基化黄酮类化合物	"41365-32-6"	HMDB0303612	Phenylpropanoids and polyketides	Flavonoids	O-methylated flavonoids	-	C10032	-	LMPK12111249	Polyketides [PK]	Flavonoids [PK12]	Flavones and Flavonols [PK1211]	-	COC1=C(C=CC(=C1)C2=CC(=O)C3=C(C(=C(C=C3O2)OC)OC)O)O	VKOSQMWSWLZQPA-UHFFFAOYSA-N	2.09203	1.0649	0.0192306	0.743056	1.11306	up	936649	5.50777e+06	2.1688e+06	914861	1.36532e+06	1.79233e+06	2.6038e+06	743240	533774	1.08025e+06
Com_3165_neg	3-beta-D-Galactosyl-sn-glycerol	-	N	C9H18O8	254.1	253.093	1.46315	[M-H]-	1.353	0.75	2	C18	Lipids and lipid-like molecules	脂质和类脂分子	Glycerolipids	甘油脂	Glycosylglycerols	糖基甘油	-	HMDB0304157	Lipids and lipid-like molecules	Glycerolipids	Glycosylglycerols	3-beta-D-Galactosyl-sn-glycerol; Galactosylglycerol	C05401	map00052;map00561	-	-	-	-	-	C(C1C(C(C(C(O1)OCC(CO)O)O)O)O)O	NHJUPBDCSOGIKX-NTXXKDEISA-N	2.82273	1.49709	0.0192502	0.743056	1.15548	up	3.30316e+06	1.78204e+07	3.08873e+06	888678	4.24664e+06	7.81328e+06	1.37481e+07	2.40038e+06	2.33066e+06	5.18559e+06
Com_7256_neg	PGP(20:2(11Z,14Z)/PGF1alpha)	甘油磷酸甘油磷酸盐(20:2(11Z,14Z)/PGF1alpha)	N	C46H84O16P2	954.523	953.513	3.37808	[M-H]-	8.231	-	3	C18	-	-	-	-	-	-	"-"	HMDB0273427	-	-	-	-	-	-	-	-	-	-	-	CCCCC\C=C/C\C=C/CCCCCCCCCC(=O)OC[C@H](COP(O)(=O)OC[C@@H](O)COP(O)(O)=O)OC(=O)CCCCCC[C@H]1[C@@H](O)C[C@@H](O)[C@@H]1\C=C\[C@@H](O)CCCCC	JIMHSIOGKIAVPC-MSQLWGLBSA-N	0.352278	-1.50521	0.019284	0.805556	1.18124	down	164574	2.47107e+06	345983	411272	49467.4	1.1383e+06	671011	65754.3	42763.9	701729
Com_782_neg	Histidylleucine	L-组氨酰-L-亮氨酸	N	C12H20N4O3	268.154	267.146	0.21849	[M-H]-	3.02	0.87	1	C18	Organic acids and derivatives	有机酸及其衍生物	Carboxylic acids and derivatives	羧酸及其衍生物	Amino acids, peptides, and analogues	氨基酸、肽和类似物	"7763-65-7"	HMDB0028889	Organic acids and derivatives	Carboxylic acids and derivatives	Amino acids, peptides, and analogues	-	C05010	-	-	-	-	-	189008	CC(C)CC(C(=O)O)NC(=O)C(CC1=CN=CN1)N	MMFKFJORZBJVNF-UWVGGRQHSA-N	2.90337	1.53773	0.0194146	0.763889	1.25447	up	1.29617e+07	8.89604e+07	8.85667e+06	8.40966e+06	4.72407e+06	1.01817e+08	1.58687e+07	2.56864e+07	4.19929e+07	7.43339e+07
Com_151_neg	Pteridine-2,4(1H,3H)-dione	2,4-二羟基蝶啶	N	C6H4N4O2	164.033	163.027	2.76297	[M-H]-	2.897	0.79	1	C18	Organoheterocyclic compounds	有机杂环化合物	Pteridines and derivatives	蝶啶及其衍生物	-	-	"487-21-8"	HMDB0254198	Organoheterocyclic compounds	Pteridines and derivatives	-	-	C03212	-	-	-	-	-	-	O=C1NC(=O)C2=NC=CNC2=N1	UYEUUXMDVNYCAM-UHFFFAOYSA-N	1.9683	0.976947	0.0199429	0.784722	1.19192	up	4.82713e+06	1.38642e+07	8.30413e+06	2.00982e+06	6.4354e+06	8.82548e+06	1.17226e+07	4.58063e+06	4.21793e+06	6.82553e+06
Com_6236_neg	Trichotomine	臭梧桐碱	N	C30H20N4O6	532.138	531.136	8.97509	[M-H]-	5.161	-	3	C18	Organoheterocyclic compounds	有机杂环化合物	Indoles and derivatives	吲哚及其衍生物	Pyridoindoles	吡啶并吲哚	"53472-14-3"	-	-	-	-	-	C09247	-	-	-	-	-	-	C1C(N2C(=CC(=C2O)C3=CC4=C5C(=C6C=CC=CC6=N5)CC(N4C3=O)C(=O)O)C7=C1C8=CC=CC=C8N7)C(=O)O	LGVWLGJCDLVSOA-ZEQRLZLVSA-N	0.452364	-1.14444	0.0200494	0.763889	1.20149	down	329015	960296	968066	387072	297178	1.45408e+06	3.32782e+06	602698	490909	1.04491e+06
Com_4832_neg	Fosphenytoin	磷苯妥英	N	C16H15N2O6P	362.067	361.06	2.22545	[M-H]-	5.506	0.66	2	C18	Benzenoids	苯类化合物	Benzene and substituted derivatives	苯及其取代衍生物	Diphenylmethanes	二苯甲烷	"93390-81-9"	HMDB0015417	Benzenoids	Benzene and substituted derivatives	Diphenylmethanes	-	C07840	-	-	-	-	-	-	C1=CC=C(C=C1)C2(C(=O)N(C(=O)N2)COP(=O)(O)O)C3=CC=CC=C3	XWLUWCNOOVRFPX-UHFFFAOYSA-N	0.222245	-2.16978	0.0201356	0.722222	1.07363	down	494025	3.19962e+06	2.49918e+06	721955	3.25739e+06	2.61133e+06	1.80424e+06	61948	45466.1	1.2617e+06
Com_4688_neg	Flustrabromine	-	N	C17H21BrN2O	348.084	347.075	3.11829	[M-H]-	1.35	0.51	2	C18	Organoheterocyclic compounds	有机杂环化合物	Indoles and derivatives	吲哚及其衍生物	Indoles	吲哚	-	-	-	-	-	-	-	-	-	-	-	-	-	CC(C)(C=C)C1=C(C2=C(N1)C=C(C=C2)Br)CCN(C)C=O	XUIDYMLQEWHORM-UHFFFAOYSA-N	2.64962	1.40579	0.0201451	0.743056	1.21075	up	3.0513e+07	1.58711e+08	2.83314e+07	1.39835e+07	3.27463e+07	8.20338e+07	1.68125e+08	3.32414e+07	3.41616e+07	5.21879e+07
Com_2930_neg	Jioglutin C	-	N	C10H16O6	232.095	231.088	0.63909	[M-H]-	5.147	0.51	2	C18	Lipids and lipid-like molecules	脂质和类脂分子	Prenol lipids	异戊烯醇脂	Monoterpenoids	单萜类	-	-	-	-	-	-	-	-	-	-	-	-	-	COC1CC2C3C(O1)OCC3(C(C2O)O)O	LVAWHTOAFSCIIW-NEYBOIOJSA-N	1.82554	0.868327	0.0201798	0.743056	1.29626	up	5.12947e+06	2.78762e+07	1.75421e+07	1.01357e+07	1.07426e+07	1.13923e+07	1.48874e+07	3.49188e+06	5.14197e+06	7.34685e+06
Com_2244_neg	1,6-Hexanedithiol	1,6-己二硫醇	N	C6H14S2	150.054	149.047	5.44379	[M-H]-	4.711	-	3	C18	Organosulfur compounds	有机硫化合物	Thiols	硫醇类	Alkylthiols	烷基硫醇	"1191-43-1"	HMDB0031709	Organosulfur compounds	Thiols	Alkylthiols	-	-	-	-	-	-	-	14491	SCCCCCCS	SRZXCOWFGPICGA-UHFFFAOYSA-N	3.21217	1.68355	0.0203828	0.784722	1.15784	up	815493	2.84783e+07	9.00602e+06	6.04918e+06	4.24997e+06	2.76496e+06	45951.6	2.14869e+06	1.82008e+06	3.71036e+06
Com_1440_neg	8'-[(dimethylamino)methyl]-7'-hydroxy-2H,2'H-[3,4'-bichromene]-2,2'-dione	8'-[（二甲氨基）甲基]-7'-羟基-2H，2'H-[3,4'-双色烯]-2,2'-二酮	N	C21H17NO5	363.111	362.104	0.72174	[M-H]-	5.082	-	3	C18	Phenylpropanoids and polyketides	苯丙素类和聚酮类	Coumarins and derivatives	香豆素及其衍生物	Hydroxycoumarins	羟基香豆素	"859125-05-6"	-	-	-	-	-	-	-	-	-	-	-	5576743	CN(C)CC1=C(C=CC2=C1OC(=O)C=C2C3=CC4=CC=CC=C4OC3=O)O	POCHGLIMRJCEAL-UHFFFAOYSA-N	0.316276	-1.66074	0.020404	0.770833	1.38157	down	593145	1.53804e+06	2.4268e+06	754358	1.53341e+06	666213	1.54843e+06	398036	534928	841402
Com_5391_neg	Dichotomoside E	-	N	C20H30O9	414.189	413.182	0.70167	[M-H]-	6.216	0.51	2	C18	Organic oxygen compounds	有机氧化合物	Organooxygen compounds	有机氧化合物	Carbohydrates and carbohydrate conjugates	碳水化合物和碳水化合物结合物	-	-	-	-	-	-	-	-	-	-	-	-	-	CCCCOC(=O)CCC1=CC(=C(C=C1)OC2C(C(C(C(O2)CO)O)O)O)OC	XTIIKSGREOOAOR-XIKSMUEASA-N	2.77781	1.47395	0.0206572	0.736111	1.363	up	1.04551e+07	1.01325e+08	2.54879e+07	1.16247e+07	1.10747e+07	6.35272e+07	3.65201e+07	1.30388e+07	6.76659e+06	1.9688e+07
Com_2562_neg	1-isocyanato-2-methoxy-4-nitrobenzene	-	N	C8H6N2O4	194.033	193.024	8.60701	[M-H]-	1.981	-	3	C18	Benzenoids	苯类化合物	Benzene and substituted derivatives	苯及其取代衍生物	Nitrobenzenes	硝基苯类	-	-	-	-	-	-	-	-	-	-	-	-	-	COC1=C(C=CC(=C1)[N+](=O)[O-])N=C=O	VOTZJLLPYYCZRY-UHFFFAOYSA-N	6.34813	2.66633	0.020702	0.8125	1.32179	up	1.18041e+07	6.68158e+07	628579	54233.4	1.84774e+06	2.761e+07	4.53588e+07	5.46083e+06	8.09498e+06	4.20374e+06
Com_3393_neg	(+)-1-(9-Fluorenyl)ethyl chloroformate	氯甲酸(+)-1-(9-亚氟基)乙酯	N	C16H13ClO2	272.06	271.052	4.25769	[M-H]-	5.509	0.63	2	C18	Benzenoids	苯类化合物	Fluorenes	芴类	-	-	"107474-79-3"	HMDB0242239	Benzenoids	Fluorenes	-	-	-	-	-	-	-	-	115102	CC(OC(Cl)=O)C1C2=CC=CC=C2C2=CC=CC=C12	SFRVOKMRHPQYGE-UHFFFAOYSA-N	2.29426	1.19803	0.0208176	0.715278	1.1037	up	3.08266e+06	1.70742e+07	6.10091e+06	5.42987e+06	3.52399e+06	1.36421e+07	1.93017e+07	4.16421e+06	2.30213e+06	6.57103e+06
Com_2002_neg	Glycyrrhetic acid 3-O-beta-D-glucuronide	单葡萄糖醛酸甘草次酸	N	C36H54O10	646.372	645.363	1.60836	[M-H]-	8.325	0.67	1	C18	Organic acids and derivatives	有机酸及其衍生物	Carboxylic acids and derivatives	羧酸及其衍生物	Amino acids, peptides, and analogues	氨基酸、肽和类似物	"34096-83-8"	HMDB0037827	Lipids and lipid-like molecules	Prenol lipids	Terpene glycosides	-	-	-	-	-	-	-	-	CC1(C2CCC3(C(C2(CCC1OC4C(C(C(C(O4)C(=O)O)O)O)O)C)C(=O)C=C5C3(CCC6(C5CC(CC6)(C)C(=O)O)C)C)C)C	BOKUWBZDTDLPGM-UHFFFAOYSA-N	0.41446	-1.27069	0.020847	0.743056	1.34738	down	1.18674e+06	5.74251e+07	8.25463e+06	1.34775e+06	4.65404e+06	7.48506e+06	1.36518e+07	705170	304221	6.18572e+06
Com_6671_neg	soyasapogenol A monoglucuronide	大豆甾醇A单葡萄糖苷酸	N	C36H58O10	650.403	649.397	1.31083	[M-H]-	6.436	0.79	2	C18	Lipids and lipid-like molecules	脂质和类脂分子	Prenol lipids	异戊烯醇脂	Terpene glycosides	萜烯糖苷	-	-	-	-	-	-	-	-	-	-	-	-	-	CC1(CC2C3=CCC4C5(CCC(C(C5CCC4(C3(CCC2(C(C1O)O)C)C)C)(C)CO)OC6C(C(C(C(O6)C(=O)O)O)O)O)C)C	CZJIMKNMPZTDKL-KYCUXGCASA-N	0.510502	-0.970011	0.02085	0.770833	1.22211	down	1.92729e+06	3.08106e+07	2.43752e+06	5.5195e+06	3.03586e+06	2.16633e+07	1.46883e+07	1.83618e+06	3.24118e+06	8.2282e+06
Com_5141_neg	Roquefortine	-	N	C22H23N5O2	389.185	388.181	7.75694	[M-H]-	6.04	0.56	2	C18	Organoheterocyclic compounds	有机杂环化合物	Indoles and derivatives	吲哚及其衍生物	Pyrroloindoles	吡咯并吲哚	"58735-64-1"	HMDB0030381	Organoheterocyclic compounds	Indoles and derivatives	Pyrroloindoles	-	-	-	-	-	-	-	5935070	CC(C)(C=C)C12CC3N(C1NC1=C2C=CC=C1)C(=O)\C(NC3=O)=C/C1=CNC=N1	SPWSUFUPTSJWNG-CXUHLZMHSA-N	0.591395	-0.757806	0.020935	0.75	1.08006	down	3.57863e+07	1.68053e+08	5.06331e+07	3.45405e+07	3.98379e+07	3.87777e+07	1.32156e+08	1.73536e+07	3.9857e+07	3.76736e+07
Com_1101_neg	Bavachalcone	补骨脂查耳酮	N	C20H20O4	324.136	305.116	8.42677	[M-H-H2O]-	11.842	0.60	2	C18	Phenylpropanoids and polyketides	苯丙素类和聚酮类	Linear 1,3-diarylpropanoids	直链 1,3-二芳基丙烷	Chalcones and dihydrochalcones	查尔酮和二氢查尔酮	"28448-85-3"	HMDB0248885	Phenylpropanoids and polyketides	Linear 1,3-diarylpropanoids	Chalcones and dihydrochalcones	-	-	-	LMPK12120046	Polyketides [PK]	Flavonoids [PK12]	Chalcones and dihydrochalcones [PK1212]	480795	CC(C)=CCC1=CC(C(=O)C=CC2=CC=C(O)C=C2)=C(O)C=C1O	BLZGPHNVMRXDCB-UHFFFAOYSA-N	0.579261	-0.787715	0.0212044	0.770833	1.0764	down	628354	2.78891e+06	1.89586e+06	1.61009e+06	2.76216e+06	1.40738e+06	2.40369e+06	1.05038e+06	497763	1.8561e+06
Com_5656_neg	Xenortide B	-	N	C27H36N4O2	448.284	447.276	1.57958	[M-H]-	8.676	0.50	2	C18	Organic acids and derivatives	有机酸及其衍生物	Carboxylic acids and derivatives	羧酸及其衍生物	Amino acids, peptides, and analogues	氨基酸、肽和类似物	-	-	-	-	-	-	-	-	-	-	-	-	-	CC(C)CC(C(=O)N(C)C(CC1=CC=CC=C1)C(=O)NCCC2=CNC3=CC=CC=C32)NC	SOIIKURIVIWMKK-DQEYMECFSA-N	0.311292	-1.68366	0.0212611	0.763889	1.09049	down	839944	602245	149520	7.14396e+06	343836	4.24159e+06	146759	1.37497e+06	651616	2.2883e+06
Com_5372_neg	Dracunculifoside J	-	N	C19H24O10	412.137	411.127	5.74133	[M-H]-	5.192	0.55	2	C18	Organic oxygen compounds	有机氧化合物	Organooxygen compounds	有机氧化合物	Carbohydrates and carbohydrate conjugates	碳水化合物和碳水化合物结合物	-	-	-	-	-	-	-	-	-	-	-	-	-	CC(=O)C1=C(C=C2C(C(OC2=C1)C(=C)COC3C(C(C(C(O3)CO)O)O)O)O)O	PEXYZIFGXKLBEV-XJBBOAPUSA-N	2.25668	1.1742	0.0214187	0.763889	1.20151	up	1.54074e+06	2.50859e+07	1.04643e+07	7.63388e+06	5.33298e+06	4.99638e+06	721887	2.65034e+06	1.68509e+06	3.87239e+06
Com_2605_neg	Isoclavulanic acid	-	N	C8H9NO5	199.048	198.041	0.03465	[M-H]-	2.108	0.79	2	C18	Organic acids and derivatives	有机酸及其衍生物	Carboxylic acids and derivatives	羧酸及其衍生物	Amino acids, peptides, and analogues	氨基酸、肽和类似物	-	-	-	-	-	-	C11833	-	-	-	-	-	-	C1C2N(C1=O)C(C(=CCO)O2)C(=O)O	HZZVJAQRINQKSD-INJCQMSSSA-N	1.82766	0.870002	0.0214569	0.770833	1.056	up	8.47541e+06	4.231e+07	1.99516e+07	8.36319e+06	1.66184e+07	1.95723e+07	3.1927e+07	1.08021e+07	8.16784e+06	1.43527e+07
Com_3388_neg	Brassica oleracea Alkaloid	-	N	C13H9N3O2S	271.042	270.037	9.7107	[M-H]-	4.923	-	3	C18	Organic acids and derivatives	有机酸及其衍生物	Carboxylic acids and derivatives	羧酸及其衍生物	Amino acids, peptides, and analogues	氨基酸、肽和类似物	"-"	HMDB0033602	Organic acids and derivatives	Carboxylic acids and derivatives	Amino acids, peptides, and analogues	-	-	-	-	-	-	-	100978913	OC(=O)C1CSC2=NC=C3C(=NC4=CC=CC=C34)N12	CVIDYHVNYYVOGW-UHFFFAOYSA-N	0.490223	-1.02849	0.0214913	0.736111	1.24108	down	81614.3	4.73017e+06	2.43815e+06	154956	132752	1.70102e+06	3.92976e+06	152742	213460	235138
Com_3157_neg	Acetaminophen cystein	对乙酰氨基酚半胱氨酸	N	C11H14N2O3S	254.073	253.066	3.92055	[M-H]-	4.723	-	3	C18	Organic acids and derivatives	有机酸及其衍生物	Carboxylic acids and derivatives	羧酸及其衍生物	Amino acids, peptides, and analogues	氨基酸、肽和类似物	"-"	HMDB0060559	Organic acids and derivatives	Carboxylic acids and derivatives	Amino acids, peptides, and analogues	-	-	-	-	-	-	-	83997	CC(O)=NC1=CC=C(SC[C@H](N)C(O)=O)C=C1	ZOZXXYPCOKGXOE-JTQLQIEISA-N	4.7825	2.25777	0.021661	0.805556	1.14242	up	27609.3	4.78128e+06	6.25838e+06	1.4725e+06	4.3405e+06	874380	6.9209e+06	288086	3.01818e+06	2.93271e+06
Com_4164_neg	Leu-Asp-Gly	亮氨酸-天冬氨酸-甘氨酸	N	C12H21N3O6	303.143	302.136	1.67214	[M-H]-	5.242	0.67	2	C18	Organic acids and derivatives	有机酸及其衍生物	Carboxylic acids and derivatives	羧酸及其衍生物	Amino acids, peptides, and analogues	氨基酸、肽和类似物	-	-	-	-	-	-	-	-	-	-	-	-	-	CC(C)CC(C(=O)NC(CC(=O)O)C(=O)NCC(=O)O)N	ULXYQAJWJGLCNR-YUMQZZPRSA-N	2.10373	1.07295	0.0216772	0.784722	1.10771	up	4.99681e+06	4.52042e+07	1.9967e+07	1.49762e+07	1.66628e+07	6.88022e+07	3.41636e+07	1.36674e+07	1.55505e+07	4.33105e+07
Com_6270_neg	Integristerone A 25-acetate	-	N	C29H46O9	538.314	537.308	1.56762	[M-H]-	6.862	-	3	C18	Lipids and lipid-like molecules	脂质和类脂分子	Steroids and steroid derivatives	类固醇和类固醇衍生物	Bile acids, alcohols and derivatives	胆汁酸、醇及其衍生物	-	-	-	-	-	-	-	-	LMST01010587	Sterol Lipids [ST]	Sterols [ST01]	Cholesterol and derivatives [ST0101]	-	CC(=O)OC(C)(C)CCC(C(C)(C1CCC2(C1(CCC3C2=CC(=O)C4C3(C(C(C(C4)O)O)O)C)C)O)O)O	QMXDANIONYZQEX-NAIDWPAJSA-N	0.189493	-2.39979	0.0216791	0.770833	1.09965	down	5.65519e+07	1.32092e+08	6.32503e+06	472347	3.75157e+06	1.13814e+07	8.92464e+07	3.99566e+06	8.0864e+07	7.68249e+06
Com_6049_neg	Phenazostatin C	-	N	C30H22N4O4	502.164	501.16	6.42854	[M-H]-	5.777	0.51	2	C18	Organoheterocyclic compounds	有机杂环化合物	Diazanaphthalenes	二氮杂萘类	Benzodiazines	苯并二嗪类	-	-	-	-	-	-	-	-	-	-	-	-	-	CC(C1=C2C(=CC=C1)N=C3C(=N2)C=CC=C3C(=O)OC)C4=CC=C(C5=NC6=CC=CC=C6N=C45)C(=O)OC	LYBOZFUZRYGWHU-UHFFFAOYSA-N	6.13365	2.61675	0.021871	0.763889	1.20946	up	155076	9.14686e+06	66028.6	538373	856331	6.92655e+06	7.98795e+06	351170	1.19427e+06	2.56544e+06
Com_4640_neg	Ficiolide I	-	N	C17H28O7	344.183	343.177	1.16649	[M-H]-	6.065	-	3	C18	Lipids and lipid-like molecules	脂质和类脂分子	Fatty Acyls	脂肪酰类	Fatty alcohols	脂肪醇	"-"	-	-	-	-	-	-	-	-	-	-	-	-	[H][C@](C)(O)CC[C@]([H])(O)C=CC(=O)O[C@]([H])(C)CC[C@]([H])(O)C=CC(=O)OC	VEDYDEVHOOQRCN-KBXIAJHMSA-N	2.66355	1.41335	0.0219541	0.791667	1.3583	up	4.69382e+07	2.4479e+08	1.26636e+08	3.2217e+07	7.61923e+07	9.57392e+07	2.32815e+08	3.68426e+07	2.77026e+07	5.37907e+07
Com_3821_neg	1-Methylxanthosine	-	N	C11H14N4O6	298.091	297.083	2.81632	[M-H]-	1.344	0.78	2	C18	Nucleosides, nucleotides, and analogues	核苷、核苷酸和类似物	Purine nucleosides	嘌呤核苷	-	-	-	-	-	-	-	-	-	-	-	-	-	-	-	CN1C(=O)C2=C(NC1=O)N(C=N2)C3C(C(C(O3)CO)O)O	SOBHTUPJYFGBBX-KQYNXXCUSA-N	2.10917	1.07668	0.0220912	0.784722	1.29492	up	3.9498e+06	1.38771e+07	4.63544e+06	1.00668e+06	3.89311e+06	4.12318e+06	1.17873e+07	3.07214e+06	2.39189e+06	2.32492e+06
Com_541_neg	Lysinoalanine	-	N	C9H19N3O4	233.138	232.131	1.03114	[M-H]-	1.194	0.62	1	C18	Organic acids and derivatives	有机酸及其衍生物	Carboxylic acids and derivatives	羧酸及其衍生物	Amino acids, peptides, and analogues	氨基酸、肽和类似物	"18810-04-3"	-	-	-	-	-	-	-	-	-	-	-	29269	C(CCNCC(C(=O)O)N)CC(C(=O)O)N	IMSOBGJSYSFTKG-PKPIPKONSA-N	4.83764	2.2743	0.0223776	0.840278	1.2132	up	116621	1.50301e+06	630747	7713.88	572411	1.42494e+06	536751	197463	866257	1.82415e+06
Com_2561_neg	6,7,8-Trihydroxycoumarin	6,7,8-三羟基香豆素	N	C9H6O5	194.022	193.014	0.64547	[M-H]-	5.063	0.67	2	C18	Phenylpropanoids and polyketides	苯丙素类和聚酮类	Coumarins and derivatives	香豆素及其衍生物	Hydroxycoumarins	羟基香豆素	-	-	-	-	-	-	-	-	-	-	-	-	-	C1=CC(=O)OC2=C(C(=C(C=C21)O)O)O	NSDVPAHANCHBFV-UHFFFAOYSA-N	0.182598	-2.45326	0.0225818	0.777778	1.16564	down	220387	875690	276968	302961	332101	257490	106424	81300.5	103088	344617
Com_5845_neg	Comnostin D	-	N	C29H44O5	472.319	471.312	0.63169	[M-H]-	9.153	0.74	2	C18	Lipids and lipid-like molecules	脂质和类脂分子	Prenol lipids	异戊烯醇脂	Sesquiterpenoids	倍半萜类	-	-	-	-	-	-	-	-	-	-	-	-	-	CC1CCC2(C3CCC(C3(CCC2C1(C)CC4=C(C=CC(=C4)C(=O)O)O)C)(C)C(OC)OC)C	NGZCNRIYOUJSLA-SKPIEEQRSA-N	0.577902	-0.791103	0.0226266	0.763889	1.11429	down	573371	1.0624e+07	2.14283e+06	1.59538e+06	2.22468e+06	2.43678e+06	3.49689e+06	1.11126e+06	871684	1.33271e+06
Com_6032_neg	Verrucarin M	-	N	C27H32O9	500.205	499.194	6.26996	[M-H]-	5.065	-	3	C18	Lipids and lipid-like molecules	脂质和类脂分子	Prenol lipids	异戊烯醇脂	Sesquiterpenoids	倍半萜类	-	-	-	-	-	-	-	-	-	-	-	-	-	CC1=CC2C3(CC1)COC(=O)C=C(CCOC(=O)C=CC=CC(=O)OC4C3(C5(CO5)C(C4O)O2)C)C	SBDCDLYTQBGFRK-LUXGIOSZSA-N	0.252097	-1.98795	0.0226602	0.763889	1.18888	down	387389	595155	1.97882e+06	1.31438e+06	1.30006e+06	387442	216948	598780	98214.8	463155
Com_4974_neg	Acetylseneciphylline	乙酰西茶碱	N	C20H25NO6	375.168	374.164	8.78677	[M-H]-	6.126	-	3	C18	Alkaloids and derivatives	生物碱及其衍生物	-	-	-	-	-	-	-	-	-	-	-	-	-	-	-	-	-	CC=C1CC(=C)C(C(=O)OCC2=CCN3C2C(CC3)OC1=O)(C)OC(=O)C	CTCKXBIRQMSUIU-BYVYPXNKSA-N	0.483343	-1.04888	0.0227688	0.770833	1.19423	down	7.94438e+06	5.80895e+07	1.36972e+07	8.21281e+06	8.67136e+06	1.50444e+07	3.60844e+07	5.51218e+06	5.16635e+06	1.02242e+07
Com_1569_neg	Deacetylasperulosidic Acid	去乙酰基车叶草苷酸	N	C16H22O11	390.116	389.111	5.99493	[M-H]-	5.559	0.80	2	C18	Lipids and lipid-like molecules	脂质和类脂分子	Prenol lipids	异戊烯醇脂	Terpene glycosides	萜烯糖苷	"14259-55-3"	HMDB0250901	Lipids and lipid-like molecules	Prenol lipids	Terpene glycosides	-	-	-	-	-	-	-	12315348	OCC1OC(OC2OC=C(C3C(O)C=C(CO)C23)C(O)=O)C(O)C(O)C1O	ZVXWFPTVHBWJOU-UHFFFAOYSA-N	0.27944	-1.83939	0.0228713	0.805556	1.24316	down	3.47734e+06	1.91579e+07	7.36617e+06	2.08282e+06	1.82493e+06	1.11584e+06	8.3099e+06	3.78652e+06	1.46007e+06	1.38214e+06
Com_6092_neg	Foliasalacioside H	叶酸苷H	N	C24H44O11	508.288	507.282	2.2174	[M-H]-	6.171	0.61	2	C18	Lipids and lipid-like molecules	脂质和类脂分子	Prenol lipids	异戊烯醇脂	Terpene glycosides	萜烯糖苷	-	-	-	-	-	-	-	-	-	-	-	-	-	CC1CC(CC(C1CCC(C)O)(C)C)OC2C(C(C(C(O2)COC3C(C(C(CO3)O)O)O)O)O)O	NURSGIAVBMONQM-SUAJRYRMSA-N	0.376914	-1.40769	0.0228753	0.763889	1.09819	down	1.39212e+07	8.87473e+07	3.71714e+07	1.49082e+07	2.021e+07	5.96542e+07	8.44949e+07	1.8728e+07	1.34558e+07	1.91387e+07
Com_6166_neg	Dehydrodolichol diphosphate	-	N	C25H44O7P2	518.256	517.246	6.24783	[M-H]-	8.7	-	3	C18	Lipids and lipid-like molecules	脂质和类脂分子	Prenol lipids	异戊烯醇脂	Polyprenols	聚戊烯醇	"-"	HMDB0060469	Lipids and lipid-like molecules	Prenol lipids	Polyprenols	-	C17435	-	-	-	-	-	24892764	CC(C)=CCC\C(C)=C\CC\C(C)=C\CC\C(C)=C/CC\C(C)=C/COP(O)(=O)OP(O)(O)=O	JMVSBFJBMXQNJW-PSTDWBAXSA-N	0.266994	-1.90512	0.0228886	0.75	1.1254	down	957091	3.86391e+06	1.29928e+07	3.15072e+06	1.64587e+06	467578	3.20262e+06	959504	473149	1.12403e+06
Com_4348_neg	3,5,2',3'-Tetrahydroxy-7-methoxyflavanone	-	N	C16H14O7	318.074	317.07	9.68289	[M-H]-	5.338	0.53	2	C18	Phenylpropanoids and polyketides	苯丙素类和聚酮类	Flavonoids	黄酮类化合物	O-methylated flavonoids	O-甲基化黄酮类化合物	-	-	-	-	-	-	-	-	-	-	-	-	-	COC1=CC(=C2C(=C1)OC(C(C2=O)O)C3=C(C(=CC=C3)O)O)O	RHBKEYQQVBAYMA-JKSUJKDBSA-N	0.355541	-1.49191	0.0229568	0.75	1.14987	down	5.43957e+06	3.51804e+07	1.10944e+06	647766	457782	5.35571e+06	1.67033e+07	3.96181e+06	2.39108e+06	6.42424e+06
Com_4984_neg	11beta-Hydroxy-3,20-dioxopregn-4-en-21-oic acid	11β-羟基-3,20-二酮孕-4-烯-21-酸	N	C22H32O5	376.225	375.216	4.1008	[M-H]-	6.646	-	3	C18	Lipids and lipid-like molecules	脂质和类脂分子	Steroids and steroid derivatives	类固醇和类固醇衍生物	Androstane steroids	雄甾烷类固醇	"-"	HMDB0011652	Lipids and lipid-like molecules	Steroids and steroid derivatives	Androstane steroids	-	-	-	LMST02030225	Sterol Lipids [ST]	Steroids [ST02]	C21 steroids (gluco/mineralocorticoids, progestogins) and derivatives [ST0203]	53481012	C[C@]12C[C@H](O)C3C(CCC4=CC(=O)CC[C@]34C)C1CCC2C(O)CC(O)=O	MSUMOHDXPKCNSB-ZUNXIJJCSA-N	10.8342	3.43752	0.02336	0.777778	1.2099	up	1.19804e+06	5.91396e+07	1.44748e+07	6.13921e+06	7.92247e+06	3.09916e+07	1.03861e+08	154875	142324	2.3076e+07
Com_5863_neg	Napyradiomycin SR	-	N	C25H26Cl2O5	476.116	475.106	4.27565	[M-H]-	5.192	-	3	C18	Organoheterocyclic compounds	有机杂环化合物	Naphthopyrans	萘并吡喃类	Naphthopyranones	萘并吡喃酮类	-	-	-	-	-	-	-	-	-	-	-	-	-	CC1=CCC23C(=O)C4=CC5=C(CC(=CCC1)CO5)C(=C4C(=O)C2(CC(C(O3)(C)C)Cl)Cl)O	CGYXUANFCZTNCN-KGIMFMQOSA-N	0.575664	-0.796701	0.0233655	0.715278	1.24501	down	191656	4.04959e+06	89384.7	103241	79493.8	1.95473e+06	4.42506e+06	201513	494494	748082
Com_805_neg	alpha-Arbutin	α-熊果苷	N	C12H16O7	272.09	271.083	1.88472	[M-H]-	5.388	-	3	C18	Organic oxygen compounds	有机氧化合物	Organooxygen compounds	有机氧化合物	Carbohydrates and carbohydrate conjugates	碳水化合物和碳水化合物结合物	"84380-01-8"	-	-	-	-	-	C12079	-	-	-	-	-	-	C1=CC(=CC=C1O)OC2C(C(C(C(O2)CO)O)O)O	BJRNKVDFDLYUGJ-ZIQFBCGOSA-N	2.4407	1.2873	0.0235896	0.729167	1.25155	up	1.08069e+06	5.00348e+06	3.33467e+06	643401	2.0453e+06	2.0378e+06	4.05938e+06	921652	819338	781847
Com_1099_neg	3-Hydroxybenz(de)anthracen-7-one	3-羟基苯绕蒽酮	N	C17H10O2	246.068	305.082	1.48886	[M+CH3COOH-H]-	5.109	0.69	1	C18	Benzenoids	苯类化合物	Phenanthrenes and derivatives	菲及其衍生物	-	-	"16306-16-4"	-	-	-	-	-	-	-	-	-	-	-	146276	C1=CC=C2C(=C1)C3=C4C(=C(C=C3)O)C=CC=C4C2=O	NWMOJFNQYCKHBL-UHFFFAOYSA-N	1.92407	0.944164	0.0236115	0.819444	1.11314	up	1.31442e+07	2.05853e+06	1.94177e+07	1.15398e+07	1.80865e+07	2.80627e+07	1.78095e+07	1.36335e+07	2.47493e+07	2.40666e+07
Com_6035_neg	Heteroclitin A	-	N	C28H36O8	500.241	499.236	4.19085	[M-H]-	5.818	0.50	2	C18	Phenylpropanoids and polyketides	苯丙素类和聚酮类	Tannins	单宁	Hydrolyzable tannins	水解单宁	-	-	-	-	-	-	-	-	-	-	-	-	-	CCC(C)C(=O)OC1C(C(CC2=CC(=C(C(=C2C3=C(C4=C(C=C13)OCO4)OC)OC)OC)OC)C)C	ZYMOLSKOENTNSD-NHLVOCIBSA-N	0.198971	-2.32937	0.0236724	0.763889	1.28133	down	1.04188e+06	4.07913e+06	1.80371e+06	965643	1.75297e+06	2.55762e+06	704801	667997	1.65759e+06	2.70033e+06
Com_2481_neg	2'-hydroxypyridoxol	-	N	C8H11NO4	185.069	184.062	1.58268	[M-H]-	5.029	0.91	2	C18	Organoheterocyclic compounds	有机杂环化合物	Pyridines and derivatives	吡啶及其衍生物	Hydroxypyridines	羟基吡啶类	-	-	-	-	-	-	-	-	-	-	-	-	-	C1=C(C(=C(C(=N1)CO)O)CO)CO	FLVIETJQVDUKMQ-UHFFFAOYSA-N	2.90693	1.5395	0.0237662	0.736111	1.28479	up	1.02645e+07	8.26108e+07	2.23166e+07	4.84744e+06	1.58881e+07	1.32084e+07	5.44791e+07	4.55911e+06	4.50668e+06	7.29544e+06
Com_4345_neg	Leu-Val-Ser	亮氨酸-缬氨酸-丝氨酸	N	C14H27N3O5	317.195	316.188	1.65476	[M-H]-	4.895	0.57	2	C18	Organic acids and derivatives	有机酸及其衍生物	Carboxylic acids and derivatives	羧酸及其衍生物	Amino acids, peptides, and analogues	氨基酸、肽和类似物	-	-	-	-	-	-	-	-	-	-	-	-	-	CC(C)CC(C(=O)NC(C(C)C)C(=O)NC(CO)C(=O)O)N	VKVDRTGWLVZJOM-DCAQKATOSA-N	2.13891	1.09688	0.0238189	0.763889	1.12175	up	7.60843e+06	3.9311e+07	8.88521e+06	6.29472e+06	4.71828e+06	3.4054e+07	3.28089e+07	7.91206e+06	2.06292e+07	2.71485e+07
Com_6278_neg	Pilosanol A	-	N	C29H32O10	540.2	539.193	0.83946	[M-H]-	1.368	-	3	C18	Phenylpropanoids and polyketides	苯丙素类和聚酮类	Flavonoids	黄酮类化合物	Flavans	黄烷	-	-	-	-	-	-	-	-	LMPK12020071	Polyketides [PK]	Flavonoids [PK12]	Flavans, Flavanols and Leucoanthocyanidins [PK1202]	-	CCC(C)C(=O)C1=C(C(=C(C(=C1O)CC2=C(C=C(C3=C2OC(C(C3)O)C4=CC(=C(C=C4)O)O)O)O)O)C)OC	AXODAJZSINDBPB-WAUBUFGSSA-N	5.52305	2.46546	0.0239454	0.854167	1.17585	up	6.26304e+06	3.17217e+07	3.91339e+06	105494	1.63694e+06	1.02156e+07	4.19303e+06	2.82527e+06	2.09583e+06	3.11586e+06
Com_5994_neg	Lanceolitol A1	-	N	C23H42O11	494.273	493.266	1.9599	[M-H]-	7.258	0.59	2	C18	Organic oxygen compounds	有机氧化合物	Organooxygen compounds	有机氧化合物	Alcohols and polyols	醇和多元醇	-	-	-	-	-	-	-	-	-	-	-	-	-	CCCCCCCCCCCC(=O)OC1C(C(C(C(C1OC2C(C(C(CO2)O)O)O)O)O)O)O	RMJNHXIZQMXYGK-QEHNMRSISA-N	0.546916	-0.870608	0.0243115	0.736111	1.11428	down	4.3176e+07	1.99196e+07	6.78672e+06	1.07202e+07	7.59039e+06	3.09726e+07	2.03586e+07	4.17428e+07	4.92521e+07	2.41909e+07
Com_4897_neg	Cnidioside A	-	N	C17H20O9	368.111	367.107	9.4335	[M-H]-	1.226	-	3	C18	Organic oxygen compounds	有机氧化合物	Organooxygen compounds	有机氧化合物	Carbohydrates and carbohydrate conjugates	碳水化合物和碳水化合物结合物	-	-	-	-	-	-	-	-	-	-	-	-	-	C1=COC2=CC(=C(C=C21)CCC(=O)O)OC3C(C(C(C(O3)CO)O)O)O	OHMWGMHIZWOKHV-USACIQFYSA-N	2.61952	1.3893	0.0243894	0.75	1.21827	up	791389	4.62647e+06	1.71704e+06	1.05101e+06	432949	4.2302e+06	1.50273e+07	1.4721e+06	1.18332e+06	2.94335e+06
Com_1260_neg	8-hydrazinyl-1,3-dimethyl-7-[2-(phenylamino)ethyl]-2,3,6,7-tetrahydro-1H-purine-2,6-dione	7-(2 - 苯胺基乙基)-8 - 肼基 - 1,3 - 二甲基嘌呤 - 2,6 - 二酮	N	C15H19N7O2	329.16	328.152	2.26236	[M-H]-	5.24	-	3	C18	Organoheterocyclic compounds	有机杂环化合物	Imidazopyrimidines	咪唑并嘧啶类	Purines and purine derivatives	嘌呤和嘌呤衍生物	"318271-90-8"	-	-	-	-	-	-	-	-	-	-	-	763133	CN1C2=C(C(=O)N(C1=O)C)N(C(=N2)NN)CCNC3=CC=CC=C3	KLFVNLHDKLXUQT-UHFFFAOYSA-N	2.14549	1.1013	0.0245507	0.729167	1.09691	up	6.0956e+06	3.31044e+07	1.34348e+07	1.1102e+07	8.94525e+06	2.56854e+07	6.233e+07	1.08181e+07	1.13664e+07	2.03908e+07
Com_2146_neg	Phenylacetaldehyde	2-苯基乙醛	N	C8H8O	120.058	119.05	0.75899	[M-H]-	2.436	0.68	2	C18	Benzenoids	苯类化合物	Benzene and substituted derivatives	苯及其取代衍生物	Phenylacetaldehydes	苯乙醛类	"122-78-1"	HMDB0006236	Benzenoids	Benzene and substituted derivatives	Phenylacetaldehydes	Phenylacetaldehyde; alpha-Tolualdehyde	C00601	map00360;map00643;map01100;map01120	-	-	-	-	-	C1=CC=C(C=C1)CC=O	DTUQWGWMVIHBKE-UHFFFAOYSA-N	1.59418	0.672818	0.024633	0.756944	1.13867	up	2.368e+06	8.46418e+06	1.47922e+07	8.35849e+06	1.00539e+07	6.17699e+06	4.73903e+06	4.38127e+06	4.95609e+06	7.8185e+06
Com_2305_neg	Chloral hydrate	水合氯醛	N	C2H3Cl3O2	163.92	162.913	2.37779	[M-H]-	1.214	0.54	2	C18	Organohalogen compounds	有机卤化合物	Halohydrins	卤代醇	Chlorohydrins	氯醇类	"302-17-0"	HMDB0060451	Organohalogen compounds	Halohydrins	Chlorohydrins	Chloral hydrate	C06899	map00980	-	-	-	-	2707	OC(O)C(Cl)(Cl)Cl	RNFNDJAIBTYOQL-UHFFFAOYSA-N	0.344593	-1.53703	0.0246926	0.791667	1.13321	down	29013.4	1.14737e+06	638263	586468	59538.2	890875	541275	219472	55854.9	487295
Com_3429_neg	3-Hydroxytetradecanedioic acid	-	N	C14H26O5	274.178	273.171	0.34425	[M-H]-	5.931	-	3	C18	Lipids and lipid-like molecules	脂质和类脂分子	Fatty Acyls	脂肪酰类	Fatty acids and conjugates	脂肪酸和结合物	"73179-89-2"	HMDB0000394	Lipids and lipid-like molecules	Fatty Acyls	Fatty acids and conjugates	-	-	-	LMFA01170094	Fatty Acyls [FA]	Fatty Acids and Conjugates [FA01]	Dicarboxylic acids [FA0117]	20848956	OC(CCCCCCCCCCC(O)=O)CC(O)=O	CEDZIURHISELSQ-UHFFFAOYSA-N	2.28516	1.1923	0.02484	0.743056	1.36525	up	2.9764e+07	4.91345e+08	1.43399e+08	1.23441e+08	7.27278e+07	1.19479e+08	2.04523e+08	2.0409e+07	2.30373e+07	7.14471e+07
Com_4997_neg	2,2-Dichloro-12-(4-chlorophenyl)dodecanoic acid	2,2-二氯-12-(4-氯苯基)十二酸	N	C18H25Cl3O2	378.092	377.081	8.77941	[M-H]-	5.01	-	3	C18	Lipids and lipid-like molecules	脂质和类脂分子	Fatty Acyls	脂肪酰类	Fatty acids and conjugates	脂肪酸和结合物	"-"	HMDB0249301	Lipids and lipid-like molecules	Fatty Acyls	Fatty acids and conjugates	-	-	-	-	-	-	-	9929731	OC(=O)C(Cl)(Cl)CCCCCCCCCCC1=CC=C(Cl)C=C1	GPCJDSXBRMKASP-UHFFFAOYSA-N	0.758859	-0.398096	0.0250593	0.756944	1.11906	down	138630	4.12176e+07	552918	1.19212e+06	491229	6.36523e+06	1.20566e+06	1.60228e+06	3.31559e+06	4.45153e+06
Com_4710_neg	Tetracenomycin B1	-	N	C20H14O6	350.079	349.072	1.29237	[M-H]-	1.352	-	3	C18	Benzenoids	苯类化合物	Naphthacenes	并四苯类	Tetracenequinones	并四苯醌	-	-	-	-	-	-	C12377	map01057	-	-	-	-	-	CC1=CC(=CC2=CC3=C(C(=C12)O)C(=O)C4=C(C3=O)C=C(C=C4O)OC)O	CXOLVKMMHKZPPM-UHFFFAOYSA-N	2.60445	1.38098	0.0254167	0.694444	1.18672	up	8.39262e+06	4.87069e+07	8.89659e+06	4.34838e+06	9.4646e+06	2.4473e+07	4.90046e+07	9.5471e+06	9.83694e+06	1.5306e+07
Com_5780_neg	4-Hydroxynonenal glutathione	-	N	C19H33N3O8S	463.199	462.192	1.43078	[M-H]-	4.907	-	3	C18	Organic acids and derivatives	有机酸及其衍生物	Carboxylic acids and derivatives	羧酸及其衍生物	Amino acids, peptides, and analogues	氨基酸、肽和类似物	"1042945-55-0"	HMDB0240578	Organic acids and derivatives	Carboxylic acids and derivatives	Amino acids, peptides, and analogues	-	-	-	-	-	-	-	92970719	CCCCC[C@@H]1O[C@@H](O)C[C@@H]1SC[C@H](NC(=O)CC[C@H](N)C(O)=O)C(=O)NCC(O)=O	ICRIFHIWWXQBPY-GGOFEBJYSA-N	4.5091	2.17284	0.0255549	0.75	1.02028	up	260587	4.7697e+06	768149	158976	278332	2.82463e+06	1.45784e+06	2.46727e+06	1.04405e+07	7.32874e+06
Com_458_neg	Gly-Phe	甘氨酰-苯丙氨酸	N	C11H14N2O3	222.1	221.093	0.35371	[M-H]-	5.053	0.92	1	C18	Organic acids and derivatives	有机酸及其衍生物	Carboxylic acids and derivatives	羧酸及其衍生物	Amino acids, peptides, and analogues	氨基酸、肽和类似物	"3321-03-7"	HMDB0028848	Organic acids and derivatives	Carboxylic acids and derivatives	Amino acids, peptides, and analogues	-	-	-	-	-	-	-	97415	NCC(O)=NC(CC1=CC=CC=C1)C(O)=O	JBCLFWXMTIKCCB-VIFPVBQESA-N	1.69728	0.763225	0.0256133	0.75	1.04332	up	8.93177e+06	2.44324e+07	2.05415e+07	6.71618e+06	1.2734e+07	2.32813e+07	2.39205e+07	8.38904e+06	6.59933e+06	1.00382e+07
Com_5686_neg	Leucopelargonidin 3-O-glucoside	-	N	C21H24O11	452.132	451.123	3.68384	[M-H]-	1.315	0.68	2	C18	Phenylpropanoids and polyketides	苯丙素类和聚酮类	Flavonoids	黄酮类化合物	Flavonoid glycosides	黄酮糖苷	-	-	-	-	-	-	-	-	LMPK12020198	Polyketides [PK]	Flavonoids [PK12]	Flavans, Flavanols and Leucoanthocyanidins [PK1202]	-	C1=CC(=CC=C1C2C(C(C3=C(C=C(C=C3O2)O)O)O)OC4C(C(C(C(O4)CO)O)O)O)O	PNALTUDNWNFWBW-ISGQNNRWSA-N	2.59967	1.37833	0.0257788	0.708333	1.03784	up	4.72697e+07	2.63554e+08	4.98209e+07	1.96113e+07	2.96495e+07	9.64845e+07	1.69911e+08	3.61823e+07	3.49849e+07	4.82895e+07
Com_6973_neg	2',6'-Diacetyl-3,6-diferuloylsucrose	-	N	C36H42O19	778.232	777.227	2.58051	[M-H]-	5.717	0.88	2	C18	Organic acids and derivatives	有机酸及其衍生物	Carboxylic acids and derivatives	羧酸及其衍生物	Tetracarboxylic acids and derivatives	四羧酸及其衍生物	-	-	-	-	-	-	-	-	-	-	-	-	-	CC(=O)OCC1C(C(C(C(O1)OC2(C(C(C(O2)COC(=O)C=CC3=CC(=C(C=C3)O)OC)O)OC(=O)C=CC4=CC(=C(C=C4)O)OC)CO)OC(=O)C)O)O	SRWBBSNPERFORL-PCCKFFATSA-N	0.510079	-0.971208	0.0257838	0.75	1.2449	down	4.21545e+06	3.05339e+07	4.6762e+06	1.12196e+07	4.30875e+06	1.07039e+07	2.34082e+07	8.31605e+06	2.20899e+06	2.9585e+06
Com_1470_neg	8-[(dimethylamino)methyl]-3-(2-ethoxyphenoxy)-7-hydroxy-2-methyl-4H-chromen-4-one	8-[（二甲氨基）甲基]-3-（2-乙氧基苯氧基）-7-羟基-2-甲基-4H-色烯-4-酮	N	C21H23NO5	369.158	368.154	9.24829	[M-H]-	5.854	-	3	C18	Organoheterocyclic compounds	有机杂环化合物	Benzopyrans	苯并吡喃类	1-benzopyrans	1-苯并吡喃	"847182-70-1"	-	-	-	-	-	-	-	-	-	-	-	5871927	CCOC1=CC=CC=C1OC2=C(OC3=C(C2=O)C=CC(=C3CN(C)C)O)C	RYXLDWHPRNOSOH-UHFFFAOYSA-N	0.532131	-0.910146	0.0260702	0.743056	1.17391	down	2.47607e+06	2.17429e+07	7.39797e+06	3.55101e+06	4.0421e+06	1.57011e+06	1.75186e+07	3.09807e+06	1.68352e+06	3.79935e+06
Com_388_neg	N-Acetyl-DL-phenylalanine	N-乙酰-DL-苯丙氨酸	N	C11H13NO3	207.09	206.082	0.70055	[M-H]-	5.591	0.91	1	C18	Organic acids and derivatives	有机酸及其衍生物	Carboxylic acids and derivatives	羧酸及其衍生物	Amino acids, peptides, and analogues	氨基酸、肽和类似物	"2901-75-9"	HMDB0255056	Organic acids and derivatives	Carboxylic acids and derivatives	Amino acids, peptides, and analogues	-	C11341	-	-	-	-	-	2000	CC(=O)NC(CC1=CC=CC=C1)C(=O)O	CBQJSKKFNMDLON-UHFFFAOYSA-N	1.30004	0.378557	0.0262566	0.847222	1.25973	up	5.26938e+07	3.45861e+08	1.02158e+08	2.88575e+07	4.82288e+07	8.27643e+07	1.47265e+08	3.43416e+07	2.87901e+07	4.20625e+07
Com_6360_neg	Protoaphin aglucone	-	N	C30H28O11	564.163	563.153	5.4422	[M-H]-	4.827	-	3	C18	Lignans, neolignans and related compounds	木脂素、新木脂素及相关化合物	Arylnaphthalene lignans	芳基萘木脂素	-	-	-	-	-	-	-	-	C02879	-	-	-	-	-	-	CC1C(C2=C(C(O1)C)C(=O)C3=C(C=C(C(=C3C2=O)C4=C5C(C(OC(C5=C(C6=C4C=C(C=C6O)O)O)C)C)O)O)O)O	KLZOEWZFKUESNU-UYFDZFGUSA-N	2.37853	1.25007	0.0262915	0.777778	1.01569	up	1.48788e+06	591424	2.56725e+06	89628.7	2.74258e+06	1.26281e+06	2.34826e+06	1.13199e+06	5.44073e+06	8.04581e+06
Com_6648_neg	23-O-beta-D-Glucopyranosyl-2-epi-25-methyldolichosterone	-	N	C35H58O10	638.403	637.397	1.75943	[M-H]-	7.566	0.58	2	C18	Lipids and lipid-like molecules	脂质和类脂分子	Steroids and steroid derivatives	类固醇和类固醇衍生物	Steroidal glycosides	甾体糖苷	-	HMDB0301799	Organic oxygen compounds	Organooxygen compounds	Carbonyl compounds	-	-	-	-	-	-	-	-	CC(C1CCC2C1(CCC3C2CC(=O)C4C3(CC(C(C4)O)O)C)C)C(C(C(=C)C(C)(C)C)OC5C(C(C(C(O5)CO)O)O)O)O	NLNNWFCVCWSYSK-FHMJNPSMSA-N	0.414023	-1.27222	0.0263013	0.75	1.26907	down	2.12821e+06	2.02895e+08	7.04803e+06	1.11768e+07	9.4091e+06	6.04969e+07	8.74917e+07	4.00711e+06	1.92973e+06	3.62419e+07
Com_2389_neg	Calystegine B1	-	N	C7H13NO4	175.084	174.077	1.47295	[M-H]-	1.615	0.78	2	C18	Alkaloids and derivatives	生物碱及其衍生物	Tropane alkaloids	莨菪烷类生物碱	-	-	-	-	-	-	-	-	-	-	-	-	-	-	-	C1C2C(CC(N2)(C(C1O)O)O)O	BQFFLYRIKODYEN-CXNFULCWSA-N	2.22597	1.15443	0.0263178	0.805556	1.18101	up	7.15444e+06	1.59497e+07	2.53904e+07	1.76187e+06	1.54731e+07	1.30952e+07	2.5524e+07	7.68909e+06	2.82192e+06	1.3949e+07
Com_4772_neg	Juglanoside E	-	N	C16H20O9	356.111	355.104	3.01122	[M-H]-	5.278	0.61	2	C18	Organic oxygen compounds	有机氧化合物	Organooxygen compounds	有机氧化合物	Carbohydrates and carbohydrate conjugates	碳水化合物和碳水化合物结合物	-	-	-	-	-	-	-	-	-	-	-	-	-	C1CC(=O)C2=C(C=CC(=C2C1O)OC3C(C(C(C(O3)CO)O)O)O)O	ALFSMVLFWLIEED-FAPMDJLWSA-N	2.13509	1.0943	0.026367	0.75	1.04262	up	9.75275e+06	4.36957e+07	1.77588e+07	6.30946e+06	1.00769e+07	2.24165e+07	5.0669e+07	8.31291e+06	6.71419e+06	9.80943e+06
Com_6266_neg	Picroside III	胡黄连苷III	N	C25H30O13	538.169	537.156	9.72526	[M-H]-	5.345	-	3	C18	Phenylpropanoids and polyketides	苯丙素类和聚酮类	Cinnamic acids and derivatives	肉桂酸及其衍生物	Hydroxycinnamic acids and derivatives	羟基肉桂酸及其衍生物	"64461-95-6"	-	-	-	-	-	-	-	-	-	-	-	-	COC1=C(C=CC(=C1)C=CC(=O)OCC2C(C(C(C(O2)OC3C4C(C=CO3)C(C5C4(O5)CO)O)O)O)O)O	DPHFMUYFANVRJL-KLPNLWAHSA-N	0.625722	-0.676407	0.0263889	0.708333	1.14111	down	4.63802e+06	2.33281e+07	2.96851e+06	3.22886e+06	3.40077e+06	1.34082e+07	2.04933e+07	2.33055e+06	1.58943e+06	2.57896e+06
Com_5002_neg	Reduced riboflavin	-	N	C17H22N4O6	378.154	377.147	1.86584	[M-H]-	5.526	-	3	C18	Organoheterocyclic compounds	有机杂环化合物	Pteridines and derivatives	蝶啶及其衍生物	Alloxazines and isoalloxazines	咯嗪类和异咯嗪类	-	HMDB0001557	Organoheterocyclic compounds	Pteridines and derivatives	Alloxazines and isoalloxazines	Reduced riboflavin	C01007	map00740;map01100	-	-	-	-	-	CC1=CC2=C(C=C1C)N(C3=C(N2)C(=O)NC(=O)N3)CC(C(C(CO)O)O)O	SGSVWAYHEWEQET-SCRDCRAPSA-N	0.537767	-0.894947	0.0266115	0.763889	1.08019	down	2.53519e+06	8.66144e+06	4.9926e+06	2.43546e+06	5.24154e+06	3.43959e+06	1.50541e+07	2.10544e+06	1.60254e+06	4.21897e+06
Com_5860_neg	Bromosphaerone	-	N	C20H30Br2O3	476.056	475.049	1.05409	[M-H]-	5.183	-	3	C18	Lipids and lipid-like molecules	脂质和类脂分子	Prenol lipids	异戊烯醇脂	Sesquiterpenoids	倍半萜类	"-"	-	-	-	-	-	-	-	-	-	-	-	-	[H][C@]1(O)C[C@]([H])(Br)[C@@]2(C)CC[C@]3(CBr)[C@@]([H])(C=CC(=O)[C@@]3([H])[C@]2([H])[C@]1(C)O)C(C)C	JGVFMEFXYFJJSK-KTPFSLFISA-N	0.514121	-0.959821	0.02679	0.722222	1.30998	down	187682	4.05123e+06	1.26563e+06	25745.8	730560	2.29753e+06	8.26657e+06	252094	283888	563661
Com_4868_neg	Nequinate	奈喹酯	N	C22H23NO4	365.163	364.152	9.25451	[M-H]-	5.44	0.57	2	C18	Organoheterocyclic compounds	有机杂环化合物	Quinolines and derivatives	喹啉及其衍生物	Quinolones and derivatives	喹诺酮类及其衍生物	"13997-19-8"	HMDB0031754	Organoheterocyclic compounds	Quinolines and derivatives	Quinolones and derivatives	-	-	-	-	-	-	-	26383	CCCCC1=CC2=C(NC=C(C(=O)OC)C2=O)C=C1OCC1=CC=CC=C1	NNOPDLNHPOLRRE-UHFFFAOYSA-N	3.28593	1.7163	0.0269495	0.763889	1.06877	up	3.28139e+07	4.96813e+07	3.36274e+08	1.57673e+07	2.07203e+08	2.08489e+07	772277	1.59632e+07	1.22276e+07	2.41895e+07
Com_2868_neg	9-(Chloromethyl)anthracene	9-(氯甲基)蒽	N	C15H11Cl	226.055	225.05	8.79999	[M-H]-	1.37	-	3	C18	Benzenoids	苯类化合物	Anthracenes	蒽类	-	-	"-"	HMDB0247574	Benzenoids	Anthracenes	-	-	-	-	-	-	-	-	32385	ClCC1=C2C=CC=CC2=CC2=CC=CC=C12	PCVRSXXPGXRVEZ-UHFFFAOYSA-N	0.53541	-0.901285	0.0269591	0.770833	1.18543	down	386984	716475	1.15933e+07	5.69953e+06	6.87647e+06	1.08181e+07	1.50285e+07	3.9029e+06	1.42109e+06	8.41188e+06
Com_4871_neg	isopentenyladenine-7-N-glucoside	异戊烯基腺嘌呤-7-N-葡萄糖苷	N	C16H23N5O5	365.17	364.163	0.88123	[M-H]-	5.622	-	3	C18	Organic oxygen compounds	有机氧化合物	Organooxygen compounds	有机氧化合物	Carbohydrates and carbohydrate conjugates	碳水化合物和碳水化合物结合物	-	-	-	-	-	-	-	-	-	-	-	-	-	CC(=CCNC1=NC=NC2=C1N(C=N2)C3C(C(C(C(O3)CO)O)O)O)C	ORUWKZNXHJIZKV-HMXKMONRSA-N	0.535554	-0.900895	0.0271725	0.743056	1.20938	down	395934	3.81761e+06	763073	791254	528596	1.98057e+06	6.8668e+06	721790	708686	2.0192e+06
Com_6202_neg	1-Hydroxy-2,7,9-trideacetylbaccatin I	-	N	C26H38O11	526.241	525.231	5.23623	[M-H]-	5.107	-	3	C18	Lipids and lipid-like molecules	脂质和类脂分子	Prenol lipids	异戊烯醇脂	Diterpenoids	二萜类	-	-	-	-	-	-	-	-	-	-	-	-	-	[C@@]12([C@@H]([C@@]3([C@H](C[C@@H]1O)OC(=O)C)OC3)[C@@H]([C@@]1(C[C@@H](C(=C([C@H]([C@@H]2O)OC(=O)C)C1(C)C)C)OC(=O)C)O)O)C	FZSTXGZIVKPKQT-QMNCXIARNA-N	0.554282	-0.851307	0.0271751	0.75	1.15839	down	214342	1.12166e+06	365684	286200	363074	779841	1.98282e+06	406744	434112	556568
Com_4509_neg	Fluorescein	-	N	C20H12O5	332.068	331.061	1.34081	[M-H]-	5.068	-	3	C18	Organoheterocyclic compounds	有机杂环化合物	Benzopyrans	苯并吡喃类	1-benzopyrans	1-苯并吡喃	"518-45-6"	HMDB0014831	Organoheterocyclic compounds	Benzopyrans	1-benzopyrans	-	D01261	-	-	-	-	-	16850	O=C1OC2(C3=CC=C(O)C=C3OC4=CC(O)=CC=C42)C=5C=CC=CC15	GNBHRKFJIUUOQI-UHFFFAOYSA-N	2.04087	1.02918	0.027321	0.715278	1.12973	up	2.76861e+06	1.26762e+07	5.24781e+06	2.29925e+06	2.74998e+06	4.37933e+06	6.29223e+06	1.61701e+06	1.19647e+06	1.89521e+06
Com_5778_neg	(Methylsulfanyl)heptyl glucosinolate	-	N	C15H29NO9S3	463.1	462.093	0.81048	[M-H]-	1.313	0.56	2	C18	Organic oxygen compounds	有机氧化合物	Organooxygen compounds	有机氧化合物	Carbohydrates and carbohydrate conjugates	碳水化合物和碳水化合物结合物	-	-	-	-	-	-	-	-	-	-	-	-	-	O=S(=O)(O)ON=C(SC1OC(CO)C(O)C(O)C1O)CCCCCCCSC	SJHVRBSHKTUXLG-UHFFFAOYSA-N	0.380383	-1.39448	0.0279831	0.756944	1.19128	down	56173.3	2.57639e+06	1.20762e+07	284158	5.57549e+06	1.04422e+06	2.91388e+06	838038	38242.9	466865
Com_1496_neg	1-{7,7-dimethyl-2-oxobicyclo[2.2.1]heptan-1-yl}-N-(1-oxo-1,2,3,4-tetrahydroisoquinolin-7-yl)methanesulfonamide	1-{7,7-二甲基-2-氧代二环[2.2.1]庚烷-1-基}-N-（1-氧代-1,2,3,4-四氢异喹啉-7-基）甲磺酰胺	N	C19H24N2O4S	376.146	375.139	1.25459	[M-H]-	1.17	-	3	C18	Organoheterocyclic compounds	有机杂环化合物	Isoquinolines and derivatives	异喹啉及其衍生物	Isoquinolones and derivatives	异喹诺酮类及其衍生物	"1448125-48-1"	-	-	-	-	-	-	-	-	-	-	-	71806994	CC1(C2CCC1(C(=O)C2)CS(=O)(=O)NC3=CC4=C(CCNC4=O)C=C3)C	JRHWOQRZGCBLAZ-UHFFFAOYSA-N	2.17109	1.11842	0.027985	0.75	1.06077	up	725427	2.26591e+06	7.92326e+06	3.42993e+06	3.25681e+06	4.25865e+06	8.32417e+06	1.76283e+06	840042	3.12109e+06
Com_6281_neg	Phoenistatin	-	N	C29H40N4O6	540.295	539.288	0.43609	[M-H]-	6.541	0.57	2	C18	Organic acids and derivatives	有机酸及其衍生物	Carboxylic acids and derivatives	羧酸及其衍生物	Amino acids, peptides, and analogues	氨基酸、肽和类似物	-	-	-	-	-	-	-	-	-	-	-	-	-	CCC1(C(=O)NC(C(=O)N2CCCC2C(=O)NC(C(=O)N1)CCCCCC(=O)C3CO3)CC4=CC=CC=C4)C	FJSOMZOLXCMHSP-UHFFFAOYSA-N	0.267533	-1.90221	0.0280344	0.826389	1.29208	down	41332.7	1.81423e+07	3.08939e+06	2.49578e+06	3.57551e+06	1.11342e+07	2.19649e+07	40062.6	163160	6.0867e+06
Com_17_neg	2-Ethyl-2-Hydroxybutyric acid	2-乙基-2-羟基丁酸	N	C6H12O3	132.079	113.061	0.40663	[M-H-H2O]-	5.555	0.66	1	C18	Lipids and lipid-like molecules	脂质和类脂分子	Fatty Acyls	脂肪酰类	Fatty acids and conjugates	脂肪酸和结合物	-	HMDB0001975	Lipids and lipid-like molecules	Fatty Acyls	Fatty acids and conjugates	-	-	-	LMFA01050387	Fatty Acyls [FA]	Fatty Acids and Conjugates [FA01]	Hydroxy fatty acids [FA0105]	77199	CCC(CC)(C(=O)O)O	LXVSANCQXSSLPA-UHFFFAOYSA-N	2.16118	1.11182	0.0282478	0.736111	1.18716	up	7.58397e+06	5.53157e+07	1.81482e+07	5.65606e+06	1.40069e+07	1.45822e+07	5.50738e+07	5.74651e+06	5.5504e+06	7.56141e+06
Com_947_neg	5-methoxy-2-methyl-6-sulfo-1-benzofuran-3-carboxylic acid	5 - 甲氧基 - 2 - 甲基 - 6 - 磺基 - 1 - 苯并呋喃 - 3 - 羧	N	C11H10O7S	286.015	285.008	2.89101	[M-H]-	5.089	-	3	C18	Organoheterocyclic compounds	有机杂环化合物	Benzofurans	苯并呋喃类	-	-	"384363-26-2"	-	-	-	-	-	-	-	-	-	-	-	1594554	CC1=C(C2=CC(=C(C=C2O1)S(=O)(=O)O)OC)C(=O)O	NGWRXJLGPCUBKE-UHFFFAOYSA-N	3.11568	1.63955	0.0288554	0.75	1.10684	up	748292	3.35832e+06	526829	96461.1	204899	993328	2.09399e+06	298503	244662	442786
Com_4414_neg	Glucose pyruvate acetate	葡萄糖丙酮酸醋酸	N	C11H16O11	324.069	323.062	0.81313	[M-H]-	5.067	-	3	C18	Organic oxygen compounds	有机氧化合物	Organooxygen compounds	有机氧化合物	Carbohydrates and carbohydrate conjugates	碳水化合物和碳水化合物结合物	"-"	HMDB0252787	Organic oxygen compounds	Organooxygen compounds	Carbohydrates and carbohydrate conjugates	-	-	-	-	-	-	-	-	CC(=O)C(=O)OOC(=O)CC1(O)OC(CO)C(O)C(O)C1O	LAJCJBGHRNNRGT-UHFFFAOYSA-N	2.62018	1.38966	0.0289648	0.784722	1.25656	up	819192	4.42654e+06	1.05178e+06	110527	625250	1.13437e+06	2.12047e+06	477076	485478	675043
Com_6572_neg	Beesioside A	-	N	C35H58O9	622.408	621.402	1.56515	[M-H]-	8.099	0.54	2	C18	Lipids and lipid-like molecules	脂质和类脂分子	Steroids and steroid derivatives	类固醇和类固醇衍生物	Steroidal glycosides	甾体糖苷	-	-	-	-	-	-	-	-	-	-	-	-	-	CC1(C2CCC3C4(CC(C(C4(CCC35C2(C5)CCC1OC6C(C(C(CO6)O)O)O)CO)C7(CCC(O7)C(C)(C)O)C)O)C)C	KCAKQJIYVPOAJA-YIUPPZBQSA-N	0.525039	-0.929504	0.0293095	0.75	1.20204	down	4.52915e+06	1.15581e+08	531817	6.17678e+06	1.14358e+07	1.13625e+08	1.38672e+08	1.22714e+07	1.54866e+07	4.40194e+07
Com_5685_neg	Laurentiquinone C	-	N	C24H20O9	452.111	451.105	3.84069	[M-H]-	1.356	-	3	C18	Benzenoids	苯类化合物	Anthracenes	蒽类	Anthracenecarboxylic acids and derivatives	蒽甲酸及其衍生物	-	-	-	-	-	-	-	-	-	-	-	-	-	CC(=O)OCC1=CC2=C(C(=C1C(=O)OC)O)C(=O)C3=C(C4=C(C=C3C2=O)OC(C=C4)(C)C)O	UUSLDKSHVISGDD-UHFFFAOYSA-N	2.56748	1.36035	0.0294271	0.743056	1.16774	up	1.3098e+06	1.06412e+07	3.74993e+06	724126	3.74169e+06	6.43873e+06	1.26444e+07	2.45877e+06	2.31108e+06	3.67155e+06
Com_4838_neg	1-O-beta-D-Glucopyranosyl-4-epiamplexine	-	N	C16H26O9	362.158	361.151	0.93378	[M-H]-	5.762	0.62	2	C18	Lipids and lipid-like molecules	脂质和类脂分子	Fatty Acyls	脂肪酰类	Fatty acyl glycosides	脂肪酰糖苷	-	-	-	-	-	-	-	-	-	-	-	-	-	C=CC(COC1C(C(C(C(O1)CO)O)O)O)C2CCOC(=O)C2CO	ISPPLOMGZOFTJR-MZHCCHMVSA-N	0.519364	-0.945182	0.0295187	0.763889	1.1126	down	6.8903e+06	3.81382e+07	1.87281e+07	5.86419e+06	1.19741e+07	1.49003e+07	3.88812e+07	5.86506e+06	5.91072e+06	9.76482e+06
Com_4647_neg	Becocalcidiol	-	N	C23H36O2	344.272	343.266	5.59663	[M-H]-	8.259	-	3	C18	Lipids and lipid-like molecules	脂质和类脂分子	Steroids and steroid derivatives	类固醇和类固醇衍生物	Vitamin D and derivatives	维生素D及其衍生物	"-"	HMDB0248927	Lipids and lipid-like molecules	Steroids and steroid derivatives	Vitamin D and derivatives	-	-	-	-	-	-	-	72443215	CCC(C)C1CCC2C(CCCC12C)=CC=C1CC(O)C(=C)C(O)C1	QSLUXQQUPXBIHH-UHFFFAOYSA-N	0.459765	-1.12103	0.0301085	0.756944	1.17043	down	896927	595923	3.50124e+06	303201	5.09673e+06	1.83461e+06	1.29091e+06	818144	299783	386691
Com_167_neg	1-Methylxanthine	1-甲基黄嘌呤	N	C6H6N4O2	166.049	165.042	2.31188	[M-H]-	4.739	0.80	1	C18	Organoheterocyclic compounds	有机杂环化合物	Imidazopyrimidines	咪唑并嘧啶类	Purines and purine derivatives	嘌呤和嘌呤衍生物	"6136-37-4"	HMDB0010738	Organoheterocyclic compounds	Imidazopyrimidines	Purines and purine derivatives	1-Methylxanthine	C16358	map00232;map01100;map01110;map01120	-	-	-	-	80220	CN1C(=O)NC2=C(NC=N2)C1=O	MVOYJPOZRLFTCP-UHFFFAOYSA-N	0.321615	-1.63659	0.0302927	0.770833	1.1646	down	7.10446e+06	74110.3	4.68966e+06	7.8521e+06	8.3914e+06	1.59884e+06	3.71248e+06	829460	425501	1.49575e+06
Com_253_neg	Hydroxyphenyllactic acid	4-羟苯乳酸	N	C9H10O4	182.058	181.051	1.72734	[M-H]-	5.187	0.98	1	C18	Phenylpropanoids and polyketides	苯丙素类和聚酮类	Phenylpropanoic acids	苯丙酸类	-	-	"89919-57-3"	HMDB0000755	Phenylpropanoids and polyketides	Phenylpropanoic acids	-	(R)-3-(4-Hydroxyphenyl)lactate	C03964	map00130;map00350;map01100;map01110	-	-	-	-	9378	OC(CC1=CC=C(O)C=C1)C(O)=O	JVGVDSSUAVXRDY-UHFFFAOYSA-N	0.261776	-1.9336	0.0303178	0.729167	1.13516	down	4.29471e+07	1.28316e+08	3.38826e+07	5.91206e+07	3.3252e+08	2.52739e+07	4.14493e+08	1.89906e+07	8.51344e+06	6.42088e+07
Com_5199_neg	Gonyautoxin II	膝沟藻毒素 II	N	C10H17N7O8S	395.086	394.075	8.37488	[M-H]-	4.849	-	3	C18	Phenylpropanoids and polyketides	苯丙素类和聚酮类	Saxitoxins, gonyautoxins, and derivatives	石房蛤毒素、膝沟藻毒素及其衍生物	-	-	"60508-89-6"	HMDB0033507	Phenylpropanoids and polyketides	Saxitoxins, gonyautoxins, and derivatives	-	-	-	-	-	-	-	-	53461849	NC(=O)OCC1NC(=N)N2CC(OS(O)(=O)=O)C(O)(O)C22NC(=N)NC12	ARSXTTJGWGCRRR-UHFFFAOYSA-N	0.42415	-1.23735	0.0303487	0.75	1.08812	down	120770	690812	377593	83142.5	808744	5.82967e+06	1.07955e+07	61052	640320	1.41198e+06
Com_4900_neg	Drosopterin	-	N	C15H16N10O2	368.146	367.137	4.95535	[M-H]-	5.841	-	3	C18	Organoheterocyclic compounds	有机杂环化合物	Pteridines and derivatives	蝶啶及其衍生物	Pterins and derivatives	蝶呤及其衍生物	-	-	-	-	-	-	-	-	-	-	-	-	-	CC1=C2C(CN=C3C(=N2)C(=O)NC(=N3)N)C4N1C5=C(NC4)N=C(NC5=O)N	YQZKTYLJVUNTLT-UHFFFAOYSA-N	0.384557	-1.37873	0.0308246	0.743056	1.10125	down	2.93838e+07	1.67818e+08	6.1171e+07	1.8659e+07	2.17017e+07	6.37085e+07	1.20507e+08	2.30968e+07	2.24855e+07	3.66214e+07
Com_6388_neg	Swietenin E	-	N	C32H42O9	570.283	569.271	8.63982	[M-H]-	5.004	0.51	2	C18	Organoheterocyclic compounds	有机杂环化合物	Naphthopyrans	萘并吡喃类	-	-	-	-	-	-	-	-	-	-	-	-	-	-	-	CCC(C)C(=O)OC1C2C=C3C(CCC4(C3CC(=O)OC4C5=COC=C5)C)C(C2=O)(C(C1(C)C)C(C(=O)OC)O)C	AKVIKOHFNOZMCC-DTWHZYCVSA-N	1.98981	0.992629	0.0311946	0.75	1.25277	up	1.47141e+06	7.49803e+06	2.41522e+06	48553.4	899900	2.70429e+06	647525	667603	860566	1.7073e+06
Com_4610_neg	Vitexdoin A	-	N	C19H18O6	342.11	341.104	1.86488	[M-H]-	5.748	0.52	2	C18	Lignans, neolignans and related compounds	木脂素、新木脂素及相关化合物	Aryltetralin lignans	芳基四氢萘木脂素	-	-	-	-	-	-	-	-	-	-	-	-	-	-	-	COC1=C(C=CC(=C1)C2C(C(=CC3=CC(=C(C=C23)O)O)C=O)CO)O	PNRPRUVCFFHMMC-LIRRHRJNSA-N	0.497458	-1.00735	0.0313061	0.770833	1.11521	down	446620	2.02827e+06	2.7408e+06	1.73615e+06	2.28534e+06	2.25237e+06	3.12036e+06	1.12681e+06	722969	1.18531e+06
Com_4963_neg	Hydroxyzine	羟嗪	N	C21H27ClN2O2	374.176	373.169	1.31648	[M-H]-	6.473	0.92	2	C18	Benzenoids	苯类化合物	Benzene and substituted derivatives	苯及其取代衍生物	Diphenylmethanes	二苯甲烷	"68-88-2"	HMDB0014697	Benzenoids	Benzene and substituted derivatives	Diphenylmethanes	-	C07045	-	-	-	-	-	-	C1CN(CCN1CCOCCO)C(C2=CC=CC=C2)C3=CC=C(C=C3)Cl	ZQDWXGKKHFNSQK-UHFFFAOYSA-N	3.81128	1.93027	0.0316027	0.680556	1.1409	up	8.4022e+07	9.08586e+08	1.7483e+08	6.10287e+07	6.86954e+07	5.53479e+08	8.85745e+08	5.8443e+07	6.85172e+07	3.39954e+08
Com_5554_neg	Pterosupin	-	N	C21H24O10	436.137	435.131	3.23951	[M-H]-	5.278	0.65	2	C18	Phenylpropanoids and polyketides	苯丙素类和聚酮类	Linear 1,3-diarylpropanoids	直链 1,3-二芳基丙烷	Chalcones and dihydrochalcones	查尔酮和二氢查尔酮	-	-	-	-	-	-	-	-	LMPK12120581	Polyketides [PK]	Flavonoids [PK12]	Chalcones and dihydrochalcones [PK1212]	-	C1=CC(=CC=C1C(CC(=O)C2=C(C(=C(C=C2)O)C3C(C(C(C(O3)CO)O)O)O)O)O)O	PXLWOFBAEVGBOA-VSTWLLMASA-N	1.96923	0.977631	0.031875	0.729167	1.09988	up	1.15057e+07	5.66004e+07	2.81285e+07	1.39534e+07	2.81761e+07	2.72714e+07	5.20479e+07	9.8474e+06	7.495e+06	1.35615e+07
Com_6403_neg	dimeric 9-hydroxyrubrofusarin	-	N	C30H22O12	574.111	573.105	1.56807	[M-H]-	5.028	-	3	C18	Organoheterocyclic compounds	有机杂环化合物	Naphthopyrans	萘并吡喃类	Naphthopyranones	萘并吡喃酮类	-	-	-	-	-	-	-	-	-	-	-	-	-	CC1=CC(=O)C2=C(O1)C=C3C(=C2O)C(=C(C(=C3O)OC)C4=C(C5=C(C6=C(C=C5C(=C4OC)O)OC(=CC6=O)C)O)O)O	LCBFEFFRVRCIQU-UHFFFAOYSA-N	0.499351	-1.00187	0.0320689	0.777778	1.15727	down	373528	3.57449e+06	5.69275e+06	788769	2.42297e+06	2.03546e+06	1.47423e+06	16049.4	175685	817670
Com_4526_neg	(S)-a-Amino-2,5-dihydro-5-oxo-4-isoxazolepropanoic acid N2-glucoside	-	N	C12H18N2O9	334.101	333.095	1.94095	[M-H]-	1.913	-	3	C18	Organic oxygen compounds	有机氧化合物	Organooxygen compounds	有机氧化合物	Carbohydrates and carbohydrate conjugates	碳水化合物和碳水化合物结合物	"29790-46-3"	HMDB0029404	Organic oxygen compounds	Organooxygen compounds	Carbohydrates and carbohydrate conjugates	-	-	-	-	-	-	-	131750866	NC(CC1=CN(OC1=O)C1OC(CO)C(O)C(O)C1O)C(O)=O	OURYTICKCZBKFC-UHFFFAOYSA-N	1.94492	0.959714	0.0322886	0.743056	1.20233	up	3.43579e+07	1.32758e+07	5.26189e+06	8.02029e+06	6.88617e+06	3.50532e+07	1.76614e+06	4.18924e+07	1.29287e+07	2.05637e+07
Com_4176_neg	Urechitol B	-	N	C14H24O7	304.152	303.145	1.73868	[M-H]-	5.393	0.54	2	C18	Organoheterocyclic compounds	有机杂环化合物	Furopyrans	呋喃吡喃类	-	-	-	-	-	-	-	-	-	-	-	-	-	-	-	CC1C2(C3(C(C(CC(C2(CC(O1)O)OC)O3)OC)O)C)O	VOXRJYWWINZCOZ-DEHUOKPOSA-N	1.95681	0.968506	0.0322932	0.722222	1.20435	up	1.08209e+07	4.99499e+07	2.25734e+07	6.20241e+06	1.40633e+07	1.39369e+07	3.21833e+07	7.09513e+06	5.90454e+06	7.50276e+06
Com_2406_neg	2,3-Dihydroxy-5-methylthio-4-pentenoic acid	2,3-二羟基-5-甲硫基-4-戊烯酸	N	C6H10O4S	178.03	177.023	3.48256	[M-H]-	3.462	0.58	2	C18	Lipids and lipid-like molecules	脂质和类脂分子	Fatty Acyls	脂肪酰类	Fatty acids and conjugates	脂肪酸和结合物	"2226539-09-7"	HMDB0240388	Lipids and lipid-like molecules	Fatty Acyls	Fatty acids and conjugates	-	-	-	-	-	-	-	154603736	CS\C=C\[C@@H](O)[C@@H](O)C(O)=O	XMZBEAXQGSBWLG-BKDNXVRYSA-N	4.20809	2.07317	0.0323852	0.75	1.27649	up	3.27011e+06	2.42402e+07	1.15017e+06	1.84232e+06	681551	2.22365e+06	1.05253e+06	127550	372444	1.07094e+06
Com_3506_neg	1-Dodecanesulfonic acid, 1-hydroxy-3-oxo-	-	N	C12H24O5S	280.134	279.124	9.72427	[M-H]-	5.62	0.63	2	C18	Organic oxygen compounds	有机氧化合物	Organooxygen compounds	有机氧化合物	Carbonyl compounds	羰基化合物	"-"	HMDB0243866	Organic oxygen compounds	Organooxygen compounds	Carbonyl compounds	-	-	-	-	-	-	-	9926429	CCCCCCCCCC(=O)CC(O)S(O)(=O)=O	OTIFKYZNUYSJOU-UHFFFAOYSA-N	2.46399	1.301	0.0324686	0.770833	1.15545	up	2.55596e+06	1.19511e+07	7.83148e+06	618476	4.81148e+06	4.01342e+06	1.09966e+07	1.56075e+06	1.29339e+06	2.62974e+06
Com_3226_neg	Cysteinyl-Histidine	半胱氨酰组氨酸	N	C9H14N4O3S	258.079	257.073	5.3108	[M-H]-	1.235	-	3	C18	Organic acids and derivatives	有机酸及其衍生物	Carboxylic acids and derivatives	羧酸及其衍生物	Amino acids, peptides, and analogues	氨基酸、肽和类似物	"-"	HMDB0028777	Organic acids and derivatives	Carboxylic acids and derivatives	Amino acids, peptides, and analogues	-	-	-	-	-	-	-	18218196	NC(CS)C(=O)NC(CC1=CN=CN1)C(O)=O	LVNMAAGSAUGNIC-UHFFFAOYSA-N	0.283666	-1.81774	0.0324946	0.666667	1.09368	down	130506	973371	1.27818e+06	1.18386e+06	1.48992e+06	31100.7	1.78021e+06	65170.6	164326	112512
Com_6176_neg	Antibiotic BU 2867TA	-	N	C27H44N4O6	520.326	519.318	2.26691	[M-H]-	5.997	0.60	2	C18	Organic acids and derivatives	有机酸及其衍生物	Carboxylic acids and derivatives	羧酸及其衍生物	Amino acids, peptides, and analogues	氨基酸、肽和类似物	-	-	-	-	-	-	-	-	-	-	-	-	-	CCCCCCCC=CC=CC(=O)NC(C(C)O)C(=O)NC1CC(CCNC(=O)C=CC(NC1=O)C)O	TYGJUQYJMIOZLZ-VTYVZKAMSA-N	2.43756	1.28544	0.0326475	0.770833	1.24351	up	6.07999e+06	3.27189e+07	1.45787e+07	2.75482e+06	7.94098e+06	1.10276e+07	2.10001e+07	4.9204e+06	3.08979e+06	7.07734e+06
Com_86_neg	Hypoxanthine	次黄嘌呤	N	C5H4N4O	136.039	135.031	1.21495	[M-H]-	1.887	0.95	2	C18	Organoheterocyclic compounds	有机杂环化合物	Imidazopyrimidines	咪唑并嘧啶类	Purines and purine derivatives	嘌呤和嘌呤衍生物	"68-94-0"	HMDB0000157	Organoheterocyclic compounds	Imidazopyrimidines	Purines and purine derivatives	Hypoxanthine; Purine-6-ol	C00262	map00230;map01100;map01232	-	-	-	-	135398638	C1=NC2=C(N1)C(=O)NC=N2	FDGQSTZJBFJUBT-UHFFFAOYSA-N	0.435469	-1.19936	0.033203	0.736111	1.13295	down	4.47491e+07	4.27152e+07	1.20915e+08	1.08803e+08	3.22895e+08	8.09316e+07	5.49392e+07	8.315e+07	1.52634e+07	1.97686e+08
Com_2019_neg	Rifamycin	利福霉素	N	C37H47NO12	697.31	696.305	3.33521	[M-H]-	6.698	-	3	C18	Phenylpropanoids and polyketides	苯丙素类和聚酮类	Macrolactams	大内酰胺类	-	-	"14897-39-3"	-	-	-	-	-	C12044	map01051;map01110	LMPK05000005	Polyketides [PK]	Ansamycins and related polyketides [PK05]	_	-	CC1C=CC=C(C(=O)NC2=CC(=C3C(=C2O)C(=C(C4=C3C(=O)C(O4)(OC=CC(C(C(C(C(C(C1O)C)O)C)OC(=O)C)C)OC)C)C)O)O)C	HJYYPODYNSCCOU-ODRIEIDWSA-N	0.342505	-1.5458	0.0333953	0.729167	1.00643	down	4.83712e+06	1.1448e+07	9.63304e+06	6.81275e+06	1.24386e+07	1.44057e+07	1.57733e+07	5.11458e+06	4.17518e+06	8.9939e+06
Com_4856_neg	Gnetupendin A	买麻黄素甲	N	C22H20O5	364.131	363.121	8.18867	[M-H]-	5.375	-	3	C18	Phenylpropanoids and polyketides	苯丙素类和聚酮类	Stilbenes	芪类	-	-	-	-	-	-	-	-	-	-	-	-	-	-	-	COC1=C(C=CC(=C1)C=CC2=C(C(=CC(=C2)O)O)CC3=CC=C(C=C3)O)O	VFHNCULLCMIZKI-QHHAFSJGSA-N	0.396946	-1.33299	0.0335487	0.736111	1.08442	down	415004	4.98302e+06	2.89249e+06	4.85214e+06	2.39177e+06	2.61417e+06	4.76486e+06	1.60638e+06	1.20732e+06	2.51896e+06
Com_2726_neg	5-Hydroxyindoxyl sulfate	5-羟基吲哚硫酸	N	C9H9NO3S	211.03	210.023	0.00195	[M-H]-	5.243	-	3	C18	-	-	-	-	-	-	"-"	HMDB0304936	-	-	-	-	-	-	-	-	-	-	-	CC1=CC2=C(NC=C2S(O)(=O)=O)C=C1	YCHNMDFAZIEGTD-UHFFFAOYSA-N	0.298362	-1.74486	0.0336319	0.736111	1.20106	down	123803	1.19784e+06	213281	261794	279452	828803	1.8131e+06	217078	59346.6	612162
Com_6295_neg	Mollupentin 2''-O-rhamnoside	-	N	C26H28O13	548.153	547.146	0.15042	[M-H]-	5.48	-	3	C18	Phenylpropanoids and polyketides	苯丙素类和聚酮类	Flavonoids	黄酮类化合物	Flavonoid glycosides	黄酮糖苷	-	-	-	-	-	-	-	-	LMPK12110235	Polyketides [PK]	Flavonoids [PK12]	Flavones and Flavonols [PK1211]	-	CC1C(C(C(C(O1)OC2C(C(COC2C3=C(C=C(C4=C3OC(=CC4=O)C5=CC=C(C=C5)O)O)O)O)O)O)O)O	LLZRWOGJPVYDHM-NUSORRMESA-N	0.565279	-0.822965	0.0340317	0.736111	1.13967	down	2.9836e+06	1.68331e+07	1.13516e+07	5.1058e+06	8.84387e+06	1.21174e+07	2.74163e+07	3.86807e+06	2.98747e+06	5.65297e+06
Com_6594_neg	castasterone-23-O-glucoside	-	N	C34H58O10	626.403	625.397	2.13159	[M-H]-	7.552	-	3	C18	Lipids and lipid-like molecules	脂质和类脂分子	Steroids and steroid derivatives	类固醇和类固醇衍生物	Steroidal glycosides	甾体糖苷	-	-	-	-	-	-	-	-	-	-	-	-	-	CC(C)C(C)C(C(C(C)C1CCC2C1(CCC3C2CC(=O)C4C3(CC(C(C4)O)O)C)C)O)OC5C(C(C(C(O5)CO)O)O)O	OZXMTRULWNHBRI-JGRCFTTDSA-N	0.305785	-1.70941	0.0341877	0.763889	1.21129	down	7.54716e+06	9.18305e+07	2.69044e+06	4.73531e+06	5.27725e+06	3.00328e+07	6.02942e+07	1.83375e+06	600942	2.81634e+07
Com_5930_neg	Rubinaphthin B	-	N	C22H28O12	484.158	483.154	7.35988	[M-H]-	5.683	-	3	C18	Organic oxygen compounds	有机氧化合物	Organooxygen compounds	有机氧化合物	Carbohydrates and carbohydrate conjugates	碳水化合物和碳水化合物结合物	-	-	-	-	-	-	-	-	-	-	-	-	-	C1=CC=C2C(=C1)C(=CC=C2OC3C(C(C(C(O3)CO)O)O)O)OC4C(C(C(C(O4)CO)O)O)O	JZCXWLYHHFCGQT-OALZDZJCSA-N	0.696588	-0.521622	0.034201	0.701389	1.11864	down	1.13164e+06	5.68223e+06	324101	766342	428472	2.5451e+06	9.53374e+06	812712	170428	772028
Com_6368_neg	Monodictyochrome B	-	N	C30H30O11	566.179	565.167	8.54995	[M-H]-	5.276	-	3	C18	Organoheterocyclic compounds	有机杂环化合物	Benzopyrans	苯并吡喃类	1-benzopyrans	1-苯并吡喃	-	-	-	-	-	-	-	-	-	-	-	-	-	CC1CC(=O)OC1C2(CC(=O)C3=C(O2)C=C(C(=C3O)C4=C(C5=C(C=C4)OC(CC5=O)(C)C6C(CC(=O)O6)O)O)C)C	XPCAPFZNSNDTQW-GQNMHRLUSA-N	3.35211	1.74507	0.0343611	0.673611	1.05471	up	1.9653e+06	1.95661e+07	1.17663e+07	1.30227e+06	1.34477e+06	6.97067e+06	1.4867e+07	1.15041e+06	3.07256e+06	1.34985e+06
Com_5478_neg	Pierisformosin B	-	N	C23H38O7	426.262	425.255	0.95867	[M-H]-	8.169	-	3	C18	Lipids and lipid-like molecules	脂质和类脂分子	Prenol lipids	异戊烯醇脂	Diterpenoids	二萜类	-	-	-	-	-	-	-	-	-	-	-	-	-	CCC(=O)OC1C2CCC3C1(CC(C4(C(C3(C)O)CC(C4(C)C)O)O)O)CC2(C)O	UVIOAKNWFGGRCJ-LDZSKUTKSA-N	0.591593	-0.757322	0.0346694	0.715278	1.21143	down	1.52904e+06	6.86123e+07	7.56867e+06	2.1111e+06	3.92072e+06	1.66216e+07	3.33411e+07	2.43811e+06	3.22552e+06	1.13692e+07
Com_6621_neg	3-hydroxy-4-methyl-anthranilate pentapeptide lactone	3-羟基-4-甲基邻氨基苯甲酸五肽内酯	N	C31H46N6O8	630.338	629.332	2.26298	[M-H]-	8.452	0.64	2	C18	Organic acids and derivatives	有机酸及其衍生物	Peptidomimetics	肽模拟物	Depsipeptides	缩酚肽	-	-	-	-	-	-	-	-	-	-	-	-	-	CC1C(C(=O)NC(C(=O)N2CCCC2C(=O)N(CC(=O)N(C(C(=O)O1)C(C)C)C)C)C(C)C)NC(=O)C3=C(C(=C(C=C3)C)O)N	IDANITFECICAJB-MPKZYAHHSA-N	0.668089	-0.581887	0.0349582	0.722222	1.23742	down	418387	3.99362e+07	57141.3	419379	721584	8.18376e+06	1.00588e+07	489485	714226	5.20001e+06
Com_2612_neg	Methiocarb-TP methiocarb sulfone phenol	-	N	C9H12O3S	200.051	199.044	3.78936	[M-H]-	5.061	-	3	C18	Benzenoids	苯类化合物	Benzene and substituted derivatives	苯及其取代衍生物	Benzenesulfonyl compounds	苯磺酰基化合物	"14763-62-3"	-	-	-	-	-	-	-	-	-	-	-	203615	O=S(=O)(C=1C(=CC(O)=CC1C)C)C	GRBGKIGVRUXTSK-UHFFFAOYSA-N	4.14891	2.05273	0.0352141	0.715278	1.01796	up	1.00094e+06	9.22142e+06	1.87484e+06	157491	778985	401205	3.41217e+06	759755	265446	184416
Com_2432_neg	Acamprosate	3-乙酰氨基丙烷-1-磺酸钙	N	C5H11NO4S	181.041	180.034	2.0639	[M-H]-	1.921	0.82	2	C18	Organic acids and derivatives	有机酸及其衍生物	Organic sulfonic acids and derivatives	有机磺酸及其衍生物	Organosulfonic acids and derivatives	有机磺酸及其衍生物	"77337-76-9"	HMDB0014797	Organic acids and derivatives	Organic sulfonic acids and derivatives	Organosulfonic acids and derivatives	-	D07058	-	-	-	-	-	71158	O=S(=O)(O)CCCN=C(O)C	AFCGFAGUEYAMAO-UHFFFAOYSA-N	0.071304	-3.80987	0.0352985	0.777778	1.20336	down	4.67807e+06	1.84516e+07	95964.4	1.8642e+06	211412	336753	606751	26286.8	259938	449246
Com_37_neg	Dimethadione	二甲双酮	N	C5H7NO3	129.043	128.035	1.35472	[M-H]-	5.373	0.92	1	C18	Organoheterocyclic compounds	有机杂环化合物	Azolidines	唑烷类	Oxazolidines	恶唑烷类	"695-53-4"	HMDB0061093	Organoheterocyclic compounds	Azolidines	Oxazolidines	-	D03838	-	-	-	-	-	3081	CC1(C)OC(=O)N=C1O	JYJFNDQBESEHJQ-UHFFFAOYSA-N	1.86338	0.897925	0.0359694	0.75	1.08465	up	3.44297e+07	1.40403e+08	8.56392e+07	8.92125e+07	5.61903e+07	6.777e+07	6.7192e+07	1.75089e+07	1.59061e+07	2.51936e+07
Com_3035_neg	Phaeofuran B	-	N	C12H18O5	242.115	241.108	0.17026	[M-H]-	5.752	0.74	2	C18	Organoheterocyclic compounds	有机杂环化合物	Dihydrofurans	二氢呋喃类	-	-	-	-	-	-	-	-	-	-	-	-	-	-	-	CCCC(C1C2=C(CO1)C(C3C(C2O)O3)O)O	SRPYFEBUZUGTPY-UARVUDJCSA-N	1.97581	0.982444	0.0364357	0.736111	1.06816	up	3.8762e+07	2.3143e+08	2.12069e+08	6.95908e+07	1.19631e+08	1.74218e+08	3.17957e+08	6.06023e+07	5.11456e+07	9.60636e+07
[truncated: 60 more rows]
[truncated: 14 more columns]
