# Supplementary material for: Effects of Plant Polysaccharides on Meat Quality of Squabs Based on Ileal Metabolomics
Source: Life (Basel). 2026 Apr 22;16(5):705. doi: 10.3390/life16050705 (PMC13208362; doi:10.3390/life16050705)
Supplement: Supplementary file 1 [file life-16-00705-s001.zip › APS,GPS/II.vs.I_pos_diff.anno.xlsx]

## Sheet: Sheet1
Compound_ID	Name	ChineseName	IonMode	Formula	MolecularWeight	m/z	MassError	Adduct	RT (min)	Score	Level	Column	ClassI	ClassI (Chinese)	ClassII	ClassII (Chinese)	ClassIII	ClassIII (Chinese)	CAS	HMDB_ID	SuperClass(HMDB)	Class(HMDB)	SubClass(HMDB)	Other_name(Kegg_name)	KEGG_ID	KEGG_MapID	Lipidmaps_ID	CATEGORY(Lipidmaps)	MAIN_CLASS(Lipidmaps)	SUB_CLASS(Lipidmaps)	PubChemID	SMILES	InChIKey	FC	log2FC	Pvalue	ROC	VIP	Up.Down	pos_IIGHN_1	pos_IIGHN_2	pos_IIGHN_3	pos_IIGHN_4	pos_IIGHN_5	pos_IIGHN_6	pos_IIMHN_1	pos_IIMHN_2	pos_IIMHN_3	pos_IIMHN_4
Com_1344_pos	Dihydrodaidzein	二氢大豆苷元	P	C15H12O4	256.074	257.081	1.63899	[M+H]+	5.473	0.98	1	C18	Phenylpropanoids and polyketides	苯丙素类和聚酮类	Isoflavonoids	异黄酮类	Isoflavans	异黄烷	"17238-05-0"	HMDB0005760	Phenylpropanoids and polyketides	Isoflavonoids	Isoflavans	-	-	-	LMPK12050447	Polyketides [PK]	Flavonoids [PK12]	Isoflavonoids [PK1205]	176907	OC1=CC=C(C=C1)C1COC2=C(C=CC(O)=C2)C1=O	JHYXBPPMXZIHKG-UHFFFAOYSA-N	0.057962	-4.10875	5.0012e-10	1	2.49794	down	1.08058e+08	1.10581e+08	1.80663e+07	1.88356e+07	1.57025e+07	6.18848e+07	1.37071e+08	4.26796e+07	3.73681e+07	3.85471e+07
Com_11235_pos	Dielsine	-	P	C37H38N2O7	622.268	623.273	3.24034	[M+H]+	5.415	-	3	C18	Lignans, neolignans and related compounds	木脂素、新木脂素及相关化合物	-	-	-	-	-	-	-	-	-	-	-	-	-	-	-	-	-	CN1CCC2=CC3=C4C=C2C1CC5=CC=C(C=C5)OC6=C(C(=CC(=C6)CC7C8=C(CCN7C)C=C(C(=O)C8(O4)CO3)OC)OC)O	UVAQBWNRDSCARL-DFSMTXOASA-N	0.023791	-5.39344	9.79355e-10	1	2.42821	down	3.73588e+06	1.77909e+06	7.02369e+06	3.42806e+06	4.10646e+06	524308	2.02906e+06	244260	653634	1.16909e+06
Com_10551_pos	medermycin	-	P	C24H27NO8	457.174	458.185	8.97689	[M+H]+	5.38	-	3	C18	Phenylpropanoids and polyketides	苯丙素类和聚酮类	Isochromanequinones	异色满醌	Benzoisochromanequinones	苯并异色满醌	-	-	-	-	-	-	C12437	map01057	-	-	-	-	-	O=C1C2=CC=C(C(O)=C2C(=O)C3=C1C4OC(=O)CC4OC3C)C5OC(C)C(O)C(N(C)C)C5	NYJGMJFBEVSQNN-UHFFFAOYSA-N	26.426	4.72389	3.99121e-09	0.993056	2.5613	up	4.22473e+07	6.6378e+07	1.48591e+07	2.87499e+06	9.93865e+06	3.23481e+07	3.72887e+07	2.40372e+07	2.78388e+07	1.42003e+07
Com_1546_pos	Dansylamide	丹酰胺	P	C12H14N2O2S	250.078	273.066	1.76358	[M+Na]+	5.984	0.55	1	C18	Benzenoids	苯类化合物	Naphthalenes	萘类	Naphthalene sulfonic acids and derivatives	萘磺酸及其衍生物	"1431-39-6"	HMDB0250849	Benzenoids	Naphthalenes	Naphthalene sulfonic acids and derivatives	-	-	-	-	-	-	-	65077	CN(C)C1=CC=CC2=C1C=CC=C2S(=O)(=O)N	TYNBFJJKZPTRKS-UHFFFAOYSA-N	12.9902	3.69935	3.64796e-08	1	2.50327	up	2.18866e+07	3.40417e+07	1.98584e+07	1.55042e+07	1.11729e+07	1.99743e+07	2.13158e+07	1.94241e+07	1.98623e+07	1.07448e+07
Com_8620_pos	12-epi-Fischerindole U isothiocyanate	-	P	C21H24N2S	336.166	337.172	4.18136	[M+H]+	1.29	-	3	C18	Organoheterocyclic compounds	有机杂环化合物	Indoles and derivatives	吲哚及其衍生物	Indoles	吲哚	-	-	-	-	-	-	-	-	-	-	-	-	-	CC1(C2CCC(C(C2C3=C1NC4=CC=CC=C43)N=C=S)(C)C=C)C	SKPZPLQBYCKOGH-QBGRRASTSA-N	16.3771	4.03361	3.80681e-08	0.979167	2.22818	up	3.15848e+08	5.7167e+08	8.94165e+07	2.22715e+07	6.85081e+07	1.60744e+08	2.78609e+08	1.52535e+08	2.38308e+08	1.16936e+08
Com_1549_pos	Naringenin chalcone	柚皮苷查尔酮	P	C15H12O5	272.068	273.076	2.14836	[M+H]+	5.546	0.76	1	C18	Phenylpropanoids and polyketides	苯丙素类和聚酮类	Linear 1,3-diarylpropanoids	直链 1,3-二芳基丙烷	Chalcones and dihydrochalcones	查尔酮和二氢查尔酮	"73692-50-9"	HMDB0029631	Phenylpropanoids and polyketides	Linear 1,3-diarylpropanoids	Chalcones and dihydrochalcones	Naringenin chalcone; 2',4,4',6'-Tetrahydroxychalcone; Isosalipurpol; Chalconaringenin	C06561	map00941;map01061;map01100;map01110	LMPK12120264	Polyketides [PK]	Flavonoids [PK12]	Chalcones and dihydrochalcones [PK1212]	5280960	OC1=CC=C(\C=C\C(=O)C2=C(O)C=C(O)C=C2O)C=C1	YQHMWTPYORBCMF-ZZXKWVIFSA-N	0.142846	-2.80746	5.02824e-08	1	2.28384	down	1.75722e+08	2.25723e+08	3.98381e+07	4.86914e+07	3.96648e+07	1.34476e+08	2.13239e+08	9.94638e+07	7.45377e+07	7.21056e+07
Com_10067_pos	Pteroside S	蕨甙S	P	C20H28O9	412.173	413.179	4.3971	[M+H]+	6.173	0.54	2	C18	Organic oxygen compounds	有机氧化合物	Organooxygen compounds	有机氧化合物	Carbohydrates and carbohydrate conjugates	碳水化合物和碳水化合物结合物	-	-	-	-	-	-	-	-	-	-	-	-	-	CC1C(C2=C(C1=O)C(=C(C(=C2)C)CCOC3C(C(C(C(O3)CO)O)O)O)CO)O	QUCQWGWEDCGWFJ-NLKQLHMRSA-N	0.267369	-1.9031	5.83257e-08	1	2.04138	down	2.83004e+07	3.73562e+07	1.77895e+07	1.14209e+07	1.28355e+07	2.08363e+07	3.08695e+07	1.81548e+07	2.38233e+07	1.65544e+07
Com_9611_pos	Piclamilast	-	P	C18H18Cl2N2O3	380.069	381.08	7.74188	[M+H]+	1.281	0.58	2	C18	Benzenoids	苯类化合物	Benzene and substituted derivatives	苯及其取代衍生物	Benzoic acids and derivatives	苯甲酸及其衍生物	-	HMDB0256530	Benzenoids	Benzene and substituted derivatives	Benzoic acids and derivatives	-	-	-	-	-	-	-	-	COC1=C(C=C(C=C1)C(=O)NC2=C(C=NC=C2Cl)Cl)OC3CCCC3	RRRUXBQSQLKHEL-UHFFFAOYSA-N	10.3365	3.36968	9.07517e-08	0.986111	2.3416	up	1.25755e+09	2.43484e+09	6.41911e+08	3.31728e+08	1.24289e+09	1.08251e+09	1.16966e+09	8.89021e+08	1.33008e+09	1.50486e+09
Com_1737_pos	Licochalcone B	甘草查尔酮B	P	C16H14O5	286.084	287.092	1.3673	[M+H]+	5.407	0.55	1	C18	Phenylpropanoids and polyketides	苯丙素类和聚酮类	Linear 1,3-diarylpropanoids	直链 1,3-二芳基丙烷	Chalcones and dihydrochalcones	查尔酮和二氢查尔酮	"58749-23-8"	HMDB0037320	Phenylpropanoids and polyketides	Linear 1,3-diarylpropanoids	Chalcones and dihydrochalcones	-	-	-	LMPK12120434	Polyketides [PK]	Flavonoids [PK12]	Chalcones and dihydrochalcones [PK1212]	5318999	COC1=C(\C=C\C(=O)C2=CC=C(O)C=C2)C=CC(O)=C1O	DRDRYGIIYOPBBZ-XBXARRHUSA-N	0.0467007	-4.42041	1.27826e-07	1	2.39615	down	817310	1.00062e+06	1.44853e+06	211908	144167	189911	3.48518e+06	375641	3.44828e+06	119723
Com_10785_pos	L-2-Aminoadipate adenylate	L-2-氨基己二酸腺苷酸	P	C16H23N6O10P	490.121	491.129	0.49669	[M+H]+	5.022	-	3	C18	Nucleosides, nucleotides, and analogues	核苷、核苷酸和类似物	Purine nucleotides	嘌呤核苷酸	Purine ribonucleotides	嘌呤核糖核苷酸	"-"	HMDB0006941	Nucleosides, nucleotides, and analogues	Purine nucleotides	Purine ribonucleotides	L-2-Aminoadipate adenylate; 5-Adenylyl-2-aminoadipate; alpha-Aminoadipoyl-C6-AMP	C05560	map00300;map01100;map01110	-	-	-	-	53477910	N[C@@H](CCCC(=O)OP(O)(=O)OCC1OC([C@H](O)[C@@H]1O)N1C=NC2=C(N)N=CN=C12)C(O)=O	POJWEBKSMOTPNS-ILUWSIKFSA-N	13.1961	3.72204	1.76463e-07	0.986111	1.93708	up	1.07662e+07	1.33863e+07	1.11796e+07	3.09655e+06	9.91343e+06	7.93687e+06	7.16172e+06	8.64204e+06	975065	4.14929e+06
Com_10428_pos	Arginyl-glycyl-aspartyl-valine	精氨酰-甘氨酰-天冬氨酰-缬氨酸	P	C17H31N7O7	445.228	446.237	3.0966	[M+H]+	5.418	-	3	C18	Organic acids and derivatives	有机酸及其衍生物	Carboxylic acids and derivatives	羧酸及其衍生物	Amino acids, peptides, and analogues	氨基酸、肽和类似物	"-"	HMDB0248574	Organic acids and derivatives	Carboxylic acids and derivatives	Amino acids, peptides, and analogues	-	-	-	-	-	-	-	22918157	CC(C)C(NC(=O)C(CC(O)=O)NC(=O)CNC(=O)C(N)CCCN=C(N)N)C(O)=O	MDNRBNZIOBQHHK-UHFFFAOYSA-N	0.0180005	-5.79582	1.80025e-07	1	2.50813	down	9.08238e+06	606831	77682.4	206133	199195	823239	8.53262e+06	909722	361096	6.11694e+06
Com_10169_pos	15-oxo spinosyn macrolactone	-	P	C24H36O6	420.251	421.258	0.25385	[M+H]+	7.168	0.79	2	C18	Phenylpropanoids and polyketides	苯丙素类和聚酮类	Macrolides and analogues	大环内酯类及其类似物	-	-	-	-	-	-	-	-	-	-	-	-	-	-	-	CCC1CCCC(C(C(=O)CC=CC(CC(CC=CC=CC=CC(=O)O1)O)O)C)O	ILKUAQQLYUILBR-OCDAIGKOSA-N	0.0543877	-4.20058	2.13472e-07	1	2.42152	down	8.70825e+06	7.83168e+06	610510	1.57847e+06	576398	8.91755e+06	8.86572e+06	536806	1.09608e+06	2.46676e+06
Com_10366_pos	Ginkgolide C	银杏内酯 C	P	C20H24O11	440.132	441.14	1.85058	[M+H]+	5.691	-	3	C18	Lipids and lipid-like molecules	脂质和类脂分子	Prenol lipids	异戊烯醇脂	Terpene lactones	萜内酯	"15291-76-6"	HMDB0036860	Lipids and lipid-like molecules	Prenol lipids	Terpene lactones	-	C07603	-	LMPR0104540003	Prenol Lipids [PR]	Isoprenoids [PR01]	C20 isoprenoids (diterpenes) [PR0104]	-	CC1C(=O)OC2C1(C34C(=O)OC5C3(C2O)C6(C(C5O)C(C)(C)C)C(C(=O)OC6O4)O)O	AMOGMTLMADGEOQ-PYLUGNSCSA-N	0.174036	-2.52254	2.26823e-07	0.986111	2.1214	down	2.11404e+06	3.13274e+06	662617	677727	1.16917e+06	1.30531e+06	2.03337e+06	2.7346e+06	552046	727529
Com_1823_pos	N-(2-guanidinoethyl)-5-isoquinolinesulfonamide	N-（2-胍基乙基）-5-异喹啉磺酰胺	P	C12H15N5O2S	293.095	294.101	3.62502	[M+H]+	2.035	-	3	C18	Organoheterocyclic compounds	有机杂环化合物	Isoquinolines and derivatives	异喹啉及其衍生物	-	-	"91742-10-8"	HMDB0254986	Organoheterocyclic compounds	Isoquinolines and derivatives	-	-	-	-	-	-	-	-	3546	C1=CC2=C(C=CN=C2)C(=C1)S(=O)(=O)NCCN=C(N)N	MZNDNBFMSVMUCX-UHFFFAOYSA-N	25.5004	4.67245	2.40945e-07	0.972222	2.25797	up	2.22686e+09	4.97477e+07	3.33566e+08	1.36753e+08	3.91621e+08	1.09465e+09	1.17388e+09	9.6236e+08	1.47936e+09	7.90179e+08
Com_9698_pos	Bactobolin	-	P	C14H20Cl2N2O6	382.07	383.078	3.32831	[M+H]+	1.278	0.56	2	C18	Organic acids and derivatives	有机酸及其衍生物	Carboxylic acids and derivatives	羧酸及其衍生物	Amino acids, peptides, and analogues	氨基酸、肽和类似物	"72615-20-4 "	-	-	-	-	-	-	-	-	-	-	-	-	CC(C(=O)NC1C2C(C(CC(=C2C(=O)OC1(C)C(Cl)Cl)O)O)O)N	RBCHRRIVFAIGFI-RGBMRXMBSA-N	14.131	3.82079	2.58914e-07	0.979167	2.31732	up	7.84916e+07	1.93261e+08	4.03145e+07	1.97603e+07	7.83992e+07	6.62585e+07	6.6312e+07	4.2522e+07	1.12178e+08	8.54242e+07
Com_8154_pos	N-(1-Deoxy-1-fructosyl)methionine	N-(1-脱氧-1-果糖基)甲硫氨酸	P	C11H21NO7S	311.104	312.111	0.26309	[M+H]+	2.038	-	3	C18	Organic acids and derivatives	有机酸及其衍生物	Carboxylic acids and derivatives	羧酸及其衍生物	Amino acids, peptides, and analogues	氨基酸、肽和类似物	"20638-92-0"	HMDB0037841	Organic acids and derivatives	Carboxylic acids and derivatives	Amino acids, peptides, and analogues	-	-	-	-	-	-	-	10859892	CSCC[C@H](NCC1(O)O[C@H](CO)[C@@H](O)[C@@H]1O)C(O)=O	KEGDHFMPWJTRFP-ZVSNZSLMSA-N	25.6606	4.68148	3.31778e-07	0.972222	2.23463	up	2.20021e+09	4.41275e+07	3.23941e+08	1.36369e+08	3.83361e+08	1.09769e+09	1.16155e+09	9.56462e+08	1.4532e+09	7.741e+08
Com_11333_pos	Diinsinin	-	P	C36H32O15	704.174	705.186	6.26009	[M+H]+	1.347	0.74	2	C18	Phenylpropanoids and polyketides	苯丙素类和聚酮类	Flavonoids	黄酮类化合物	Biflavonoids and polyflavonoids	双黄酮和多黄酮	-	-	-	-	-	-	-	-	-	-	-	-	-	C1C(OC2=C(C1=O)C(=CC3=C2C4CC(O3)(OC5=CC(=CC(=C45)O)OC6C(C(C(C(O6)CO)O)O)O)C7=CC(=C(C=C7)O)O)O)C8=CC=C(C=C8)O	FTKAVFCYTQUGTN-BNDLDUQUSA-N	44.5306	5.47672	5.23551e-07	1	2.26259	up	1.91638e+09	4.14144e+09	1.56423e+09	1.90642e+08	3.52404e+08	6.5478e+08	2.99687e+08	8.04333e+08	1.10879e+09	3.44265e+08
Com_4842_pos	3alpha-Angeloyloxypterokaurene L3	3alpha-当归酰氧基-9beta-羟基等效贝壳杉-16-烯酸	P	C25H36O5	416.256	439.243	6.62402	[M+Na]+	5.399	-	3	C18	Lipids and lipid-like molecules	脂质和类脂分子	Prenol lipids	异戊烯醇脂	Diterpenoids	二萜类	"79406-11-4"	-	-	-	-	-	-	-	-	-	-	-	91886676	C/C=C(/C)\C(=O)O[C@@H]1CC[C@@]2([C@@H]([C@]1(C)C(=O)O)CC[C@]34[C@]2(CC[C@H](C3)C(=C)C4)O)C	OMEDWFNWWHKRJU-UWZXKBJASA-N	10.8624	3.44127	5.44336e-07	0.979167	2.19765	up	3.44658e+08	1.72128e+09	9.23333e+07	2.54479e+08	8.24168e+07	6.28818e+08	1.02223e+09	4.68009e+08	8.13477e+08	6.58207e+08
Com_10840_pos	beta-D-glucopyranosyl ent-16beta,17-dihydroxykauran-19-oate	-	P	C26H42O9	498.283	499.288	4.21604	[M+H]+	7.616	-	3	C18	Lipids and lipid-like molecules	脂质和类脂分子	Prenol lipids	异戊烯醇脂	Terpene glycosides	萜烯糖苷	-	-	-	-	-	-	-	-	-	-	-	-	-	CC12CCCC(C1CCC34C2CCC(C3)C(C4)(CO)O)(C)C(=O)OC5C(C(C(C(O5)CO)O)O)O	XKXZHTWOHXJEOL-DFTQOQLFSA-N	0.0342029	-4.86974	5.6989e-07	1	2.37852	down	3.7732e+06	6.52212e+06	153114	3.35232e+06	4.7617e+06	2.977e+06	4.99019e+06	115438	2.04404e+06	8.92742e+06
Com_8364_pos	Dulcisflavan	-	P	C15H14O8	322.069	323.074	8.04989	[M+H]+	1.358	-	3	C18	Phenylpropanoids and polyketides	苯丙素类和聚酮类	Flavonoids	黄酮类化合物	Flavans	黄烷	"-"	HMDB0304616	Phenylpropanoids and polyketides	Flavonoids	Flavans	-	-	-	-	-	-	-	11500740	O[C@@H]1CC2=C(O)C(O)=C(O)C(O)=C2O[C@@H]1C1=CC(O)=C(O)C=C1	PONGJRZSHJPTOF-YMTOWFKASA-N	21.4562	4.42332	5.71217e-07	0.986111	2.34658	up	7.07446e+07	2.20089e+08	5.47669e+07	1.26232e+07	3.84915e+07	6.32215e+07	1.00586e+07	3.75511e+07	5.93252e+07	4.49525e+07
Com_5138_pos	Maltotriose	麦芽三糖	P	C18H32O16	504.169	527.159	1.19142	[M+Na]+	1.373	1.00	1	C18	Organic oxygen compounds	有机氧化合物	Organooxygen compounds	有机氧化合物	Carbohydrates and carbohydrate conjugates	碳水化合物和碳水化合物结合物	"1109-28-0"	HMDB0001262	Organic oxygen compounds	Organooxygen compounds	Carbohydrates and carbohydrate conjugates	Maltotriose; Amylotriose	C01835	map02010;map04973	-	-	-	-	439586	OC[C@H]1O[C@H](O[C@H]2[C@H](O)[C@@H](O)[C@@H](O[C@H]3[C@H](O)[C@@H](O)C(O)O[C@@H]3CO)O[C@@H]2CO)[C@H](O)[C@@H](O)[C@@H]1O	FYGDTMLNYKFZSV-DZOUCCHMSA-N	12.1822	3.60671	7.5158e-07	0.972222	2.00464	up	4.18241e+09	6.93408e+09	1.66947e+09	6.07779e+08	1.03755e+09	6.25123e+09	8.25941e+09	3.74837e+09	4.81179e+09	3.6347e+09
Com_11203_pos	Trigonosin B	-	P	C34H38O10	606.246	607.26	9.60566	[M+H]+	5.984	-	3	C18	Lipids and lipid-like molecules	脂质和类脂分子	Prenol lipids	异戊烯醇脂	Diterpenoids	二萜类	-	-	-	-	-	-	-	-	-	-	-	-	-	CC1CC2C34C(C(C5(C(C3C6C(O6)(C(C2(C1O)O)O)CO)OC(O4)(O5)C7=CC=CC=C7)C(=C)C)OC(=O)C8=CC=CC=C8)C	ZNOMLFYNXQOJQV-IHORLDMESA-N	14.7565	3.88328	8.1452e-07	0.993056	2.01003	up	4.97326e+07	8.16263e+07	3.91856e+07	8.11316e+06	2.2404e+07	3.35434e+07	4.71068e+07	2.42838e+07	2.93563e+07	2.05159e+07
Com_10294_pos	Tongolenine D	-	P	C23H33NO7	435.226	436.23	7.99809	[M+H]+	5.21	0.51	2	C18	Lipids and lipid-like molecules	脂质和类脂分子	Prenol lipids	异戊烯醇脂	Diterpenoids	二萜类	-	-	-	-	-	-	-	-	-	-	-	-	-	CC12CCC(C34C1C(C5(C3NC2=O)C6(CC(C7CC4C6C7O)OC)OCO5)OC)OC	NEBHRRSOFRQFMJ-ZZCOCMDZSA-N	0.32716	-1.61193	9.89736e-07	0.979167	2.16206	down	4.07357e+06	5.413e+06	3.28739e+06	3.18692e+06	2.20046e+06	4.15389e+06	7.4572e+06	3.00281e+06	4.48223e+06	2.87813e+06
Com_8110_pos	N-Feruloylaspartic acid	-	P	C14H15NO7	309.085	310.092	0.05309	[M+H]+	5.331	-	3	C18	Organic acids and derivatives	有机酸及其衍生物	Carboxylic acids and derivatives	羧酸及其衍生物	Amino acids, peptides, and analogues	氨基酸、肽和类似物	"135068-96-1"	HMDB0040830	Organic acids and derivatives	Carboxylic acids and derivatives	Amino acids, peptides, and analogues	-	-	-	-	-	-	-	24891364	COC1=CC(\C=C\C(=O)NC(CC(O)=O)C(O)=O)=CC=C1O	SLAOOTKASUKZIE-HWKANZROSA-N	10.6226	3.40906	9.92834e-07	0.979167	2.08759	up	9.51185e+06	2.85317e+07	5.28118e+06	3.30419e+06	2.62091e+06	1.01105e+07	1.6325e+07	6.05357e+06	5.55029e+06	3.39997e+06
Com_2743_pos	Glucovanillin	葡萄糖香草醛	P	C14H18O8	314.1	337.09	0.80431	[M+Na]+	1.41	0.59	2	C18	Organic oxygen compounds	有机氧化合物	Organooxygen compounds	有机氧化合物	Carbohydrates and carbohydrate conjugates	碳水化合物和碳水化合物结合物	"494-08-6"	HMDB0029664	Organic oxygen compounds	Organooxygen compounds	Carbohydrates and carbohydrate conjugates	-	C19808	-	-	-	-	-	3648225	COC1=C(OC2OC(CO)C(O)C(O)C2O)C=CC(C=O)=C1	LPRNQMUKVDHCFX-UHFFFAOYSA-N	11.5978	3.53578	1.04316e-06	0.986111	1.90351	up	3.78461e+07	1.10398e+08	2.74246e+07	5.02498e+06	1.65903e+07	2.96737e+07	8.54352e+06	2.09479e+07	2.99763e+07	2.10392e+07
Com_11097_pos	Geodiamolide N	-	P	C28H40ClN3O7	565.255	566.259	7.00947	[M+H]+	5.631	-	3	C18	Organic acids and derivatives	有机酸及其衍生物	Peptidomimetics	肽模拟物	Depsipeptides	缩酚肽	-	-	-	-	-	-	-	-	-	-	-	-	-	CC1CC(OC(=O)C(NC(=O)C(N(C(=O)C(NC(=O)C(CC(=C1)C)C)C)C)CC2=CC(=C(C=C2)O)Cl)CO)C	WOLOUMXCNQBHJC-NRVAOJETSA-N	16.2982	4.02664	1.06472e-06	0.993056	2.0296	up	2.10826e+07	4.55503e+07	1.14793e+07	3.59512e+06	6.14692e+06	1.49851e+07	3.96546e+07	1.03982e+07	1.27738e+07	8.66985e+06
Com_1679_pos	D-erythro-Sphingosine	D-鞘氨醇	P	C18H37NO2	299.282	282.279	1.25392	[M+H-H2O]+	7.731	0.97	1	C18	Organic nitrogen compounds	有机氮化合物	Organonitrogen compounds	有机氮化合物	Amines	胺类	"2673-72-5"	HMDB0000252	Organic nitrogen compounds	Organonitrogen compounds	Amines	Sphingosine; Sphingenine; Sphingoid; Sphing-4-enine	C00319	map00600;map01100;map04071;map04210;map04217	LMSP01010001	Sphingolipids [SP]	Sphingoid bases [SP01]	Sphing-4-enines (Sphingosines) [SP0101]	-	CCCCCCCCCCCCCC=CC(C(CO)N)O	WWUZIQQURGPMPG-KRWOKUGFSA-N	0.264478	-1.91878	1.22625e-06	0.972222	2.20243	down	2.02628e+08	9.92319e+07	6.21423e+08	4.20068e+08	2.78862e+08	6.65086e+08	4.14531e+08	3.18185e+08	2.15024e+08	2.64064e+08
Com_11123_pos	Antibiotic MM 44785	-	P	C28H32O13	576.184	577.192	0.11697	[M+H]+	5.715	-	3	C18	Benzenoids	苯类化合物	Anthracenes	蒽类	Anthraquinones	蒽醌类	-	-	-	-	-	-	-	-	-	-	-	-	-	CC1C(CCC(O1)OC2CC3C4=C(C2(C(O3)C)O)C(=C5C(=C4O)C(=O)C67CC(CC(=O)O6)OC(C7(C5=O)O)C)O)O	OICAJLIOAMCHNL-JMBFJBQGSA-N	6.25397	2.64477	1.38932e-06	0.986111	2.09782	up	4.15597e+06	1.08602e+07	7.04725e+06	2.8754e+06	2.97675e+06	5.54385e+06	8.75507e+06	4.75658e+06	5.34424e+06	3.82886e+06
Com_10888_pos	Eurostoside	-	P	C24H28O12	508.158	509.164	2.49969	[M+H]+	5.72	-	3	C18	Lipids and lipid-like molecules	脂质和类脂分子	Prenol lipids	异戊烯醇脂	Terpene glycosides	萜烯糖苷	-	-	-	-	-	-	-	-	-	-	-	-	-	C1=CC(=CC=C1C=CC(=O)OCC2=CC(C3(C2C(OC=C3)OC4C(C(C(C(O4)CO)O)O)O)O)O)O	SSFSGTBTPVWUPA-WPOXAQQISA-N	0.232735	-2.10324	1.86786e-06	0.965278	2.11447	down	2.79709e+06	4.69838e+06	1.51774e+06	1.31025e+06	1.23371e+06	1.41723e+06	6.57657e+06	2.16389e+06	1.95669e+06	636665
Com_10328_pos	N1,N8-Bis(4-coumaroyl)spermidine	N1,N8-双(4-香豆酰)亚精胺	P	C25H31N3O4	437.231	438.239	1.29322	[M+H]+	5.401	0.88	2	C18	Phenylpropanoids and polyketides	苯丙素类和聚酮类	Cinnamic acids and derivatives	肉桂酸及其衍生物	Hydroxycinnamic acids and derivatives	羟基肉桂酸及其衍生物	-	-	-	-	-	-	C21169	-	-	-	-	-	-	C1=CC(=CC=C1C=CC(=O)NCCCCNCCCNC(=O)C=CC2=CC=C(C=C2)O)O	QYBCBMVQSCJMSA-VOMDNODZSA-N	9.63155	3.26777	2.01626e-06	0.965278	2.1394	up	1.30947e+09	6.25983e+09	3.5479e+08	9.47132e+08	2.39241e+08	2.32879e+09	3.77561e+09	1.71607e+09	3.02812e+09	2.44293e+09
Com_10688_pos	SILDENAFIL	西地那非	P	C22H30N6O4S	474.205	475.214	4.5001	[M+H]+	5.946	0.54	2	C18	Benzenoids	苯类化合物	Benzene and substituted derivatives	苯及其取代衍生物	Benzenesulfonamides	苯磺酰胺类	"139755-83-2"	HMDB0005039	Benzenoids	Benzene and substituted derivatives	Benzenesulfonamides	-	C07259	-	-	-	-	-	-	CCCC1=NN(C2=C1N=C(NC2=O)C3=C(C=CC(=C3)S(=O)(=O)N4CCN(CC4)C)OCC)C	BNRNXUUZRGQAQC-UHFFFAOYSA-N	6.80462	2.76651	2.06089e-06	0.986111	2.11102	up	6.10679e+06	9.18371e+06	4.70094e+06	1.3098e+06	3.27741e+06	3.68136e+06	7.80576e+06	3.54105e+06	2.49092e+06	2.92565e+06
Com_11030_pos	Hyperidixanthone	-	P	C30H22O10	542.121	543.133	8.40071	[M+H]+	1.367	0.69	2	C18	Phenylpropanoids and polyketides	苯丙素类和聚酮类	Tannins	单宁	Hydrolyzable tannins	水解单宁	-	-	-	-	-	-	-	-	-	-	-	-	-	COC1=C(C(=C2C(=C1C3=C4C(=C(C(=C3OC)OC)O)OC5=CC=CC=C5C4=O)C(=O)C6=CC=CC=C6O2)O)OC	BIXXTGSNLBGJIC-UHFFFAOYSA-N	16.567	4.05024	2.11809e-06	0.993056	2.1442	up	2.87194e+09	6.92944e+09	1.91133e+09	3.61033e+08	1.15241e+09	1.6261e+09	1.03099e+09	1.25238e+09	1.85031e+09	1.17494e+09
Com_10541_pos	N-Fructosyl glutamylphenylalanine	N-果糖基谷氨酰苯丙氨酸	P	C20H28N2O10	456.174	457.182	0.05494	[M+H]+	5.38	0.55	2	C18	Organic acids and derivatives	有机酸及其衍生物	Carboxylic acids and derivatives	羧酸及其衍生物	Amino acids, peptides, and analogues	氨基酸、肽和类似物	-	-	-	-	-	-	-	-	-	-	-	-	-	O=C(O)CCC(NCC1(O)OCC(O)C(O)C1O)C(O)=NC(C(=O)O)CC=2C=CC=CC2	RTCOMQOZOQQHTG-UHFFFAOYSA-N	19.3569	4.27478	2.12591e-06	0.944444	1.87421	up	1.66112e+08	3.06965e+08	3.78027e+07	1.81202e+07	4.24898e+06	1.53736e+08	1.69789e+08	1.16285e+08	1.27483e+08	8.29044e+07
Com_10796_pos	Lurasidone	鲁拉西酮	P	C28H36N4O2S	492.256	493.264	1.59041	[M+H]+	5.859	0.62	2	C18	Organoheterocyclic compounds	有机杂环化合物	Diazinanes	二嗪烷类	Piperazines	哌嗪类	"367514-87-2"	HMDB0254219	Organoheterocyclic compounds	Diazinanes	Piperazines	-	-	-	-	-	-	-	-	C1CCC(C(C1)CN2CCN(CC2)C3=NSC4=CC=CC=C43)CN5C(=O)C6C7CCC(C7)C6C5=O	PQXKDMSYBGKCJA-CVTJIBDQSA-N	22.2032	4.47269	2.36309e-06	1	2.2182	up	1.33813e+08	3.99848e+08	1.3113e+08	6.4415e+07	5.49403e+07	3.11659e+08	5.6984e+08	1.63317e+08	2.96465e+08	1.60327e+08
Com_10728_pos	Ampelopsin 3'-methyl ether 4'-rhamnoside	-	P	C22H24O12	480.127	481.133	2.50956	[M+H]+	5.694	-	3	C18	Phenylpropanoids and polyketides	苯丙素类和聚酮类	Flavonoids	黄酮类化合物	Flavonoid glycosides	黄酮糖苷	-	-	-	-	-	-	-	-	-	-	-	-	-	CC1C(C(C(C(O1)OC2=C(C=C(C=C2OC)C3C(C(=O)C4=C(C=C(C=C4O3)O)O)O)O)O)O)O	VPSLIVRBSOCVES-GZUPCXMLSA-N	0.138774	-2.84919	2.49498e-06	0.958333	2.08405	down	1.30443e+06	2.94176e+06	178032	262584	597710	168386	475405	1.48279e+06	901343	1.47955e+06
Com_9699_pos	Chrysoqueen	-	P	C17H18O10	382.09	383.096	4.10404	[M+H]+	5.103	-	3	C18	Benzenoids	苯类化合物	Tetralins	四氢化萘	-	-	-	-	-	-	-	-	-	-	-	-	-	-	-	CC1(CC2(C(C3=C(C(=CC(=C3)OC)O)C(=O)C2(C4C1OC(=O)O4)O)O)O)O	HAECORBRWKQWGT-MDOOKUCQSA-N	10.8292	3.43685	2.61808e-06	0.965278	2.04986	up	6.33981e+06	1.71975e+07	5.42002e+06	2.02814e+06	2.89548e+06	5.53747e+06	1.40129e+07	4.21031e+06	3.01339e+06	2.54645e+06
Com_8160_pos	Vephylline	-	P	C13H21N5O4	311.159	312.165	5.38602	[M+H]+	5.089	0.51	2	C18	Organoheterocyclic compounds	有机杂环化合物	Imidazopyrimidines	咪唑并嘧啶类	Purines and purine derivatives	嘌呤和嘌呤衍生物	"-"	HMDB0247220	Organoheterocyclic compounds	Imidazopyrimidines	Purines and purine derivatives	-	-	-	-	-	-	-	156076	CN1C2=C(N(CCN(CCO)CCO)C=N2)C(=O)N(C)C1=O	KRBHNUALJIYPDN-UHFFFAOYSA-N	0.134341	-2.89602	3.04242e-06	0.986111	2.27796	down	371694	184824	230696	345344	144704	659654	3.14225e+06	513569	208112	1.11989e+06
Com_11186_pos	Malleastrone C	-	P	C32H40O11	600.257	601.262	3.70707	[M+H]+	5.238	-	3	C18	Lipids and lipid-like molecules	脂质和类脂分子	Prenol lipids	异戊烯醇脂	Triterpenoids	三萜类	-	-	-	-	-	-	-	-	-	-	-	-	-	CC(C)C(=O)OC1C(C2C3(C(CC(=O)C4(C3C(C(=O)C2(C56C1(C(CC5O6)C7=COC=C7)C)C)(OC4)OC(=O)C)C)O)C)O	WJTGTEMWMHUCEK-KDRLOBMWSA-N	11.1913	3.48431	3.10036e-06	0.958333	2.02991	up	2.40861e+07	4.82829e+07	8.98566e+06	1.46492e+06	3.05906e+06	1.4064e+07	1.7307e+07	1.62224e+07	2.81664e+07	1.21779e+07
Com_9333_pos	7-(2'-Hydroxy-3'-chloroprenyloxy)-4,8-dimethoxyfuroquinoline	7-(2'-羟基-3'-氯异戊二烯基氧)-4,8-二甲氧基呋喃喹啉	P	C18H20ClNO5	365.103	366.109	3.40632	[M+H]+	1.29	-	3	C18	Organoheterocyclic compounds	有机杂环化合物	Quinolines and derivatives	喹啉及其衍生物	Furanoquinolines	呋喃喹啉类	-	-	-	-	-	-	-	-	-	-	-	-	-	CC(C)(C(COC1=C(C2=C(C=C1)C(=C3C=COC3=N2)OC)OC)O)Cl	GYELSEKKRALRGC-ZDUSSCGKSA-N	10.5595	3.40048	3.11588e-06	0.965278	2.14376	up	1.47232e+08	2.53532e+08	2.93762e+07	4.7274e+07	8.39349e+07	2.75016e+08	9.35326e+08	2.09223e+08	3.85954e+08	3.36844e+08
Com_7545_pos	Phomoenamide	-	P	C14H24N2O4	284.174	285.181	1.29378	[M+H]+	5.25	-	3	C18	Lipids and lipid-like molecules	脂质和类脂分子	Fatty Acyls	脂肪酰类	Fatty amides	脂肪酰胺	-	-	-	-	-	-	-	-	-	-	-	-	-	CC(C)C(C(=O)NC=CC=CNC(=O)C(C(C)C)O)O	VSUBZAVPZZDZOR-SFECMWDFSA-N	0.0649776	-3.94391	3.15014e-06	1	2.50012	down	3.40882e+06	4.04467e+06	909361	849729	103096	1.40328e+06	8.29873e+06	114893	782158	1.88847e+06
Com_2411_pos	16-Epiestriol	16表雌三醇	P	C18H24O3	288.173	311.161	3.00603	[M+Na]+	5.092	-	3	C18	Lipids and lipid-like molecules	脂质和类脂分子	Steroids and steroid derivatives	类固醇和类固醇衍生物	Estrane steroids	雌激素类固醇	"547-81-9"	HMDB0000347	Lipids and lipid-like molecules	Steroids and steroid derivatives	Estrane steroids	-	-	-	LMST02010006	Sterol Lipids [ST]	Steroids [ST02]	C18 steroids (estrogens) and derivatives [ST0201]	68929	C[C@]12CC[C@H]3[C@H]([C@@H]1C[C@@H]([C@@H]2O)O)CCC4=C3C=CC(=C4)O	PROQIPRRNZUXQM-ZMSHIADSSA-N	0.25247	-1.98582	4.30707e-06	0.965278	2.09165	down	1.41735e+07	1.84532e+07	6.76419e+06	5.63731e+06	5.35201e+06	1.45524e+07	3.08404e+07	9.70223e+06	1.06986e+07	1.33844e+07
Com_2647_pos	4-[2-(pyridin-2-yl)-4H,5H,6H-pyrrolo[1,2-b]pyrazol-3-yl]quinolin-7-ol	4-[2-(2-吡啶基)-5,6-二氢-4H-吡咯并[1,2-B]吡唑-3-基]喹啉-7-醇	P	C20H16N4O	328.132	329.143	8.5636	[M+H]+	4.924	-	3	C18	Organoheterocyclic compounds	有机杂环化合物	Quinolines and derivatives	喹啉及其衍生物	-	-	"476474-11-0"	-	-	-	-	-	-	-	-	-	-	-	135506615	C1CC2=C(C(=NN2C1)C3=CC=CC=N3)C4=C5C=CC(=CC5=NC=C4)O	ZDNICFYNWASODE-UHFFFAOYSA-N	8.4012	3.0706	4.80559e-06	0.972222	2.14171	up	4.23862e+07	8.94075e+07	1.66034e+07	4.10903e+06	1.0298e+07	2.96977e+07	5.26752e+07	2.35978e+07	3.11947e+07	1.60396e+07
Com_9700_pos	7-Hydroxy-2-methyl-4-oxo-4H-1-benzopyran-5-carboxylic acid 7-glucoside	7-羟基-2-甲基-4-氧代-4H-1-苯并吡喃-5-羧酸7-葡萄糖苷	P	C17H18O10	382.09	383.095	4.81859	[M+H]+	1.305	-	3	C18	Organic oxygen compounds	有机氧化合物	Organooxygen compounds	有机氧化合物	Carbohydrates and carbohydrate conjugates	碳水化合物和碳水化合物结合物	"-"	HMDB0036377	Organic oxygen compounds	Organooxygen compounds	Carbohydrates and carbohydrate conjugates	-	-	-	-	-	-	-	73981794	CC1=CC(=O)C2=C(C=C(OC3OC(CO)C(O)C(O)C3O)C=C2O1)C(O)=O	YXPDWQIPHUQHKB-UHFFFAOYSA-N	7.29812	2.86752	5.05081e-06	0.951389	2.13667	up	5.18875e+07	1.75898e+08	2.71783e+07	8.1896e+06	2.57616e+07	4.90248e+07	1.84244e+08	4.5773e+07	4.77554e+07	3.46669e+07
Com_4458_pos	Phthalylsulfacetamide	酞磺醋胺	P	C16H14N2O6S	362.057	385.045	4.10064	[M+Na]+	4.625	-	3	C18	Benzenoids	苯类化合物	Benzene and substituted derivatives	苯及其取代衍生物	Anilides	酰苯胺类	"131-69-1"	-	-	-	-	-	-	-	-	-	-	-	8574	CC(=O)NS(=O)(=O)C1=CC=C(C=C1)NC(=O)C2=CC=CC=C2C(=O)O	SNWQKAWITMVCQW-UHFFFAOYSA-N	11.0196	3.462	5.20329e-06	0.972222	2.04414	up	6.42688e+06	1.65428e+07	3.13351e+06	657293	1.9213e+06	6.19563e+06	8.51916e+06	4.81816e+06	5.6282e+06	4.09114e+06
Com_3625_pos	CARBETAPENTANE	喷托维林	P	C20H31NO3	333.23	356.218	3.74551	[M+Na]+	5.85	0.56	1	C18	Organic acids and derivatives	有机酸及其衍生物	Carboxylic acids and derivatives	羧酸及其衍生物	Tricarboxylic acids and derivatives	三羧酸及其衍生物	"23142-01-0"	-	-	-	-	-	D01260	-	-	-	-	-	90010	CCN(CC)CCOCCOC(=O)C1(CCCC1)C2=CC=CC=C2.C(C(=O)O)C(CC(=O)O)(C(=O)O)O	AKJDEXBCRLOVTH-UHFFFAOYSA-N	9.7453	3.28471	5.5736e-06	0.944444	1.93007	up	2.37544e+07	1.05211e+08	1.23664e+07	6.68763e+06	5.66208e+06	5.85771e+07	1.01457e+08	2.97102e+07	7.56182e+07	4.46511e+07
Com_10224_pos	4alpha-Formyl-4beta-methyl-5alpha-cholesta-8,24-dien-3beta-ol	4alpha-甲酰基-4beta-甲基-5alpha-胆甾-8,24-二烯-3beta-醇	P	C29H46O2	426.35	427.358	1.21952	[M+H]+	9.802	0.77	2	C18	Lipids and lipid-like molecules	脂质和类脂分子	Prenol lipids	异戊烯醇脂	Triterpenoids	三萜类	-	HMDB0012167	Lipids and lipid-like molecules	Prenol lipids	Triterpenoids	-	-	-	LMST01010229	Sterol Lipids [ST]	Sterols [ST01]	Cholesterol and derivatives [ST0101]	-	CC(CCC=C(C)C)C1CCC2C1(CCC3=C2CCC4C3(CCC(C4(C)C=O)O)C)C	GFGANDKVOKQAGH-AEWFMJFUSA-N	0.160182	-2.64222	5.69324e-06	0.9375	1.78755	down	2.68392e+06	3.2137e+06	7.46209e+06	2.28565e+06	7.89807e+06	2.00508e+07	5.04657e+06	1.62907e+06	3.02562e+06	1.01631e+07
Com_10527_pos	nigrasin C	-	P	C25H26O8	454.163	455.166	8.48889	[M+H]+	4.957	-	3	C18	Organoheterocyclic compounds	有机杂环化合物	Benzopyrans	苯并吡喃类	1-benzopyrans	1-苯并吡喃	-	-	-	-	-	-	-	-	-	-	-	-	-	CC(=CCC12C3=C(C=C(C=C3)O)OC1(C(=O)C4=C(O2)C=C5C(=C4O)CC(O5)C(C)(C)O)O)C	TXDONVUXISPTKQ-QTLGCAHFSA-N	9.8882	3.30571	6.2509e-06	0.951389	1.92222	up	1.62079e+07	2.9526e+07	7.32367e+06	757355	3.57611e+06	1.05263e+07	1.64994e+07	9.27251e+06	1.01104e+07	7.39657e+06
Com_5239_pos	Maltotetraose	麦芽四糖	P	C24H42O21	666.222	689.212	1.37834	[M+Na]+	1.346	0.93	1	C18	Organic oxygen compounds	有机氧化合物	Organooxygen compounds	有机氧化合物	Carbohydrates and carbohydrate conjugates	碳水化合物和碳水化合物结合物	"34612-38-9"	HMDB0001296	Organic oxygen compounds	Organooxygen compounds	Carbohydrates and carbohydrate conjugates	-	C02052	-	-	-	-	-	439639	OC[C@H]1O[C@H](O[C@H]2[C@H](O)[C@@H](O)[C@@H](O[C@H]3[C@H](O)[C@@H](O)[C@@H](O[C@H]4[C@H](O)[C@@H](O)C(O)O[C@@H]4CO)O[C@@H]3CO)O[C@@H]2CO)[C@H](O)[C@@H](O)[C@@H]1O	LUEWUZLMQUOBSB-AYQJAVFRSA-N	15.7944	3.98134	6.49211e-06	0.972222	1.98534	up	3.25073e+09	4.85944e+09	1.37232e+09	5.61111e+08	4.04395e+08	4.78655e+09	3.50657e+09	3.31942e+09	4.46782e+09	1.67932e+09
Com_10449_pos	5-Hydroxy-3,6,7,8,3',4',5'-heptamethoxyflavone	5-羟基-3,6,7,8,3',4',5'-七甲氧基黄酮	P	C22H24O10	448.137	449.143	2.93123	[M+H]+	5.679	-	3	C18	Phenylpropanoids and polyketides	苯丙素类和聚酮类	Flavonoids	黄酮类化合物	O-methylated flavonoids	O-甲基化黄酮类化合物	-	-	-	-	-	-	-	-	LMPK12113369	Polyketides [PK]	Flavonoids [PK12]	Flavones and Flavonols [PK1211]	-	COC1=CC(=CC(=C1OC)OC)C2=C(C(=O)C3=C(C(=C(C(=C3O2)OC)OC)OC)O)OC	QANVEMJNIGBOOO-UHFFFAOYSA-N	0.167843	-2.57482	6.92785e-06	0.993056	2.10817	down	351396	491877	554574	72643.8	329492	929698	1.21612e+06	752894	121161	1.32915e+06
Com_2384_pos	Rutaecarpine	吴茱萸次碱	P	C18H13N3O	287.106	310.096	1.99783	[M+Na]+	1.327	-	3	C18	Organoheterocyclic compounds	有机杂环化合物	Indoles and derivatives	吲哚及其衍生物	Pyridoindoles	吡啶并吲哚	"84-26-4"	HMDB0042010	Organoheterocyclic compounds	Indoles and derivatives	Pyridoindoles	-	C09238	-	-	-	-	-	65752	C1CN2C(=NC3=CC=CC=C3C2=O)C4=C1C5=CC=CC=C5N4	ACVGWSKVRYFWRP-UHFFFAOYSA-N	14.4321	3.85121	7.27137e-06	0.944444	1.7717	up	5.0251e+07	1.16679e+08	1.27058e+07	1.63251e+06	6.60655e+06	1.57997e+07	5.46169e+07	2.2189e+07	2.79651e+07	1.79729e+07
Com_6685_pos	Feruloyl allylamine	-	P	C13H15NO3	233.105	234.113	1.54276	[M+H]+	5.344	0.53	2	C18	-	-	-	-	-	-	-	-	-	-	-	-	-	-	-	-	-	-	-	OC(=NCC=C)C=CC1=CC=C(O)C(OC)=C1	NAYMCRXFMBIDTH-FNORWQNLSA-N	5.24983	2.39227	7.27154e-06	1	2.16087	up	2.2614e+07	5.62096e+07	2.27383e+07	3.11534e+07	4.42514e+07	4.35147e+07	3.91612e+07	1.32891e+07	2.55981e+07	2.57827e+07
Com_10078_pos	Ethacizine	-	P	C22H27N3O3S	413.177	414.181	8.0424	[M+H]+	6.174	-	3	C18	Organoheterocyclic compounds	有机杂环化合物	Benzothiazines	苯并噻嗪类	Phenothiazines	吩噻嗪类	"-"	HMDB0251995	Organoheterocyclic compounds	Benzothiazines	Phenothiazines	-	-	-	-	-	-	-	107841	CCOC(=O)NC1=CC2=C(SC3=CC=CC=C3N2C(=O)CCN(CC)CC)C=C1	PQXGNJKJMFUPPM-UHFFFAOYSA-N	0.156682	-2.67409	8.59993e-06	0.958333	1.92322	down	2.05683e+06	8.27218e+06	562746	826456	1.15729e+06	165218	430184	616909	244364	1.69349e+06
Com_8448_pos	Sesbanimide A	-	P	C15H21NO7	327.132	328.139	0.38937	[M+H]+	4.936	0.55	2	C18	Organoheterocyclic compounds	有机杂环化合物	Piperidines	哌啶类	Piperidinones	哌啶酮类	-	-	-	-	-	-	-	-	-	-	-	-	-	CC1C(=C)COC1(C2C(C(OCO2)C3CC(=O)NC(=O)C3)O)O	ULQATHQJWVNXEJ-UHFFFAOYSA-N	6.45322	2.69002	9.01756e-06	0.951389	2.02692	up	2.69993e+08	5.80535e+08	9.9654e+07	3.09888e+07	6.59508e+07	1.86702e+08	3.34197e+08	1.4273e+08	1.80075e+08	1.10782e+08
Com_8112_pos	Sporovexin C	-	P	C15H19NO6	309.121	310.129	0.88477	[M+H]+	4.928	0.73	2	C18	Organic acids and derivatives	有机酸及其衍生物	Carboxylic acids and derivatives	羧酸及其衍生物	Amino acids, peptides, and analogues	氨基酸、肽和类似物	-	-	-	-	-	-	-	-	-	-	-	-	-	CC(CCOC1=CC=C(C=C1)C(=O)NCCC(=O)O)C(=O)O	AQYVBRADYQRCEE-UHFFFAOYSA-N	6.56975	2.71584	1.01437e-05	0.951389	2.03441	up	3.76824e+08	8.11243e+08	1.41875e+08	4.28726e+07	9.33477e+07	2.64312e+08	4.70238e+08	2.12703e+08	2.56153e+08	1.55709e+08
Com_4517_pos	Tetrahydrocurcumin	四氢姜黄素	P	C21H24O6	372.157	395.145	3.51022	[M+Na]+	5.013	-	3	C18	Phenylpropanoids and polyketides	苯丙素类和聚酮类	Diarylheptanoids	二芳基庚烷类	Linear diarylheptanoids	线性二芳基庚烷	"36062-04-1"	HMDB0005789	Phenylpropanoids and polyketides	Diarylheptanoids	Linear diarylheptanoids	-	-	-	-	-	-	-	124072	COC1=CC(CCC(=O)CC(=O)CCC2=CC(OC)=C(O)C=C2)=CC=C1O	LBTVHXHERHESKG-UHFFFAOYSA-N	0.230273	-2.11858	1.01505e-05	0.958333	1.96959	down	3.57418e+06	3.30281e+06	1.64502e+06	1.27175e+06	1.73989e+06	3.83167e+06	1.02988e+07	3.44326e+06	5.99341e+06	4.80275e+06
Com_10287_pos	Haplopappin	-	P	C25H22O7	434.137	435.148	9.8568	[M+H]+	4.959	-	3	C18	Phenylpropanoids and polyketides	苯丙素类和聚酮类	Diarylheptanoids	二芳基庚烷类	Linear diarylheptanoids	线性二芳基庚烷	-	-	-	-	-	-	-	-	LMPK12112693	Polyketides [PK]	Flavonoids [PK12]	Flavones and Flavonols [PK1211]	-	CC(C1=CC=C(C=C1)O)C2=C(C=C(C3=C2OC(=C(C3=O)OC)C4=CC=C(C=C4)OC)O)O	BGGFKBWQZUFYHZ-UHFFFAOYSA-N	7.95402	2.99168	1.06805e-05	0.979167	2.05586	up	8.65579e+06	1.88471e+07	1.00696e+07	3.64821e+06	8.98251e+06	7.23971e+06	1.93584e+07	6.19591e+06	3.99142e+06	2.6894e+06
Com_3723_pos	1-(N-Tryptophan)-1-deoxyfructose	1-(N-色氨酸)-1-脱氧果糖	P	C17H22N2O7	366.143	367.15	1.27253	[M+H]+	5.17	0.91	1	C18	Organic acids and derivatives	有机酸及其衍生物	Carboxylic acids and derivatives	羧酸及其衍生物	Amino acids, peptides, and analogues	氨基酸、肽和类似物	"25020-15-9"	-	-	-	-	-	-	-	-	-	-	-	159983	C1=CC=C2C(=C1)C(=CN2)CC(C(=O)O)NCC(=O)C(C(C(CO)O)O)O	RZJHOCXJFBBOAY-LCGIIJARSA-N	7.40794	2.88907	1.23542e-05	0.951389	2.11241	up	1.8185e+08	4.27174e+08	5.00265e+07	2.09212e+07	3.54462e+07	1.24139e+08	1.90498e+08	1.06614e+08	1.0568e+08	5.52374e+07
Com_1778_pos	Argininosuccinic acid	精氨基琥珀酸	P	C10H18N4O6	290.123	291.13	0.83514	[M+H]+	1.321	0.93	1	C18	Organic acids and derivatives	有机酸及其衍生物	Carboxylic acids and derivatives	羧酸及其衍生物	Amino acids, peptides, and analogues	氨基酸、肽和类似物	"918149-29-8"	HMDB0000052	Organic acids and derivatives	Carboxylic acids and derivatives	Amino acids, peptides, and analogues	N-(L-Arginino)succinate; 2-(Nomega-L-Arginino)succinate; L-Argininosuccinate; L-Argininosuccinic acid; L-Arginosuccinic acid	C03406	map00220;map00250;map01100;map01110;map01230	-	-	-	-	16950	N[C@@H](CCCNC(=N)N[C@@H](CC(O)=O)C(O)=O)C(O)=O	KDZOASGQNOPSCU-WDSKDSINSA-N	3.86941	1.95211	1.24687e-05	0.965278	1.88483	up	5.17829e+07	1.09898e+08	3.50028e+07	1.02249e+08	6.26002e+07	4.68194e+07	5.3169e+07	2.24517e+07	4.81642e+07	1.843e+07
Com_10580_pos	Cryptomisrine	-	P	C31H18N4O	462.148	463.159	7.87622	[M+H]+	5.812	0.65	2	C18	Organoheterocyclic compounds	有机杂环化合物	Quinolines and derivatives	喹啉及其衍生物	Indoloquinolines	吲哚喹啉类	-	-	-	-	-	-	-	-	-	-	-	-	-	C1=CC=C2C(=C1)C3=NC4=CC=CC=C4C(=C3N2)C(=O)C5=C6C(=NC7=CC=CC=C75)C8=CC=CC=C8N6	BOMINIHNGZWSLU-UHFFFAOYSA-N	0.37462	-1.4165	1.43461e-05	0.9375	1.79532	down	6.5061e+06	1.5595e+07	1.04876e+07	9.06847e+06	6.98885e+06	9.33883e+06	1.40039e+07	1.03115e+07	1.00171e+07	2.49984e+07
Com_11336_pos	Subulatin	-	P	C32H34O18	706.175	707.188	8.33236	[M+H]+	1.346	-	3	C18	Organic oxygen compounds	有机氧化合物	Organooxygen compounds	有机氧化合物	Carbohydrates and carbohydrate conjugates	碳水化合物和碳水化合物结合物	-	-	-	-	-	-	-	-	-	-	-	-	-	C1=CC(=C(C=C1C=CC(=O)OC2C(C=C(OC2C(CO)O)C(=O)O)OC(=O)C=CC3=CC(=C(C=C3)OC4C(C(C(C(O4)CO)O)O)O)O)O)O	LMMUFUFTSHITNC-YJGIVPHDSA-N	16.4612	4.041	2.0465e-05	0.972222	1.81383	up	2.46115e+08	5.19154e+08	1.65588e+08	2.33471e+07	3.56629e+07	1.00619e+08	1.65461e+07	9.88712e+07	1.32511e+08	3.47766e+07
Com_1709_pos	Sphinganine	D-赤-C18-二氢-D-鞘氨醇	P	C18H39NO2	301.298	284.295	0.86448	[M+H-H2O]+	8.503	0.85	1	C18	Organic nitrogen compounds	有机氮化合物	Organonitrogen compounds	有机氮化合物	Amines	胺类	"764-22-7"	HMDB0000269	Organic nitrogen compounds	Organonitrogen compounds	Amines	Sphinganine; Dihydrosphingosine; 2-Amino-1,3-dihydroxyoctadecane	C00836	map00600;map01100;map04071	LMSP01020001	Sphingolipids [SP]	Sphingoid bases [SP01]	Sphinganines [SP0102]	91486	CCCCCCCCCCCCCCCC(C(CO)N)O	OTKJDMGTUTTYMP-ZWKOTPCHSA-N	0.373816	-1.4196	2.0737e-05	0.951389	2.1721	down	1.52998e+07	2.29407e+07	2.02547e+07	2.247e+07	1.47401e+07	3.9492e+07	2.41478e+07	1.29203e+07	1.83992e+07	3.1543e+07
Com_7354_pos	Allyxycarb	除害威	P	C16H22N2O2	274.168	275.176	1.10012	[M+H]+	5.402	-	3	C18	Benzenoids	苯类化合物	Benzene and substituted derivatives	苯及其取代衍生物	Phenyl methylcarbamates	甲基氨基甲酸苯酯	"6392-46-7"	-	-	-	-	-	C18947	-	-	-	-	-	-	CC1=CC(=CC(=C1N(CC=C)CC=C)C)OC(=O)NC	FBEHFRAORPEGFH-UHFFFAOYSA-N	7.27067	2.86209	2.15542e-05	0.944444	2.07208	up	1.30936e+07	6.09981e+07	3.62029e+06	9.32781e+06	3.02878e+06	2.26468e+07	3.53483e+07	1.70288e+07	2.88872e+07	2.3125e+07
Com_9815_pos	Sedumoside D	-	P	C19H34O8	390.225	391.236	7.24285	[M+H]+	5.153	-	3	C18	Lipids and lipid-like molecules	脂质和类脂分子	Fatty Acyls	脂肪酰类	Fatty acyl glycosides	脂肪酰糖苷	-	-	-	-	-	-	-	-	-	-	-	-	-	CC1CC(CC(C1CCC(=O)COC2C(C(C(C(O2)CO)O)O)O)(C)C)O	VXNHNTAJNWXQNW-RBBCZLKVSA-N	8.66013	3.11439	2.15545e-05	0.923611	1.91409	up	5.23714e+06	7.16462e+06	1.30434e+06	1.2066e+06	704889	6.12451e+06	549691	4.83233e+06	1.13357e+07	1.06548e+07
Com_4880_pos	Tilianin	田蓟苷	P	C22H22O10	446.121	447.129	1.28751	[M+H]+	5.394	0.54	1	C18	Phenylpropanoids and polyketides	苯丙素类和聚酮类	Flavonoids	黄酮类化合物	Flavonoid glycosides	黄酮糖苷	"4291-60-5"	HMDB0302751	Phenylpropanoids and polyketides	Flavonoids	Flavonoid glycosides	-	-	-	LMPK12110445	Polyketides [PK]	Flavonoids [PK12]	Flavones and Flavonols [PK1211]	5321954	[H][C@]1(CO)O[C@@]([H])(OC2=CC(O)=C3C(=O)C=C(OC3=C2)C2=CC=C(OC)C=C2)[C@]([H])(O)[C@@]([H])(O)[C@]1([H])O	NLZCOTZRUWYPTP-MIUGBVLSSA-N	14.113	3.81895	2.30469e-05	0.9375	2.01614	up	1.26488e+08	6.18885e+08	1.16036e+07	2.3061e+07	6.73734e+06	2.37502e+08	2.92994e+08	9.16303e+07	1.0241e+08	1.00755e+08
Com_9494_pos	Asp Asp Glu	天冬氨酸天冬氨酸谷氨酸	P	C13H19N3O10	377.107	378.117	6.10292	[M+H]+	5.161	-	3	C18	Organic acids and derivatives	有机酸及其衍生物	Carboxylic acids and derivatives	羧酸及其衍生物	Amino acids, peptides, and analogues	氨基酸、肽和类似物	-	-	-	-	-	-	-	-	-	-	-	-	-	C(CC(=O)O)C(C(=O)O)NC(=O)C(CC(=O)O)NC(=O)C(CC(=O)O)N	WCFCYFDBMNFSPA-ACZMJKKPSA-N	0.214479	-2.22109	2.42789e-05	0.951389	2.0422	down	522478	3.47352e+06	1.11905e+06	1.81177e+06	2.31951e+06	1.97412e+06	1.26855e+07	1.8637e+06	578564	1.03625e+06
Com_9194_pos	Compactinervine	-	P	C20H24N2O4	356.174	357.181	0.74083	[M+H]+	5.47	-	3	C18	Alkaloids and derivatives	生物碱及其衍生物	Strychnos alkaloids	马钱子碱	-	-	-	-	-	-	-	-	-	-	-	-	-	-	-	CC(C1(CN2CCC34C2CC1C(=C3NC5=CC=CC=C45)C(=O)OC)O)O	JEEKFGBFFFFEHQ-UHFFFAOYSA-N	0.191679	-2.38324	2.48472e-05	0.944444	2.15156	down	1.03581e+06	3.40186e+06	558610	1.10197e+06	622779	4.19638e+06	9.62757e+06	1.97415e+06	1.75012e+06	3.5956e+06
Com_10056_pos	Dapholdhamine C	-	P	C23H25NO6	411.168	412.178	4.9113	[M+H]+	6.023	-	3	C18	Organoheterocyclic compounds	有机杂环化合物	Cycloheptapyrans	环庚吡喃类	-	-	-	-	-	-	-	-	-	-	-	-	-	-	-	CC1CN2CC3CCC4=C5C(=C(C6=C5C3(C2(CC1(C6=O)O)O)C)C(=O)OC)C=CO4	WFPFJOPIDYLIKN-LZBUSJJOSA-N	0.150935	-2.728	2.63593e-05	0.972222	2.17778	down	1.76774e+06	4.64165e+06	1.51378e+06	727012	469110	285364	2.09777e+06	177655	3.08143e+06	1.58254e+06
Com_7243_pos	atenolol	阿替洛尔	P	C14H22N2O3	266.163	267.171	2.4432	[M+H]+	5.113	0.87	2	C18	Benzenoids	苯类化合物	Benzene and substituted derivatives	苯及其取代衍生物	Phenylacetamides	苯乙酰胺类	"29122-68-7"	HMDB0001924	Benzenoids	Benzene and substituted derivatives	Phenylacetamides	-	-	-	-	-	-	-	-	CC(C)NCC(COC1=CC=C(C=C1)CC(=O)N)O	METKIMKYRPQLGS-UHFFFAOYSA-N	0.0914054	-3.45158	2.74493e-05	0.944444	1.8801	down	5.2331e+06	4.34089e+06	367371	369516	476303	1.22316e+06	1.38798e+07	494004	2.0042e+06	5.80135e+06
Com_8659_pos	Naucleofficine D	-	P	C20H22N2O3	338.163	339.17	0.96729	[M+H]+	5.653	0.57	2	C18	Organoheterocyclic compounds	有机杂环化合物	Indoles and derivatives	吲哚及其衍生物	Pyridoindoles	吡啶并吲哚	-	-	-	-	-	-	-	-	-	-	-	-	-	CC=C1COC(C2C1CC3C4=C(CCN3C2=O)C5=CC=CC=C5N4)O	ILRJXCUWXJKRSS-IKDNWGDHSA-N	0.124455	-3.0063	2.76006e-05	0.951389	1.74902	down	351529	5.96903e+06	929990	649313	640171	3.62439e+06	6.19619e+06	1.89944e+06	4.91144e+06	2.29659e+06
Com_10474_pos	Tyr Arg Ile	酪氨酸-精氨酸-异亮氨酸	P	C21H34N6O5	450.259	451.267	2.36744	[M+H]+	5.133	-	3	C18	Organic acids and derivatives	有机酸及其衍生物	Carboxylic acids and derivatives	羧酸及其衍生物	Amino acids, peptides, and analogues	氨基酸、肽和类似物	-	-	-	-	-	-	-	-	-	-	-	-	-	CCC(C)C(C(=O)O)NC(=O)C(CCCN=C(N)N)NC(=O)C(CC1=CC=C(C=C1)O)N	KDGFPPHLXCEQRN-STECZYCISA-N	6.30145	2.65568	2.78528e-05	0.9375	1.98063	up	1.42259e+06	1.00703e+07	1.09337e+07	4.0921e+06	1.47649e+06	8.49299e+06	1.52449e+06	3.07547e+06	1.80711e+07	8.32664e+06
Com_7752_pos	Prooxocryptochine	-	P	C17H15NO4	297.1	298.108	1.23519	[M+H]+	5.133	0.53	2	C18	Organoheterocyclic compounds	有机杂环化合物	Isoquinolines and derivatives	异喹啉及其衍生物	-	-	-	-	-	-	-	-	-	-	-	-	-	-	-	COC1=C(C2=C3C(=C1)C=CN=C3C(=O)C24CCC(C=C4)O)O	LMAOXCUNCMIBNG-NPMYUJNRSA-N	0.117578	-3.0883	2.78844e-05	0.944444	1.99951	down	103702	3.61752e+06	181114	48077	315221	633747	1.36443e+06	614756	354353	608489
Com_5745_pos	Methylhexahydrophthalic anhydride	甲基六氢邻苯二甲酸酐	P	C9H12O3	168.079	169.086	1.88506	[M+H]+	5.869	0.91	2	C18	Organoheterocyclic compounds	有机杂环化合物	Isobenzofurans	异苯并呋喃类	-	-	"25550-51-0"	HMDB0254649	Organoheterocyclic compounds	Isobenzofurans	-	-	-	-	-	-	-	-	-	CC12CCCCC1C(=O)OC2=O	VYKXQOYUCMREIS-UHFFFAOYSA-N	0.175817	-2.50785	2.80902e-05	0.930556	1.96775	down	7.86456e+06	1.81985e+07	4.1874e+06	4.06246e+06	3.70742e+06	8.83313e+06	2.02322e+07	4.03291e+06	7.11011e+06	6.22882e+06
Com_9291_pos	Asp Arg Ala	天冬氨酸精氨酸丙氨酸	P	C13H24N6O6	360.176	361.183	0.5886	[M+H]+	1.402	-	3	C18	Organic acids and derivatives	有机酸及其衍生物	Carboxylic acids and derivatives	羧酸及其衍生物	Amino acids, peptides, and analogues	氨基酸、肽和类似物	-	-	-	-	-	-	-	-	-	-	-	-	-	CC(C(=O)O)NC(=O)C(CCCN=C(N)N)NC(=O)C(CC(=O)O)N	OERMIMJQPQUIPK-FXQIFTODSA-N	8.9208	3.15717	2.87609e-05	0.9375	1.81236	up	9.61056e+07	1.0166e+08	6.49055e+06	2.38157e+07	1.92429e+07	1.19904e+07	1.99408e+07	1.73718e+07	1.1717e+07	7.52361e+07
Com_10358_pos	11-trans-LTE4	-	P	C23H37NO5S	439.239	440.249	6.13132	[M+H]+	6.042	-	3	C18	Lipids and lipid-like molecules	脂质和类脂分子	Fatty Acyls	脂肪酰类	Eicosanoids	类二十烷酸	"-"	HMDB0062286	Lipids and lipid-like molecules	Fatty Acyls	Eicosanoids	-	-	-	LMFA03020022	Fatty Acyls [FA]	Eicosanoids [FA03]	Leukotrienes [FA0302]	5283136	[H]\C(CCCCC)=C(/[H])C\C([H])=C(/[H])\C(\[H])=C(/[H])\C(\[H])=C(/[H])[C@@]([H])(SC[C@]([H])(N)C(O)=O)[C@@]([H])(O)CCCC(O)=O	OTZRAYGBFWZKMX-DVFCZEDWSA-N	6.7957	2.76462	2.89259e-05	0.9375	1.9958	up	4.31941e+07	7.12675e+07	2.4723e+07	5.25403e+06	1.08761e+07	2.15511e+07	2.77247e+07	2.08326e+07	2.44587e+07	1.01477e+07
Com_9767_pos	Macrosphelide K	-	P	C18H26O9	386.158	387.165	0.38298	[M+H]+	5.487	0.62	2	C18	Phenylpropanoids and polyketides	苯丙素类和聚酮类	Macrolides and analogues	大环内酯类及其类似物	-	-	-	-	-	-	-	-	-	-	-	-	-	-	-	CCOC1CC(=O)C(OC(=O)CC(OC(=O)C=CC(C(OC1=O)C)O)C)C	FRSLVQFQUNGOIH-AYYDDOIYSA-N	8.70627	3.12206	2.93671e-05	0.958333	2.1352	up	2.55529e+07	6.11953e+07	1.46735e+07	3.68678e+06	8.32739e+06	2.19888e+07	4.20966e+07	1.65233e+07	2.13877e+07	1.12818e+07
Com_8482_pos	N-(2-Hydroxyphenyl)acetamide glucuronide	N-(2-羟基苯基)乙酰胺葡萄糖醛酸苷	P	C13H15NO9	329.075	330.083	1.98102	[M+H]+	5.127	-	3	C18	Organic oxygen compounds	有机氧化合物	Organooxygen compounds	有机氧化合物	Carbohydrates and carbohydrate conjugates	碳水化合物和碳水化合物结合物	"-"	HMDB0240542	Organic oxygen compounds	Organooxygen compounds	Carbohydrates and carbohydrate conjugates	-	-	-	-	-	-	-	-	[H][C@@]1(OC2=CC=CC=C2NC(O)=O)O[C@]([H])(C(O)=O)C([H])(O)[C@]([H])(O)C1([H])O	PRQFWBNVZNICDN-JUSQZNFGSA-N	0.215105	-2.21689	3.04594e-05	0.958333	1.89978	down	2.11833e+06	1.34037e+06	1.00402e+06	302218	284387	1.89066e+06	7.74004e+06	890769	1.94497e+06	905510
Com_11005_pos	piperaquine	-	P	C29H32Cl2N6	534.207	535.216	4.248	[M+H]+	11.836	-	3	C18	Organoheterocyclic compounds	有机杂环化合物	Diazinanes	二嗪烷类	Piperazines	哌嗪类	-	HMDB0256572	Organoheterocyclic compounds	Diazinanes	Piperazines	-	-	-	-	-	-	-	-	C1CN(CCN1CCCN2CCN(CC2)C3=C4C=CC(=CC4=NC=C3)Cl)C5=C6C=CC(=CC6=NC=C5)Cl	UCRHFBCYFMIWHC-UHFFFAOYSA-N	0.266998	-1.9051	3.17034e-05	0.951389	2.10513	down	75104.3	728468	176611	160878	204002	643113	635387	488340	441952	348518
Com_10894_pos	Physalin B	-	P	C28H30O9	510.189	511.191	9.81337	[M+H]+	6.095	0.50	2	C18	Lipids and lipid-like molecules	脂质和类脂分子	Steroids and steroid derivatives	类固醇和类固醇衍生物	Physalins and derivatives	酸浆苦素及其衍生物	-	HMDB0030128	Lipids and lipid-like molecules	Steroids and steroid derivatives	Physalins and derivatives	-	-	-	-	-	-	-	-	CC12CC3C4(C56C1C(=O)C(O5)(C7CC=C8CC=CC(=O)C8(C7CCC6(C(=O)O4)O)C)OCC2C(=O)O3)C	HVTFEHJSUSPQBK-UHFFFAOYSA-N	0.192225	-2.37913	3.32917e-05	0.972222	2.05387	down	651844	1.64683e+06	69907.2	152426	102804	592191	244120	1.12495e+06	950976	412570
Com_8722_pos	N-Fructosyl tyrosine	N-果糖基酪氨酸	P	C15H21NO8	343.127	344.134	0.52188	[M+H]+	2.278	0.64	2	C18	Organic acids and derivatives	有机酸及其衍生物	Carboxylic acids and derivatives	羧酸及其衍生物	Amino acids, peptides, and analogues	氨基酸、肽和类似物	-	-	-	-	-	-	-	-	-	-	-	-	-	O=C(O)C(NCC1(O)OC(CO)C(O)C1O)CC2=CC=C(O)C=C2	QLJKHQIODQKMNW-UHFFFAOYSA-N	7.45303	2.89783	3.49541e-05	0.951389	2.03573	up	1.61874e+08	4.27045e+08	4.05871e+07	1.41231e+07	4.419e+07	1.17896e+08	1.6334e+08	9.09964e+07	1.25052e+08	6.68841e+07
Com_10081_pos	o-Desmethyl ranolazine	-	P	C23H31N3O4	413.231	414.235	9.10694	[M+H]+	5.252	-	3	C18	Organic acids and derivatives	有机酸及其衍生物	Carboxylic acids and derivatives	羧酸及其衍生物	Amino acids, peptides, and analogues	氨基酸、肽和类似物	"-"	HMDB0244785	Organic acids and derivatives	Carboxylic acids and derivatives	Amino acids, peptides, and analogues	-	-	-	-	-	-	-	46781189	CC1=CC=CC(C)=C1NC(=O)CN1CCN(CC(O)COC2=CC=CC=C2O)CC1	JQTKNELUBGGUKI-UHFFFAOYSA-N	4.12971	2.04604	3.59428e-05	0.944444	1.63581	up	3.37932e+07	8.32401e+07	1.25404e+07	2.24434e+07	1.22636e+07	5.65721e+07	1.62004e+07	4.23356e+07	7.37766e+07	7.93564e+07
Com_8395_pos	D-Fructofuranose 1,2':2,3'-dianhydride	-	P	C12H20O10	324.106	325.113	0.18102	[M+H]+	1.345	-	3	C18	Organic oxygen compounds	有机氧化合物	Organooxygen compounds	有机氧化合物	Carbohydrates and carbohydrate conjugates	碳水化合物和碳水化合物结合物	-	-	-	-	-	-	C04420	-	-	-	-	-	-	C1C2(C(C(C(O2)CO)O)O)OC3C(C(OC3(O1)CO)CO)O	KSRQDWNGXKYIDO-IYDDCBTQSA-N	10.0042	3.32253	3.92916e-05	0.944444	1.74889	up	1.96047e+07	3.14995e+07	4.52862e+06	503436	2.79235e+06	8.08219e+06	1.7793e+07	8.09043e+06	1.14036e+07	4.43485e+06
Com_10188_pos	Citreoviridin	-	P	C23H30O6	402.204	425.19	8.96109	[M+Na]+	5.807	-	3	C18	Organoheterocyclic compounds	有机杂环化合物	Pyrans	吡喃	Pyranones and derivatives	吡喃酮及其衍生物	-	HMDB0250305	Organoheterocyclic compounds	Pyrans	Pyranones and derivatives	-	C16766	-	-	-	-	-	-	O=C1OC(C=CC=CC=CC(=CC2(OC(C)C(O)(C)C2O)C)C)=C(C(OC)=C1)C	JLSVDPQAIKFBTO-CFEYTUSBSA-N	0.19153	-2.38436	4.07562e-05	0.965278	1.90613	down	389743	8.57686e+06	223279	2.47163e+06	953842	689296	664521	4.98606e+06	1.13695e+06	3.49321e+06
Com_10539_pos	Mycotrienol I	-	P	C26H33NO6	455.231	456.242	7.82215	[M+H]+	6.304	-	3	C18	Phenylpropanoids and polyketides	苯丙素类和聚酮类	Macrolactams	大内酰胺类	-	-	-	-	-	-	-	-	-	-	-	-	-	-	-	CC1C(CC=CC=CC=CC(CC(=O)NC2=CC(=O)C=C(C2=O)CCC=C(C1O)C)OC)O	KDVQXJCAPWJRKD-VWMGDPEBSA-N	0.391077	-1.35447	4.18187e-05	0.958333	1.82365	down	5.8949e+06	1.8329e+07	4.29516e+06	4.60931e+06	4.97673e+06	1.24439e+07	1.78025e+07	6.89588e+06	1.04579e+07	1.1089e+07
Com_10020_pos	N-((6-Methyl-5-oxo-3-thiomorpholinyl)carbonyl)-L-histidyl-L-proline	N-((6-甲基-5-氧代-3-硫吗啉基)羰基)-L-组氨酰-L-脯氨酸	P	C17H23N5O5S	409.142	410.151	4.40265	[M+H]+	4.992	-	3	C18	Organoheterocyclic compounds	有机杂环化合物	Diazanaphthalenes	二氮杂萘类	Benzodiazines	苯并二嗪类	"-"	HMDB0250383	Organoheterocyclic compounds	Diazanaphthalenes	Benzodiazines	-	-	-	-	-	-	-	126010	CC1SCC(NC1=O)C(=O)NC(CC1=CN=CN1)C(=O)N1CCCC1C(O)=O	BWBSSERHKZVUKK-UHFFFAOYSA-N	0.203014	-2.30035	4.24086e-05	0.944444	1.99913	down	1.55771e+06	280235	208583	152095	228645	917474	2.01533e+06	161467	295030	2.40554e+06
Com_4568_pos	7alpha,27-Dihydroxycholesterol	7α,27-二羟基胆固醇	P	C27H46O3	418.345	401.338	8.59752	[M+H-H2O]+	7.732	0.91	1	C18	Lipids and lipid-like molecules	脂质和类脂分子	Steroids and steroid derivatives	类固醇和类固醇衍生物	Bile acids, alcohols and derivatives	胆汁酸、醇及其衍生物	"4725-24-0"	HMDB0006281	Lipids and lipid-like molecules	Steroids and steroid derivatives	Bile acids, alcohols and derivatives	7alpha,27-Dihydroxycholesterol; Cholest-5-ene-3beta,7alpha,26-triol; Cholest-5-ene-3beta,7alpha,27-triol	C06341	map00120	LMST04030081	Sterol Lipids [ST]	Bile acids and derivatives [ST04]	C27 bile acids, alcohols, and derivatives [ST0403]	440985	[H][C@@]1(CC[C@@]2([H])[C@]3([H])[C@H](O)C=C4C[C@@H](O)CC[C@]4(C)[C@@]3([H])CC[C@]12C)[C@H](C)CCCC(C)CO	RXMHNAKZMGJANZ-DTTSCKGMSA-N	0.0842058	-3.56994	4.39157e-05	0.965278	1.90026	down	1.7232e+06	4.9728e+07	3.06767e+06	2.54373e+07	4.04611e+07	9.2281e+07	1.03598e+07	1.11258e+07	1.51494e+07	1.76571e+07
Com_10997_pos	Malonylglycitin	-	P	C25H24O13	532.122	533.13	2.76617	[M+H]+	5.507	0.64	2	C18	Phenylpropanoids and polyketides	苯丙素类和聚酮类	Isoflavonoids	异黄酮类	Isoflavonoid O-glycosides	异黄酮O-糖苷	-	-	-	-	-	-	C16197	map00943	-	-	-	-	-	COC1=C(C=C2C(=C1)C(=O)C(=CO2)C3=CC=C(C=C3)O)OC4C(C(C(C(O4)COC(=O)CC(=O)O)O)O)O	OWMHCYFEIJPHFB-GOZZSVHWSA-N	8.91255	3.15584	4.41762e-05	0.9375	1.9187	up	7.35948e+07	1.07818e+08	1.56275e+07	4.70306e+06	5.79112e+06	8.29875e+07	4.36605e+07	5.85096e+07	3.70069e+07	3.1893e+07
Com_11024_pos	Dukunolide C	-	P	C28H28O11	540.163	541.175	8.67504	[M+H]+	1.276	-	3	C18	Organoheterocyclic compounds	有机杂环化合物	Naphthopyrans	萘并吡喃类	-	-	-	HMDB0035204	Organoheterocyclic compounds	Naphthopyrans	-	-	-	-	-	-	-	-	-	CC(=O)OC1C2=CCCC3(C2=C(C(=O)OC3C4=COC=C4)C5(C1(C(=O)C(C67C5(OC(=O)C6O7)C)(C)C)O)O)C	HOJFTRARYIFTJU-UHFFFAOYSA-N	10.0518	3.32938	4.4345e-05	0.958333	2.08305	up	1.37518e+08	2.16069e+08	5.70093e+07	1.78705e+07	2.86e+07	1.90425e+08	3.26685e+08	1.43022e+08	1.99893e+08	1.37566e+08
Com_4855_pos	Phyllanthin	叶下珠脂素	P	C24H34O6	418.236	441.224	2.78963	[M+Na]+	5.472	0.51	1	C18	Lignans, neolignans and related compounds	木脂素、新木脂素及相关化合物	Dibenzylbutane lignans	二苄基丁烷木脂素	-	-	"10351-88-9"	HMDB0256511	Lignans, neolignans and related compounds	Dibenzylbutane lignans	-	-	C10746	-	-	-	-	-	-	COCC(CC1=CC(=C(C=C1)OC)OC)C(CC2=CC(=C(C=C2)OC)OC)COC	KFLQGJQSLUYUBF-WOJBJXKFSA-N	0.227786	-2.13425	4.47941e-05	0.944444	2.03478	down	1.70135e+07	5.0155e+07	1.30084e+07	1.72917e+07	6.93013e+06	5.40439e+07	1.22166e+08	2.13669e+07	3.22458e+07	5.17942e+07
Com_4593_pos	Yadanziolide A	鸦胆子内酯A	P	C20H26O10	426.153	409.147	4.9979	[M+H-H2O]+	4.998	-	3	C18	Lipids and lipid-like molecules	脂质和类脂分子	Prenol lipids	异戊烯醇脂	Terpene lactones	萜内酯	"95258-14-3"	-	-	-	-	-	-	-	-	-	-	-	-	CC1=CC(=O)C(C2(C1CC3C45C2C(C(C(C4(C(C(=O)O3)O)O)(OC5)CO)O)O)C)O	QXKKRGMRXXMDDP-JVDXBALSSA-N	0.273644	-1.86963	4.77937e-05	0.944444	1.9563	down	6.42371e+06	1.6697e+07	6.4059e+06	1.51912e+06	3.2181e+06	1.17869e+07	1.97344e+07	5.13384e+06	1.2507e+07	8.74164e+06
Com_8244_pos	N-Dihydroferuloyltyramine	-	P	C18H21NO4	315.147	316.154	0.32232	[M+H]+	5.395	0.52	2	C18	Benzenoids	苯类化合物	Phenols	酚类	Methoxyphenols	甲氧基酚类	"184877-32-5"	HMDB0033028	Benzenoids	Phenols	Methoxyphenols	-	-	-	-	-	-	-	16119667	COC1=CC(CCC(=O)NCCC2=CC=C(O)C=C2)=CC=C1O	XLIPDHTUSRZSKE-UHFFFAOYSA-N	0.102149	-3.29125	4.95101e-05	0.972222	1.89801	down	70031.3	6.26979e+06	1.07802e+06	746313	859197	115236	153678	1.82114e+06	5.59049e+06	120306
Com_815_pos	Glycyl-L-histidine	甘氨酰-组氨酸	P	C8H12N4O3	212.091	213.098	1.03038	[M+H]+	1.279	0.78	1	C18	Organic acids and derivatives	有机酸及其衍生物	Carboxylic acids and derivatives	羧酸及其衍生物	Amino acids, peptides, and analogues	氨基酸、肽和类似物	"2489-13-6"	-	-	-	-	-	-	-	-	-	-	-	7023107	C1=C(NC=N1)CC(C(=O)O)NC(=O)CN	YIWFXZNIBQBFHR-LURJTMIESA-N	3.91126	1.96763	5.01865e-05	0.930556	1.85691	up	5.22143e+07	3.031e+07	1.20258e+07	2.42967e+07	1.01091e+07	4.29453e+07	4.39387e+07	3.83338e+07	6.30002e+07	1.90875e+07
Com_11263_pos	10,11-Dimethoxy-1-methyldeacetylpicraline-3',4',5'-trimethoxy-benzoate	-	P	C34H40N2O10	636.268	637.28	6.29254	[M+H]+	5.589	-	3	C18	Alkaloids and derivatives	生物碱及其衍生物	Corynanthean-type alkaloids	Corynanthean型生物碱	-	-	-	-	-	-	-	-	-	-	-	-	-	-	-	CC=C1CN2C3CC1C(C45C3(N(C6=CC(=C(C=C64)OC)OC)C)OC2C5)(COC(=O)C7=CC(=C(C(=C7)OC)OC)OC)C(=O)OC	XMPQOOTZKXFCNH-UOIVLMPKSA-N	0.259166	-1.94805	5.10644e-05	0.916667	1.78449	down	1.67428e+06	1.48545e+07	1.21026e+06	476263	1.59099e+06	3.34273e+06	1.86616e+06	2.25652e+06	465163	2.14103e+06
Com_9308_pos	Sinensol A	-	P	C23H22O4	362.152	363.156	9.78154	[M+H]+	5.142	0.51	2	C18	Benzenoids	苯类化合物	Phenanthrenes and derivatives	菲及其衍生物	Hydrophenanthrenes	氢菲类	-	-	-	-	-	-	-	-	-	-	-	-	-	COC1=CC(=C2C(=C1CC3=CC=C(C=C3)O)CCC4=C2C=CC(=C4)O)OC	GNRQSQCPDZCLSO-UHFFFAOYSA-N	0.211787	-2.23932	5.20504e-05	0.930556	2.03978	down	1.34758e+06	1.28693e+07	1.84486e+06	1.36435e+06	752982	4.44984e+06	7.41435e+06	3.76705e+06	3.89985e+06	4.41693e+06
Com_11168_pos	Salasol B	-	P	C33H38O10	594.246	595.257	4.78214	[M+H]+	7.422	0.53	2	C18	Lipids and lipid-like molecules	脂质和类脂分子	Prenol lipids	异戊烯醇脂	Sesquiterpenoids	倍半萜类	-	-	-	-	-	-	-	-	-	-	-	-	-	CC1CC(C(C2(C13C(C(CC2OC(=O)C4=CC=CC=C4)C(O3)(C)C)OC(=O)C)COC(=O)C)O)OC(=O)C5=CC=CC=C5	NCRKYBJLAZLWCK-UWEFVGCASA-N	0.0620997	-4.00927	5.3905e-05	0.923611	1.711	down	6.76439e+06	2.17985e+07	940023	2.57062e+06	1.50604e+06	886550	1.00318e+06	2.47249e+06	4.29917e+06	2.69559e+06
Com_8243_pos	Neosaxitoxin	-	P	C10H17N7O5	315.129	316.138	5.12235	[M+H]+	5.13	-	3	C18	Phenylpropanoids and polyketides	苯丙素类和聚酮类	Saxitoxins, gonyautoxins, and derivatives	石房蛤毒素、膝沟藻毒素及其衍生物	-	-	-	HMDB0029369	Phenylpropanoids and polyketides	Saxitoxins, gonyautoxins, and derivatives	-	-	C17208	-	-	-	-	-	-	N1(C(=N)N2[C@@]3([C@H]([C@@H]1COC(=O)N)NC(=N)N3)C(CC2)(O)O)O	PPEKGEBBBBNZKS-HGRQIUPRSA-N	0.124632	-3.00426	5.4851e-05	0.9375	2.13537	down	241203	1.67467e+07	510637	224281	170349	2.40458e+06	5.93315e+06	1.26672e+06	1.22975e+06	232813
Com_7618_pos	Aspartyl-Arginine	天冬氨酰精氨酸	P	C10H19N5O5	289.139	290.146	0.54383	[M+H]+	1.559	-	3	C18	Organic acids and derivatives	有机酸及其衍生物	Carboxylic acids and derivatives	羧酸及其衍生物	Amino acids, peptides, and analogues	氨基酸、肽和类似物	"-"	HMDB0028747	Organic acids and derivatives	Carboxylic acids and derivatives	Amino acids, peptides, and analogues	-	-	-	-	-	-	-	18218189	NC(CC(O)=O)C(O)=NC(CCCNC(N)=N)C(O)=O	PSZNHSNIGMJYOZ-UHFFFAOYSA-N	2.57751	1.36598	5.67095e-05	0.944444	1.83759	up	8.21368e+06	2.42096e+07	9.4838e+06	5.43088e+06	1.14459e+07	1.236e+07	1.55934e+07	7.52783e+06	1.96641e+07	1.48512e+07
Com_3763_pos	Torasemide	托拉塞米	P	C16H20N4O3S	348.126	371.117	5.63064	[M+Na]+	5.154	0.79	1	C18	Organoheterocyclic compounds	有机杂环化合物	Pyridines and derivatives	吡啶及其衍生物	Pyridinesulfonamides	吡啶磺酰胺类	"56211-40-6"	HMDB0014359	Organoheterocyclic compounds	Pyridines and derivatives	Pyridinesulfonamides	-	D00382	-	-	-	-	-	41781	CC1=CC(=CC=C1)NC2=C(C=NC=C2)S(=O)(=O)NC(=O)NC(C)C	NGBFQHCMQULJNZ-UHFFFAOYSA-N	6.44755	2.68875	5.80743e-05	0.944444	1.83922	up	1.06112e+07	7.4533e+07	1.20633e+07	4.93169e+06	6.10423e+06	2.60358e+07	4.54198e+07	1.78826e+07	2.54725e+07	1.79315e+07
Com_4459_pos	4-{3-amino-4,6-dimethylthieno[2,3-b]pyridin-2-yl}-2H,6H,7H,8H-cyclopenta[g]chromen-2-one	4-{3-氨基-4,6-二甲基噻吩并[2,3-b]吡啶-2-基}-2H，6H，7H，8H环戊[g]苯并二氢吡喃-2-酮	P	C21H18N2O2S	362.109	385.096	4.29353	[M+Na]+	5.146	-	3	C18	Phenylpropanoids and polyketides	苯丙素类和聚酮类	Coumarins and derivatives	香豆素及其衍生物	-	-	"929340-13-6"	-	-	-	-	-	-	-	-	-	-	-	24280317	CC1=CC(=NC2=C1C(=C(S2)C3=CC(=O)OC4=C3C=C5CCCC5=C4)N)C	JSHOZKLRYSTPDQ-UHFFFAOYSA-N	0.188918	-2.40417	5.85725e-05	0.902778	1.52155	down	100568	921571	286611	1.49776e+06	1.05714e+06	150754	218618	227309	512350	161138
Com_10825_pos	Pierisformoside D	-	P	C26H40O9	496.267	497.273	3.8271	[M+H]+	7.235	-	3	C18	Lipids and lipid-like molecules	脂质和类脂分子	Prenol lipids	异戊烯醇脂	Terpene glycosides	萜烯糖苷	-	-	-	-	-	-	-	-	-	-	-	-	-	CC1(C(CC2C(=C)C3CCC4CC3(CC4(C)O)CC2(C1=O)O)OC5C(C(C(C(O5)CO)O)O)O)C	ZWSFYWLQWVFJLX-MCJUJJKZSA-N	0.178949	-2.48238	6.17108e-05	0.951389	2.04113	down	1.9046e+07	5.72098e+07	5.83648e+06	4.40894e+06	3.81744e+06	3.80063e+07	5.21915e+07	4.01498e+06	1.00992e+07	2.27705e+07
Com_6285_pos	Dehydrosalsolidine	脱氢水杨酸	P	C12H15NO2	205.11	206.118	0.61524	[M+H]+	5.375	0.61	2	C18	Organoheterocyclic compounds	有机杂环化合物	Dihydroisoquinolines	二氢异喹啉	-	-	-	-	-	-	-	-	-	-	-	-	-	-	-	N1=C(C=2C=C(OC)C(OC)=CC2CC1)C	VASUQTGZAPZKFK-UHFFFAOYSA-N	0.11366	-3.13721	6.45074e-05	0.972222	1.98753	down	1.13946e+06	3.20811e+06	171840	69533.2	184052	3.02206e+06	3.60555e+06	641393	5.62428e+06	3.95673e+06
Com_103_pos	Creatinine	肌酸酐	P	C4H7N3O	113.059	136.048	0.27013	[M+Na]+	1.374	0.53	1	C18	Organic acids and derivatives	有机酸及其衍生物	Carboxylic acids and derivatives	羧酸及其衍生物	Amino acids, peptides, and analogues	氨基酸、肽和类似物	"60-27-5"	HMDB0000562	Organic acids and derivatives	Carboxylic acids and derivatives	Amino acids, peptides, and analogues	Creatinine; 1-Methylglycocyamidine	C00791	map00330;map01100	-	-	-	-	588	CN1CC(=O)NC1=N	DDRJAANPRJIHGJ-UHFFFAOYSA-N	0.469468	-1.0909	6.45506e-05	0.951389	1.59421	down	1.72268e+07	3.28189e+07	6.66571e+07	4.90877e+07	6.20142e+07	8.36299e+07	5.62117e+07	4.50079e+07	3.99397e+07	1.08353e+08
Com_4449_pos	7-methoxy-N-(2-oxochromen-7-yl)-1-benzoxepine-4-carboxamide	(7-甲氧基-1-苯并氧杂环庚烯-4-基)-N-(2-氧代苯并吡喃-7-基)甲酰胺	P	C21H15NO5	361.095	384.082	6.73589	[M+Na]+	1.269	-	3	C18	Organoheterocyclic compounds	有机杂环化合物	Benzoxepines	苯并氧杂环己烷	-	-	"950335-97-4"	-	-	-	-	-	-	-	-	-	-	-	20896700	COC1=CC2=C(C=C1)OC=CC(=C2)C(=O)NC3=CC4=C(C=C3)C=CC(=O)O4	XNGYIXXJUJFBJQ-UHFFFAOYSA-N	6.82652	2.77115	6.49364e-05	0.951389	2.03497	up	7.73491e+06	3.05857e+07	4.77578e+06	1.9846e+06	8.38569e+06	8.3283e+06	4.07465e+06	4.63503e+06	1.23881e+07	7.79691e+06
Com_7602_pos	Dianthoside	-	P	C12H16O8	288.085	289.092	1.39102	[M+H]+	4.895	0.62	2	C18	Organic oxygen compounds	有机氧化合物	Organooxygen compounds	有机氧化合物	Carbohydrates and carbohydrate conjugates	碳水化合物和碳水化合物结合物	-	-	-	-	-	-	-	-	-	-	-	-	-	CC1=C(C(=O)C=CO1)OC2C(C(C(C(O2)CO)O)O)O	YGSIRXHFAUFUEJ-GPTQDWHKSA-N	7.88643	2.97937	6.5463e-05	0.951389	2.10577	up	5.73031e+07	1.45048e+08	3.11625e+07	4.56127e+06	1.17038e+07	4.51129e+07	5.90177e+07	3.63255e+07	5.52693e+07	3.21045e+07
Com_9466_pos	Suranone	-	P	C24H38O3	374.282	375.287	5.93482	[M+H]+	9.829	-	3	C18	Organic oxygen compounds	有机氧化合物	Organooxygen compounds	有机氧化合物	Carbonyl compounds	羰基化合物	-	-	-	-	-	-	-	-	-	-	-	-	-	CCCCCCCCCC=CCCCCCCC(=O)C1=C(C=CC=C1O)O	WBXXVNCMCIJAIX-KHPPLWFESA-N	0.24919	-2.00468	6.66735e-05	0.930556	1.7733	down	609750	516181	1.87499e+06	1.05263e+06	313349	1.64888e+06	1.08126e+06	2.0336e+06	745658	9.27773e+06
Com_11233_pos	Gamboukokoenside B	-	P	C35H54O9	618.377	619.389	7.81551	[M+H]+	6.524	-	3	C18	Lipids and lipid-like molecules	脂质和类脂分子	Prenol lipids	异戊烯醇脂	Triterpenoids	三萜类	-	-	-	-	-	-	-	-	-	-	-	-	-	CC1(CCC2(CCC3(C(=CCC4C3(CC(C5C4(CCC(=O)C5(C)C(=O)OC6C(C(C(CO6)O)O)O)C)O)C)C2C1)C)CO)C	OZJBGTJJVJYLTA-IZHDCNBVSA-N	0.136916	-2.86864	6.84323e-05	0.965278	2.05359	down	4.92213e+06	1.23826e+07	270919	128578	1.65097e+06	4.41082e+06	7.11244e+06	1.15888e+06	2.8862e+06	5.3246e+06
Com_9819_pos	Dioctyl Phthalate	1,4-二碘苯	P	C24H38O4	390.277	391.284	0.15532	[M+H]+	10.065	0.79	2	C18	Benzenoids	苯类化合物	Benzene and substituted derivatives	苯及其取代衍生物	Benzoic acids and derivatives	苯甲酸及其衍生物	"24-38-4"	HMDB0251427	Benzenoids	Benzene and substituted derivatives	Benzoic acids and derivatives	-	C03690	map05207	-	-	-	-	-	O=C(OCCCCCCCC)C=1C=CC=CC1C(=O)OCCCCCCCC	MQIUGAXCHLFZKX-UHFFFAOYSA-N	0.725253	-0.463445	7.3808e-05	0.951389	1.45714	down	2.51798e+07	3.13485e+07	3.09764e+07	2.84891e+07	2.49507e+07	1.85459e+07	2.50333e+07	2.31577e+07	2.21519e+07	3.2066e+07
Com_10803_pos	Imatinib	甲磺酸伊马替尼	P	C29H31N7O	493.259	494.267	1.70359	[M+H]+	5.859	-	3	C18	Benzenoids	苯类化合物	Benzene and substituted derivatives	苯及其取代衍生物	Anilides	酰苯胺类	"220127-57-1"	HMDB0014757	Organoheterocyclic compounds	Azolidines	Oxazolidines	-	D08066	-	-	-	-	-	5291	O=C(NC1=CC=C(C(=C1)NC=2N=CC=C(N2)C3=CN=CC=C3)C)C4=CC=C(C=C4)CN5CCN(C)CC5	KTUFNOKKBVMGRW-UHFFFAOYSA-N	8.76426	3.13163	7.6415e-05	0.979167	2.11235	up	2.84733e+07	8.43283e+07	2.97265e+07	1.48978e+07	1.04032e+07	7.12941e+07	1.29637e+08	3.47801e+07	6.39732e+07	3.3771e+07
Com_1606_pos	Eslicarbazepine	艾司利卡西平	P	C15H14N2O2	254.106	277.094	3.70223	[M+Na]+	2.033	0.83	2	C18	Organoheterocyclic compounds	有机杂环化合物	Benzazepines	苯并氮卓类	Dibenzazepines	二苯并氮卓类	"104746-04-5"	HMDB0060702	Organoheterocyclic compounds	Benzazepines	Dibenzazepines	-	D09215	-	-	-	-	-	9881504	NC(=O)N1C2=CC=CC=C2C[C@H](O)C2=C1C=CC=C2	BMPDWHIDQYTSHX-AWEZNQCLSA-N	11.7882	3.55927	7.73769e-05	0.916667	1.90971	up	5.19263e+07	432838	8.69823e+06	3.42259e+06	1.05783e+07	3.14286e+07	3.14927e+07	2.82147e+07	4.45292e+07	2.31131e+07
Com_2789_pos	Fenofibric acid	非诺贝特酸	P	C17H15ClO4	318.066	341.054	3.60769	[M+Na]+	5.517	-	3	C18	Benzenoids	苯类化合物	Benzene and substituted derivatives	苯及其取代衍生物	Benzophenones	二苯甲酮类	"856676-23-8"	HMDB0252207	Benzenoids	Benzene and substituted derivatives	Benzophenones	-	D11579	-	-	-	-	-	64929	CC(C)(OC1=CC=C(C=C1)C(=O)C1=CC=C(Cl)C=C1)C(O)=O	MQOBSOSZFYZQOK-UHFFFAOYSA-N	0.148962	-2.74698	7.75864e-05	0.9375	1.77825	down	6.26534e+06	2.02105e+06	4.91822e+06	1.26483e+06	1.8127e+06	455021	1.11126e+07	3.35966e+06	5.00558e+06	765329
Com_1058_pos	Muramic acid	胞壁酸	P	C9H17NO7	251.101	234.097	1.06052	[M+H-H2O]+	1.302	0.65	1	C18	Organic oxygen compounds	有机氧化合物	Organooxygen compounds	有机氧化合物	Carbohydrates and carbohydrate conjugates	碳水化合物和碳水化合物结合物	"1114-41-6"	-	-	-	-	-	-	-	-	-	-	-	92864	CC(C(=O)O)OC(C(C=O)N)C(C(CO)O)O	ZZHZYDXMAKUKNS-OZRXBMAMSA-N	7.12271	2.83243	8.22699e-05	0.930556	1.85706	up	4.06444e+07	8.13541e+07	1.11006e+07	2.88613e+06	9.63345e+06	1.73708e+07	4.67594e+07	1.66871e+07	2.15522e+07	9.36468e+06
Com_2627_pos	6-[(3,5-dimethyl-1H-pyrazol-1-yl)sulfonyl]-2H-chromen-2-one	6-[（3,5-二甲基-1H-吡唑-1-基）磺酰基]-2H-色烯-2-酮	P	C14H12N2O4S	304.052	327.042	2.28523	[M+Na]+	5.166	-	3	C18	Phenylpropanoids and polyketides	苯丙素类和聚酮类	Coumarins and derivatives	香豆素及其衍生物	-	-	"956264-37-2"	-	-	-	-	-	-	-	-	-	-	-	6484453	CC1=CC(=NN1S(=O)(=O)C2=CC3=C(C=C2)OC(=O)C=C3)C	SSXYEYCSJSGFED-UHFFFAOYSA-N	0.328359	-1.60666	8.31571e-05	0.9375	1.95631	down	2.39604e+06	8.73233e+06	1.07582e+06	1.0033e+06	566868	1.89337e+06	4.81441e+06	4.34771e+06	790604	2.06121e+06
Com_6888_pos	2,4-Diamino-6,7-diisopropylpteridine	2,4-二胺基-6,7-二乙丙基蝶啶	P	C12H18N6	246.159	247.166	2.67771	[M+H]+	5.492	-	3	C18	Organoheterocyclic compounds	有机杂环化合物	Pteridines and derivatives	蝶啶及其衍生物	-	-	"3810-29-5"	-	-	-	-	-	-	-	-	-	-	-	-	CC(C)C1=NC2=C(N=C(N=C2N=C1C(C)C)N)N	LIVXWXAMTVJGCO-UHFFFAOYSA-N	4.31054	2.10787	8.4133e-05	0.930556	1.68773	up	1.42269e+06	4.38463e+06	4.51484e+06	2.3082e+06	4.18293e+06	5.31848e+06	946513	1.56e+06	1.53767e+07	6.96639e+06
Com_11701_pos	Ormocarpin	-	P	C42H42O20	866.227	867.239	4.99221	[M+H]+	1.328	0.72	2	C18	Phenylpropanoids and polyketides	苯丙素类和聚酮类	Flavonoids	黄酮类化合物	Biflavonoids and polyflavonoids	双黄酮和多黄酮	-	-	-	-	-	-	-	-	-	-	-	-	-	C1=CC(=CC=C1C2C(C(=O)C3=C(C=C(C=C3O2)OC4C(C(C(C(O4)CO)O)O)O)O)C5C(OC6=CC(=CC(=C6C5=O)O)OC7C(C(C(C(O7)CO)O)O)O)C8=CC=C(C=C8)O)O	RVPPNKOUWPOQRX-BZGUKMHZSA-N	10.4751	3.38889	8.7615e-05	0.972222	1.58575	up	3.29931e+08	6.49587e+08	2.34882e+08	3.23991e+07	6.92152e+07	1.36425e+08	5.37317e+07	1.41923e+08	1.71577e+08	6.77333e+07
Com_9503_pos	Edta oxalate	-	P	C12H14N2O12	378.055	379.064	5.79979	[M+H]+	5.13	-	3	C18	Organic acids and derivatives	有机酸及其衍生物	Carboxylic acids and derivatives	羧酸及其衍生物	Hexacarboxylic acids and derivatives	六羧酸及其衍生物	"-"	HMDB0251707	Organic acids and derivatives	Carboxylic acids and derivatives	Hexacarboxylic acids and derivatives	-	-	-	-	-	-	-	129705234	OC(=O)CN(CCN1CC(=O)OOC(=O)C(=O)OOC(=O)C1)CC(O)=O	BROHKIGYEKQUMX-UHFFFAOYSA-N	5.74231	2.52163	9.01587e-05	0.923611	1.82252	up	531802	5.64491e+06	4.92729e+06	3.35017e+06	3.51425e+06	2.90472e+06	1.04081e+07	2.59556e+06	970074	2.30959e+06
Com_8767_pos	Nordercitin	-	P	C20H18N4S	346.125	347.132	1.39195	[M+H]+	5.275	0.69	2	C18	Organoheterocyclic compounds	有机杂环化合物	Quinolines and derivatives	喹啉及其衍生物	Benzoquinolines	苯并喹啉类	-	-	-	-	-	-	-	-	-	-	-	-	-	CN(C)CCC1=C2C3=C(C=CN=C3C4=C1N=CS4)C5=CC=CC=C5N2	ZVRJUQHDRLLDGR-UHFFFAOYSA-N	5.28904	2.403	9.12494e-05	0.916667	1.75294	up	1.01251e+07	2.47474e+07	8.54378e+06	1.95673e+06	5.91274e+06	8.31288e+06	2.62014e+07	4.68583e+06	4.87753e+06	4.16035e+06
Com_10661_pos	Memnobotrin B	-	P	C27H37NO6	471.262	472.271	3.50816	[M+H]+	8.449	0.55	2	C18	Phenylpropanoids and polyketides	苯丙素类和聚酮类	Isoflavonoids	异黄酮类	Isoflavans	异黄烷	-	-	-	-	-	-	-	-	-	-	-	-	-	CC(=O)OC1CCC2(C(C1(C)C)CCC3(C2CC4=C(C=C5C(=C4O3)CN(C5=O)CCO)O)C)C	LKNLQLIREMZEIR-BUENMJANSA-N	0.108149	-3.20891	9.49812e-05	0.9375	2.00918	down	287428	5.09887e+06	370458	107416	1.20596e+06	1.06626e+06	2.99133e+06	96099.5	3.83881e+06	2.38491e+06
Com_5155_pos	Oleaside A	夹竹桃苷A	P	C30H44O7	516.309	539.301	5.47516	[M+Na]+	5.187	0.51	1	C18	Organic oxygen compounds	有机氧化合物	Organooxygen compounds	有机氧化合物	Carbohydrates and carbohydrate conjugates	碳水化合物和碳水化合物结合物	"69686-84-6"	-	-	-	-	-	-	-	-	-	-	-	434211	CC1C(C(CC(O1)OC2CCC3(C(C2)CCC45C3CCC(C4=O)(C(CC5)C6=CC(=O)OC6)C)C)OC)O	DFDVWAJDFYYBAC-UHFFFAOYSA-N	4.41478	2.14234	9.63967e-05	0.909722	1.53347	up	1.36074e+06	1.64071e+06	4.85456e+06	2.52146e+06	436198	2.73663e+06	2.15367e+06	2.46689e+06	751761	3.9004e+06
Com_4839_pos	Schisandrol B	五味子醇乙	P	C23H28O7	416.184	439.171	4.40487	[M+Na]+	5.378	-	3	C18	Phenylpropanoids and polyketides	苯丙素类和聚酮类	Tannins	单宁	Hydrolyzable tannins	水解单宁	"58546-54-6"	HMDB0303927	Phenylpropanoids and polyketides	Tannins	Hydrolyzable tannins	-	D01752	-	-	-	-	-	-	[H][C@@]1(C)CC2=CC3=C(OCO3)C(OC)=C2C2=C(OC)C(OC)=C(OC)C=C2C[C@@]1(C)O	ZWRRJEICIPUPHZ-SFDCACGMSA-N	6.2218	2.63733	9.76981e-05	0.923611	1.86687	up	1.4193e+07	2.51908e+07	4.2013e+06	1.07891e+06	1.25403e+06	1.15899e+07	1.10254e+07	8.13938e+06	9.08701e+06	5.05247e+06
Com_6244_pos	Nigellimine	-	P	C12H13NO2	203.095	204.102	0.88725	[M+H]+	5.397	0.69	2	C18	Organoheterocyclic compounds	有机杂环化合物	Isoquinolines and derivatives	异喹啉及其衍生物	-	-	-	HMDB0041526	Organoheterocyclic compounds	Isoquinolines and derivatives	-	-	-	-	-	-	-	-	-	CC1=NC=CC2=CC(=C(C=C12)OC)OC	VBMZFACBWDZUSM-UHFFFAOYSA-N	5.61752	2.48993	9.77262e-05	0.916667	1.85873	up	2.88058e+07	1.07769e+08	5.2772e+06	1.507e+07	4.21705e+06	2.55927e+07	6.38056e+07	1.9027e+07	3.7747e+07	2.58225e+07
Com_8765_pos	Miraxanthin-V	-	P	C17H18N2O6	346.116	347.123	2.02128	[M+H]+	5.432	0.82	2	C18	Organic acids and derivatives	有机酸及其衍生物	Carboxylic acids and derivatives	羧酸及其衍生物	Amino acids, peptides, and analogues	氨基酸、肽和类似物	-	-	-	-	-	-	C08557	map00965;map01110	-	-	-	-	-	C1C(NC(=CC1=CC=NCCC2=CC(=C(C=C2)O)O)C(=O)O)C(=O)O	PDKFHZWVCCZUIF-DJSQHCOFSA-N	0.283092	-1.82066	0.000100037	0.979167	2.03807	down	8.2955e+06	3.59506e+07	1.74889e+06	1.0397e+07	2.06801e+06	1.02828e+07	2.95978e+07	1.3415e+07	1.48171e+07	1.51843e+07
Com_11091_pos	Taurolithocholate sulfate	牛磺石胆酸硫酸	P	C26H45NO8S2	563.259	564.27	7.15259	[M+H]+	9.468	-	3	C18	Lipids and lipid-like molecules	脂质和类脂分子	Steroids and steroid derivatives	类固醇和类固醇衍生物	Bile acids, alcohols and derivatives	胆汁酸、醇及其衍生物	-	HMDB0002580	Lipids and lipid-like molecules	Steroids and steroid derivatives	Bile acids, alcohols and derivatives	-	C03642	map04976	LMST05020003	Sterol Lipids [ST]	Steroid conjugates [ST05]	Sulfates [ST0502]	-	CC(CCC(=O)NCCS(=O)(=O)O)C1CCC2C1(CCC3C2CCC4C3(CCC(C4)OS(=O)(=O)O)C)C	HSNPMXROZIQAQD-GBURMNQMSA-N	0.041361	-4.59559	0.000101891	0.9375	1.89933	down	2.49969e+07	245244	2.74867e+07	6.78602e+07	5.03891e+07	1.8541e+07	1.03303e+07	2.87821e+06	1.19702e+06	5.9812e+07
Com_9505_pos	Mefloquine	氟甲喹羟哌啶	P	C17H16F6N2O	378.117	379.121	7.85515	[M+H]+	1.297	0.71	2	C18	Organoheterocyclic compounds	有机杂环化合物	Quinolines and derivatives	喹啉及其衍生物	4-quinolinemethanols	4-喹啉甲醇	"53230-10-7"	HMDB0014502	Organoheterocyclic compounds	Quinolines and derivatives	4-quinolinemethanols	-	C07633	-	-	-	-	-	-	C1CCNC(C1)C(C2=CC(=NC3=C2C=CC=C3C(F)(F)F)C(F)(F)F)O	XEEQGYMUWCZPDN-UHFFFAOYSA-N	5.29877	2.40566	0.000104374	0.930556	1.95721	up	3.97983e+08	7.16969e+08	1.81556e+08	8.33008e+07	1.1138e+08	6.92078e+08	1.11133e+09	4.20677e+08	5.77334e+08	4.12264e+08
Com_3619_pos	H-Trp-Glu-OH	2-[[2-氨基-3-(1H-吲哚-3-基)丙酰基]氨基]戊二酸	P	C16H19N3O5	333.132	356.12	3.30369	[M+Na]+	5.031	0.62	1	C18	Organic acids and derivatives	有机酸及其衍生物	Carboxylic acids and derivatives	羧酸及其衍生物	Amino acids, peptides, and analogues	氨基酸、肽和类似物	"36099-95-3"	-	-	-	-	-	-	-	-	-	-	-	7009663	C1=CC=C2C(=C1)C(=CN2)C[C@@H](C(=O)N[C@@H](CCC(=O)O)C(=O)O)N	PWIQCLSQVQBOQV-AAEUAGOBSA-N	4.31201	2.10836	0.000105943	0.902778	2.02759	up	8.06782e+06	2.61678e+07	9.2158e+06	1.4047e+06	2.7835e+06	7.22209e+06	1.25651e+07	9.48197e+06	7.34188e+06	5.37786e+06
Com_7039_pos	Vitamin C phosphate	维生素C磷酸	P	C6H9O9P	255.998	257.004	7.07559	[M+H]+	1.268	-	3	C18	Organoheterocyclic compounds	有机杂环化合物	Dihydrofurans	二氢呋喃类	Furanones	呋喃酮类	"-"	HMDB0245643	Organoheterocyclic compounds	Dihydrofurans	Furanones	-	-	-	-	-	-	-	54702575	OCC(O)C1OC(=O)C(OP(O)(O)=O)=C1O	MIJPAVRNWPDMOR-UHFFFAOYSA-N	3.97374	1.9905	0.000109701	1	1.85463	up	1.77155e+07	1.70304e+07	2.89123e+07	2.67728e+07	2.04013e+07	4.30012e+07	1.38589e+07	2.103e+07	2.06803e+07	4.52084e+07
Com_9828_pos	Hosloppin	-	P	C22H16O7	392.09	393.099	5.67477	[M+H]+	5.137	-	3	C18	Phenylpropanoids and polyketides	苯丙素类和聚酮类	Flavonoids	黄酮类化合物	O-methylated flavonoids	O-甲基化黄酮类化合物	-	-	-	-	-	-	-	-	LMPK12110186	Polyketides [PK]	Flavonoids [PK12]	Flavones and Flavonols [PK1211]	-	CC1=C(C(=O)C(=CO1)C2=C(C=C3C(=C2O)C(=O)C=C(O3)C4=CC=CC=C4)OC)O	HYUWNBOIDCNLJZ-UHFFFAOYSA-N	4.51785	2.17564	0.00012098	0.909722	1.83054	up	1.33177e+06	3.45842e+06	1.19006e+06	568765	822849	1.53839e+06	4.0958e+06	980619	700394	354909
Com_1387_pos	Procaine	普鲁卡因	P	C13H20N2O2	236.152	259.14	4.65455	[M+Na]+	1.334	-	3	C18	Benzenoids	苯类化合物	Benzene and substituted derivatives	苯及其取代衍生物	Benzoic acids and derivatives	苯甲酸及其衍生物	"59-46-1"	HMDB0014859	Benzenoids	Benzene and substituted derivatives	Benzoic acids and derivatives	-	C07375	-	-	-	-	-	4914	CCN(CC)CCOC(=O)C1=CC=C(C=C1)N	MFDFERRIHVXMIY-UHFFFAOYSA-N	4.06487	2.02321	0.000125228	0.930556	1.5162	up	1.3745e+07	3.9672e+07	1.17484e+07	9.86301e+06	7.51811e+06	1.74354e+07	6.82168e+07	9.0956e+06	1.75744e+07	1.22493e+07
Com_6679_pos	Aplotaxene	-	P	C17H28	232.219	233.227	0.63756	[M+H]+	7.461	0.93	2	C18	Hydrocarbons	碳氢化合物	Unsaturated hydrocarbons	不饱和烃	Olefins	烯烃	-	HMDB0302293	Hydrocarbons	Unsaturated hydrocarbons	Olefins	-	C17535	-	-	-	-	-	-	CCC=CCC=CCC=CCCCCCC=C	JXRNMQDTJAQLAQ-UTZXOHNXSA-N	0.644997	-0.632636	0.000125318	0.951389	1.47897	down	4.77129e+07	4.14497e+07	2.92219e+07	2.53553e+07	3.73866e+07	4.67144e+07	4.49327e+07	3.51926e+07	4.78411e+07	3.69931e+07
Com_8613_pos	Firocoxib	非罗考昔	P	C17H20O5S	336.103	337.111	0.33726	[M+H]+	1.347	-	3	C18	Benzenoids	苯类化合物	Benzene and substituted derivatives	苯及其取代衍生物	Benzenesulfonyl compounds	苯磺酰基化合物	"189954-96-9"	HMDB0252268	Benzenoids	Benzene and substituted derivatives	Benzenesulfonyl compounds	-	C18363	-	-	-	-	-	-	CC1(C(=C(C(=O)O1)OCC2CC2)C3=CC=C(C=C3)S(=O)(=O)C)C	FULAPETWGIGNMT-UHFFFAOYSA-N	6.9268	2.79219	0.000133422	0.902778	1.89584	up	5.6242e+07	1.11663e+08	1.88164e+07	5.68028e+06	1.00749e+07	9.69191e+07	2.2715e+08	5.75804e+07	8.62861e+07	5.95753e+07
Com_3780_pos	4-[6-ethyl-7-hydroxy-3-(4-methyl-1,3-thiazol-2-yl)-4-oxo-4H-chromen-2-yl]butanoic acid	4-[6 - 乙基 - 7 - 羟基 - 3-(4 - 甲基 - 1,3 - 噻唑 - 2 - 基)-4 - 氧代 - 4H - 色烯 - 2 - 基] 丁酸	P	C19H19NO5S	373.098	374.108	6.69864	[M+H]+	4.713	-	3	C18	Organoheterocyclic compounds	有机杂环化合物	Benzopyrans	苯并吡喃类	1-benzopyrans	1-苯并吡喃	"405921-45-1"	-	-	-	-	-	-	-	-	-	-	-	5505366	CCC1=CC2=C(C=C1O)OC(=C(C2=O)C3=NC(=CS3)C)CCCC(=O)O	CAIIQVGXMXEZRA-UHFFFAOYSA-N	3.61675	1.85469	0.000139709	0.923611	1.51928	up	5.09629e+06	5.81944e+06	5.54353e+06	467130	4.14612e+06	5.98661e+06	7.25668e+06	4.95503e+06	6.93947e+06	4.24746e+06
Com_7732_pos	Colneleate	-	P	C18H30O3	294.219	296.236	6.76066	[M+2H]+	7.422	0.73	2	C18	Lipids and lipid-like molecules	脂质和类脂分子	Fatty Acyls	脂肪酰类	Fatty acids and conjugates	脂肪酸和结合物	-	HMDB0030995	Lipids and lipid-like molecules	Fatty Acyls	Fatty acids and conjugates	-	C19827	-	-	-	-	-	-	CCCCCC=CC=COC=CCCCCCCC(=O)[O-]	HHZKKFXQEIBVEV-CXXUKANQSA-M	0.315977	-1.66211	0.000141457	0.986111	1.95754	down	203162	2.10958e+06	2.35837e+06	1.58367e+06	2.01736e+06	2.47e+06	3.90395e+06	2.52389e+06	3.35647e+06	1.42722e+06
Com_5309_pos	4-Pyrimidine Methanamine	4-氨甲基嘧啶	P	C5H7N3	109.064	110.071	1.47955	[M+H]+	1.265	0.90	2	C18	Organic nitrogen compounds	有机氮化合物	Organonitrogen compounds	有机氮化合物	Amines	胺类	"45588-79-2"	-	-	-	-	-	-	-	-	-	-	-	-	C1=CN=CN=C1CN	AUHXBTKGPUVFCB-UHFFFAOYSA-N	2.15355	1.10672	0.000142245	0.916667	1.96391	up	2.36264e+08	3.41108e+08	3.4637e+08	3.62391e+08	2.60948e+08	1.63205e+08	1.57019e+08	2.48661e+08	4.90655e+08	2.81586e+08
Com_5116_pos	G-418	G-418	P	C20H40N4O10	496.274	519.264	1.27644	[M+Na]+	5.264	-	3	C18	Organic oxygen compounds	有机氧化合物	Organooxygen compounds	有机氧化合物	Carbohydrates and carbohydrate conjugates	碳水化合物和碳水化合物结合物	-	-	-	-	-	-	-	-	-	-	-	-	-	CC(C1C(C(C(C(O1)OC2C(CC(C(C2O)OC3C(C(C(CO3)(C)O)NC)O)N)N)N)O)O)O.OS(=O)(=O)O.OS(=O)(=O)O	BRZYSWJRSDMWLG-ZBCCNKPPSA-N	0.246587	-2.01983	0.000145232	0.909722	1.78646	down	1.53104e+06	2.63928e+06	1.07544e+06	2.13662e+06	1.91954e+06	3.21771e+06	2.13135e+07	1.57906e+06	1.305e+06	2.21162e+06
Com_10148_pos	Itoside I	-	P	C18H26O11	418.148	419.153	3.14582	[M+H]+	5.256	-	3	C18	Organic oxygen compounds	有机氧化合物	Organooxygen compounds	有机氧化合物	Carbohydrates and carbohydrate conjugates	碳水化合物和碳水化合物结合物	-	-	-	-	-	-	-	-	-	-	-	-	-	CC1C(C(C(C(O1)OCC2C(C(C(C(O2)OC3=CC=CC=C3O)O)O)O)O)O)O	ZMVYDQYHQHSHAJ-GYFNHIKNSA-N	6.42479	2.68365	0.000149084	0.881944	1.63237	up	1.11839e+07	2.0059e+07	7.14639e+06	514505	5.43564e+06	7.39851e+06	2.46146e+07	3.40406e+06	966310	5.02551e+06
Com_7412_pos	D-GLUCOSE-6-PHOSPHATE	-	P	C6H13O9P	260.03	278.064	1.01525	[M+NH4]+	1.396	-	3	C18	Organic oxygen compounds	有机氧化合物	Organooxygen compounds	有机氧化合物	Carbohydrates and carbohydrate conjugates	碳水化合物和碳水化合物结合物	-	-	-	-	-	-	-	-	-	-	-	-	-	O=P(O)(O)OCC1OC(O)C(O)C(O)C1O	NBSCHQHZLSJFNQ-GASJEMHNSA-N	6.61588	2.72593	0.000151767	0.909722	1.75085	up	2.00464e+06	3.22004e+06	963092	2.16514e+06	380307	8.81149e+06	1.01624e+07	3.9798e+06	5.16299e+06	4.88069e+06
Com_2630_pos	Symplocosidin	山矾素	P	C16H16O6	304.095	327.087	9.95509	[M+Na]+	5.411	0.60	1	C18	Phenylpropanoids and polyketides	苯丙素类和聚酮类	Flavonoids	黄酮类化合物	Flavans	黄烷	"76549-34-3"	HMDB0029175	Phenylpropanoids and polyketides	Flavonoids	Flavans	-	-	-	LMPK12020111	Polyketides [PK]	Flavonoids [PK12]	Flavans, Flavanols and Leucoanthocyanidins [PK1202]	11420256	COC1=C(C=CC(=C1)[C@@H]2[C@@H](CC3=C(C=C(C=C3O2)O)O)O)O	NJHJXXLBWQXMRO-CZUORRHYSA-N	0.227984	-2.13299	0.000152334	0.902778	1.90431	down	7.72122e+06	1.15354e+07	1.35621e+06	1.19857e+06	943890	3.58579e+06	2.41234e+07	2.8649e+06	1.67462e+06	1.06442e+06
Com_5179_pos	Protoporphyrin IX	原卟啉	P	C34H34N4O4	562.258	563.267	2.12715	[M+H]+	9.468	0.83	1	C18	Organoheterocyclic compounds	有机杂环化合物	Tetrapyrroles and derivatives	四吡咯及其衍生物	Porphyrins	卟啉	"553-12-8"	HMDB0000241	Organoheterocyclic compounds	Tetrapyrroles and derivatives	Porphyrins	Protoporphyrin; Protoporphyrin IX; Porphyrinogen IX	C02191	map00860;map01100;map01110;map01240	-	-	-	-	-	CC1=C(CCC(O)=O)/C2=C/C3=N/C(=C\C4=C(C)C(C=C)=C(N4)/C=C4\N=C(\C=C\1/N\2)C(C=C)=C4C)/C(C)=C3CCC(O)=O	KSFOVUSSGSKXFI-UJJXFSCMSA-N	0.0438716	-4.51057	0.000155548	0.923611	1.78396	down	2.92285e+07	1.43983e+06	1.06361e+08	2.05141e+08	1.37149e+08	5.03645e+07	3.22022e+07	1.13322e+07	5.65053e+06	1.82161e+08
Com_4784_pos	(2E)-2-[(2,3-dichlorophenyl)methylidene]-7-hydroxy-9a,11a-dimethyl-hexadecahydro-1H-cyclopenta[a]phenanthren-1-one	(2E)-2-[(2,3-二氯苯基)亚甲基]-7-羟基-9a,11a-二甲基-十六氢-1H-环戊[a]菲-1-酮	P	C26H32Cl2O2	446.178	429.174	1.21397	[M+H-H2O]+	5.837	0.90	2	C18	Lipids and lipid-like molecules	脂质和类脂分子	Steroids and steroid derivatives	类固醇和类固醇衍生物	Androstane steroids	雄甾烷类固醇	"1095267-51-8"	-	-	-	-	-	-	-	-	-	-	-	16433473	CC12CCC(CC1CCC3C2CCC4(C3C/C(=C\C5=C(C(=CC=C5)Cl)Cl)/C4=O)C)O	ANTLLZHQDMIOLB-FOWTUZBSSA-N	2.66565	1.41449	0.000158509	0.909722	1.80649	up	2.17149e+07	6.99978e+07	3.40965e+07	9.77374e+06	1.06226e+07	3.55849e+07	3.44912e+07	2.6802e+07	3.51208e+07	1.59675e+07
Com_6207_pos	L-METHIONINE SULFOXIMINE	L-蛋氨酸亚砜胺	P	C5H12N2O3S	180.057	203.046	2.41118	[M+Na]+	5.536	0.59	2	C18	Organic acids and derivatives	有机酸及其衍生物	Carboxylic acids and derivatives	羧酸及其衍生物	Amino acids, peptides, and analogues	氨基酸、肽和类似物	-	HMDB0029430	Organic acids and derivatives	Carboxylic acids and derivatives	Amino acids, peptides, and analogues	-	C03510	-	-	-	-	-	-	O=C(O)C(N)CCS(=O)(=N)C	SXTAYKAGBXMACB-DPVSGNNYSA-N	0.102369	-3.28815	0.000161128	0.916667	1.67095	down	1.29696e+06	1.52751e+06	2.41976e+06	354999	334966	593121	6.54546e+06	942562	3.46902e+06	659645
Com_1554_pos	Hydroxyvalerenic Acid	羟基缬草酸	P	C15H22O3	250.157	273.145	3.64704	[M+Na]+	1.304	0.51	2	C18	Lipids and lipid-like molecules	脂质和类脂分子	Prenol lipids	异戊烯醇脂	Sesquiterpenoids	倍半萜类	"1619-16-5"	-	-	-	-	-	-	-	-	-	-	-	6537505	CC1CCC(C2=C(CC(C12)O)C)C=C(C)C(=O)O	XJNQXTISSHEQKD-UNXUOHHUSA-N	6.73641	2.75198	0.000163113	0.916667	1.84091	up	1.44236e+08	4.64127e+08	9.7628e+07	2.93968e+07	1.46549e+07	8.99683e+07	5.44222e+08	8.25987e+07	1.53822e+08	4.93986e+07
Com_10185_pos	Hypericophenonoside	-	P	C19H20O11	424.101	425.106	4.36509	[M+H]+	5.307	-	3	C18	Organic oxygen compounds	有机氧化合物	Organooxygen compounds	有机氧化合物	Carbohydrates and carbohydrate conjugates	碳水化合物和碳水化合物结合物	-	-	-	-	-	-	-	-	-	-	-	-	-	C1=CC(=C(C=C1O)C(=O)C2=C(C=C(C=C2O)O)O)OC3C(C(C(C(O3)CO)O)O)O	CLNBEVGRQDBTGN-LQDZTQBFSA-N	0.186655	-2.42156	0.000173356	0.888889	1.69161	down	515079	4.6579e+06	707185	215936	374186	2.6138e+06	4.35707e+06	1.8794e+06	1.84675e+06	2.82774e+06
Com_8343_pos	Rengyoside B	-	P	C14H24O8	320.147	321.156	5.62411	[M+H]+	5.129	-	3	C18	Organic oxygen compounds	有机氧化合物	Organooxygen compounds	有机氧化合物	Carbohydrates and carbohydrate conjugates	碳水化合物和碳水化合物结合物	-	-	-	-	-	-	-	-	-	-	-	-	-	C1CC(CCC1=O)(CCOC2C(C(C(C(O2)CO)O)O)O)O	BCPZXYWRQMEQAG-UJPOAAIJSA-N	4.41033	2.14089	0.000174927	0.895833	1.78198	up	1.80885e+07	5.97179e+07	8.94572e+06	4.48275e+06	5.01227e+06	2.33656e+07	4.74937e+07	1.71373e+07	2.08814e+07	1.86527e+07
Com_9249_pos	(+)-(3R)-3-acetoxy-1-(3,4-dihydroxyphenyl)-7-(4-hydroxyphenyl)heptane	-	P	C21H26O5	358.178	359.189	9.13407	[M+H]+	6.662	0.58	2	C18	Phenylpropanoids and polyketides	苯丙素类和聚酮类	Diarylheptanoids	二芳基庚烷类	Linear diarylheptanoids	线性二芳基庚烷	-	-	-	-	-	-	-	-	-	-	-	-	49832001	CC(=O)OC(CCCCC1=CC=C(C=C1)O)CCC2=CC(=C(C=C2)O)O	FNZIZWQXFYAOOE-LJQANCHMSA-N	6.57041	2.71598	0.000176804	0.958333	1.78964	up	3.85044e+07	1.5704e+08	4.48248e+07	3.03385e+07	1.63978e+07	9.21656e+07	2.15157e+08	1.53814e+07	5.2425e+07	1.18011e+08
Com_3621_pos	16,19,19-trimethyl-3,9,14-triazapentacyclo[14.2.1.0{2,15}.0{4,13}.0{5,10}]nonadeca-2,4(13),5(10),6,8,11,14-heptaene-1-carboxylic acid	16,19,19-三甲基-3,9,14-三氮杂环[14.2.1.0^{2,15}.0^{4,13}.0^[5,10}]壬-2,4（13），5（10），6,8,11,14-庚烯-1-甲酸	P	C20H19N3O2	333.148	356.134	7.00189	[M+Na]+	5.172	-	3	C18	Organoheterocyclic compounds	有机杂环化合物	Diazanaphthalenes	二氮杂萘类	Benzodiazines	苯并二嗪类	"838901-14-7"	-	-	-	-	-	-	-	-	-	-	-	2990582	CC1(C2(CCC1(C3=NC4=C(C=CC5=C4C=CC=N5)N=C32)C(=O)O)C)C	HJEBEUGQKNPSKR-UHFFFAOYSA-N	0.366899	-1.44654	0.000178341	0.9375	1.80825	down	1.34438e+07	3.60045e+07	6.28559e+06	5.49628e+06	8.38394e+06	1.83866e+07	5.33407e+07	1.71611e+07	2.36656e+07	1.75976e+07
Com_7323_pos	beta-Springene	-	P	C20H32	272.25	273.258	1.78977	[M+H]+	7.959	0.81	2	C18	Lipids and lipid-like molecules	脂质和类脂分子	Prenol lipids	异戊烯醇脂	Diterpenoids	二萜类	-	-	-	-	-	-	-	-	-	-	-	-	-	CC(=CCCC(=CCCC(=CCCC(=C)C=C)C)C)C	XSIVJVJUIXOEPW-YTOAGJIJSA-N	0.580561	-0.784481	0.000185255	0.979167	1.84965	down	2.57417e+06	9.97485e+06	8.44044e+06	8.80947e+06	6.67993e+06	7.22535e+06	7.77487e+06	5.26402e+06	9.11043e+06	7.96542e+06
Com_9892_pos	Decarboxy-Norlobaric Acid	-	P	C23H26O6	398.173	399.181	1.84207	[M+H]+	6.661	0.52	2	C18	Phenylpropanoids and polyketides	苯丙素类和聚酮类	Depsides and depsidones	缩酚酸及缩酚酸环醚	-	-	"6320-33-8"	-	-	-	-	-	-	-	-	-	-	-	-	CCCCCC1=C2C(=CC(=C1)O)OC(=O)C3=C(C=C(C=C3O2)O)C(=O)CCCC	ZSMRNRJMUKTCNH-UHFFFAOYSA-N	6.02477	2.59091	0.000189583	0.909722	1.7524	up	1.74596e+07	1.27907e+08	4.75891e+07	3.37611e+07	1.69511e+07	6.20757e+07	1.67972e+08	6.81289e+06	1.48241e+07	7.05892e+07
Com_1774_pos	N-Acetyl-L-carnosine	N-乙酰肌肽	P	C11H16N4O4	268.117	291.105	3.31223	[M+Na]+	1.438	-	3	C18	Organic acids and derivatives	有机酸及其衍生物	Peptidomimetics	肽模拟物	Hybrid peptides	混合肽	"56353-15-2"	HMDB0012881	Organic acids and derivatives	Peptidomimetics	Hybrid peptides	-	-	-	-	-	-	-	9903482	CC(=O)NCCC(=O)N[C@@H](CC1=CN=CN1)C(=O)O	BKAYIFDRRZZKNF-VIFPVBQESA-N	14.5777	3.86569	0.000196032	0.881944	1.73091	up	1.44641e+07	3.29737e+07	2.38136e+06	739031	275682	2.36915e+07	5.26801e+07	1.63231e+07	2.09918e+07	1.44601e+07
Com_4670_pos	5alpha-Cholestan-3-one	5-α-胆甾烷-3-酮	P	C27H46O	386.355	409.347	7.1275	[M+Na]+	9.825	0.51	2	C18	Lipids and lipid-like molecules	脂质和类脂分子	Steroids and steroid derivatives	类固醇和类固醇衍生物	Cholestane steroids	胆甾烷类固醇	"566-88-1"	HMDB0000871	Lipids and lipid-like molecules	Steroids and steroid derivatives	Cholestane steroids	-	C03238	-	LMST01010174	Sterol Lipids [ST]	Sterols [ST01]	Cholesterol and derivatives [ST0101]	92128	[H][C@@]1(CC[C@@]2([H])[C@]3([H])CC[C@@]4([H])CC(=O)CC[C@]4(C)[C@@]3([H])CC[C@]12C)[C@H](C)CCCC(C)C	PESKGJQREUXSRR-UXIWKSIVSA-N	0.156079	-2.67965	0.000203482	0.958333	1.83316	down	5.63659e+06	800862	216150	7.26414e+06	1.33286e+07	3.11075e+07	5.2322e+06	3.19176e+06	660162	1.31197e+07
Com_5282_pos	Maltohexaose	麦芽六糖	P	C36H62O31	990.328	1013.32	0.79595	[M+Na]+	1.35	0.91	1	C18	Organic oxygen compounds	有机氧化合物	Organooxygen compounds	有机氧化合物	Carbohydrates and carbohydrate conjugates	碳水化合物和碳水化合物结合物	"34620-77-4"	HMDB0012253	Organic oxygen compounds	Organooxygen compounds	Carbohydrates and carbohydrate conjugates	-	C01936	-	-	-	-	-	5288409	OC[C@H]1O[C@H](O[C@H]2[C@H](O)[C@@H](O)[C@@H](O[C@H]3[C@H](O)[C@@H](O)[C@@H](O[C@H]4[C@H](O)[C@@H](O)[C@@H](O[C@H]5[C@H](O)[C@@H](O)[C@@H](O[C@H]6[C@H](O)[C@@H](O)[C@@H](O)O[C@@H]6CO)O[C@@H]5CO)O[C@@H]4CO)O[C@@H]3CO)O[C@@H]2CO)[C@H](O)[C@@H](O)[C@@H]1O	OCIBBXPLUVYKCH-QXVNYKTNSA-N	7.57568	2.92138	0.000208753	0.902778	1.58274	up	2.41455e+07	2.51742e+07	5.77018e+06	1.68129e+06	3.17574e+06	2.89775e+07	5.17739e+07	2.71553e+07	3.66261e+07	1.82935e+07
Com_1334_pos	5-Hydroxymethylcytidine	5-羟甲基胞苷	P	C10H15N3O6	273.096	256.093	1.17425	[M+H-H2O]+	2.36	-	3	C18	Nucleosides, nucleotides, and analogues	核苷、核苷酸和类似物	Pyrimidine nucleosides	嘧啶核苷	-	-	"19235-17-7"	-	-	-	-	-	-	-	-	-	-	-	14367004	C1=C(C(=NC(=O)N1C2C(C(C(O2)CO)O)O)N)CO	NFEXJLMYXXIWPI-JXOAFFINSA-N	4.99417	2.32024	0.0002129	0.902778	1.91732	up	2.08447e+08	2.82145e+08	7.99845e+07	2.40686e+07	5.87549e+07	4.46776e+07	4.42762e+07	5.83143e+07	2.26089e+07	1.15587e+07
Com_10572_pos	Phlomistetraol A	-	P	C29H48O4	460.355	461.363	1.22919	[M+H]+	10.409	0.55	2	C18	Lipids and lipid-like molecules	脂质和类脂分子	Steroids and steroid derivatives	类固醇和类固醇衍生物	Hydroxysteroids	羟基类固醇	-	-	-	-	-	-	-	-	-	-	-	-	-	CC1(CCC2(C1)CCC3(C(=CCC4C3(CCC5C4(CC(C(C5(C)CO)O)O)C)C)C2O)C)C	SVHAKFJIIYNECQ-WUIFTXSJSA-N	0.196899	-2.34447	0.000214637	0.909722	1.61675	down	2.53944e+06	221441	5.27018e+06	1.08235e+06	620686	1.25156e+06	3.83777e+06	3.12372e+06	370491	1.20994e+07
Com_5609_pos	(3S,5S)-Carbapenam-3-carboxylic acid	-	P	C7H9NO3	155.058	156.066	0.50176	[M+H]+	1.922	0.69	2	C18	Organoheterocyclic compounds	有机杂环化合物	Lactams	内酰胺类	Beta lactams	β内酰胺类	-	-	-	-	-	(3S,5S)-Carbapenam-3-carboxylic acid; (3S,5S)-Carbapenam-3-carboxylate	C17367	map00332;map01100;map01110	-	-	-	-	-	C1CC(N2C1CC2=O)C(=O)O	RJPDELAUUYAFTQ-WHFBIAKZSA-N	5.62286	2.4913	0.000215825	0.888889	1.89077	up	2.61463e+08	1.09122e+09	7.37174e+07	4.22395e+07	6.64613e+07	2.98132e+08	6.78238e+08	1.56357e+08	2.50665e+08	1.36587e+08
Com_9259_pos	Pro-Pro-Phe	脯氨酸-脯氨酸-苯丙氨酸	P	C19H25N3O4	359.185	360.193	2.48419	[M+H]+	5.444	-	3	C18	Organic acids and derivatives	有机酸及其衍生物	Carboxylic acids and derivatives	羧酸及其衍生物	Amino acids, peptides, and analogues	氨基酸、肽和类似物	"-"	HMDB0304811	Organic acids and derivatives	Carboxylic acids and derivatives	Amino acids, peptides, and analogues	-	-	-	-	-	-	-	18223681	OC(=O)C(CC1=CC=CC=C1)N=C(O)C1CCCN1C(=O)C1CCCN1	NAIPAPCKKRCMBL-UHFFFAOYSA-N	2.29015	1.19544	0.00022489	0.895833	1.6405	up	1.89373e+07	2.11286e+07	1.29163e+07	7.0924e+06	4.23749e+06	2.16822e+07	1.69321e+07	1.49153e+07	2.19027e+07	1.59478e+07
Com_233_pos	Allopurinol	别嘌醇	P	C5H4N4O	136.039	159.028	0.95046	[M+Na]+	1.555	0.69	1	C18	Organoheterocyclic compounds	有机杂环化合物	Pyrazolopyrimidines	吡唑并嘧啶类	Pyrazolo[3,4-d]pyrimidines	吡唑并[3,4-d]嘧啶	"315-30-0"	HMDB0014581	Organoheterocyclic compounds	Pyrazolopyrimidines	Pyrazolo[3,4-d]pyrimidines	-	-	-	-	-	-	-	135401907	C1=NNC2=C1C(=O)NC=N2	OFCNXPDARWKPPY-UHFFFAOYSA-N	0.37671	-1.40847	0.000227946	0.902778	1.71759	down	3.00291e+07	1.49516e+07	4.27022e+07	8.66632e+07	8.94689e+07	6.68914e+07	5.07287e+07	1.2747e+08	4.21945e+07	1.51309e+08
Com_4963_pos	Luteolin-3-O-beta-D-glucuronide	木犀草素-3'-葡萄糖醛酸苷	P	C21H18O12	462.08	463.089	3.06091	[M+H]+	5.623	0.69	1	C18	Phenylpropanoids and polyketides	苯丙素类和聚酮类	Flavonoids	黄酮类化合物	Flavonoid glycosides	黄酮糖苷	"53527-42-7"	HMDB0240540	Phenylpropanoids and polyketides	Flavonoids	Flavonoid glycosides	-	-	-	LMPK12110650	Polyketides [PK]	Flavonoids [PK12]	Flavones and Flavonols [PK1211]	10253785	[H][C@@]1(OC2=C(O)C=CC(=C2)C2=CC(=O)C3=C(O)C=C(O)C=C3O2)O[C@]([H])(C(O)=O)[C@@]([H])(O)[C@]([H])(O)[C@@]1([H])O	JDOFZOKGCYYUER-ZFORQUDYSA-N	0.187777	-2.41291	0.000229333	0.909722	1.8332	down	1.10656e+06	2.49206e+06	158692	693230	295067	1.95806e+06	4.41752e+06	1.13895e+06	144783	1.13927e+06
Com_5751_pos	(2,5-Dihydroxypyrrol-1-yl) prop-2-enoate	-	P	C7H7NO4	169.038	170.045	0.29388	[M+H]+	2.328	-	3	C18	Organoheterocyclic compounds	有机杂环化合物	Pyrroles	吡咯类	Substituted pyrroles	取代吡咯	"-"	HMDB0242492	Organoheterocyclic compounds	Pyrroles	Substituted pyrroles	-	-	-	-	-	-	-	53643718	OC1=CC=C(O)N1OC(=O)C=C	AHVIUSRMRBCEEO-UHFFFAOYSA-N	9.34148	3.22365	0.000237821	0.944444	1.79553	up	3.90549e+07	1.63863e+08	5.92283e+07	7.35689e+06	1.36334e+07	2.05145e+07	1.09228e+08	2.76999e+07	5.62134e+07	8.64525e+06
Com_7330_pos	(4E)-3-Hydroxyhex-4-enoylcarnitine	-	P	C13H23NO5	273.158	274.165	1.63864	[M+H]+	4.944	0.65	2	C18	Lipids and lipid-like molecules	脂质和类脂分子	Fatty Acyls	脂肪酰类	Fatty acid esters	脂肪酸酯	"-"	HMDB0241670	Lipids and lipid-like molecules	Fatty Acyls	Fatty acid esters	-	-	-	-	-	-	-	-	CC=CC(O)CC(=O)OC(CC([O-])=O)C[N+](C)(C)C	JNWLVTSZGQYXIA-UHFFFAOYSA-N	0.444119	-1.17098	0.000243211	0.916667	1.76168	down	9.06299e+06	8.77529e+06	1.40482e+07	6.91983e+06	8.72749e+06	1.40465e+07	1.76867e+07	1.29601e+07	2.00226e+07	2.21715e+07
Com_10268_pos	Tachiogroside B	-	P	C18H24O12	432.127	433.135	1.05907	[M+H]+	5.248	0.84	2	C18	Lipids and lipid-like molecules	脂质和类脂分子	Saccharolipids	糖脂	-	-	-	-	-	-	-	-	-	-	-	-	-	-	-	CC1=C(C(=O)C=CO1)OC2C(C(C(C(O2)COC(=O)CC(C)(CC(=O)O)O)O)O)O	WCVUIHQUPRXYKT-RGCIIANRSA-N	4.34995	2.121	0.000247006	0.895833	1.86102	up	4.63682e+08	1.07923e+09	1.9908e+08	4.17583e+07	1.10517e+08	2.9493e+08	5.28504e+08	2.42404e+08	3.65663e+08	2.03156e+08
Com_7647_pos	Hawkinsin	-	P	C11H17NO6S	291.078	292.085	0.99379	[M+H]+	1.334	-	3	C18	Organic acids and derivatives	有机酸及其衍生物	Carboxylic acids and derivatives	羧酸及其衍生物	Amino acids, peptides, and analogues	氨基酸、肽和类似物	"63224-90-8"	HMDB0002354	Organic acids and derivatives	Carboxylic acids and derivatives	Amino acids, peptides, and analogues	-	-	-	-	-	-	-	173909	NC(CSC1CC(O)C=CC1(O)CC(O)=O)C(O)=O	SPXVLTDISXZSFM-UHFFFAOYSA-N	11.6576	3.5432	0.000252193	0.895833	1.55448	up	2.07814e+07	8.0201e+07	7.56178e+06	636888	1.65346e+06	9.35254e+06	3.2691e+07	8.52483e+06	9.63393e+06	3.30701e+06
Com_1537_pos	Cinchophen	喹苯甲酸	P	C16H11NO2	249.079	272.066	9.4234	[M+Na]+	1.675	-	3	C18	Organoheterocyclic compounds	有机杂环化合物	Quinolines and derivatives	喹啉及其衍生物	Phenylquinolines	苯基喹啉类	"132-60-5"	HMDB0250261	Organoheterocyclic compounds	Quinolines and derivatives	Phenylquinolines	-	D07280	-	-	-	-	-	8593	C1=CC=C(C=C1)C2=NC3=CC=CC=C3C(=C2)C(=O)O	YTRMTPPVNRALON-UHFFFAOYSA-N	13.5438	3.75956	0.000259598	0.895833	1.50562	up	3.23017e+07	1.80669e+08	3.44412e+06	1.15149e+06	2.49559e+06	3.69009e+07	6.72755e+07	1.68823e+07	2.55665e+07	1.24774e+07
Com_9860_pos	24(28)-Dehydroergosterol	-	P	C28H42O	394.324	395.331	0.82872	[M+H]+	9.57	0.81	2	C18	Lipids and lipid-like molecules	脂质和类脂分子	Steroids and steroid derivatives	类固醇和类固醇衍生物	Ergostane steroids	麦角甾烷类固醇	-	-	-	-	-	-	-	-	LMST01031015	Sterol Lipids [ST]	Sterols [ST01]	Ergosterols and C24-methyl derivatives [ST0103]	-	CC(C)C(=C)C=CC(C)C1CCC2C1(CCC3C2=CC=C4C3(CCC(C4)O)C)C	SQFQJKZSFOZDJY-CVGLIYDESA-N	0.193682	-2.36824	0.000259729	0.9375	1.74623	down	468147	98944.6	175007	463530	2.20428e+06	1.3845e+07	152474	1.24769e+06	3.06067e+06	1.97609e+06
Com_4487_pos	16-Epivoacarpine	16-表伏康树卡平碱	P	C21H24N2O4	368.174	391.162	2.35367	[M+Na]+	5.319	-	3	C18	Alkaloids and derivatives	生物碱及其衍生物	Macroline alkaloids	大灵碱类生物碱	-	-	"114027-38-2"	-	-	-	-	-	-	-	-	-	-	-	13946382	CC=C1CN2C3CC4=C(C2(CC1C3(CO)C(=O)OC)O)NC5=CC=CC=C45	ZROBSNVANUBAJZ-LWKNIGJSSA-N	2.54939	1.35015	0.000266761	0.923611	1.62744	up	1.54607e+07	3.26904e+07	1.54787e+07	1.45997e+07	7.03729e+06	1.94995e+07	2.58288e+07	1.83287e+07	3.41419e+07	2.50398e+07
Com_8259_pos	3,5-Dihydroxyphenethyl alcohol 3-O-beta-glucopyranoside	-	P	C14H20O8	316.116	317.122	3.47976	[M+H]+	5.456	-	3	C18	Organic oxygen compounds	有机氧化合物	Organooxygen compounds	有机氧化合物	Carbohydrates and carbohydrate conjugates	碳水化合物和碳水化合物结合物	-	-	-	-	-	-	-	-	-	-	-	-	-	C1=C(C=C(C=C1O)OC2C(C(C(C(O2)CO)O)O)O)CCO	VQRDMNHWADLITK-RKQHYHRCSA-N	9.80046	3.29285	0.000276935	0.902778	1.72668	up	1.96271e+07	4.18166e+07	1.74196e+07	3.05723e+06	5.47942e+06	1.5643e+07	3.14963e+07	1.11773e+07	8.4909e+06	140826
Com_807_pos	N-Carbamylglutamate	N-氨基甲酰基-L-谷氨酸	P	C6H10N2O5	190.059	213.049	1.64173	[M+Na]+	1.283	-	3	C18	Organic acids and derivatives	有机酸及其衍生物	Carboxylic acids and derivatives	羧酸及其衍生物	Amino acids, peptides, and analogues	氨基酸、肽和类似物	"1188-38-1"	HMDB0015673	Organic acids and derivatives	Carboxylic acids and derivatives	Amino acids, peptides, and analogues	N-Carbamyl-L-glutamate; Carglumic acid	C05829	map00340	-	-	-	-	121396	NC(=O)N[C@@H](CCC(O)=O)C(O)=O	LCQLHJZYVOQKHU-VKHMYHEASA-N	0.220387	-2.18189	0.000278073	0.965278	1.89691	down	307658	266827	1.77236e+06	5.2784e+06	2.85003e+06	8.56672e+06	4.33638e+06	2.26641e+06	3.908e+06	6.15874e+06
Com_611_pos	2-Amino-5-ureidopentanoic acid	DL-瓜氨酸	P	C6H13N3O3	175.096	198.085	1.51163	[M+Na]+	5.713	-	3	C18	Organic acids and derivatives	有机酸及其衍生物	Carboxylic acids and derivatives	羧酸及其衍生物	Amino acids, peptides, and analogues	氨基酸、肽和类似物	"627-77-0"	HMDB0250742	Organic acids and derivatives	Carboxylic acids and derivatives	Amino acids, peptides, and analogues	-	-	-	-	-	-	-	833	NC(CCCNC(N)=O)C(O)=O	RHGKLRLOHDJJDR-UHFFFAOYSA-N	0.212923	-2.2316	0.000281665	0.965278	1.81536	down	713831	794658	26827.5	352743	22896.9	611475	899978	292377	216768	402534
Com_5804_pos	N-Acetyl-L-glutamate 5-semialdehyde	N-乙酰-L-谷氨酸5-半醛	P	C7H11NO4	173.069	174.076	0.48817	[M+H]+	4.96	0.57	2	C18	Organic acids and derivatives	有机酸及其衍生物	Carboxylic acids and derivatives	羧酸及其衍生物	Amino acids, peptides, and analogues	氨基酸、肽和类似物	-	HMDB0006488	Organic acids and derivatives	Carboxylic acids and derivatives	Amino acids, peptides, and analogues	N-Acetyl-L-glutamate 5-semialdehyde; 2-Acetamido-5-oxopentanoate	C01250	map00220;map00330;map01100;map01110;map01210;map01230	-	-	-	-	-	CC(=O)NC(CCC=O)C(=O)O	BCPSFKBPHHBDAI-LURJTMIESA-N	0.231623	-2.11015	0.000282352	0.875	1.76514	down	816412	2.28165e+06	385594	305844	254960	842789	2.68348e+06	1.58597e+06	429775	2.13425e+06
Com_8509_pos	Antirrhide	-	P	C15H22O8	330.131	331.137	3.91796	[M+H]+	5.688	-	3	C18	Organic oxygen compounds	有机氧化合物	Organooxygen compounds	有机氧化合物	Carbohydrates and carbohydrate conjugates	碳水化合物和碳水化合物结合物	-	-	-	-	-	-	-	-	-	-	-	-	-	C=C1C(CC2C1C(OC=C2)OC3C(C(C(C(O3)CO)O)O)O)O	WGRQLYJSRDDYHN-GVVXBQHQSA-N	8.85988	3.14729	0.000282551	0.909722	1.63899	up	5.60261e+07	9.0172e+07	4.09953e+07	4.60599e+06	1.06315e+07	3.60957e+07	5.19187e+07	2.94249e+07	3.56828e+07	1.769e+06
Com_10113_pos	Thiocolchicine	-	P	C22H25NO5S	415.145	416.157	9.75103	[M+H]+	5.994	-	3	C18	Hydrocarbon derivatives	碳氢化合物衍生物	Tropones	环庚三烯酮类	-	-	-	-	-	-	-	-	-	-	-	-	-	-	-	CC(=O)NC1CCC2=CC(=C(C(=C2C3=CC=C(C(=O)C=C13)SC)OC)OC)OC	CMEGANPVAXDBPL-INIZCTEOSA-N	0.21529	-2.21565	0.000299917	0.909722	1.6841	down	422703	1.61088e+06	1.94457e+06	74929	2.64118e+06	430894	966395	338953	493130	560932
Com_11040_pos	Paratunamide C	-	P	C26H30N2O11	546.185	547.198	9.70736	[M+H]+	5.922	-	3	C18	Organic oxygen compounds	有机氧化合物	Organooxygen compounds	有机氧化合物	Carbohydrates and carbohydrate conjugates	碳水化合物和碳水化合物结合物	-	-	-	-	-	-	-	-	-	-	-	-	-	[C@H]1(O[C@@H]([C@H]([C@@H]([C@H]1O)O)O)CO)O[C@H]1[C@H]([C@H]2C(=CO1)C(=O)N(C(=O)C2)CC[C@]1(c2c(NC1=O)cccc2)O)C=C	MWJJDCGSBJVCSS-CPXTVXJENA-N	0.299418	-1.73977	0.000311131	0.923611	1.47382	down	882103	2.3311e+07	4.20899e+06	3.58394e+06	3.66272e+06	1.59439e+06	561867	2.37964e+06	7.87161e+06	7.33946e+06
Com_2619_pos	Evodiamine	吴茱萸碱	P	C19H17N3O	303.137	326.124	8.11446	[M+Na]+	2.298	-	3	C18	Organoheterocyclic compounds	有机杂环化合物	Indoles and derivatives	吲哚及其衍生物	Pyridoindoles	吡啶并吲哚	"518-17-2"	HMDB0252138	Organoheterocyclic compounds	Indoles and derivatives	Pyridoindoles	-	C09187	-	-	-	-	-	151289	CN1C2N(CCC3=C2NC2=CC=CC=C32)C(=O)C2=CC=CC=C12	TXDUTHBFYKGSAH-UHFFFAOYSA-N	9.06701	3.18063	0.000313159	0.951389	1.99509	up	1.66322e+08	4.15359e+08	5.03563e+07	8.96404e+06	3.28506e+07	1.06236e+08	1.58415e+08	5.89482e+07	1.0608e+08	7.23873e+07
Com_9844_pos	5-Methoxy-8-O-beta-D-glucosyloxy-psoralen	5-甲氧基-8-O-beta-D-葡萄糖氧基补骨脂素	P	C18H18O10	394.09	395.095	5.79179	[M+H]+	1.298	-	3	C18	Phenylpropanoids and polyketides	苯丙素类和聚酮类	Coumarins and derivatives	香豆素及其衍生物	Coumarin glycosides	香豆素糖苷	-	HMDB0039047	Phenylpropanoids and polyketides	Coumarins and derivatives	Coumarin glycosides	-	-	-	-	-	-	-	-	COC1=C2C=COC2=C(C3=C1C=CC(=O)O3)OC4C(C(C(C(O4)CO)O)O)O	BPZBSASYSWKXFS-UHFFFAOYSA-N	5.5611	2.47537	0.000314525	0.923611	1.80764	up	2.50924e+08	6.64753e+08	1.99553e+08	3.97007e+07	1.21944e+08	1.98661e+08	7.7865e+07	1.28551e+08	1.74264e+08	1.29917e+08
Com_7651_pos	Obscurolide A1	-	P	C15H17NO5	291.111	292.118	1.34421	[M+H]+	4.935	-	3	C18	Benzenoids	苯类化合物	Benzene and substituted derivatives	苯及其取代衍生物	Benzoic acids and derivatives	苯甲酸及其衍生物	-	-	-	-	-	-	-	-	-	-	-	-	-	CC(C=CC1C(CC(=O)O1)NC2=CC=C(C=C2)C(=O)O)O	IZSWILLJDXDGDJ-FARCUNLSSA-N	7.1416	2.83625	0.000321121	0.923611	1.7287	up	2.63543e+07	5.59308e+07	8.19899e+06	949069	5.91506e+06	1.65448e+07	3.06038e+07	1.3681e+07	1.71354e+07	8.50549e+06
Com_8726_pos	3-epi-wilsonine	-	P	C20H25NO4	343.178	344.189	8.58246	[M+H]+	6.978	-	3	C18	Alkaloids and derivatives	生物碱及其衍生物	Erythrina alkaloids	刺桐生物碱	Homoerythrinane alkaloids	同型红藻碱	-	-	-	-	-	-	-	-	-	-	-	-	-	COC1CC23C4=CC(=C(C=C4CCCN2CC5C3(O5)C=C1)OC)OC	JCKPCZAYDZJZIL-NDSDBLNTSA-N	0.191408	-2.38528	0.00032579	0.895833	1.68262	down	2.21123e+07	6.45448e+07	5.06957e+06	3.92254e+06	715471	6.74425e+06	4.90828e+06	1.31481e+07	2.85088e+07	9.42796e+06
Com_2683_pos	Bestatin	乌苯美司	P	C16H24N2O4	308.174	331.166	8.27642	[M+Na]+	5.232	-	3	C18	Organic acids and derivatives	有机酸及其衍生物	Peptidomimetics	肽模拟物	Hybrid peptides	混合肽	"58970-76-6"	-	-	-	-	-	-	-	-	-	-	-	-	CC(C)CC(C(=O)O)NC(=O)C(C(CC1=CC=CC=C1)N)O	VGGGPCQERPFHOB-MCIONIFRSA-N	0.102491	-3.28643	0.000328237	0.951389	2.02515	down	1.03929e+06	2.15719e+07	76019.7	1.40582e+06	46066.8	1.91665e+06	3.05214e+06	4.69997e+06	1.20664e+06	2.06829e+06
Com_2557_pos	2,4,6-Triphenylaniline	2,4,6-三苯基苯胺	P	C24H19N	321.152	322.16	3.40198	[M+H]+	5.123	-	3	C18	Benzenoids	苯类化合物	Benzene and substituted derivatives	苯及其取代衍生物	Biphenyls and derivatives	联苯及其衍生物	"6864-20-6"	-	-	-	-	-	-	-	-	-	-	-	629425	C1=CC=C(C=C1)C2=CC(=C(C(=C2)C3=CC=CC=C3)N)C4=CC=CC=C4	AGWKGKUGJDMKMT-UHFFFAOYSA-N	5.50367	2.46039	0.000332131	0.895833	1.69533	up	1.94366e+06	6.15727e+06	768376	307091	440338	2.77761e+06	6.12122e+06	1.68359e+06	1.26642e+06	970123
Com_10899_pos	Daphmacrine	交让马碱	P	C32H49NO4	511.366	512.372	2.42808	[M+H]+	9.857	-	3	C18	Lipids and lipid-like molecules	脂质和类脂分子	Prenol lipids	异戊烯醇脂	Terpene lactones	萜内酯	"19775-48-5"	-	-	-	-	-	-	-	-	-	-	-	-	CC(C)C1CCC2(C3CCC45CCCC4C2(C1N5C3)CCC6C7(CCC(C6(C(=O)O7)C)OC(=O)C)C)C	HHUKBFWZEBQMEU-GDGAKTGTSA-N	0.219703	-2.18637	0.000347852	0.9375	2.06964	down	359659	1.13305e+07	1.72216e+06	254096	195702	1.04013e+06	7.83757e+06	3.51128e+06	7.74177e+06	1.33462e+07
Com_212_pos	L-Histidine	L-组氨酸	P	C6H9N3O2	155.069	156.077	1.10156	[M+H]+	1.264	0.99	1	C18	Organic acids and derivatives	有机酸及其衍生物	Carboxylic acids and derivatives	羧酸及其衍生物	Amino acids, peptides, and analogues	氨基酸、肽和类似物	"71-00-1"	HMDB0000177	Organic acids and derivatives	Carboxylic acids and derivatives	Amino acids, peptides, and analogues	L-Histidine; (S)-alpha-Amino-1H-imidazole-4-propionic acid	C00135	map00340;map00404;map00410;map00470;map00970;map01060;map01065;map01100;map01110;map01230;map02010;map04974;map05230	-	-	-	-	6274	N[C@@H](CC1=CN=CN1)C(O)=O	HNDVDQJCIGZPNO-YFKPBYRVSA-N	2.04596	1.03278	0.000351502	0.902778	1.75575	up	7.59499e+08	1.04835e+09	1.12282e+09	1.14835e+09	7.86811e+08	5.12495e+08	3.78516e+08	7.95992e+08	1.59155e+09	8.89357e+08
Com_8033_pos	Oxostephanine	-	P	C18H11NO4	305.069	306.076	0.82513	[M+H]+	7.889	0.64	2	C18	Alkaloids and derivatives	生物碱及其衍生物	Aporphines	阿朴啡类	-	-	-	-	-	-	-	-	-	-	-	-	-	-	-	COC1=CC=CC2=C1C(=O)C3=NC=CC4=CC5=C(C2=C43)OCO5	HPWGRUBQQWPQKG-UHFFFAOYSA-N	0.146247	-2.77352	0.000352098	0.875	1.74309	down	538552	1.88923e+06	902435	716382	724139	887215	344673	509948	102980	1.30512e+06
Com_4701_pos	Ikshusterol	7Α-羟基谷甾醇	P	C29H50O2	430.381	413.378	1.19976	[M+H-H2O]+	8.268	0.82	2	C18	Lipids and lipid-like molecules	脂质和类脂分子	Steroids and steroid derivatives	类固醇和类固醇衍生物	Stigmastanes and derivatives	豆甾烷及其衍生物	"34427-61-7"	-	-	-	-	-	-	-	LMST01040258	Sterol Lipids [ST]	Sterols [ST01]	Stigmasterols and C24-ethyl derivatives [ST0104]	161816	CC[C@H](CC[C@@H](C)[C@H]1CC[C@@H]2[C@@]1(CC[C@H]3[C@H]2[C@@H](C=C4[C@@]3(CC[C@@H](C4)O)C)O)C)C(C)C	SXJVFYZNUGGHRG-GDDJFQTCSA-N	0.344761	-1.53633	0.000360208	0.916667	1.9383	down	6.66716e+06	6.06317e+07	5.96051e+06	4.84549e+06	8.52699e+06	2.69589e+07	3.23798e+07	1.42669e+07	2.20904e+07	3.15174e+07
Com_539_pos	2-Butyl-3-phenyl-2-propen-1-al	2-苯亚甲基己醛	P	C13H16O	188.12	189.128	1.5276	[M+H]+	5.457	0.60	1	C18	Phenylpropanoids and polyketides	苯丙素类和聚酮类	Cinnamaldehydes	肉桂醛	-	-	"7492-44-6"	-	-	-	-	-	-	-	-	-	-	-	5385520	CCCCC(=CC1=CC=CC=C1)C=O	GFBCBQNBXRPRQD-JLHYYAGUSA-N	3.31586	1.72938	0.000363738	0.902778	1.74973	up	5.34568e+07	1.24878e+08	3.28533e+07	1.13387e+07	1.98297e+07	4.30692e+07	8.52065e+07	3.24564e+07	4.28559e+07	1.99873e+07
Com_11205_pos	Trigonosin C	-	P	C34H40O10	608.262	609.273	5.12526	[M+H]+	7.636	0.56	2	C18	Lipids and lipid-like molecules	脂质和类脂分子	Prenol lipids	异戊烯醇脂	Diterpenoids	二萜类	-	-	-	-	-	-	-	-	-	-	-	-	-	CC1CC2C34C(C(C5(C(C3C(C(C(C2(C1O)O)O)(C)O)O)OC(O4)(O5)C6=CC=CC=C6)C(=C)C)OC(=O)C7=CC=CC=C7)C	QAXWNKPPCNIRQP-XAKMMCORSA-N	0.241938	-2.04729	0.000379958	0.951389	1.81789	down	8.14785e+06	5.62132e+06	451520	4.21704e+06	2.68317e+06	1.76089e+07	2.15187e+07	1.06804e+07	1.10261e+07	3.4744e+07
Com_7310_pos	Butin	漆黄素； 紫铆素	P	C15H12O5	272.068	273.077	2.89893	[M+H]+	11.819	0.61	2	C18	Phenylpropanoids and polyketides	苯丙素类和聚酮类	Flavonoids	黄酮类化合物	Flavans	黄烷	"492-14-8"	HMDB0249463	Phenylpropanoids and polyketides	Flavonoids	Flavans	-	C09614	map00941	LMPK12140075	Polyketides [PK]	Flavonoids [PK12]	Flavanones [PK1214]	-	OC1=CC2=C(C=C1)C(=O)CC(O2)C1=CC(O)=C(O)C=C1	MJBPUQUGJNAPAZ-UHFFFAOYSA-N	0.310887	-1.68554	0.000382344	0.861111	2.04331	down	243477	97741.9	304902	643964	21998.5	2.59432e+06	38049.5	110023	3.16928e+06	99466.3
Com_240_pos	5-Hydroxytryptophol	5-羟基吲哚-3-乙醇	P	C10H11NO2	177.079	160.076	1.72132	[M+H-H2O]+	5.001	1.00	1	C18	Organoheterocyclic compounds	有机杂环化合物	Indoles and derivatives	吲哚及其衍生物	Hydroxyindoles	羟基吲哚	"154-02-9"	HMDB0001855	Organoheterocyclic compounds	Indoles and derivatives	Hydroxyindoles	-	-	-	-	-	-	-	9061	OCCC1=CNC2=CC=C(O)C=C12	KQROHCSYOGBQGJ-UHFFFAOYSA-N	0.377378	-1.40592	0.000384301	0.881944	1.46753	down	7.85005e+06	1.39376e+07	5.79468e+06	3.61717e+06	5.21811e+06	9.88544e+06	2.26661e+07	7.42432e+06	1.58542e+07	1.13281e+07
Com_1168_pos	carisoprodol	卡利普多	P	C12H24N2O4	260.174	243.171	1.2517	[M+H-H2O]+	1.376	0.57	2	C18	Organic acids and derivatives	有机酸及其衍生物	Carboxylic acids and derivatives	羧酸及其衍生物	Amino acids, peptides, and analogues	氨基酸、肽和类似物	"78-44-4"	HMDB0014539	Organic acids and derivatives	Carboxylic acids and derivatives	Amino acids, peptides, and analogues	-	C07927	-	-	-	-	-	2576	CCCC(C)(COC(=O)N)COC(=O)NC(C)C	OFZCIYFFPZCNJE-UHFFFAOYSA-N	5.11401	2.35446	0.000384306	0.902778	1.81799	up	1.54935e+08	4.31375e+08	6.57024e+07	1.2404e+07	2.81693e+07	1.56541e+08	3.20099e+08	1.20084e+08	9.52152e+07	1.07178e+08
Com_7222_pos	(-)-Aristeromycin	-	P	C11H15N5O3	265.117	266.124	3.77934	[M+H]+	1.348	0.54	2	C18	Nucleosides, nucleotides, and analogues	核苷、核苷酸和类似物	Nucleoside and nucleotide analogues	核苷和核苷酸类似物	Cyclopentyl nucleosides	环戊基核苷	-	-	-	-	-	-	-	-	-	-	-	-	-	C1C(C(C(C1N2C=NC3=C(N=CN=C32)N)O)O)CO	UGRNVLGKAGREKS-GCXDCGAKSA-N	7.25076	2.85813	0.000401466	0.881944	1.79674	up	3.8066e+08	7.46259e+08	4.72484e+07	1.38513e+07	2.81012e+07	1.4325e+08	4.12013e+08	1.30481e+08	1.96165e+08	5.31202e+07
Com_616_pos	L-Histidine trimethylbetaine	L-组氨酸三甲基甜菜碱	P	C9H15N3O2	197.116	198.124	1.40228	[M+H]+	1.26	0.94	1	C18	Organic acids and derivatives	有机酸及其衍生物	Carboxylic acids and derivatives	羧酸及其衍生物	Amino acids, peptides, and analogues	氨基酸、肽和类似物	"534-30-5"	HMDB0029422	Organic acids and derivatives	Carboxylic acids and derivatives	Amino acids, peptides, and analogues	Hercynine; Nalpha,Nalpha,Nalpha-Trimethyl-L-histidine	C05575	map00340;map01100	-	-	-	-	3083620	C[N+](C)(C)C(CC1=CN=CN1)C([O-])=O	GPPYTCRVKHULJH-UHFFFAOYSA-N	4.20934	2.07359	0.000407864	0.881944	1.81385	up	2.45557e+08	4.88643e+08	7.46764e+07	2.36339e+07	4.82777e+07	7.2459e+07	2.59889e+08	1.1167e+08	1.5685e+08	8.81323e+07
Com_430_pos	Phenacetin	非那西丁	P	C10H13NO2	179.095	180.102	1.42758	[M+H]+	5.171	0.71	1	C18	Benzenoids	苯类化合物	Benzene and substituted derivatives	苯及其取代衍生物	Anilides	酰苯胺类	"62-44-2"	HMDB0256387	Benzenoids	Benzene and substituted derivatives	Anilides	-	C07591	-	-	-	-	-	4754	CCOC1=CC=C(C=C1)NC(=O)C	CPJSUEIXXCENMM-UHFFFAOYSA-N	0.532964	-0.907891	0.000415061	0.895833	1.32294	down	2.33319e+07	5.312e+07	4.11208e+07	2.17027e+07	2.76098e+07	2.48479e+07	6.32386e+07	2.50357e+07	2.99335e+07	3.14578e+07
Com_1598_pos	Glutarylcarnitine	戊二酰基肉碱	P	C12H22NO6	276.145	276.145	1.38639	[M+H]+	3.374	0.74	1	C18	Lipids and lipid-like molecules	脂质和类脂分子	Fatty Acyls	脂肪酰类	Fatty acid esters	脂肪酸酯	"102636-82-8"	HMDB0013130	Lipids and lipid-like molecules	Fatty Acyls	Fatty acid esters	-	-	-	LMFA07070091	Fatty Acyls [FA]	Fatty esters [FA07]	Fatty acyl carnitines [FA0707]	53481699	C[N+](C)(C)C[C@@H](CC(O)=O)OC(=O)CCCC(O)=O	NXJAXUYOQLTISD-SECBINFHSA-O	4.29102	2.10132	0.000433059	0.868056	1.74201	up	7.50155e+08	1.66667e+09	2.03937e+08	5.10817e+07	5.12301e+07	3.96713e+08	5.55561e+08	3.15124e+08	4.84748e+08	2.06319e+08
Com_7432_pos	1-Tuliposide A	-	P	C11H18O8	278.1	279.106	3.74989	[M+H]+	5.386	-	3	C18	Organic oxygen compounds	有机氧化合物	Organooxygen compounds	有机氧化合物	Carbohydrates and carbohydrate conjugates	碳水化合物和碳水化合物结合物	-	HMDB0303140	Organic oxygen compounds	Organooxygen compounds	Carbohydrates and carbohydrate conjugates	-	-	-	LMFA13010041	Fatty Acyls [FA]	Fatty acyl glycosides [FA13]	Fatty acyl glycosides of mono- and disaccharides [FA1301]	-	C=C(CCO)C(=O)OC1C(C(C(C(O1)CO)O)O)O	SQRUWMQAWMLKPR-DZEUPHNYSA-N	4.97113	2.31357	0.000453929	0.881944	1.46874	up	2.07389e+07	4.2967e+07	6.38211e+06	2.58437e+06	2.75014e+06	1.01771e+07	1.38703e+07	3.90951e+06	5.76758e+06	3.37514e+06
Com_10450_pos	Obliquine	-	P	C26H28N2O5	448.2	449.207	0.88041	[M+H]+	4.931	0.50	2	C18	Organoheterocyclic compounds	有机杂环化合物	Tetrahydroisoquinolines	四氢异喹啉	-	-	-	-	-	-	-	-	C12183	-	-	-	-	-	-	CN1C2CC(C=CC23C(C1=O)N(CC4=CC5=C(C=C34)OCO5)CCC6=CC=C(C=C6)O)OC	MNZZTIOCKJEHEP-XVZHEKKHSA-N	6.60944	2.72453	0.000453932	0.868056	1.51383	up	3.38699e+07	1.95892e+06	1.03542e+07	2.30325e+07	9.96043e+06	1.21161e+07	1.70734e+06	3.50896e+07	4.37114e+07	5.80513e+07
Com_6052_pos	Quisqualic acid	异喹啉酸	P	C5H7N3O5	189.039	190.048	9.1412	[M+H]+	4.462	-	3	C18	Organic acids and derivatives	有机酸及其衍生物	Carboxylic acids and derivatives	羧酸及其衍生物	Amino acids, peptides, and analogues	氨基酸、肽和类似物	"52809-07-1"	HMDB0257060	Organic acids and derivatives	Carboxylic acids and derivatives	Amino acids, peptides, and analogues	-	C08296	-	-	-	-	-	-	O=C1ON(C(=O)N1)CC(N)C(=O)O	ASNFTDCKZKHJSW-REOHCLBHSA-N	10.4367	3.38359	0.000476694	0.833333	1.60771	up	177834	8.94971e+06	1.16372e+06	211893	664153	3.61595e+06	6.24938e+06	165444	3.30513e+06	1.99088e+06
Com_6619_pos	Glycinamide, glycyl-L-prolyl-	甘氨酰胺，甘氨酰-L-脯氨酰-	P	C9H16N4O3	228.122	229.13	0.92499	[M+H]+	1.381	0.57	2	C18	Organic acids and derivatives	有机酸及其衍生物	Carboxylic acids and derivatives	羧酸及其衍生物	Amino acids, peptides, and analogues	氨基酸、肽和类似物	"-"	HMDB0253016	Organic acids and derivatives	Carboxylic acids and derivatives	Amino acids, peptides, and analogues	-	-	-	-	-	-	-	22236830	NCC(=O)N1CCCC1C(=O)NCC(N)=O	JWWLMJFURJYNEX-UHFFFAOYSA-N	3.62578	1.85829	0.000477077	0.902778	1.58442	up	1.23877e+07	6.08066e+07	2.38905e+07	5.8105e+06	1.20915e+07	1.32986e+07	5.95044e+07	9.66719e+06	2.12666e+07	9.32607e+06
Com_9464_pos	(+)-folicanthine	-	P	C24H30N4	374.247	375.258	8.6047	[M+H]+	5.707	-	3	C18	Organoheterocyclic compounds	有机杂环化合物	Indoles and derivatives	吲哚及其衍生物	Pyrroloindoles	吡咯并吲哚	-	-	-	-	-	-	-	-	-	-	-	-	-	CN1CCC2(C1N(C3=CC=CC=C32)C)C45CCN(C4N(C6=CC=CC=C56)C)C	UEOHDZULNTUKEK-ZJZGAYNASA-N	0.241901	-2.04751	0.000479979	0.902778	1.82835	down	3.58764e+06	2.07828e+07	2.73857e+06	1.26045e+06	841830	3.66988e+06	1.13674e+07	3.81885e+06	1.30415e+07	5.4495e+06
Com_5049_pos	AZD5423	2,2,2-三氟-N-((1R,2S)-1-((1-(4-氟苯基)-1H-吲唑-5-基)氧基)-1-(3-甲氧基苯基)丙-2-基)乙酰胺	P	C25H21F4N3O3	487.152	488.164	9.4711	[M+H]+	5.099	-	3	C18	Organoheterocyclic compounds	有机杂环化合物	Azoles	唑类	Pyrazoles	吡唑类	"1034148-04-3"	-	-	-	-	-	-	-	-	-	-	-	24825740	C[C@@H]([C@@H](C1=CC(=CC=C1)OC)OC2=CC3=C(C=C2)N(N=C3)C4=CC=C(C=C4)F)NC(=O)C(F)(F)F	FCNQMDSJHADDFT-WNSKOXEYSA-N	0.317121	-1.65689	0.000488469	0.916667	1.54039	down	583763	2.26617e+06	565101	88351.4	451450	1.65561e+06	4.33552e+06	666606	679242	1.03664e+06
Com_3637_pos	3b-hydroxy-5-cholenoic acid	3beta-羟基-5-胆烯酸	P	C24H38O3	374.282	357.279	0.07043	[M+H-H2O]+	7.086	0.96	1	C18	Lipids and lipid-like molecules	脂质和类脂分子	Steroids and steroid derivatives	类固醇和类固醇衍生物	Bile acids, alcohols and derivatives	胆汁酸、醇及其衍生物	"5255-17-4"	HMDB0000308	Lipids and lipid-like molecules	Steroids and steroid derivatives	Bile acids, alcohols and derivatives	-	-	-	LMST04010201	Sterol Lipids [ST]	Bile acids and derivatives [ST04]	C24 bile acids, alcohols, and derivatives [ST0401]	92997	[H][C@@]12CC[C@H]([C@H](C)CCC(O)=O)[C@@]1(C)CC[C@@]1([H])[C@@]2([H])CC=C2C[C@@H](O)CC[C@]12C	HIAJCGFYHIANNA-QIZZZRFXSA-N	0.204735	-2.28817	0.000519632	0.909722	1.50849	down	5.42142e+07	1.11185e+08	7.6819e+07	4.25267e+07	7.58691e+07	5.33724e+07	2.68131e+08	1.28673e+08	1.28052e+08	1.38138e+08
Com_7688_pos	Megistonine II	-	P	C14H15NO6	293.09	294.098	0.9922	[M+H]+	4.917	-	3	C18	Organoheterocyclic compounds	有机杂环化合物	Quinolines and derivatives	喹啉及其衍生物	Hydroxyquinolines	羟基喹啉类	-	-	-	-	-	-	-	-	-	-	-	-	-	CN1C2=C(C=CC(=C2OC)O)C(=O)C(=C1C(=O)OC)OC	GDRXLMOCTOXTBV-UHFFFAOYSA-N	4.29753	2.10351	0.000536443	0.888889	1.58322	up	6.74679e+07	1.40151e+08	2.2542e+07	7.98779e+06	1.09391e+07	3.01739e+07	5.11754e+07	1.00571e+07	2.36681e+07	1.44885e+07
Com_5654_pos	Ethyl leucinate	亮氨酸乙酯	P	C8H17NO2	159.126	160.133	0.61841	[M+H]+	2.005	0.82	2	C18	Organic acids and derivatives	有机酸及其衍生物	Carboxylic acids and derivatives	羧酸及其衍生物	Amino acids, peptides, and analogues	氨基酸、肽和类似物	-	-	-	-	-	-	-	-	-	-	-	-	-	CCOC(=O)C(CC(C)C)N	QIGLJVBIRIXQRN-ZETCQYMHSA-N	3.3464	1.74261	0.000552938	0.881944	1.77688	up	2.9731e+07	6.27929e+07	1.04823e+07	3.75267e+06	7.86519e+06	1.90317e+07	3.35913e+07	1.45805e+07	3.15114e+07	2.04428e+07
Com_5753_pos	L-Noradrenaline	-	P	C8H11NO3	169.074	170.081	0.78245	[M+H]+	2.074	0.71	2	C18	Benzenoids	苯类化合物	Phenols	酚类	Benzenediols	苯二醇类	-	HMDB0000216	Benzenoids	Phenols	Benzenediols	L-Noradrenaline; Noradrenaline; Norepinephrine; Arterenol; 4-[(1R)-2-Amino-1-hydroxyethyl]-1,2-benzenediol	C00547	map00350;map01100;map02020;map02024;map04024;map04080;map04081;map04261;map04270;map04540;map04714;map04721;map04742;map04923;map04924;map04970;map05207	-	-	-	-	-	C1=CC(=C(C=C1C(CN)O)O)O	SFLSHLFXELFNJZ-QMMMGPOBSA-N	2.71889	1.44302	0.000579365	0.875	1.81531	up	4.41518e+07	1.43887e+08	2.13002e+07	1.41845e+07	1.74719e+07	5.04615e+07	6.92642e+07	3.63873e+07	5.18477e+07	4.98568e+07
Com_10791_pos	Monnieraside II	-	P	C24H28O11	492.163	493.169	2.58	[M+H]+	5.949	-	3	C18	Phenylpropanoids and polyketides	苯丙素类和聚酮类	Cinnamic acids and derivatives	肉桂酸及其衍生物	Hydroxycinnamic acids and derivatives	羟基肉桂酸及其衍生物	-	-	-	-	-	-	-	-	-	-	-	-	-	COC1=C(C=CC(=C1)C=CC(=O)OC2C(C(C(OC2OCCC3=CC(=C(C=C3)O)O)CO)O)O)O	CELUHKZRIDESEX-STMWSHLUSA-N	0.456092	-1.1326	0.000586304	0.881944	1.62217	down	8.32835e+06	1.813e+07	3.99417e+06	4.47551e+06	3.63155e+06	6.229e+06	1.39011e+07	6.447e+06	8.2841e+06	5.81088e+06
Com_6127_pos	Laccarin	-	P	C10H14N2O2	194.106	195.113	2.22355	[M+H]+	4.676	-	3	C18	Organoheterocyclic compounds	有机杂环化合物	Pyrrolopyridines	吡咯并吡啶类	-	-	"175669-28-0"	HMDB0041440	Organoheterocyclic compounds	Pyrrolopyridines	-	-	-	-	-	-	-	-	25263054	CC1CCNC2=C(C(C)=O)C(=O)NC12	DAMBAJDWLIFTNW-UHFFFAOYSA-N	3.3614	1.74906	0.00059034	0.854167	1.57802	up	1.91006e+07	2.60878e+07	1.18519e+07	1.25476e+06	6.66099e+06	1.52568e+07	3.09638e+07	1.32614e+07	2.12317e+07	1.49231e+07
Com_927_pos	Dehydrovomifoliol	去氢吐叶醇	P	C13H18O3	222.126	223.131	7.72314	[M+H]+	1.183	0.73	2	C18	Lipids and lipid-like molecules	脂质和类脂分子	Prenol lipids	异戊烯醇脂	Sesquiterpenoids	倍半萜类	"39763-33-2"	HMDB0302822	Lipids and lipid-like molecules	Prenol lipids	Sesquiterpenoids	-	C02533	-	LMPR0103050009	Prenol Lipids [PR]	Isoprenoids [PR01]	C15 isoprenoids (sesquiterpenes) [PR0103]	688492	CC1=CC(=O)CC([C@]1(/C=C/C(=O)C)O)(C)C	JJRYPZMXNLLZFH-URWSZGRFSA-N	0.382401	-1.38684	0.000595066	0.923611	1.76884	down	121016	122433	232465	794320	69960.8	819946	602109	358967	222608	872433
Com_10604_pos	Chloronectrin	-	P	C25H33ClO6	464.197	465.201	6.61219	[M+H]+	5.587	-	3	C18	Organic oxygen compounds	有机氧化合物	Organooxygen compounds	有机氧化合物	Carbonyl compounds	羰基化合物	-	-	-	-	-	-	-	-	-	-	-	-	-	CC1CCC(=O)C(C1(C)CC(C(=CCC2=C(C(=C(C(=C2O)Cl)C)C=O)O)C)OC(=O)C)C	JIHNIFVHUVCKQA-NTUHNPAUSA-N	0.269605	-1.89108	0.000610777	0.923611	1.57315	down	1.86559e+06	1.46648e+07	2.15999e+06	227714	2.66638e+06	3.21544e+06	4.65234e+06	698487	2.25983e+06	1.93444e+06
Com_9794_pos	Kadangustin J	-	P	C23H32O5	388.225	389.236	8.46327	[M+H]+	6.125	-	3	C18	Benzenoids	苯类化合物	Benzene and substituted derivatives	苯及其取代衍生物	Diphenylmethanes	二苯甲烷	-	-	-	-	-	-	-	-	-	-	-	-	-	CC(CCO)C(C)C(C1=CC(=C(C=C1)OC)OC)C2=CC(=C(C=C2)OC)OC	PLIRGXSBVYCXHC-JKSUJKDBSA-N	0.266937	-1.90543	0.00061664	0.9375	1.7168	down	376938	1.26509e+06	1.11467e+06	67431.4	1.23868e+06	1.01655e+06	1.17156e+06	115087	599041	1.21118e+06
Com_10471_pos	D-Phe-Pro-Arg-CH2Cl	-	P	C21H31ClN6O3	450.215	451.219	6.29709	[M+H]+	5.41	-	3	C18	Organic acids and derivatives	有机酸及其衍生物	Carboxylic acids and derivatives	羧酸及其衍生物	Amino acids, peptides, and analogues	氨基酸、肽和类似物	-	-	-	-	-	-	C02828	-	-	-	-	-	-	C1CC(N(C1)C(=O)C(CC2=CC=CC=C2)N)C(=O)NC(CCCN=C(N)N)C(=O)CCl	KWPACVJPAFGBEQ-BRWVUGGUSA-N	3.75257	1.90788	0.000618088	0.875	1.66725	up	1.15142e+07	4.59977e+07	5.38276e+06	1.45925e+07	5.06898e+06	4.91402e+07	1.64815e+07	2.19262e+07	6.16461e+07	3.83549e+07
Com_498_pos	(3E)-4-(1H-indol-3-yl)but-3-en-2-one	（3E）-4-（1H-吲哚-3-基）丁-3-烯-2-酮	P	C12H11NO	185.084	186.092	0.79299	[M+H]+	5.387	0.73	1	C18	Organoheterocyclic compounds	有机杂环化合物	Indoles and derivatives	吲哚及其衍生物	Indoles	吲哚	"57598-80-8"	-	-	-	-	-	-	-	-	-	-	-	736405	CC(=O)/C=C/C1=CNC2=CC=CC=C21	YJRJWAUDTYJBNF-VOTSOKGWSA-N	3.56214	1.83275	0.00062172	0.888889	1.53999	up	5.87948e+07	1.24343e+08	2.03826e+07	9.71319e+06	9.33419e+06	3.16057e+07	3.91644e+07	1.32962e+07	2.70101e+07	1.58084e+07
Com_66_pos	3-aminoazepan-2-one	DL-氨基己内酰胺	P	C6H12N2O	128.095	129.102	1.16128	[M+H]+	1.183	0.77	1	C18	Organoheterocyclic compounds	有机杂环化合物	Azepines	氮卓类	-	-	"671-42-1"	-	-	-	-	-	-	-	-	-	-	-	102463	C1CCNC(=O)C(C1)N	BOWUOGIPSRVRSJ-UHFFFAOYSA-N	2.35127	1.23344	0.000624026	0.875	1.67495	up	2.75154e+07	1.52762e+07	1.04948e+07	1.29097e+07	7.06742e+06	9.49692e+06	7.39639e+06	2.68404e+07	3.10622e+07	1.89006e+07
Com_9269_pos	Broussonetine N	-	P	C18H33NO6	359.231	360.239	1.66982	[M+H]+	5.7	0.59	2	C18	Organoheterocyclic compounds	有机杂环化合物	Pyrrolizidines	吡咯里西啶类	-	-	-	-	-	-	-	-	-	-	-	-	-	-	-	C1CC(N2C1C(C(C2CO)O)O)C(CCCCC(=O)CCCCO)O	WGEIJHUJKRVXNI-YQVSHGKTSA-N	0.319187	-1.64753	0.000633421	0.923611	1.86395	down	2.22712e+06	1.80029e+07	2.03748e+06	1.01016e+06	772317	618788	1.4268e+07	1.88978e+06	8.09717e+06	2.18313e+06
Com_8839_pos	8-Chloro-10-[3-(dimethylamino)propyl]phenothiazine-2,3-diol	8-氯-10-[3-(二甲氨基)丙基]吩噻嗪-2,3-二醇	P	C17H19ClN2O2S	350.086	351.09	7.77066	[M+H]+	1.349	-	3	C18	Organoheterocyclic compounds	有机杂环化合物	Benzothiazines	苯并噻嗪类	Phenothiazines	吩噻嗪类	"-"	HMDB0247296	Organoheterocyclic compounds	Benzothiazines	Phenothiazines	-	-	-	-	-	-	-	159916	CN(C)CCCN1C2=CC(O)=C(O)C=C2SC2=C1C=C(Cl)C=C2	ZCBSXRWEKNAYOU-UHFFFAOYSA-N	3.1247	1.64372	0.000636323	0.875	1.5646	up	1.07577e+07	2.325e+07	8.07122e+06	3.24094e+06	4.87269e+06	1.70594e+07	2.83524e+07	1.41842e+07	2.06834e+07	1.45414e+07
Com_4900_pos	Ganoderic acid DM	灵芝酸DM	P	C30H44O4	468.324	451.325	9.25469	[M+H-H2O]+	7.065	0.59	1	C18	Lipids and lipid-like molecules	脂质和类脂分子	Prenol lipids	异戊烯醇脂	Triterpenoids	三萜类	"173075-45-1"	HMDB0032837	Lipids and lipid-like molecules	Prenol lipids	Terpene glycosides	-	-	-	-	-	-	-	73745597	CC(CC\C=C(/C)C(O)=O)C1CCC2(C)C3=C(CCC12C)C1(C)CCC(=O)C(C)(C)C1CC3=O	ZTKZZRIVAYGFSF-VXLYETTFSA-N	2.89671	1.53442	0.000636416	0.854167	1.76894	up	1.05483e+08	2.1408e+08	1.44869e+08	1.21865e+08	2.43169e+08	1.40786e+08	1.37126e+08	4.01941e+08	5.60293e+08	3.36242e+08
Com_11138_pos	5,7,4'-Trihydroxyflavanone 4'-O-rutinoside	5,7,4'-三羟基黄烷酮4'-O-芸香糖苷	P	C27H32O14	580.179	581.185	2.80084	[M+H]+	1.115	-	3	C18	Phenylpropanoids and polyketides	苯丙素类和聚酮类	Flavonoids	黄酮类化合物	Flavonoid glycosides	黄酮糖苷	-	-	-	-	-	-	-	-	LMPK12140251	Polyketides [PK]	Flavonoids [PK12]	Flavanones [PK1214]	-	CC1C(C(C(C(O1)OCC2C(C(C(C(O2)OC3=CC=C(C=C3)C4CC(=O)C5=C(C=C(C=C5O4)O)O)O)O)O)O)O)O	RJPMXEPQESULBJ-YZWXTBDSSA-N	0.247493	-2.01454	0.000641503	0.895833	1.67342	down	623348	164586	82294.2	155078	35244.2	382127	352444	293841	1.16424e+06	990286
Com_9485_pos	MeTRH	-	P	C17H24N6O4	376.186	377.192	2.7418	[M+H]+	5.077	-	3	C18	Organic acids and derivatives	有机酸及其衍生物	Carboxylic acids and derivatives	羧酸及其衍生物	Amino acids, peptides, and analogues	氨基酸、肽和类似物	"-"	HMDB0254684	Organic acids and derivatives	Carboxylic acids and derivatives	Amino acids, peptides, and analogues	-	-	-	-	-	-	-	44208946	CN1C(CCC1=O)C(=O)NC(CC1=CN=CN1)C(=O)N1CCCC1C(N)=O	DJLHRAHTTSWYAW-UHFFFAOYSA-N	0.354872	-1.49463	0.000657755	0.868056	1.71501	down	2.39947e+07	5.48571e+07	1.40644e+07	1.47371e+07	8.64661e+06	4.56053e+07	1.08602e+08	1.60026e+07	2.01833e+07	1.81762e+07
Com_9974_pos	4,4'-Diapophytofluene	4,4'-二叶萜	P	C30H46	406.36	407.368	0.78825	[M+H]+	9.912	0.84	2	C18	Lipids and lipid-like molecules	脂质和类脂分子	Prenol lipids	异戊烯醇脂	Triterpenoids	三萜类	-	-	-	-	-	-	C19840	-	LMPR01070141	Prenol Lipids [PR]	Isoprenoids [PR01]	C40 isoprenoids (tetraterpenes) [PR0107]	-	CC(=CCCC(=CCCC(=CC=CC=C(C)C=CC=C(C)CCC=C(C)C)C)C)C	XJMTWNXFNQAKGS-AXODYVGMSA-N	0.200382	-2.31918	0.000678079	0.986111	1.6798	down	1.89487e+06	1.92457e+06	6.3595e+06	170224	138206	9.01739e+06	7.02609e+06	104609	1.42729e+06	1.17722e+07
Com_6835_pos	N5-Hexanoylspermidine	-	P	C13H29N3O	243.231	244.239	2.1696	[M+H]+	5.061	0.54	2	C18	Lipids and lipid-like molecules	脂质和类脂分子	Fatty Acyls	脂肪酰类	Fatty amides	脂肪酰胺	"97141-37-2"	HMDB0029568	Lipids and lipid-like molecules	Fatty Acyls	Fatty amides	-	-	-	-	-	-	-	86127607	CCCCCC(=O)N(CCCN)CCCCN	RIYFDCXURUKYPE-UHFFFAOYSA-N	2.50889	1.32705	0.000696647	0.881944	1.48535	up	6.16099e+06	1.75602e+07	2.02513e+07	7.44312e+06	2.3029e+07	6.80634e+06	8.57898e+06	6.84483e+06	2.60002e+07	1.04196e+07
Com_1672_pos	N1-methyladenosine	1-甲基腺苷	P	C11H15N5O4	281.112	282.119	2.55371	[M+H]+	1.393	0.93	1	C18	Nucleosides, nucleotides, and analogues	核苷、核苷酸和类似物	Purine nucleosides	嘌呤核苷	-	-	"15763-06-1"	HMDB0003331	Nucleosides, nucleotides, and analogues	Purine nucleosides	-	-	C02494	-	-	-	-	-	27476	CN1C=NC2=C(N=CN2[C@@H]2O[C@H](CO)[C@@H](O)[C@H]2O)C1=N	GFYLSDSUCHVORB-IOSLPCCCSA-N	7.20038	2.84807	0.000696793	0.895833	1.60773	up	2.31495e+07	4.17131e+06	3.65428e+06	1.23092e+06	2.98413e+06	716620	1.19195e+07	1.84376e+06	3.67307e+06	1.67206e+06
Com_4589_pos	ethyl 1-[(6-hydroxy-2-oxo-7-phenyl-2H-chromen-4-yl)methyl]piperidine-4-carboxylate	1-[（6-羟基-2-氧代-7-苯基-2H-色烯-4-基）甲基]哌啶-4-羧酸乙酯	P	C24H25NO5	407.173	408.182	3.06098	[M+H]+	7.405	-	3	C18	Phenylpropanoids and polyketides	苯丙素类和聚酮类	Coumarins and derivatives	香豆素及其衍生物	Hydroxycoumarins	羟基香豆素	"859116-68-0"	-	-	-	-	-	-	-	-	-	-	-	3412352	CCOC(=O)C1CCN(CC1)CC2=CC(=O)OC3=CC(=C(C=C23)O)C4=CC=CC=C4	GBAXSNZSWYGVDE-UHFFFAOYSA-N	0.279014	-1.84159	0.000743997	0.854167	1.61	down	7.56595e+06	1.16508e+08	7.03206e+06	1.85617e+06	806762	4.09188e+06	8.91491e+06	6.62727e+06	5.80509e+06	3.65484e+06
Com_11080_pos	13beta,29-Dihydroxymilbemycin A3	-	P	C31H44O9	560.299	561.304	3.69353	[M+H]+	6.87	0.57	2	C18	Phenylpropanoids and polyketides	苯丙素类和聚酮类	Macrolides and analogues	大环内酯类及其类似物	Milbemycins	米尔倍霉素	-	-	-	-	-	-	-	-	-	-	-	-	-	CC1CCC2(CC3CC(O2)CC=C(C(C(C=CC=C4COC5C4(C(C=C(C5O)C)C(=O)O3)O)C)O)CO)OC1C	KYWVCYGVFODUCB-CVYFFTCRSA-N	0.0886784	-3.49527	0.000748881	0.909722	1.44066	down	555554	6.4869e+06	7.09454e+06	7.42798e+06	287624	3.87929e+06	3.0075e+07	1.32524e+06	1.92371e+07	7.69544e+06
Com_8789_pos	5-(12-Heptadecenyl)-1,3-benzenediol	-	P	C23H38O2	346.287	347.293	5.58575	[M+H]+	10.206	-	3	C18	Benzenoids	苯类化合物	Phenols	酚类	Benzenediols	苯二醇类	"103462-06-2"	HMDB0038527	Benzenoids	Phenols	Benzenediols	-	C10802	-	-	-	-	-	131752391	CCCCC\C=C\CCCCCCCCCCC1=CC(O)=CC(O)=C1	HUHFXXDYKXJMCS-VOTSOKGWSA-N	0.227866	-2.13374	0.000749031	0.875	1.81476	down	356273	461830	79021	79800.2	315212	6.52882e+06	5.34704e+06	159073	280770	1.61599e+07
Com_9374_pos	O-Methylsakambullin	-	P	C18H25NO5S	367.145	368.151	5.70474	[M+H]+	5.652	0.59	2	C18	Benzenoids	苯类化合物	Phenol ethers	苯酚醚	Anisoles	苯甲醚类	-	-	-	-	-	-	-	-	-	-	-	-	-	CC(=CCOC1=C(C=C(C=C1)CCNC(=O)C=CS(=O)(=O)C)OC)C	FPQKZLMPABOCHA-FMIVXFBMSA-N	0.214166	-2.2232	0.000754131	0.888889	1.58223	down	2.31313e+06	1.83722e+07	6.57927e+06	1.00359e+06	1.13406e+06	181401	3.39576e+06	2.48515e+06	6.2062e+06	759390
Com_6339_pos	4-(Methylnitrosamino)-1-(3-pyridyl)-1-butanol	4-(甲基亚硝氨基)-1-(3-吡啶基)-1-丁醇	P	C10H15N3O2	209.116	210.124	2.26239	[M+H]+	5.09	0.57	2	C18	Organoheterocyclic compounds	有机杂环化合物	Pyridines and derivatives	吡啶及其衍生物	-	-	-	HMDB0041809	Organoheterocyclic compounds	Pyridines and derivatives	-	4-(Methylnitrosamino)-1-(3-pyridyl)-1-butanol; NNAL	C19574	map00980;map05204	-	-	-	-	-	CN(CCCC(C1=CN=CC=C1)O)N=O	OGRXKBUCZFFSTL-UHFFFAOYSA-N	3.73155	1.89977	0.000756907	0.888889	1.66176	up	2.76812e+06	8.06281e+06	1.52571e+06	285200	1.2137e+06	2.90779e+06	644027	2.1378e+06	1.19619e+06	2.4042e+06
Com_8815_pos	N2-(2-Carboxymethyl-2-hydroxysuccinoyl)arginine	-	P	C12H20N4O8	348.128	349.135	0.45305	[M+H]+	1.411	-	3	C18	Organic acids and derivatives	有机酸及其衍生物	Carboxylic acids and derivatives	羧酸及其衍生物	Amino acids, peptides, and analogues	氨基酸、肽和类似物	"87605-91-2"	HMDB0032766	Organic acids and derivatives	Carboxylic acids and derivatives	Amino acids, peptides, and analogues	-	-	-	-	-	-	-	131751299	COC(=O)C(O)(CC(O)=O)C(=O)NC(CCCNC(N)=N)C(O)=O	VFYGIOOMURRJLU-UHFFFAOYSA-N	3.17805	1.66814	0.000761638	0.868056	1.57629	up	3.20121e+07	6.58118e+07	1.72526e+07	8.018e+06	9.37602e+06	2.47246e+07	5.06152e+07	8.40216e+06	3.51843e+07	2.84032e+07
Com_8741_pos	18,19-O-Isopropylidene-18,19-dihydroxyisopimara-8(14),15-diene	-	P	C23H36O2	344.272	345.278	1.12377	[M+H]+	6.873	0.63	2	C18	Lipids and lipid-like molecules	脂质和类脂分子	Prenol lipids	异戊烯醇脂	Diterpenoids	二萜类	-	-	-	-	-	-	-	-	-	-	-	-	-	CC1(OCC2(CCCC3(C2CCC4=CC(CCC43)(C)C=C)C)CO1)C	OFXPWOISBGTXIE-YUVXSKOASA-N	0.0610969	-4.03276	0.000790294	0.902778	1.42864	down	3.56053e+06	1.85569e+07	281260	9.2719e+06	6.58831e+06	3.5578e+06	2.00389e+07	6.81777e+06	4.61761e+06	1.2194e+07
Com_9214_pos	2-Methoxyacetaminophen glucuronide	-	P	C15H19NO9	357.106	358.113	0.49975	[M+H]+	1.58	-	3	C18	Organic oxygen compounds	有机氧化合物	Organooxygen compounds	有机氧化合物	Carbohydrates and carbohydrate conjugates	碳水化合物和碳水化合物结合物	"53446-12-1"	HMDB0240215	Organic oxygen compounds	Organooxygen compounds	Carbohydrates and carbohydrate conjugates	-	-	-	-	-	-	-	-	COC1=C(NC(C)=O)C=CC(O[C@@H]2O[C@@H]([C@@H](O)[C@H](O)[C@H]2O)C(O)=O)=C1	GDCCQRYSPGZVPX-DKBOKBLXSA-N	0.420621	-1.24941	0.000797511	0.868056	1.61985	down	6.42277e+06	2.23387e+07	3.83633e+06	5.52609e+06	3.76954e+06	1.02755e+07	3.90374e+07	3.05713e+06	7.74291e+06	1.02084e+07
Com_10292_pos	8,8'-Bis(7-hydroxycalamenene)	8,8'-双(7-羟基卡拉烯)	P	C30H42O2	434.318	435.324	4.05986	[M+H]+	9.59	0.63	2	C18	Lipids and lipid-like molecules	脂质和类脂分子	Prenol lipids	异戊烯醇脂	Sesquiterpenoids	倍半萜类	-	-	-	-	-	-	-	-	-	-	-	-	-	c1(c(c(c2c(c1)[C@@H](CC[C@@H]2C)C(C)C)c1c(c(cc2c1[C@H](CC[C@H]2C(C)C)C)C)O)O)C	GDRSZELJWZGRKC-XFYGFKRONA-N	0.239179	-2.06384	0.000803915	0.895833	1.53705	down	1.53375e+07	693784	1.18281e+07	3.34971e+06	1.01559e+07	4.05582e+07	8.73015e+06	872778	1.09e+07	3.03326e+06
Com_7826_pos	1,5-Dihydroxy-2,3-dimethoxy-10-methyl-9-acridone	-	P	C16H15NO5	301.095	302.103	3.5161	[M+H]+	5.738	0.53	2	C18	Organoheterocyclic compounds	有机杂环化合物	Quinolines and derivatives	喹啉及其衍生物	Benzoquinolines	苯并喹啉类	-	-	-	-	-	-	-	-	-	-	-	-	14463129	CN1C2=CC(=C(C(=C2C(=O)C3=C1C(=CC=C3)O)O)OC)OC	WUPPOLDDVHCHKK-UHFFFAOYSA-N	0.283065	-1.8208	0.000808704	0.861111	1.776	down	1.88503e+06	2.62384e+07	2.72314e+06	1.36759e+07	2.07461e+06	4.74343e+06	1.1132e+07	4.43474e+07	5.21463e+07	3.83536e+07
Com_7895_pos	6-Hydroxyoctanoylcarnitine	6-羟基辛酰肉碱	P	C15H29NO5	303.205	304.213	2.11344	[M+H]+	5.65	0.53	2	C18	Lipids and lipid-like molecules	脂质和类脂分子	Fatty Acyls	脂肪酰类	Fatty acid esters	脂肪酸酯	"-"	HMDB0241741	Lipids and lipid-like molecules	Fatty Acyls	Fatty acid esters	-	-	-	-	-	-	-	-	CCC(O)CCCCC(=O)OC(CC([O-])=O)C[N+](C)(C)C	MNBHSIWWHUIFNM-UHFFFAOYSA-N	0.361873	-1.46645	0.000816807	0.909722	1.81357	down	6.45449e+06	1.25282e+07	7.21698e+06	6.73395e+06	3.58332e+06	6.22051e+06	6.44306e+06	7.8863e+06	1.1378e+07	7.5393e+06
Com_7183_pos	Gemcitabine	吉西他滨	P	C9H11F2N3O4	263.072	264.077	9.10642	[M+H]+	1.331	-	3	C18	Nucleosides, nucleotides, and analogues	核苷、核苷酸和类似物	Pyrimidine nucleosides	嘧啶核苷	Pyrimidine 2'-deoxyribonucleosides	嘧啶2'-脱氧核糖核苷	"95058-81-4"	HMDB0014584	Nucleosides, nucleotides, and analogues	Pyrimidine nucleosides	Pyrimidine 2'-deoxyribonucleosides	-	C07650	-	-	-	-	-	60750	FC1(F)C(O)C(OC1N2C=CC(=N)N=C2O)CO	SDUQYLNIPVEERB-QPPQHZFASA-N	15.0432	3.91104	0.000818144	0.888889	1.50151	up	3.29502e+08	1.01621e+09	7.72208e+06	682350	7.47604e+06	1.80205e+08	5.74613e+08	8.27863e+07	1.83406e+08	5.86536e+07
Com_1399_pos	L-Hexanoylcarnitine	己酰肉碱	P	C13H25NO4	259.178	260.186	2.20616	[M+H]+	5.564	0.93	1	C18	Lipids and lipid-like molecules	脂质和类脂分子	Fatty Acyls	脂肪酰类	Fatty acid esters	脂肪酸酯	"22671-29-0"	-	-	-	-	-	-	-	LMFA07070001	Fatty Acyls [FA]	Fatty esters [FA07]	Fatty acyl carnitines [FA0707]	3246938	CCCCCC(=O)O[C@H](CC(=O)[O-])C[N+](C)(C)C	VVPRQWTYSNDTEA-LLVKDONJSA-N	0.490976	-1.02627	0.000820055	0.875	1.78401	down	2.40128e+07	3.08002e+07	1.41901e+07	2.15737e+07	7.6949e+06	1.90606e+07	1.5786e+07	2.28017e+07	1.79837e+07	1.25391e+07
Com_6902_pos	Threonyllysine	苏氨酸赖氨酸	P	C10H21N3O4	247.153	248.161	1.53385	[M+H]+	1.561	0.54	2	C18	Organic acids and derivatives	有机酸及其衍生物	Carboxylic acids and derivatives	羧酸及其衍生物	Amino acids, peptides, and analogues	氨基酸、肽和类似物	"23161-31-1"	HMDB0029066	Organic acids and derivatives	Carboxylic acids and derivatives	Amino acids, peptides, and analogues	-	-	-	-	-	-	-	10332210	C[C@@H](O)[C@H](N)C(=O)N[C@@H](CCCCN)C(O)=O	YKRQRPFODDJQTC-CSMHCCOUSA-N	4.37642	2.12975	0.000840083	0.861111	1.50252	up	4.66451e+06	1.89811e+07	2.01603e+06	1.46841e+06	2.50882e+06	6.16859e+06	1.2655e+07	1.94837e+06	1.12278e+07	8.42708e+06
Com_2695_pos	Ciprofloxacin	环丙沙星	P	C17H18FN3O3	331.133	332.14	0.39238	[M+H]+	5.687	0.55	1	C18	Organoheterocyclic compounds	有机杂环化合物	Quinolines and derivatives	喹啉及其衍生物	Quinoline carboxylic acids	喹啉羧酸	"85721-33-1"	HMDB0014677	Organoheterocyclic compounds	Quinolines and derivatives	Quinoline carboxylic acids	Ciprofloxacin	C05349	map02010	-	-	-	-	2764	C1CC1N2C=C(C(=O)C3=CC(=C(C=C32)N4CCNCC4)F)C(=O)O	MYSWGUAQZAJSOK-UHFFFAOYSA-N	3.21172	1.68335	0.000846065	0.840278	1.63073	up	6.94331e+06	1.02888e+07	5.36008e+06	112830	1.29721e+06	4.62504e+06	6.34728e+06	3.9163e+06	5.28489e+06	2.78536e+06
Com_9776_pos	11Z,14Z,17Z,20Z,23Z-hexacosapentaenoic acid	-	P	C26H42O2	386.318	387.322	9.92084	[M+H]+	7.538	0.64	2	C18	Lipids and lipid-like molecules	脂质和类脂分子	Fatty Acyls	脂肪酰类	Fatty acids and conjugates	脂肪酸和结合物	-	-	-	-	-	-	-	-	LMFA01030831	Fatty Acyls [FA]	Fatty Acids and Conjugates [FA01]	Unsaturated fatty acids [FA0103]	-	CCC=CCC=CCC=CCC=CCC=CCCCCCCCCCC(=O)O	HIFHGEKXHBBCMU-JLNKQSITSA-N	0.236867	-2.07785	0.000852555	0.875	1.16269	down	1.72852e+07	3.28026e+07	7.53927e+07	2.93309e+06	1.28468e+07	5.65002e+07	8.6204e+06	1.87849e+07	1.23158e+07	1.76547e+07
Com_4984_pos	N'-[2-(1H-indol-3-yl)ethyl]-N-{[3-(4-methoxybenzenesulfonyl)-1,3-oxazolidin-2-yl]methyl}ethanediamide	N'-[2-(1H - 吲哚 - 3 - 基) 乙基]-N-{[3-(4 - 甲氧基苯磺酰基)-1,3 - 恶唑烷 - 2 - 基] 甲基} 乙二酰胺	P	C23H26N4O6S	486.157	469.153	2.69686	[M+H-H2O]+	1.379	0.57	2	C18	Organic acids and derivatives	有机酸及其衍生物	Carboxylic acids and derivatives	羧酸及其衍生物	Amino acids, peptides, and analogues	氨基酸、肽和类似物	"868981-43-5"	-	-	-	-	-	-	-	-	-	-	-	12006019	COC1=CC=C(C=C1)S(=O)(=O)N2CCOC2CNC(=O)C(=O)NCCC3=CNC4=CC=CC=C43	BJHVELSBORAQAS-UHFFFAOYSA-N	7.65763	2.9369	0.000868078	0.868056	1.50897	up	1.16606e+07	2.23569e+07	1.7783e+06	172009	473723	2.07568e+07	3.08139e+07	1.16362e+07	1.74333e+07	8.37651e+06
Com_7404_pos	Hederacine B	-	P	C16H24N2O2	276.184	277.191	0.595	[M+H]+	5.371	-	3	C18	Organoheterocyclic compounds	有机杂环化合物	Azaspirodecane derivatives	氮杂螺癸烷衍生物	-	-	-	-	-	-	-	-	-	-	-	-	-	-	-	CC1=C2CC3C4(CCC(C4(CC2(N3C)OC1=O)C)N)C	BVSWLVMJRQRUFY-UDUPFKKZSA-N	0.247444	-2.01483	0.000868194	0.881944	1.36963	down	1.40211e+06	7.51243e+06	911038	649373	571603	2.77131e+06	312938	1.32534e+06	2.67338e+06	2.94126e+06
Com_1851_pos	N6,N6-Dimethyladenosine	N6,N6-二甲基腺苷	P	C12H17N5O4	295.128	296.133	8.91986	[M+H]+	5.387	0.65	1	C18	Nucleosides, nucleotides, and analogues	核苷、核苷酸和类似物	Purine nucleosides	嘌呤核苷	-	-	"2620-62-4"	-	-	-	-	-	C03416	-	-	-	-	-	440004	CN(C)C1=NC=NC2=C1N=CN2C3C(C(C(O3)CO)O)O	WVGPGNPCZPYCLK-WOUKDFQISA-N	3.3349	1.73764	0.000870253	0.861111	1.5236	up	6.48496e+08	1.31318e+09	2.2787e+08	1.20627e+08	1.16656e+08	3.65474e+08	4.36243e+08	1.45543e+08	2.96359e+08	1.72947e+08
Com_9448_pos	O-dodecanedioylcarnitine	-	P	C19H35NO6	373.246	374.254	1.44811	[M+H]+	5.704	0.62	2	C18	Organic acids and derivatives	有机酸及其衍生物	Carboxylic acids and derivatives	羧酸及其衍生物	Tricarboxylic acids and derivatives	三羧酸及其衍生物	-	-	-	-	-	-	-	-	-	-	-	-	-	C[N+](C)(C)C(CCC(=O)[O-])OC(=O)CCCCCCCCCCC(=O)O	VJPIDPQNAYWULC-UHFFFAOYSA-N	0.281535	-1.82861	0.00087213	0.868056	1.75909	down	1.86854e+07	1.1817e+08	1.75329e+07	1.16628e+07	7.54069e+06	2.40234e+07	6.7066e+07	3.57819e+07	7.19354e+07	3.85451e+07
Com_9271_pos	Eptastigmine	依斯的明	P	C21H33N3O2	359.257	360.265	0.26857	[M+H]+	6.218	-	3	C18	Organoheterocyclic compounds	有机杂环化合物	Indoles and derivatives	吲哚及其衍生物	Pyrroloindoles	吡咯并吲哚	"101246-68-8"	HMDB0251892	Organoheterocyclic compounds	Indoles and derivatives	Pyrroloindoles	-	-	-	-	-	-	-	612747	CCCCCCCNC(=O)OC1=CC2=C(C=C1)N(C)C1N(C)CCC21C	RRGMXBQMCUKRLH-UHFFFAOYSA-N	0.240062	-2.05852	0.000878081	0.972222	1.93597	down	7.18112e+06	2.28063e+07	1.0602e+06	603026	215958	7.7213e+06	1.24264e+07	6.81525e+06	1.122e+07	1.01865e+07
Com_10138_pos	(1S,4R)-passicapsin	-	P	C18H27NO10	417.163	418.173	5.38271	[M+H]+	6.124	-	3	C18	Organic oxygen compounds	有机氧化合物	Organooxygen compounds	有机氧化合物	Carbohydrates and carbohydrate conjugates	碳水化合物和碳水化合物结合物	-	-	-	-	-	-	-	-	-	-	-	-	-	CC1C(C(CC(O1)OC2CC(C=C2)(C#N)OC3C(C(C(C(O3)CO)O)O)O)O)O	KQTRNMODDGXNSU-UUTXUICWSA-N	0.217862	-2.19851	0.000883562	0.881944	1.58246	down	613553	3.15986e+06	121038	124356	1.43363e+06	393117	636698	325292	1.36138e+06	2.19472e+06
Com_10083_pos	5-epi-smenospongiarine	5-表海松碱	P	C26H39NO3	413.293	414.3	0.09163	[M+H]+	7.064	-	3	C18	Organic oxygen compounds	有机氧化合物	Organooxygen compounds	有机氧化合物	Carbonyl compounds	羰基化合物	-	-	-	-	-	-	-	-	-	-	-	-	-	CC1CCC2(C(C1(C)CC3=C(C(=CC(=O)C3=O)NCCC(C)C)O)CCCC2=C)C	QAIBXYQYLGUGJG-NZZVAQPWSA-N	3.2217	1.68782	0.000893962	0.895833	1.81014	up	5.1441e+09	1.0837e+10	6.18746e+09	5.38153e+09	1.08904e+10	6.49949e+09	6.30296e+09	2.37642e+10	3.35021e+10	1.86499e+10
Com_6166_pos	2-Hexyl-4,5-dimethylthiazole	-	P	C11H19NS	197.124	198.132	4.867	[M+H]+	5.339	-	3	C18	Organoheterocyclic compounds	有机杂环化合物	Azoles	唑类	Thiazoles	噻唑类	"87262-49-5"	HMDB0040091	Organoheterocyclic compounds	Azoles	Thiazoles	-	-	-	-	-	-	-	86087415	CCCCCCC1=NC(C)=C(C)S1	KVNSTYMROSOFEA-UHFFFAOYSA-N	3.75578	1.90911	0.000917294	0.951389	1.65749	up	6.22731e+06	1.46103e+07	7.01592e+06	4.42341e+06	3.98241e+06	6.61465e+06	9.76258e+06	3.25e+06	1.61036e+07	7.14346e+06
Com_5467_pos	Tyramine	盐酸酪胺	P	C8H11NO	137.084	138.091	0.10348	[M+H]+	5.17	0.87	2	C18	Benzenoids	苯类化合物	Benzene and substituted derivatives	苯及其取代衍生物	Phenethylamines	苯乙胺类	"60-19-5"	HMDB0000306	Benzenoids	Benzene and substituted derivatives	Phenethylamines	Tyramine; 2-(p-Hydroxyphenyl)ethylamine	C00483	map00350;map00680;map00950;map01060;map01063;map01100;map01110;map01240;map04080;map04974	-	-	-	-	-	C1=CC(=CC=C1CCN)O	DZGWFCGJZKJUFP-UHFFFAOYSA-N	0.400706	-1.31939	0.000920739	0.888889	1.67577	down	1.49144e+06	5.4866e+06	656525	745888	768543	3.22553e+06	7.55433e+06	1.4486e+06	2.01124e+06	2.60727e+06
Com_2687_pos	11beta-Hydroxyprogesterone	11beta-羟孕酮	P	C21H30O3	330.219	331.227	0.34796	[M+H]+	6.049	0.81	1	C18	Lipids and lipid-like molecules	脂质和类脂分子	Steroids and steroid derivatives	类固醇和类固醇衍生物	Pregnane steroids	妊娠类固醇	"600-57-7"	HMDB0004031	Lipids and lipid-like molecules	Steroids and steroid derivatives	Pregnane steroids	11beta-Hydroxyprogesterone; 11beta-Hydroxypregn-4-ene-3,20-dione	C05498	map00140	LMST02030168	Sterol Lipids [ST]	Steroids [ST02]	C21 steroids (gluco/mineralocorticoids, progestogins) and derivatives [ST0203]	101788	[H][C@@]12CC[C@H](C(C)=O)[C@@]1(C)C[C@H](O)[C@@]1([H])[C@@]2([H])CCC2=CC(=O)CC[C@]12C	BFZHCUBIASXHPK-ATWVFEABSA-N	0.327321	-1.61122	0.000930548	0.868056	1.55717	down	1.70485e+07	2.94624e+07	2.9425e+06	2.81574e+06	3.89755e+06	1.57284e+07	3.60555e+07	1.30082e+07	2.89997e+07	7.8919e+06
Com_5854_pos	6-Methylpteridine-2,4-diamine	6-甲基蝶啶-2,4-二胺	P	C7H8N6	176.081	177.089	3.73293	[M+H]+	1.194	-	3	C18	Organoheterocyclic compounds	有机杂环化合物	Pteridines and derivatives	蝶啶及其衍生物	-	-	"-"	HMDB0247090	Organoheterocyclic compounds	Pteridines and derivatives	-	-	-	-	-	-	-	-	254916	CC1=CN=C2N=C(N)N=C(N)C2=N1	MFNAKLLYSPINFZ-UHFFFAOYSA-N	0.323777	-1.62693	0.000932479	0.923611	1.55946	down	50340.4	235939	91264.5	758458	128878	1.16884e+06	815064	393182	340274	724003
Com_8361_pos	Lycoposerramine N	-	P	C18H27NO4	321.194	322.202	1.57589	[M+H]+	5.629	0.58	2	C18	Lipids and lipid-like molecules	脂质和类脂分子	Prenol lipids	异戊烯醇脂	Sesquiterpenoids	倍半萜类	-	-	-	-	-	-	-	-	-	-	-	-	-	CC1CC2CC(=O)C3CCCN4C3(C1)C2(C(CC4)OC(=O)C)O	MCFUSSOZBQRLFQ-RDGVDZNASA-N	3.64919	1.86758	0.000937331	0.854167	1.65308	up	2.66229e+07	7.96004e+07	1.53515e+07	4.66963e+06	5.91945e+06	2.28859e+07	4.37508e+07	1.42063e+07	2.39331e+07	1.56311e+07
Com_10181_pos	Lagerine	-	P	C25H29NO5	423.205	424.215	6.53727	[M+H]+	6.23	-	3	C18	Phenylpropanoids and polyketides	苯丙素类和聚酮类	Macrolides and analogues	大环内酯类及其类似物	-	-	-	-	-	-	-	-	-	-	-	-	-	-	-	COC1=C(C2=C(C=C1)C3CC(CC4N3CCCC4)OC(=O)CCC5=CC=C(O2)C=C5)O	OBHAUUFTXJOWIW-LMNJBCLMSA-N	0.398747	-1.32646	0.00094416	0.902778	1.67326	down	4.59824e+06	1.37679e+07	3.61265e+06	1.04723e+06	1.14425e+06	4.70355e+06	1.60287e+07	3.65582e+06	8.65385e+06	6.0117e+06
Com_9420_pos	Dodec-8-enedioylcarnitine	-	P	C19H33NO6	371.231	372.238	0.75375	[M+H]+	5.757	0.63	2	C18	Lipids and lipid-like molecules	脂质和类脂分子	Fatty Acyls	脂肪酰类	Fatty acid esters	脂肪酸酯	"-"	HMDB0241229	Lipids and lipid-like molecules	Fatty Acyls	Fatty acid esters	-	-	-	-	-	-	-	-	C[N+](C)(C)CC(CC([O-])=O)OC(=O)CCCCCCC=CCCC(O)=O	MFIUJVBUUKSKQU-UHFFFAOYSA-N	0.3091	-1.69385	0.000951655	0.881944	1.81818	down	3.39111e+07	1.1501e+08	6.43352e+06	5.58183e+06	3.04269e+06	1.4434e+07	4.53571e+07	1.375e+07	3.47902e+07	1.76016e+07
Com_11209_pos	Humilinolide C	-	P	C34H42O10	610.278	611.281	7.29242	[M+H]+	7.637	-	3	C18	Organoheterocyclic compounds	有机杂环化合物	Naphthopyrans	萘并吡喃类	-	-	-	-	-	-	-	-	-	-	-	-	-	-	-	CC=C(C)C(=O)OC1C(C(C2(C3CCC4(C(C3=CC1(C2=O)OC(=O)C)CC(=O)OC4C5=COC=C5)C)C)CC(=O)OC)(C)C	UMAZUSDJQFBJAR-MEFXMGPBSA-N	0.186056	-2.42619	0.000952609	0.861111	1.5211	down	160761	2.88723e+06	858402	722802	212123	374528	414983	192730	432538	237210
Com_8776_pos	Decapetaloside	-	P	C16H26O8	346.163	347.172	5.77513	[M+H]+	5.646	-	3	C18	Lipids and lipid-like molecules	脂质和类脂分子	Prenol lipids	异戊烯醇脂	Terpene glycosides	萜烯糖苷	-	-	-	-	-	-	-	-	-	-	-	-	-	CC1=COC(C2C1CCC2CO)OC3C(C(C(C(O3)CO)O)O)O	KGZIIQVXEHGOPU-ZOKCKZQPSA-N	0.205785	-2.28079	0.00100916	0.861111	1.61042	down	925779	3.50577e+06	630203	96886.9	163321	266010	869065	292603	1.46897e+06	1.03017e+06
Com_8567_pos	ciglitazone	酪里达唑	P	C18H23NO3S	333.14	334.149	4.1864	[M+H]+	5.842	-	3	C18	Benzenoids	苯类化合物	Phenol ethers	苯酚醚	-	-	"74772-77-3"	HMDB0250241	Benzenoids	Phenol ethers	-	-	-	-	-	-	-	-	-	CC1(CCCCC1)COC2=CC=C(C=C2)CC3C(=O)NC(=O)S3	YZFWTZACSRHJQD-UHFFFAOYSA-N	0.234466	-2.09255	0.00101809	0.916667	1.85046	down	214719	1.84595e+07	360641	932908	373336	1.19659e+06	7.22156e+06	6.73019e+06	8.23033e+06	7.59675e+06
Com_8725_pos	(+)-Zippeline	-	P	C20H25NO4	343.178	344.189	8.71512	[M+H]+	6.748	-	3	C18	Alkaloids and derivatives	生物碱及其衍生物	Morphinans	吗啡喃类	-	-	-	-	-	-	-	-	-	-	-	-	-	-	-	CN1CCC23CC(=O)C(=CC2C1CC4=CC(=C(C=C34)OC)OC)OC	UFPSPSKAMWHJCV-SIFCLUCFSA-N	0.250324	-1.99813	0.00101941	0.875	1.56735	down	2.15126e+07	7.04315e+07	2.69714e+06	1.63473e+06	616864	4.59907e+06	2.88213e+06	1.30521e+07	3.48381e+07	9.01394e+06
Com_1228_pos	Cyclocytidine	环胞苷	P	C9H11N3O4	225.075	248.065	1.36866	[M+Na]+	1.433	-	3	C18	Organic oxygen compounds	有机氧化合物	Organooxygen compounds	有机氧化合物	Ethers	醚类	"31698-14-3"	-	-	-	-	-	-	-	-	-	-	-	25051	C1=CN2C3C(C(C(O3)CO)O)OC2=NC1=N	BBDAGFIXKZCXAH-CCXZUQQUSA-N	0.152573	-2.71242	0.00102149	0.868056	1.62078	down	1.03305e+06	622910	137630	441101	1.24429e+06	9.53103e+06	351730	646495	1.23821e+06	250850
Com_1404_pos	Proxyphylline	7-(2-羟丙基)茶碱	P	C10H14N4O3	238.107	261.095	4.34872	[M+Na]+	1.464	0.52	2	C18	Organoheterocyclic compounds	有机杂环化合物	Imidazopyrimidines	咪唑并嘧啶类	Purines and purine derivatives	嘌呤和嘌呤衍生物	"603-00-9"	HMDB0256878	Organoheterocyclic compounds	Imidazopyrimidines	Purines and purine derivatives	-	D01771	-	-	-	-	-	4977	CC(CN1C=NC2=C1C(=O)N(C(=O)N2C)C)O	KYHQZNGJUGFTGR-UHFFFAOYSA-N	6.14149	2.61859	0.00102281	0.881944	1.50773	up	1.94487e+07	1.34612e+07	1.32317e+06	3.05507e+06	2.28631e+06	1.61166e+07	5.74115e+07	8.18935e+06	1.05543e+07	6.6979e+06
Com_9341_pos	(+)-Trehazolin	-	P	C13H22N2O10	366.127	367.137	7.08951	[M+H]+	6.177	0.67	2	C18	Organic oxygen compounds	有机氧化合物	Organooxygen compounds	有机氧化合物	Carbohydrates and carbohydrate conjugates	碳水化合物和碳水化合物结合物	-	-	-	-	-	-	-	-	-	-	-	-	-	C(C1C(C(C(C(O1)N=C2NC3C(O2)C(C(C3(CO)O)O)O)O)O)O)O	NRKVPNOUINUNKY-JTGVAFTBSA-N	0.313752	-1.6723	0.00102888	0.888889	1.66863	down	504754	1.9661e+06	55512.9	222283	235572	392746	1.23796e+06	746444	421020	713065
Com_9807_pos	Daphnioldhanin A	-	P	C23H35NO4	389.257	390.264	0.14122	[M+H]+	6.724	-	3	C18	Organoheterocyclic compounds	有机杂环化合物	Azaspirodecane derivatives	氮杂螺癸烷衍生物	-	-	-	-	-	-	-	-	-	-	-	-	-	-	-	CC1CN2CC3CCC4CCC5C4(C6(C2C1CCC36CO)CC5C(=O)OC)O	WOGFLAZQXDWGSH-KOISDIBVSA-N	0.275678	-1.85895	0.00107045	0.888889	1.44647	down	1.33975e+06	1.21659e+07	710600	661642	884307	128296	3.90677e+06	1.60713e+06	2.33466e+06	1.95711e+06
Com_10930_pos	NPC	-	P	C28H30N4O6	518.217	519.221	6.39929	[M+H]+	6.343	-	3	C18	Alkaloids and derivatives	生物碱及其衍生物	Camptothecins	喜树碱类	-	-	"-"	HMDB0060499	Alkaloids and derivatives	Camptothecins	-	NPC	C16543	map00983	-	-	-	-	11756356	CCC1=C2C=C(OC(=O)N3CCC(N)CC3)C=CC2=NC2=C1CN1C2=CC2=C(COC(=O)[C@]2(O)CC)C1=O	APWFTHDYKJHNEV-NDEPHWFRSA-N	0.231065	-2.11363	0.00110884	0.909722	1.75543	down	422323	5.84956e+06	962839	651129	175437	5.59018e+06	3.63656e+06	1.7606e+06	202928	4.97553e+06
Com_1070_pos	Cyclo(his-pro)	环(组氨酰-脯氨酰)	P	C11H14N4O2	234.112	235.119	0.451	[M+H]+	2.216	0.90	1	C18	Organic acids and derivatives	有机酸及其衍生物	Carboxylic acids and derivatives	羧酸及其衍生物	Amino acids, peptides, and analogues	氨基酸、肽和类似物	"936749-56-3"	HMDB0002053	Organic acids and derivatives	Carboxylic acids and derivatives	Amino acids, peptides, and analogues	-	-	-	-	-	-	-	65137	[H][C@@]12CCCCN1C(=O)[C@H](CC1=CN=CN1)NC2=O	LCXWQHWWTPOAFI-UWVGGRQHSA-N	4.00046	2.00016	0.00111265	0.930556	1.84014	up	2.9713e+07	9.28972e+07	3.48226e+07	8.15823e+06	1.69455e+07	2.43954e+07	4.85647e+07	2.48591e+07	3.70974e+07	1.79788e+07
Com_1039_pos	MALONIC ACID, (P-HYDROXYBENZYL)- (7CI)	对羟基苄基丙二酸	P	C10H10O5	210.053	233.043	2.60502	[M+Na]+	1.289	0.61	2	C18	Phenylpropanoids and polyketides	苯丙素类和聚酮类	Phenylpropanoic acids	苯丙酸类	-	-	"90844-16-9"	-	-	-	-	-	-	-	-	-	-	-	17840182	C1=CC(=CC=C1CC(C(=O)O)C(=O)O)O	JXJNPXPDKYRHJT-UHFFFAOYSA-N	3.46057	1.79101	0.00112056	0.881944	1.79734	up	1.02696e+08	3.18669e+08	8.65193e+07	1.37893e+07	6.29101e+07	7.79381e+07	3.35063e+07	5.00383e+07	7.13308e+07	4.83844e+07
Com_6336_pos	n-(3-Chloro-2-hydroxypropyl)valine	n-(3-氯-2-羟丙基)缬氨酸	P	C8H16ClNO3	209.082	210.088	7.53237	[M+H]+	1.291	-	3	C18	Organic acids and derivatives	有机酸及其衍生物	Carboxylic acids and derivatives	羧酸及其衍生物	Amino acids, peptides, and analogues	氨基酸、肽和类似物	"-"	HMDB0255000	Organic acids and derivatives	Carboxylic acids and derivatives	Amino acids, peptides, and analogues	-	-	-	-	-	-	-	-	CC(C)C(NCC(O)CCl)C(O)=O	ROURNSDBRYKIAJ-UHFFFAOYSA-N	2.85273	1.51234	0.00113194	0.854167	1.41851	up	2.44664e+07	8.37384e+07	3.38393e+07	1.15694e+07	6.10243e+07	1.1988e+07	6.44941e+07	1.75035e+07	1.79327e+07	1.85238e+07
Com_10326_pos	Aranochlor B	-	P	C23H32ClNO5	437.197	438.2	8.93485	[M+H]+	5.399	-	3	C18	Organic oxygen compounds	有机氧化合物	Organooxygen compounds	有机氧化合物	Carbonyl compounds	羰基化合物	-	-	-	-	-	-	-	-	-	-	-	-	-	CCCCCCC(C)C=C(C)C=CC(=O)NC1CC2(C=C(C(=O)C3C2O3)Cl)OC1O	JXZMSDXQKQMWKD-CEXGZBIRSA-N	9.57367	3.25907	0.00115134	0.847222	1.55905	up	5.62733e+06	4.55316e+07	288979	5.81995e+06	220960	1.45953e+07	2.7477e+07	1.11703e+07	1.98274e+07	1.38971e+07
Com_227_pos	Calystegine B2	(1R,2S,3R,4S,5R)-8-氮杂双环[3.2.1]辛烷-1,2,3,4-四醇	P	C7H13NO4	175.084	158.081	0.26696	[M+H-H2O]+	7.063	0.78	2	C18	Alkaloids and derivatives	生物碱及其衍生物	Tropane alkaloids	莨菪烷类生物碱	-	-	"127414-85-1"	-	-	-	-	-	-	-	-	-	-	-	124434	C1CC2(C(C(C(C1N2)O)O)O)O	FXFBVZOJVHCEDO-IBISWUOJSA-N	2.94741	1.55945	0.00115637	0.840278	1.74245	up	8.84983e+06	2.26863e+07	1.27165e+07	1.14986e+07	2.18211e+07	1.3112e+07	1.39402e+07	4.52312e+07	6.20166e+07	3.44418e+07
Com_10107_pos	Feigrisolide D	-	P	C22H38O7	414.262	415.267	4.4873	[M+H]+	7.068	0.67	2	C18	Phenylpropanoids and polyketides	苯丙素类和聚酮类	Macrolides and analogues	大环内酯类及其类似物	-	-	-	-	-	-	-	-	-	-	-	-	-	-	-	CCC1CC2CCC(O2)C(C(=O)OC(CCC(C(C(=O)O1)C)O)CC(CC)O)C	LCVDIZRTXONOQH-PVVXXXPESA-N	4.38935	2.13401	0.00117952	0.833333	1.57809	up	4.96564e+06	1.27623e+07	1.14318e+07	1.01163e+07	2.04861e+07	9.96645e+06	1.17762e+07	4.88308e+07	6.20613e+07	3.48069e+07
Com_4852_pos	Nimodipine	尼莫地平	P	C21H26N2O7	418.174	441.164	1.23623	[M+Na]+	5.689	-	3	C18	Organoheterocyclic compounds	有机杂环化合物	Pyridines and derivatives	吡啶及其衍生物	Hydropyridines	氢吡啶类	"66085-59-4"	HMDB0014537	Organoheterocyclic compounds	Pyridines and derivatives	Hydropyridines	-	C07267	-	-	-	-	-	4497	CC1=C(C(C(=C(N1)C)C(=O)OC(C)C)C2=CC(=CC=C2)[N+](=O)[O-])C(=O)OCCOC	UIAGMCDKSXEBJQ-UHFFFAOYSA-N	0.299745	-1.73819	0.00118115	0.881944	1.68856	down	1.1379e+06	1.52316e+07	176356	611671	90979.6	1.11172e+06	1.53329e+06	1.93791e+06	138593	153820
Com_7374_pos	5-Hydroxyprimaquine	5-羟基伯氨喹	P	C15H21N3O2	275.163	276.171	1.88257	[M+H]+	5.03	-	3	C18	Organoheterocyclic compounds	有机杂环化合物	Quinolines and derivatives	喹啉及其衍生物	Aminoquinolines and derivatives	氨基喹啉及其衍生物	"-"	HMDB0246810	Organoheterocyclic compounds	Quinolines and derivatives	Aminoquinolines and derivatives	-	-	-	-	-	-	-	135516690	COC1=C(O)C2=C(N=CC=C2)C(NC(C)CCCN)=C1	DCIFAKQLYKKQAG-UHFFFAOYSA-N	3.56965	1.83578	0.00122361	0.861111	1.80628	up	4.68886e+06	1.4913e+07	3.60351e+06	482105	2.11493e+06	4.31016e+06	8.55222e+06	3.99799e+06	9.67174e+06	3.79024e+06
Com_4811_pos	N-Acetyldemecolcine	N-甲基-秋水仙碱	P	C23H27NO6	413.184	436.177	9.12455	[M+Na]+	6.259	-	3	C18	Hydrocarbon derivatives	碳氢化合物衍生物	Tropones	环庚三烯酮类	-	-	"7336-40-5"	-	-	-	-	-	-	-	-	-	-	-	23758	CC(=O)N(C)C1CCC2=CC(=C(C(=C2C3=CC=C(C(=O)C=C13)OC)OC)OC)OC	AHZFWPXTSZCLDJ-KRWDZBQOSA-N	0.218361	-2.19521	0.00123889	0.875	1.72101	down	972054	2.45018e+06	210751	59426.2	114536	553566	2.22511e+06	225978	431070	1.5678e+06
Com_4706_pos	Solasodine	澳洲茄胺； 澳州茄胺	P	C27H43NO2	413.329	414.337	0.34161	[M+H]+	7.061	0.60	1	C18	Lipids and lipid-like molecules	脂质和类脂分子	Steroids and steroid derivatives	类固醇和类固醇衍生物	Steroidal alkaloids	甾体生物碱	"126-17-0"	HMDB0035282	Lipids and lipid-like molecules	Steroids and steroid derivatives	Steroidal alkaloids	-	C10822	map01066	LMST01150004	Sterol Lipids [ST]	Sterols [ST01]	Solanidines and alkaloid derivatives [ST0115]	5250	CC1C2C(CC3C4CC=C5CC(O)CCC5(C)C4CCC23C)OC11CCC(C)CN1	KWVISVAMQJWJSZ-UHFFFAOYSA-N	3.83043	1.93751	0.00130053	0.888889	1.80721	up	3.23327e+07	5.24654e+07	4.11487e+07	3.6436e+07	8.03349e+07	4.26491e+07	3.47456e+07	1.41939e+08	2.33958e+08	1.31944e+08
Com_4733_pos	Tripchlorolide	雷藤氯内酯醇	P	C20H25ClO6	396.134	419.124	2.02185	[M+Na]+	5.384	-	3	C18	Lipids and lipid-like molecules	脂质和类脂分子	Steroids and steroid derivatives	类固醇和类固醇衍生物	Steroid lactones	类固醇内酯	"132368-08-2"	-	-	-	-	-	-	-	-	-	-	-	159588	CC(C)[C@@]1([C@@H]([C@H]2[C@@]3(O2)[C@]4(CCC5=C([C@@H]4C[C@H]6[C@]3([C@@H]1O)O6)COC5=O)C)Cl)O	OIMACDABKWJVSQ-LZVGCMTRSA-N	4.68365	2.22763	0.00131342	0.868056	1.40396	up	4.66094e+06	4.52159e+07	4.50893e+06	1.68284e+06	2.21669e+06	1.52943e+07	2.61971e+07	7.17463e+06	5.91411e+06	5.58353e+06
Com_7455_pos	N-(1-Deoxy-1-fructosyl)valine	N-(1-脱氧-1-果糖基)缬氨酸	P	C11H21NO7	279.132	280.139	1.12173	[M+H]+	1.573	0.55	2	C18	Organic acids and derivatives	有机酸及其衍生物	Carboxylic acids and derivatives	羧酸及其衍生物	Amino acids, peptides, and analogues	氨基酸、肽和类似物	"-"	HMDB0037844	Organic acids and derivatives	Carboxylic acids and derivatives	Amino acids, peptides, and analogues	-	-	-	-	-	-	-	131752247	CC(C)[C@H](NCC1(O)O[C@H](CO)[C@@H](O)[C@@H]1O)C(O)=O	OANCGDPJMNPBDV-BUFOXMIFSA-N	4.3498	2.12095	0.0013136	0.881944	1.71012	up	5.4269e+07	1.16882e+08	1.239e+07	2.65417e+06	5.5506e+06	2.52893e+07	5.83508e+07	2.00698e+07	2.04884e+07	1.39122e+07
Com_7415_pos	N-Hydroxyannomontine	N-羟基阿诺米碱	P	C15H11N5O	277.096	278.103	3.57506	[M+H]+	5.387	0.51	2	C18	Alkaloids and derivatives	生物碱及其衍生物	Harmala alkaloids	哈尔满生物碱	-	-	-	-	-	-	-	-	-	-	-	-	-	-	-	C1=CC=C2C(=C1)C3=C(N2O)C(=NC=C3)C4=NC(=NC=C4)N	CUDZAZQWOSIPTN-UHFFFAOYSA-N	3.35665	1.74702	0.00136419	0.826389	1.48273	up	1.65831e+08	3.07377e+08	4.9881e+07	2.56243e+07	2.49398e+07	8.16315e+07	1.04384e+08	3.25373e+07	6.84948e+07	4.02741e+07
Com_9391_pos	Cutamesine	-	P	C23H32N2O2	368.246	369.25	9.09259	[M+H]+	5.598	-	3	C18	Benzenoids	苯类化合物	Benzene and substituted derivatives	苯及其取代衍生物	Phenylpropylamines	苯丙胺	"-"	HMDB0250596	Benzenoids	Benzene and substituted derivatives	Phenylpropylamines	-	-	-	-	-	-	-	9907323	COC1=C(OC)C=C(CCN2CCN(CCCC3=CC=CC=C3)CC2)C=C1	UVSWWUWQVAQPJR-UHFFFAOYSA-N	3.96872	1.98867	0.00137706	0.868056	1.69076	up	4.43018e+06	1.21483e+07	1.43258e+06	471276	867766	6.4275e+06	6.32273e+06	3.7066e+06	8.41169e+06	4.90352e+06
Com_2697_pos	methyl 1-[(7-hydroxy-8-methyl-2-oxo-2H-chromen-4-yl)methyl]piperidine-4-carboxylate	1-[（7-羟基-8-甲基-2-氧代-2H-色烯-4-基）甲基]哌啶-4-羧酸甲酯	P	C18H21NO5	331.142	332.152	6.86348	[M+H]+	1.207	-	3	C18	Phenylpropanoids and polyketides	苯丙素类和聚酮类	Coumarins and derivatives	香豆素及其衍生物	Hydroxycoumarins	羟基香豆素	"903189-70-8"	-	-	-	-	-	-	-	-	-	-	-	8057400	CC1=C(C=CC2=C1OC(=O)C=C2CN3CCC(CC3)C(=O)OC)O	RSMYXCGIJZIZNK-UHFFFAOYSA-N	3.28917	1.71772	0.00137966	0.888889	1.69682	up	3.35017e+06	2.51546e+06	5.48217e+06	3.35563e+06	1.53671e+06	8.54183e+06	1.33443e+07	7.54519e+06	8.81033e+06	1.33097e+07
Com_5154_pos	4,5-Dicaffeoylquinic acid	4,5-二咖啡酰奎宁酸	P	C25H24O12	516.127	539.112	8.25826	[M+Na]+	6.777	-	3	C18	Organic oxygen compounds	有机氧化合物	Organooxygen compounds	有机氧化合物	Alcohols and polyols	醇和多元醇	"57378-72-0"	HMDB0030707	Organic oxygen compounds	Organooxygen compounds	Alcohols and polyols	-	C10468	-	-	-	-	-	6474309	O[C@@H]1C[C@@](O)(C[C@@H](OC(=O)\C=C\C2=CC=C(O)C(O)=C2)[C@H]1OC(=O)\C=C\C1=CC=C(O)C(O)=C1)C(O)=O	UFCLZKMFXSILNL-RVXRWRFUSA-N	0.294123	-1.76551	0.00138372	0.840278	1.13642	down	3.81451e+06	1.47631e+07	3.33851e+06	2.42438e+06	2.62597e+06	443722	2.41623e+06	904877	1.30018e+06	537186
Com_9779_pos	3-Hydroxydodec-8-enedioylcarnitine	3-羟基十二碳-9-烯二酰肉碱	P	C19H33NO7	387.226	388.234	1.45926	[M+H]+	6.101	-	3	C18	Lipids and lipid-like molecules	脂质和类脂分子	Fatty Acyls	脂肪酰类	Fatty acid esters	脂肪酸酯	"-"	HMDB0241236	Lipids and lipid-like molecules	Fatty Acyls	Fatty acid esters	-	-	-	-	-	-	-	-	C[N+](C)(C)CC(CC([O-])=O)OC(=O)CC(O)CCCCC=CCCC(O)=O	QEVPTBJYJRVAHU-UHFFFAOYSA-N	0.263341	-1.925	0.00138596	0.944444	1.84286	down	3.94867e+06	9.53127e+06	178941	144979	1.32043e+06	6.38513e+06	1.1476e+07	1.53175e+06	2.51585e+06	7.974e+06
Com_6284_pos	Casuarine	-	P	C8H15NO5	205.095	206.102	0.8192	[M+H]+	1.537	0.72	2	C18	Organoheterocyclic compounds	有机杂环化合物	Pyrrolizidines	吡咯里西啶类	-	-	-	-	-	-	-	-	-	-	-	-	-	-	-	C1C(C(C2N1C(C(C2O)O)CO)O)O	AXTGOJVKRHFYBT-XAZAIFFQSA-N	3.5783	1.83927	0.00138927	0.854167	1.67163	up	8.33778e+07	2.1473e+08	2.70538e+07	1.30134e+07	1.78749e+07	4.53433e+07	1.46338e+08	4.05288e+07	7.5708e+07	3.70458e+07
Com_932_pos	Ethyl methoxycinnamate	甲氧基肉桂酸乙酯	P	C12H14O3	206.094	224.129	1.81616	[M+NH4]+	5.751	-	3	C18	Phenylpropanoids and polyketides	苯丙素类和聚酮类	Cinnamic acids and derivatives	肉桂酸及其衍生物	Cinnamic acid esters	肉桂酸酯	"1929-30-2"	HMDB0030762	Phenylpropanoids and polyketides	Cinnamic acids and derivatives	Cinnamic acid esters	-	C10476	-	-	-	-	-	5281783	CCOC(=O)/C=C/C1=CC=C(C=C1)OC	DHNGCHLFKUPGPX-RMKNXTFCSA-N	0.352007	-1.50632	0.00139491	0.888889	1.65096	down	5.70274e+06	2.18998e+07	322619	531176	824465	4.01565e+06	8.47534e+06	2.42161e+06	2.61883e+06	1.22123e+06
Com_6651_pos	Bruceolline I	-	P	C13H13NO3	231.09	232.097	1.14048	[M+H]+	5.387	0.57	2	C18	Organoheterocyclic compounds	有机杂环化合物	Indoles and derivatives	吲哚及其衍生物	Hydroxyindoles	羟基吲哚	-	-	-	-	-	-	-	-	-	-	-	-	-	CC1(C(C(=O)C2=C1NC3=C2C=CC(=C3)O)O)C	YVCJAXRJLMHQET-LBPRGKRZSA-N	3.28435	1.71561	0.00142419	0.840278	1.44125	up	4.44218e+07	9.09558e+07	1.44623e+07	7.5553e+06	7.15381e+06	2.5131e+07	3.06836e+07	1.00244e+07	1.81388e+07	1.03114e+07
Com_10714_pos	1,7-Dideacetoxy-1,7-Dioxo-3-Deacetylkhivorin	-	P	C26H32O7	456.215	479.202	4.31065	[M+Na]+	6.515	0.51	2	C18	Organoheterocyclic compounds	有机杂环化合物	Naphthopyrans	萘并吡喃类	-	-	-	-	-	-	-	-	-	-	-	-	-	-	-	O=C1OC(C2=COC=C2)C3(C)CCC4C5(C(=O)CC(O)C(C)(C)C5CC(=O)C4(C)C63OC16)C	BSZLLSHGSWKZRE-IYLQSFRJSA-N	0.100522	-3.31442	0.00143263	0.854167	1.59277	down	6.00807e+06	2.55736e+06	8.12736e+06	220795	137983	258854	3.001e+06	1.9589e+07	581242	1.93542e+06
Com_7697_pos	Lanyuamide I	-	P	C18H31NO2	293.235	294.242	3.72874	[M+H]+	7.151	0.64	2	C18	Lipids and lipid-like molecules	脂质和类脂分子	Fatty Acyls	脂肪酰类	Fatty amides	脂肪酰胺	-	-	-	-	-	-	-	-	LMFA08020415	Fatty Acyls [FA]	Fatty amides [FA08]	N-acyl amines [FA0802]	-	CCCCCCC(=O)CCC=CC=CC(=O)NCC(C)C	AMCKSJIHLFXIIZ-DQBULIGTSA-N	0.542991	-0.880999	0.00144552	0.826389	1.25608	down	2.81151e+08	3.73084e+08	2.13039e+08	2.49703e+08	2.39132e+08	4.16541e+08	7.64067e+08	2.46574e+08	3.14474e+08	2.54327e+08
Com_9260_pos	5-Hydroxydec-5-enedioylcarnitine	5-羟基癸-5-烯二酰肉碱	P	C17H29NO7	359.194	360.201	0.84733	[M+H]+	5.857	0.59	2	C18	Lipids and lipid-like molecules	脂质和类脂分子	Fatty Acyls	脂肪酰类	Fatty acid esters	脂肪酸酯	"-"	HMDB0241091	Lipids and lipid-like molecules	Fatty Acyls	Fatty acid esters	-	-	-	-	-	-	-	-	C[N+](C)(C)CC(CC([O-])=O)OC(=O)CCCC(O)=CCCCC(O)=O	PUOIRMIWVXBBFE-UHFFFAOYSA-N	0.380086	-1.3956	0.00145548	0.868056	1.74658	down	2.39745e+06	1.04775e+07	1.13013e+06	682623	1.17734e+06	5.71611e+06	1.45481e+07	1.93153e+06	4.27394e+06	5.99155e+06
Com_6417_pos	Putaminoxin E	-	P	C12H22O3	214.157	215.164	1.10053	[M+H]+	6.053	0.72	2	C18	Organoheterocyclic compounds	有机杂环化合物	Lactones	内酯类	-	-	-	-	-	-	-	-	-	-	-	-	-	-	-	CCCC1CCCC(CCCC(=O)O1)O	PPXGPMYYKWZILB-VUWPPUDQSA-N	0.688135	-0.539236	0.00148381	0.888889	1.46832	down	1.22629e+07	2.46872e+07	1.71658e+07	1.62306e+07	1.98112e+07	1.59697e+07	1.97656e+07	1.15277e+07	2.00329e+07	9.14228e+06
Com_9225_pos	(9E)-7-Hydroxydodec-9-enoylcarnitine	(9E)-7-羟基十二酸酰肉碱	P	C19H35NO5	357.252	358.259	0.48188	[M+H]+	6.224	0.68	2	C18	Lipids and lipid-like molecules	脂质和类脂分子	Fatty Acyls	脂肪酰类	Fatty acid esters	脂肪酸酯	"-"	HMDB0241224	Lipids and lipid-like molecules	Fatty Acyls	Fatty acid esters	-	-	-	-	-	-	-	-	CCC=CCC(O)CCCCCC(=O)OC(CC([O-])=O)C[N+](C)(C)C	CPNSTMOHZLXGCX-UHFFFAOYSA-N	0.339563	-1.55825	0.00148971	0.881944	1.7583	down	2.84858e+08	7.41428e+08	1.09677e+08	8.43579e+07	3.95827e+07	3.74911e+08	7.19044e+08	3.72674e+08	5.4425e+08	4.60816e+08
Com_6896_pos	Linamarin	菜豆苷	P	C10H17NO6	247.106	248.113	1.25087	[M+H]+	1.348	0.92	2	C18	Organic oxygen compounds	有机氧化合物	Organooxygen compounds	有机氧化合物	Carbohydrates and carbohydrate conjugates	碳水化合物和碳水化合物结合物	"554-35-8"	HMDB0033699	Organic oxygen compounds	Organooxygen compounds	Carbohydrates and carbohydrate conjugates	Linamarin; Phaseolunatin	C01594	map00460;map01100;map01110	-	-	-	-	-	CC(C)(C#N)OC1C(C(C(C(O1)CO)O)O)O	QLTCHMYAEJEXBT-ZEBDFXRSSA-N	6.06926	2.60152	0.00154425	0.847222	1.57373	up	1.90258e+08	3.94295e+08	2.05775e+07	6.96292e+06	1.37668e+07	4.45868e+07	2.0974e+08	4.5821e+07	6.49122e+07	2.70377e+07
Com_10653_pos	2,6-Bis(4-hydroxybenzyl-5,3'-dimethoxy-3-hydroxybibenzyl	-	P	C30H30O5	470.209	471.216	1.03467	[M+H]+	6.705	0.69	2	C18	Phenylpropanoids and polyketides	苯丙素类和聚酮类	Diarylheptanoids	二芳基庚烷类	Linear diarylheptanoids	线性二芳基庚烷	-	-	-	-	-	-	-	-	-	-	-	-	-	COC1=CC=CC(=C1)CCC2=C(C(=CC(=C2CC3=CC=C(C=C3)O)OC)O)CC4=CC=C(C=C4)O	LUXDHEOYGQPBDS-UHFFFAOYSA-N	0.203786	-2.29488	0.00158151	0.909722	1.67685	down	273785	2.3215e+07	6.91785e+06	9.67906e+06	211422	1.86727e+06	3.19469e+06	114258	8.43514e+06	5.87742e+06
Com_27_pos	Guanidoacetic acid	乙酸胍	P	C3H7N3O2	117.054	118.061	0.6197	[M+H]+	1.306	0.85	1	C18	Organic acids and derivatives	有机酸及其衍生物	Carboxylic acids and derivatives	羧酸及其衍生物	Amino acids, peptides, and analogues	氨基酸、肽和类似物	"352-97-6"	HMDB0000128	Organic acids and derivatives	Carboxylic acids and derivatives	Amino acids, peptides, and analogues	Guanidinoacetate; Guanidinoacetic acid; Glycocyamine; N-Amidinoglycine; Guanidoacetic acid	C00581	map00260;map00330;map01100	-	-	-	-	763	NC(=N)NCC(O)=O	BPMFZUMJYQTVII-UHFFFAOYSA-N	3.83279	1.93839	0.0016011	0.861111	1.46481	up	1.42697e+07	2.13684e+07	5.54633e+07	1.38047e+08	3.79987e+07	2.20633e+07	1.55358e+07	5.42727e+07	1.29683e+08	1.3047e+08
Com_9931_pos	Ala-Leu-Leu-Ser	丙氨酸一亮氨酸一亮氨酸一丝氨酸	P	C18H34N4O6	402.248	403.256	1.74525	[M+H]+	5.508	0.61	2	C18	Organic acids and derivatives	有机酸及其衍生物	Carboxylic acids and derivatives	羧酸及其衍生物	Amino acids, peptides, and analogues	氨基酸、肽和类似物	-	-	-	-	-	-	-	-	-	-	-	-	-	CC(C)CC(C(=O)NC(CC(C)C)C(=O)NC(CO)C(=O)O)NC(=O)C(C)N	ZKEHTYWGPMMGBC-XUXIUFHCSA-N	5.289	2.40299	0.00162996	0.868056	1.67579	up	4.20388e+07	1.31998e+08	1.50631e+07	1.06308e+07	1.43352e+07	1.04954e+08	1.98082e+07	6.81467e+07	2.11344e+08	1.56147e+08
Com_601_pos	Xanthoxylin	花椒素	P	C10H12O4	196.074	197.081	1.98718	[M+H]+	5.707	0.73	1	C18	Organic oxygen compounds	有机氧化合物	Organooxygen compounds	有机氧化合物	Carbonyl compounds	羰基化合物	"90-24-4"	HMDB0029645	Organic oxygen compounds	Organooxygen compounds	Carbonyl compounds	-	C10726	-	-	-	-	-	66654	COC1=CC(O)=C(C(C)=O)C(OC)=C1	FBUBVLUPUDBFME-UHFFFAOYSA-N	0.345598	-1.53283	0.00168615	0.916667	1.77886	down	1.17474e+07	3.52728e+07	2.36163e+06	1.16536e+06	1.06216e+06	1.24578e+07	3.03075e+07	9.7642e+06	1.64437e+07	8.83209e+06
Com_7326_pos	L-thyronine	L-甲状腺原氨酸	P	C15H15NO4	273.1	274.108	1.89908	[M+H]+	5.514	0.65	2	C18	Organic acids and derivatives	有机酸及其衍生物	Carboxylic acids and derivatives	羧酸及其衍生物	Amino acids, peptides, and analogues	氨基酸、肽和类似物	-	HMDB0000667	Organic acids and derivatives	Carboxylic acids and derivatives	Amino acids, peptides, and analogues	-	-	-	-	-	-	-	-	C1=CC(=CC=C1CC(C(=O)O)N)OC2=CC=C(C=C2)O	KKCIOUWDFWQUBT-AWEZNQCLSA-N	3.44108	1.78286	0.00169024	0.861111	1.6501	up	2.99351e+07	1.02747e+08	1.16264e+07	4.21748e+06	7.92244e+06	1.7644e+07	4.16599e+07	1.7972e+07	1.79913e+07	1.00462e+07
Com_2721_pos	CH-223191	1-甲基-N-[2-METHYL-4-[2-(2-甲苯基)二氮烯基]苯基-1H-吡唑-5-甲酰胺	P	C19H19N5O	333.159	334.169	6.78714	[M+H]+	6.217	0.51	1	C18	Benzenoids	苯类化合物	Benzene and substituted derivatives	苯及其取代衍生物	Anilides	酰苯胺类	"301326-22-7"	-	-	-	-	-	-	-	-	-	-	-	3091786	CC1=CC=CC=C1N=NC2=CC(=C(C=C2)NC(=O)C3=CC=NN3C)C	LKTNEXPODAWWFM-UHFFFAOYSA-N	0.23434	-2.09332	0.00170584	0.965278	1.88257	down	3.75765e+06	4.93816e+06	1.095e+06	62455.1	590444	6.69661e+06	1.06069e+07	3.81765e+06	7.14555e+06	6.80866e+06
Com_9896_pos	delta-8(9),22-Ergostadiene-3beta-ol	δ-8(9),22-麦角甾二烯-3β-醇	P	C28H46O	398.355	399.362	0.07548	[M+H]+	10.667	0.91	2	C18	Lipids and lipid-like molecules	脂质和类脂分子	Steroids and steroid derivatives	类固醇和类固醇衍生物	Ergostane steroids	麦角甾烷类固醇	-	-	-	-	-	-	-	-	-	-	-	-	-	CC(C)C(C)C=CC(C)C1CCC2C1(CCC3=C2CCC4C3(CCC(C4)O)C)C	NBGSQCOKVDHDGJ-MJXYXNKESA-N	0.236921	-2.07752	0.00171941	0.902778	1.63663	down	1.43689e+06	157763	6.35515e+06	7.02584e+06	1.01994e+07	1.05788e+06	1.06746e+07	1.46818e+07	3.09937e+06	7.87668e+06
Com_3620_pos	(2Z)-6-hydroxy-7-[(2-methylpiperidin-1-yl)methyl]-2-[(thiophen-2-yl)methylidene]-2,3-dihydro-1-benzofuran-3-one	（2Z）-6-羟基-7-[（2-甲基哌啶-1-基）甲基]-2-[（噻吩-2-基）亚甲基]-2,3-二氢-1-苯并呋喃-3-酮	P	C20H21NO3S	355.124	356.131	2.78422	[M+H]+	5.831	-	3	C18	Organoheterocyclic compounds	有机杂环化合物	Benzofurans	苯并呋喃类	-	-	"896597-51-6"	-	-	-	-	-	-	-	-	-	-	-	6224360	CC1CCCCN1CC2=C(C=CC3=C2O/C(=C\C4=CC=CS4)/C3=O)O	VAGQRUHSUPTKRQ-WQRHYEAKSA-N	0.233753	-2.09694	0.00173023	0.902778	1.30906	down	952270	2.01226e+06	390979	5.48988e+06	1.02376e+06	2.00748e+06	6.2845e+06	9.76244e+06	7.77726e+06	8.54955e+06
Com_5307_pos	4-Vinylcyclohexene	4-乙烯环己烯	P	C8H12	108.094	109.101	1.29594	[M+H]+	8.932	0.89	2	C18	Hydrocarbons	碳氢化合物	Unsaturated hydrocarbons	不饱和烃	Olefins	烯烃	"100-40-3"	HMDB0246592	Hydrocarbons	Unsaturated hydrocarbons	Olefins	-	C19310	-	-	-	-	-	-	C=CC1CCC=CC1	BBDKZWKEPDTENS-UHFFFAOYSA-N	0.707874	-0.498436	0.00173306	0.861111	1.30237	down	2.56347e+08	3.17673e+08	2.68308e+08	2.87182e+08	5.07865e+08	3.30245e+08	4.07038e+08	2.48162e+08	2.45897e+08	3.69805e+08
Com_2447_pos	DMCM	6,7-二甲氧基-4-乙基-BETA-咔啉-3-羧酸甲酯	P	C17H18N2O4	314.127	315.134	1.37134	[M+H]+	5.966	0.60	1	C18	Organoheterocyclic compounds	有机杂环化合物	Indoles and derivatives	吲哚及其衍生物	Pyridoindoles	吡啶并吲哚	"82499-00-1"	HMDB0251535	Organoheterocyclic compounds	Indoles and derivatives	Pyridoindoles	-	-	-	-	-	-	-	104999	CCC1=C2C3=CC(=C(C=C3NC2=CN=C1C(=O)OC)OC)OC	GADIKQPUNWAMEB-UHFFFAOYSA-N	0.268513	-1.89693	0.0017373	0.909722	1.78541	down	3.201e+07	4.17827e+08	6.3678e+06	2.00017e+07	6.14769e+06	6.29636e+07	1.29728e+08	9.2716e+07	1.77817e+08	1.5669e+08
Com_1570_pos	5-Ethynyl-2''-deoxyuridine	5-乙炔基-2'-脱氧尿苷	P	C11H12N2O5	252.075	275.061	9.98432	[M+Na]+	1.343	0.56	2	C18	Nucleosides, nucleotides, and analogues	核苷、核苷酸和类似物	Pyrimidine nucleosides	嘧啶核苷	Pyrimidine 2'-deoxyribonucleosides	嘧啶2'-脱氧核糖核苷	"61135-33-9"	-	-	-	-	-	-	-	-	-	-	-	472172	C#CC1=CN(C(=O)NC1=O)C2CC(C(O2)CO)O	CDEURGJCGCHYFH-DJLDLDEBSA-N	7.66853	2.93895	0.00174876	0.840278	1.49288	up	1.35953e+07	4.71462e+07	3.90592e+06	108024	2.08465e+06	7.07693e+06	2.86526e+07	2.17901e+06	6.41368e+06	2.78123e+06
Com_10398_pos	5'-Tigloyleupahakonenin B	5'-蒂格洛亮蓝素 B	P	C25H30O7	442.199	443.208	3.74864	[M+H]+	5.699	-	3	C18	Lipids and lipid-like molecules	脂质和类脂分子	Prenol lipids	异戊烯醇脂	Terpene lactones	萜内酯	-	-	-	-	-	-	-	-	-	-	-	-	-	CC=C(C)C(=O)OCC(=CCO)C(=O)OC1CC(=C)C2CC=C(C2C3C1C(=C)C(=O)O3)C	XZUPRNIANOZBMY-GFBIUCNTSA-N	0.333874	-1.58263	0.00175972	0.868056	1.67735	down	1.10596e+07	1.52288e+08	6.39517e+06	1.39028e+07	4.03839e+06	2.95855e+07	4.67901e+07	3.40703e+07	9.85997e+06	1.28811e+06
Com_9254_pos	Val Lys Leu	缬氨酸-赖氨酸-亮氨酸	P	C17H34N4O4	358.258	359.262	8.52701	[M+H]+	6.224	0.53	2	C18	Organic acids and derivatives	有机酸及其衍生物	Carboxylic acids and derivatives	羧酸及其衍生物	Amino acids, peptides, and analogues	氨基酸、肽和类似物	-	-	-	-	-	-	-	-	-	-	-	-	-	CC(C)CC(C(=O)O)NC(=O)C(CCCCN)NC(=O)C(C(C)C)N	ZRSZTKTVPNSUNA-IHRRRGAJSA-N	0.3527	-1.50349	0.001777	0.909722	1.71539	down	9.5521e+07	1.3865e+08	1.76603e+07	9.67399e+06	6.76128e+06	7.21302e+07	1.34558e+08	6.09809e+07	1.07123e+08	9.14883e+07
Com_4971_pos	Testosterone decanoate	癸酸睾丸素	P	C29H46O3	442.345	465.335	3.33993	[M+Na]+	9.898	0.66	1	C18	Lipids and lipid-like molecules	脂质和类脂分子	Steroids and steroid derivatives	类固醇和类固醇衍生物	Steroid esters	类固醇酯	"5721-91-5"	-	-	-	-	-	C14607	-	-	-	-	-	155143	CCCCCCCCCC(=O)OC1CCC2C1(CCC3C2CCC4=CC(=O)CCC34C)C	LBERVHLCXUMDOT-MPZZESAYSA-N	0.228856	-2.12749	0.00178389	0.881944	1.3301	down	1.06198e+06	359158	4.18406e+06	3.97322e+06	515899	4.4942e+06	1.71453e+06	2.01143e+06	78002.2	2.18395e+06
Com_7137_pos	Dehydrogenated ticlopidine	脱氢噻氯匹定	P	C14H12ClNS	261.038	262.048	9.1188	[M+H]+	4.638	-	3	C18	Organoheterocyclic compounds	有机杂环化合物	Thienopyridines	噻吩并吡啶类	-	-	"-"	HMDB0013926	Organoheterocyclic compounds	Thienopyridines	-	-	-	-	-	-	-	-	101724552	ClC1=CC=CC=C1CN1CC2=C(SC=C2)C=C1	BNJVHGHQYHAEDJ-UHFFFAOYSA-N	5.14638	2.36356	0.00180048	0.868056	1.5628	up	4.1962e+06	1.83183e+07	2.56489e+06	232173	1.37347e+06	6.23193e+06	1.75082e+07	2.42657e+06	7.9812e+06	4.44254e+06
Com_8761_pos	Artochamin B	-	P	C15H23BrO4	346.078	347.082	8.32395	[M+H]+	1.337	0.60	2	C18	Organoheterocyclic compounds	有机杂环化合物	Oxepanes	氧杂环己烷类	-	-	-	-	-	-	-	-	-	-	-	-	-	-	-	CC1(C(CC23C(O1)(C4CC(O2)C(O3)(CC4O)C)C)Br)C	JAWMXSKLDOVARM-XDGOOXBHSA-N	10.7573	3.42724	0.00184252	0.833333	1.6152	up	4.45665e+07	1.2113e+08	910306	221876	2.23251e+06	2.1901e+07	6.36051e+07	1.68848e+07	3.71604e+07	1.22006e+07
Com_10469_pos	Oligandriortholactone	-	P	C23H30O9	450.189	451.195	3.47751	[M+H]+	6.284	-	3	C18	Lipids and lipid-like molecules	脂质和类脂分子	Prenol lipids	异戊烯醇脂	Sesquiterpenoids	倍半萜类	-	-	-	-	-	-	-	-	-	-	-	-	-	CC12COC3(C(C4(C1(CCC4COC(=O)C5=CC=CC=C5)O)CC(C2(CO)O)O3)O)OC	XRNAKPZSMCAUJS-WFDMPSLSSA-N	0.378728	-1.40077	0.00190689	0.875	1.68479	down	4.86466e+06	9.10375e+06	959880	902068	2.04415e+06	6.40463e+06	1.79698e+07	3.42474e+06	3.45891e+06	7.56915e+06
Com_11143_pos	Caracurine V	-	P	C38H40N4O2	584.315	585.326	6.15278	[M+H]+	5.42	0.55	2	C18	Alkaloids and derivatives	生物碱及其衍生物	Strychnos alkaloids	马钱子碱	-	-	-	-	-	-	-	-	C09100	-	-	-	-	-	-	C1CN2CC3=CCOC4C5C3CC2C16C5N(C7C8C9CC1C2(C8N4C3=CC=CC=C32)CCN1CC9=CCO7)C1=CC=CC=C61	CIRUUTNLDXXBKU-HCKBHOMASA-N	5.74506	2.52232	0.0019133	0.833333	1.38776	up	3.19788e+07	1.53793e+08	2.95156e+06	5.18788e+06	5.3066e+06	5.88481e+07	9.61923e+06	3.30067e+07	2.6675e+07	3.72529e+07
Com_8820_pos	Imidocarb	双咪苯脲	P	C19H20N6O	348.17	349.176	3.10638	[M+H]+	5.495	-	3	C18	Benzenoids	苯类化合物	Benzene and substituted derivatives	苯及其取代衍生物	N-phenylureas	N-苯基脲类	"27885-92-3"	HMDB0253427	Benzenoids	Benzene and substituted derivatives	N-phenylureas	-	D08069	-	-	-	-	-	21389	OC(=NC1=CC=CC(=C1)C2=NCCN2)NC3=CC=CC(=C3)C4=NCCN4	SCEVFJUWLLRELN-UHFFFAOYSA-N	0.360823	-1.47064	0.00192598	0.861111	1.5972	down	2.08346e+06	9.00191e+06	731546	616842	315031	1.38578e+06	9.41702e+06	2.77256e+06	4.35789e+06	3.33246e+06
Com_7001_pos	Tuberostemospironine	-	P	C13H19NO4	253.131	254.139	2.67051	[M+H]+	4.63	0.56	2	C18	Alkaloids and derivatives	生物碱及其衍生物	Stemona alkaloids	百部生物碱	Tuberostemospironine-type alkaloids	对叶百部螺碱型生物碱	-	-	-	-	-	-	-	-	-	-	-	-	-	CC1C(C2(CCCCN3C2CCC3=O)OC1=O)O	FPBTZQXLGBERTH-PZEZNAACSA-N	4.02084	2.0075	0.0019297	0.881944	1.70966	up	2.40854e+07	4.93381e+07	5.762e+06	1.24253e+06	4.29737e+06	1.36772e+07	2.26653e+07	1.1023e+07	1.9723e+07	9.64468e+06
Com_10665_pos	Met Trp His	-	P	C22H28N6O4S1	472.189	473.193	8.4759	[M+H]+	5.346	-	3	C18	Organic acids and derivatives	有机酸及其衍生物	Carboxylic acids and derivatives	羧酸及其衍生物	Amino acids, peptides, and analogues	氨基酸、肽和类似物	-	-	-	-	-	-	-	-	-	-	-	-	-	CSCCC(C(=O)NC(CC1=CNC2=CC=CC=C21)C(=O)NC(CC3=CN=CN3)C(=O)O)N	AOLKTFKKSSMRTA-WDSOQIARSA-N	0.378073	-1.40326	0.00194611	0.840278	1.57749	down	4.77739e+06	1.36249e+07	1.26516e+06	1.69257e+06	1.12156e+06	7.73898e+06	1.15835e+07	7.19648e+06	7.00707e+06	5.29535e+06
Com_420_pos	Dihydrocarveyl acetate	乙酸二氢香芹酯	P	C12H20O2	196.146	179.143	1.35351	[M+H-H2O]+	6.15	0.70	1	C18	Lipids and lipid-like molecules	脂质和类脂分子	Prenol lipids	异戊烯醇脂	Monoterpenoids	单萜类	"20777-49-5"	HMDB0041469	Lipids and lipid-like molecules	Prenol lipids	Monoterpenoids	-	-	-	-	-	-	-	30248	CC1CCC(CC1OC(=O)C)C(=C)C	TUSIZTVSUSBSQI-UHFFFAOYSA-N	0.612336	-0.707606	0.00195827	0.826389	1.35708	down	3.76243e+07	7.7458e+07	3.26775e+07	3.11531e+07	2.98226e+07	4.43679e+07	8.34052e+07	3.01633e+07	5.97278e+07	4.02081e+07
Com_11297_pos	Strychnogucine C	-	P	C42H42N4O3	650.326	651.33	4.28449	[M+H]+	6.642	-	3	C18	Alkaloids and derivatives	生物碱及其衍生物	Strychnos alkaloids	马钱子碱	-	-	-	-	-	-	-	-	-	-	-	-	-	-	-	CC=C1CN2C3CC1C4C=CC(=O)N5C4C3(CC2C6C7C8C9CC1C2(C8N(C6=O)C3=CC=CC=C32)CCN1CC9=CCO7)C1=CC=CC=C15	LYRBFJCNZKRZPT-SUXZVHRBSA-N	0.344257	-1.53844	0.00203263	0.861111	1.73255	down	924336	4.75618e+07	798062	443219	337758	3.66886e+06	4.1521e+06	664706	9.42189e+06	8.91749e+06
Com_3734_pos	24-dehydro Cholesterol	3beta-羟基-5,24-胆甾二烯	P	C27H44O	384.339	367.336	1.0975	[M+H-H2O]+	7.956	0.93	2	C18	Lipids and lipid-like molecules	脂质和类脂分子	Steroids and steroid derivatives	类固醇和类固醇衍生物	Cholestane steroids	胆甾烷类固醇	"313-04-2"	HMDB0002719	Lipids and lipid-like molecules	Steroids and steroid derivatives	Cholestane steroids	Desmosterol; 24-Dehydrocholesterol; Cholesta-5,24-dien-3beta-ol	C01802	map00100;map01100	LMST01010016	Sterol Lipids [ST]	Sterols [ST01]	Cholesterol and derivatives [ST0101]	439577	[H][C@@]1(CC[C@@]2([H])[C@]3([H])CC=C4C[C@@H](O)CC[C@]4(C)[C@@]3([H])CC[C@]12C)[C@H](C)CCC=C(C)C	AVSXSVCZWQODGV-DPAQBDIFSA-N	0.374053	-1.41868	0.00207065	0.868056	1.76689	down	1.64288e+07	2.62681e+08	9.39019e+06	1.29588e+07	5.63302e+06	5.8179e+07	5.30832e+07	6.64121e+06	5.82377e+07	7.27847e+07
Com_7172_pos	(Z)-3-Hexenyl beta-D-glucopyranoside	-	P	C12H22O6	262.142	263.15	3.89505	[M+H]+	5.365	-	3	C18	Lipids and lipid-like molecules	脂质和类脂分子	Fatty Acyls	脂肪酰类	Fatty acyl glycosides	脂肪酰糖苷	-	-	-	-	-	-	-	-	-	-	-	-	-	CCC=CCCOC1C(C(C(C(O1)CO)O)O)O	OZIPFYKAIOOVEJ-ODWUMMNUSA-N	0.350262	-1.51349	0.00210874	0.895833	1.60842	down	4.63269e+06	4.02148e+06	4.63012e+06	1.42686e+07	2.50739e+06	3.11301e+06	1.98685e+06	5.96489e+06	617951	404056
Com_9484_pos	Pro Phe Asn	脯氨酸-苯丙氨酸-天冬酰胺	P	C18H24N4O5	376.175	377.183	2.8859	[M+H]+	5.371	-	3	C18	Organic acids and derivatives	有机酸及其衍生物	Carboxylic acids and derivatives	羧酸及其衍生物	Amino acids, peptides, and analogues	氨基酸、肽和类似物	-	-	-	-	-	-	-	-	-	-	-	-	-	C1CC(NC1)C(=O)NC(CC2=CC=CC=C2)C(=O)NC(CC(=O)N)C(=O)O	VGVCNKSUVSZEIE-IHRRRGAJSA-N	8.47644	3.08346	0.00211076	0.798611	1.53497	up	8.63785e+06	2.50163e+07	1.77016e+06	1.44106e+06	1.08989e+06	2.00027e+07	1.85178e+06	1.86012e+07	6.23895e+07	5.10532e+07
Com_6780_pos	Campyrone C	-	P	C12H17NO4	239.116	240.123	1.5768	[M+H]+	5.461	-	3	C18	Organoheterocyclic compounds	有机杂环化合物	Pyrans	吡喃	Pyranones and derivatives	吡喃酮及其衍生物	"-"	-	-	-	-	-	-	-	-	-	-	-	-	[H][C@](N=C(C)O)(C(C)C)C1=CC(OC)=CC(=O)O1	WCMUUYZSUQJWRX-LBPRGKRZSA-N	3.17389	1.66625	0.00214408	0.847222	1.64444	up	3.00801e+07	1.0597e+08	1.37754e+07	5.26014e+06	9.62924e+06	1.54024e+07	4.29743e+07	1.5736e+07	1.86746e+07	1.12919e+07
Com_10730_pos	Trp Tyr Leu	色氨酸酪氨酸亮氨酸	P	C26H32N4O5	480.237	481.241	7.40628	[M+H]+	4.905	-	3	C18	Organic acids and derivatives	有机酸及其衍生物	Carboxylic acids and derivatives	羧酸及其衍生物	Amino acids, peptides, and analogues	氨基酸、肽和类似物	-	-	-	-	-	-	-	-	-	-	-	-	-	CC(C)CC(C(=O)O)NC(=O)C(CC1=CC=C(C=C1)O)NC(=O)C(CC2=CNC3=CC=CC=C32)N	DVLHKUWLNKDINO-PMVMPFDFSA-N	3.04434	1.60613	0.00215394	0.902778	1.40537	up	2.49215e+07	3.11682e+07	3.90129e+07	3.02932e+07	1.99351e+07	1.69844e+07	3.32619e+06	1.82103e+07	2.81325e+07	3.09806e+07
Com_534_pos	N6-Acetyllysine	N-乙酰基赖氨酸	P	C8H16N2O3	188.116	189.123	0.10787	[M+H]+	1.569	0.81	1	C18	Organic acids and derivatives	有机酸及其衍生物	Carboxylic acids and derivatives	羧酸及其衍生物	Amino acids, peptides, and analogues	氨基酸、肽和类似物	"692-04-6"	HMDB0000206	Organic acids and derivatives	Carboxylic acids and derivatives	Amino acids, peptides, and analogues	N6-Acetyl-L-lysine	C02727	map00310;map01100	-	-	-	-	92832	CC(=O)NCCCC[C@H](N)C(O)=O	DTERQYGMUDWYAZ-ZETCQYMHSA-N	1.947	0.961256	0.00220625	0.888889	1.53514	up	7.65078e+07	1.89236e+08	4.31053e+07	5.90752e+07	3.20072e+07	5.72179e+07	6.01824e+07	5.36683e+07	1.20583e+08	1.01628e+08
Com_10125_pos	Comazaphilone C	-	P	C22H24O8	416.147	417.155	1.22653	[M+H]+	5.665	0.72	2	C18	Organoheterocyclic compounds	有机杂环化合物	Azaphilones	阿扎菲酮类	-	-	-	-	-	-	-	-	-	-	-	-	-	-	-	CC=CC1=CC2=C(CO1)C(=O)C(C(C2)O)(C)OC(=O)C3=C(C(=C(C=C3C)O)O)OC	BVPLOPDDUJTCFL-JBAXFHHXSA-N	0.365863	-1.45062	0.00221084	0.861111	1.77175	down	5.7148e+06	2.85147e+07	2.55112e+06	1.32945e+06	1.56321e+06	1.03478e+07	1.8539e+07	6.22111e+06	2.0402e+06	424150
Com_10046_pos	Tilorone	盐酸替洛隆	P	C25H34N2O3	410.257	411.261	8.72733	[M+H]+	5.378	-	3	C18	Benzenoids	苯类化合物	Fluorenes	芴类	-	-	"27591-69-1"	HMDB0259096	Benzenoids	Fluorenes	-	-	-	-	-	-	-	-	-	CCN(CC)CCOC1=CC2=C(C=C1)C3=C(C2=O)C=C(C=C3)OCCN(CC)CC	MPMFCABZENCRHV-UHFFFAOYSA-N	3.00721	1.58843	0.00233858	0.888889	1.45849	up	8.50074e+06	1.36334e+07	3.7729e+06	9.43867e+06	1.60563e+06	8.53824e+06	3.0157e+06	1.1259e+07	1.78176e+07	1.30583e+07
Com_7755_pos	Nona-4,6-dienoylcarnitine	-	P	C16H27NO4	297.194	298.202	1.78019	[M+H]+	5.811	0.70	2	C18	Lipids and lipid-like molecules	脂质和类脂分子	Fatty Acyls	脂肪酰类	Fatty acid esters	脂肪酸酯	"-"	HMDB0241759	Lipids and lipid-like molecules	Fatty Acyls	Fatty acid esters	-	-	-	-	-	-	-	-	CCC=CC=CCCC(=O)OC(CC([O-])=O)C[N+](C)(C)C	BLCJDVPTDNXYGG-UHFFFAOYSA-N	0.362613	-1.4635	0.00239516	0.840278	1.65233	down	7.03525e+06	2.74637e+07	1.34461e+06	3.15855e+06	1.09701e+06	6.16064e+06	1.5223e+07	6.14539e+06	1.9396e+07	7.04425e+06
Com_11188_pos	Dianthin E	-	P	C30H44N6O7	600.327	601.339	6.91251	[M+H]+	5.144	-	3	C18	Organic acids and derivatives	有机酸及其衍生物	Carboxylic acids and derivatives	羧酸及其衍生物	Amino acids, peptides, and analogues	氨基酸、肽和类似物	-	-	-	-	-	-	-	-	-	-	-	-	-	CCC(C)C1C(=O)N2CCCC2C(=O)NCC(=O)NC(C(=O)NC(C(=O)NC(C(=O)N1)CO)CC3=CC=CC=C3)C(C)C	NHNDCMROOPKDNF-BYZHJWIBSA-N	4.39415	2.13558	0.00241252	0.847222	1.17987	up	1.33806e+07	9.30673e+06	5.83772e+07	4.28573e+07	2.30075e+07	6.80426e+06	3.02565e+06	8.75576e+06	2.28417e+07	1.59446e+07
Com_890_pos	N-Acetylserotonin	N-乙酰羟色胺	P	C12H14N2O2	218.106	219.113	1.50015	[M+H]+	5.02	0.72	1	C18	Organoheterocyclic compounds	有机杂环化合物	Indoles and derivatives	吲哚及其衍生物	Hydroxyindoles	羟基吲哚	"1210-83-9"	HMDB0001238	Organoheterocyclic compounds	Indoles and derivatives	Hydroxyindoles	N-Acetylserotonin; N-Acetyl-5-hydroxytryptamine	C00978	map00380;map01100;map01110	-	-	-	-	903	CC(=O)NCCC1=CNC2=C1C=C(O)C=C2	MVAWJSIDNICKHF-UHFFFAOYSA-N	0.449293	-1.15427	0.00248896	0.847222	1.46944	down	8.5329e+06	2.02102e+07	4.65473e+06	3.87927e+06	3.51793e+06	1.36771e+07	2.15628e+07	8.25575e+06	1.99222e+07	1.29246e+07
Com_1105_pos	Kinetin	6-糠氨基嘌呤	P	C10H9N5O	215.081	238.071	5.01233	[M+Na]+	2.011	0.52	2	C18	Organoheterocyclic compounds	有机杂环化合物	Imidazopyrimidines	咪唑并嘧啶类	Purines and purine derivatives	嘌呤和嘌呤衍生物	"525-79-1"	HMDB0012245	Organoheterocyclic compounds	Imidazopyrimidines	Purines and purine derivatives	-	C08272	-	-	-	-	-	3830	C(NC1=NC=NC2=C1NC=N2)C1=CC=CO1	QANMHLXAZMSUEX-UHFFFAOYSA-N	4.53783	2.182	0.00250981	0.861111	1.67103	up	5.39302e+07	1.02269e+08	1.09624e+07	1.12333e+06	7.7621e+06	2.30292e+07	4.64525e+07	2.77249e+07	3.04865e+07	1.8464e+07
Com_6690_pos	Hypusine	-	P	C10H23N3O3	233.174	234.182	2.62478	[M+H]+	1.229	0.61	2	C18	Organic acids and derivatives	有机酸及其衍生物	Carboxylic acids and derivatives	羧酸及其衍生物	Amino acids, peptides, and analogues	氨基酸、肽和类似物	"34994-11-1"	HMDB0011140	Organic acids and derivatives	Carboxylic acids and derivatives	Amino acids, peptides, and analogues	-	-	-	LMFA01050514	Fatty Acyls [FA]	Fatty Acids and Conjugates [FA01]	Hydroxy fatty acids [FA0105]	65396	NCC[C@H](O)CNCCCC[C@H](N)C(O)=O	BZUIJMCJNWUGKQ-IUCAKERBSA-N	6.16009	2.62295	0.0025237	0.847222	1.48049	up	4.22391e+06	1.1132e+07	104622	391965	540576	1.53762e+06	1.28193e+07	1.02598e+06	2.04504e+06	1.04004e+06
Com_11076_pos	(+)-1,2-Dehydrotelobine	-	P	C35H32N2O5	560.231	561.243	8.8995	[M+H]+	5.438	-	3	C18	Lignans, neolignans and related compounds	木脂素、新木脂素及相关化合物	-	-	-	-	-	-	-	-	-	-	-	-	-	-	-	-	-	CN1CCC2=CC(=C3C4=C2C1CC5=CC=C(C=C5)OC6=C(C=CC(=C6)CC7=NCCC8=CC(=C(O4)C=C87)O3)OC)OC	KRRIBHWRCGOGAF-MHZLTWQESA-N	0.266619	-1.90715	0.0025368	0.861111	1.5335	down	792423	1.29168e+07	6.49056e+06	270325	4.66585e+06	8.93297e+06	695932	4.23313e+06	1.66586e+07	2.1168e+07
Com_6749_pos	(-)-Pellotine	-	P	C13H19NO3	237.136	238.144	1.11217	[M+H]+	7.065	-	3	C18	Organoheterocyclic compounds	有机杂环化合物	Tetrahydroisoquinolines	四氢异喹啉	-	-	-	-	-	-	-	-	C09604	-	-	-	-	-	-	CC1C2=C(C(=C(C=C2CCN1C)OC)OC)O	NKHMWHLJHODBEP-MRVPVSSYSA-N	2.94802	1.55975	0.00253713	0.840278	1.63193	up	1.29201e+07	2.55495e+07	1.51471e+07	1.30476e+07	2.69208e+07	1.57286e+07	1.62066e+07	6.28599e+07	9.01526e+07	4.91598e+07
Com_147_pos	deoxycarnitine	丁基甜菜碱	P	C7H15NO2	145.11	146.117	0.79677	[M+H]+	1.373	0.59	1	C18	Lipids and lipid-like molecules	脂质和类脂分子	Fatty Acyls	脂肪酰类	Fatty acids and conjugates	脂肪酸和结合物	"407-64-7"	HMDB0001161	Lipids and lipid-like molecules	Fatty Acyls	Fatty acids and conjugates	4-Trimethylammoniobutanoate; Butyro-betaine; gamma-Butyrobetaine	C01181	map00310;map01100;map02010	-	-	-	-	725	C[N+](C)(C)CCCC([O-])=O	JHPNVNIEXXLNTR-UHFFFAOYSA-N	2.05496	1.03911	0.00257124	0.847222	1.29167	up	1.25812e+07	1.88713e+07	1.14244e+07	1.01113e+07	8.3755e+06	9.87655e+06	3.63053e+06	1.65843e+07	1.70392e+07	1.09194e+07
Com_971_pos	Carnosine	肌肽	P	C9H14N4O3	226.107	227.114	1.0346	[M+H]+	1.289	0.98	1	C18	Organic acids and derivatives	有机酸及其衍生物	Peptidomimetics	肽模拟物	Hybrid peptides	混合肽	"305-84-0"	HMDB0000033	Organic acids and derivatives	Peptidomimetics	Hybrid peptides	Carnosine; Nalpha-(beta-alanyl)-L-histidine	C00386	map00340;map00410;map01100	-	-	-	-	439224	NCCC(=O)N[C@@H](CC1=CN=CN1)C(O)=O	CQOVPNPJLQNMDC-ZETCQYMHSA-N	2.26606	1.18019	0.00258323	0.875	1.40391	up	2.45741e+08	7.81909e+08	3.28269e+08	1.89388e+08	5.86668e+08	2.27637e+08	6.06578e+08	1.61442e+08	2.80329e+08	2.69615e+08
Com_7186_pos	Heitziamide B	-	P	C14H17NO4	263.116	264.124	1.70556	[M+H]+	4.929	0.60	2	C18	Phenylpropanoids and polyketides	苯丙素类和聚酮类	Cinnamic acids and derivatives	肉桂酸及其衍生物	Cinnamic acid amides	肉桂酸酰胺	-	-	-	-	-	-	-	-	-	-	-	-	-	CC(C)CNC(=O)C=CC1=CC(=C2C(=C1)OCO2)O	DHMCGPVUHSTCIP-ONEGZZNKSA-N	3.9891	1.99606	0.00260199	0.868056	1.63266	up	1.65577e+07	3.456e+07	4.38496e+06	1.15874e+06	2.96568e+06	1.28822e+07	2.22983e+07	8.26759e+06	1.29119e+07	5.14908e+06
Com_10705_pos	19-Chloroproansamitocin	-	P	C25H32ClNO6	477.192	478.198	2.33977	[M+H]+	6.507	-	3	C18	Phenylpropanoids and polyketides	苯丙素类和聚酮类	Macrolactams	大内酰胺类	-	-	-	-	-	-	-	-	C20134	map01051;map01110	-	-	-	-	-	CC1C=C(C(CC(=O)NC2=C(C(=CC(=C2)CC(=CC=CC(C(=O)CC1O)OC)C)O)Cl)O)C	GJTIYVOPSZQHSS-SKFVYDBLSA-N	0.101103	-3.3061	0.00263258	0.861111	1.57376	down	513389	2.26697e+07	193881	4.80617e+06	765223	4.56979e+06	1.76789e+07	6.14058e+07	8.03097e+06	9.74487e+06
Com_10409_pos	13-Hydroxyoctadecanoylcarnitine	13-羟基十八酰肉碱	P	C25H49NO5	443.361	444.37	2.71247	[M+H]+	8.266	0.61	2	C18	Lipids and lipid-like molecules	脂质和类脂分子	Fatty Acyls	脂肪酰类	Fatty acid esters	脂肪酸酯	"-"	HMDB0241521	Lipids and lipid-like molecules	Fatty Acyls	Fatty acid esters	-	-	-	-	-	-	-	-	CCCCCC(O)CCCCCCCCCCCC(=O)OC(CC([O-])=O)C[N+](C)(C)C	DLMLREHNHPYYRN-UHFFFAOYSA-N	0.0273378	-5.19296	0.00263278	0.902778	1.33951	down	2.4561e+06	717818	1.26505e+07	9.19012e+06	7.03813e+06	3.47288e+06	703460	4.82703e+06	1.79655e+06	9.15538e+06
Com_6099_pos	2-(Methylthiomethyl)-3-phenyl-2-propenal	2-(甲硫甲基)-3-苯基丙烯醛	P	C11H12OS	192.061	193.068	0.20691	[M+H]+	2.193	-	3	C18	Phenylpropanoids and polyketides	苯丙素类和聚酮类	Cinnamaldehydes	肉桂醛	-	-	"65887-08-3"	HMDB0037166	Phenylpropanoids and polyketides	Cinnamaldehydes	-	-	-	-	-	-	-	-	16204499	CSC\C(C=O)=C\C1=CC=CC=C1	QJDHQEQDIWDMOT-YRNVUSSQSA-N	3.70248	1.88849	0.00263967	0.840278	1.47019	up	2.94827e+07	5.7075e+06	5.56807e+07	1.3753e+07	7.89488e+07	1.76647e+07	5.19073e+06	1.60753e+07	3.1688e+07	3.37334e+07
Com_747_pos	Choline hydrogen sulfate	-	P	C5H14NO4S+	184.064	206.046	1.89778	[M+Na]+	1.278	0.88	1	C18	Organic acids and derivatives	有机酸及其衍生物	Organic sulfuric acids and derivatives	有机硫酸及其衍生物	Sulfuric acid esters	硫酸酯类	"16655-25-7"	-	-	-	-	-	-	-	-	-	-	-	486	C[N+](C)(C)CCOS(=O)(=O)O	WXCQAWGXWVRCGP-UHFFFAOYSA-O	4.81431	2.26733	0.00264028	0.847222	1.57535	up	1.79283e+07	3.65598e+07	7.05855e+06	1.07337e+06	1.07176e+07	2.45707e+07	1.19421e+08	1.27432e+07	1.59577e+07	1.51561e+07
Com_963_pos	Vasicinol	鸭嘴花酚碱	P	C11H12N2O2	204.09	227.08	2.47741	[M+Na]+	1.441	0.70	2	C18	Organoheterocyclic compounds	有机杂环化合物	Diazanaphthalenes	二氮杂萘类	Benzodiazines	苯并二嗪类	"5081-51-6"	-	-	-	-	-	C10743	-	-	-	-	-	442934	C1CN2CC3=C(C=CC(=C3)O)N=C2[C@H]1O	WEFMOGRHGUPGMA-JTQLQIEISA-N	2.66654	1.41497	0.00274911	0.895833	1.54857	up	7.19258e+06	2.0648e+07	8.21458e+06	6.90724e+06	3.90264e+06	4.04476e+06	2.13769e+06	4.51744e+06	6.15104e+06	7.90188e+06
Com_1213_pos	Tetramethyluric acid	四甲尿酸	P	C9H12N4O3	224.091	247.082	5.85674	[M+Na]+	5.895	0.68	1	C18	Organoheterocyclic compounds	有机杂环化合物	Imidazopyrimidines	咪唑并嘧啶类	Purines and purine derivatives	嘌呤和嘌呤衍生物	"2309-49-1"	HMDB0004328	Organoheterocyclic compounds	Imidazopyrimidines	Purines and purine derivatives	-	-	-	-	-	-	-	75324	CN1C2=C(N(C1=O)C)N(C(=O)N(C2=O)C)C	QGDOQULISIQFHQ-UHFFFAOYSA-N	0.520174	-0.942934	0.00276885	0.840278	1.42213	down	3.07348e+07	4.36329e+07	2.08812e+07	2.79716e+07	1.90549e+07	9.29561e+06	2.23667e+07	3.02613e+07	1.33785e+07	7.95216e+06
Com_9878_pos	Lys Tyr Ser	赖氨酸酪氨酸丝氨酸	P	C18H28N4O6	396.201	397.209	0.7719	[M+H]+	5.191	0.52	2	C18	Organic acids and derivatives	有机酸及其衍生物	Carboxylic acids and derivatives	羧酸及其衍生物	Amino acids, peptides, and analogues	氨基酸、肽和类似物	-	-	-	-	-	-	-	-	-	-	-	-	-	C1=CC(=CC=C1CC(C(=O)NC(CO)C(=O)O)NC(=O)C(CCCCN)N)O	SQRLLZAQNOQCEG-RRFJBIMHSA-N	0.452367	-1.14443	0.00280222	0.833333	1.61231	down	3.07137e+06	1.42181e+07	4.7215e+06	5.72499e+06	3.23413e+06	9.47256e+06	1.36078e+07	8.66434e+06	1.49763e+07	2.39689e+07
Com_9773_pos	Circinamide	-	P	C18H34N4O5	386.253	387.261	2.21159	[M+H]+	5.524	0.54	2	C18	Organic acids and derivatives	有机酸及其衍生物	Carboxylic acids and derivatives	羧酸及其衍生物	Amino acids, peptides, and analogues	氨基酸、肽和类似物	-	-	-	-	-	-	-	-	-	-	-	-	-	CC(C)CC(C(=O)N(CCCCN)CCCCN)NC(=O)C1C(O1)C(=O)O	QQVXQLBKFHMJOV-KKUMJFAQSA-N	7.2113	2.85026	0.00283555	0.826389	1.52462	up	1.90009e+07	6.98895e+07	3.66329e+06	3.86855e+06	2.37339e+06	6.81065e+07	1.56847e+07	3.74146e+07	1.59338e+08	9.9286e+07
Com_3738_pos	3-[3-(1-benzofuran-2-yl)-3-hydroxypropyl]-1-(2,6-difluorophenyl)urea	3-[3-（1-苯并呋喃-2-基）-3-羟丙基]-1-（2,6-二氟苯基）脲	P	C18H16F2N2O3	346.113	369.104	5.15124	[M+Na]+	1.209	0.58	2	C18	Benzenoids	苯类化合物	Benzene and substituted derivatives	苯及其取代衍生物	N-phenylureas	N-苯基脲类	"1448054-84-9"	-	-	-	-	-	-	-	-	-	-	-	71804288	C1=CC=C2C(=C1)C=C(O2)C(CCNC(=O)NC3=C(C=CC=C3F)F)O	CSBKAHVCDYGPJQ-UHFFFAOYSA-N	3.2827	1.71488	0.00289171	0.854167	1.69632	up	4.88663e+06	2.93499e+07	1.17369e+07	3.99488e+06	4.03268e+06	7.19096e+06	1.7793e+07	6.82128e+06	6.72868e+06	6.04696e+06
Com_10881_pos	Foliasalacioside E3	叶酸苷E3	P	C24H42O11	506.273	507.283	5.14105	[M+H]+	5.709	-	3	C18	Lipids and lipid-like molecules	脂质和类脂分子	Fatty Acyls	脂肪酰类	Fatty acyl glycosides	脂肪酰糖苷	-	-	-	-	-	-	-	-	-	-	-	-	-	CC1=C(C(CC(C1)O)(C)C)CCC(C)OC2C(C(C(C(O2)COC3C(C(C(O3)CO)O)O)O)O)O	YJLYBYZPMFKXAS-VJQYVDPNSA-N	5.54632	2.47153	0.00292626	0.826389	1.43602	up	5.15947e+06	2.6334e+07	2.04685e+06	2.14218e+06	2.34198e+06	2.02767e+07	2.6197e+06	1.31389e+07	5.6117e+07	3.45661e+07
Com_4400_pos	7-(benzyloxy)-3-(2-methoxyphenyl)-4H-chromen-4-one	7-（苄氧基）-3-（2-甲氧基苯基）-4H-色烯-4-酮	P	C23H18O4	358.121	381.112	7.03782	[M+Na]+	5.116	-	3	C18	Phenylpropanoids and polyketides	苯丙素类和聚酮类	Isoflavonoids	异黄酮类	Isoflav-2-enes	异黄-2-烯	"303121-62-2"	-	-	-	-	-	-	-	-	-	-	-	1177124	COC1=CC=CC=C1C2=COC3=C(C2=O)C=CC(=C3)OCC4=CC=CC=C4	KLFPCSUNEOMOTK-UHFFFAOYSA-N	0.227437	-2.13646	0.00293596	0.847222	1.53864	down	132558	5.69215e+06	75766.8	829870	829415	541469	276064	889996	2.05316e+06	137112
Com_752_pos	Sinapinic acid	芥子酸	P	C11H12O5	224.068	207.065	1.05238	[M+H-H2O]+	5.388	0.87	1	C18	Phenylpropanoids and polyketides	苯丙素类和聚酮类	Cinnamic acids and derivatives	肉桂酸及其衍生物	Hydroxycinnamic acids and derivatives	羟基肉桂酸及其衍生物	"530-59-6"	HMDB0034069	Phenylpropanoids and polyketides	Cinnamic acids and derivatives	Hydroxycinnamic acids and derivatives	Sinapate; Sinapic acid; 3,5-Dimethoxy-4-hydroxycinnamic acid	C00482	map00940;map01061;map01100;map01110	-	-	-	-	1549091	COC1=CC(\C=C/C(O)=O)=CC(OC)=C1O	PCMORTLOPMLEFB-ARJAWSKDSA-N	0.482414	-1.05166	0.00295039	0.861111	1.56758	down	2.61975e+07	1.59458e+08	3.43159e+07	1.02491e+07	6.73336e+06	4.40584e+07	8.23944e+07	3.14827e+07	1.77989e+07	1.90887e+07
Com_9495_pos	Asp Pro Phe	天冬氨酸脯氨酸苯丙氨酸	P	C18H23N3O6	377.159	378.167	1.72206	[M+H]+	5.401	0.87	2	C18	Organic acids and derivatives	有机酸及其衍生物	Carboxylic acids and derivatives	羧酸及其衍生物	Amino acids, peptides, and analogues	氨基酸、肽和类似物	-	-	-	-	-	-	-	-	-	-	-	-	-	C1CC(N(C1)C(=O)C(CC(=O)O)N)C(=O)NC(CC2=CC=CC=C2)C(=O)O	XUVTWGPERWIERB-IHRRRGAJSA-N	3.53141	1.82024	0.00296694	0.819444	1.57317	up	3.4105e+07	6.45746e+07	7.62705e+06	8.08914e+06	3.74742e+06	4.65129e+07	2.42474e+07	3.39751e+07	7.34254e+07	5.84919e+07
Com_5885_pos	Triglyme	三乙二醇二甲醚	P	C8H18O4	178.121	179.129	4.49473	[M+H]+	4.799	-	3	C18	Organic oxygen compounds	有机氧化合物	Organooxygen compounds	有机氧化合物	Ethers	醚类	"112-49-2"	-	-	-	-	-	-	-	-	-	-	-	8189	O(C)CCOCCOCCOC	YFNKIDBQEZZDLK-UHFFFAOYSA-N	5.90559	2.56208	0.00297463	0.819444	1.5587	up	1.26884e+07	3.7067e+07	1.19273e+06	1.00491e+06	758546	1.44143e+07	9.52684e+06	1.02865e+07	2.07857e+07	2.08221e+07
Com_851_pos	D-Pinitol	D-松醇	P	C7H14O6	194.079	217.068	1.1448	[M+Na]+	1.29	0.80	1	C18	Organic oxygen compounds	有机氧化合物	Organooxygen compounds	有机氧化合物	Alcohols and polyols	醇和多元醇	"12084-63-6"	HMDB0034219	Organic oxygen compounds	Organooxygen compounds	Alcohols and polyols	-	C03844	-	-	-	-	-	-	CO[C@@H]1[C@@H](O)[C@@H](O)[C@H](O)[C@H](O)[C@H]1O	DSCFFEYYQKSRSV-KLJZZCKASA-N	2.76861	1.46916	0.00298259	0.847222	1.61753	up	9.20912e+08	1.89728e+09	4.84713e+08	2.32472e+08	3.4013e+08	1.62747e+09	2.61482e+09	1.01736e+09	1.41752e+09	9.28431e+08
Com_4949_pos	Mogrol	葫芦素	P	C30H52O4	476.387	459.384	0.68386	[M+H-H2O]+	6.959	0.75	1	C18	Lipids and lipid-like molecules	脂质和类脂分子	Steroids and steroid derivatives	类固醇和类固醇衍生物	Cucurbitacins	葫芦素类	"88930-15-8"	HMDB0254830	Lipids and lipid-like molecules	Steroids and steroid derivatives	Cucurbitacins	-	C21782	-	-	-	-	-	14525326	CC(CCC(O)C(C)(C)O)C1CCC2(C)C3CC=C4C(CCC(O)C4(C)C)C3(C)C(O)CC12C	JLYBBRAAICDTIS-UHFFFAOYSA-N	0.351319	-1.50915	0.00298636	0.888889	1.65666	down	1.57531e+06	9.00143e+06	607273	163097	350605	5.34447e+06	7.6531e+06	936562	1.03457e+06	3.76783e+06
Com_1417_pos	gamma-Linolenic acid	十八碳三烯酸(顺-6,9,12)/gamma-亚麻酸	P	C18H30O2	278.225	261.222	1.03982	[M+H-H2O]+	7.441	0.95	1	C18	Lipids and lipid-like molecules	脂质和类脂分子	Fatty Acyls	脂肪酰类	Lineolic acids and derivatives	亚麻酸及其衍生物	"506-26-3"	HMDB0003073	Lipids and lipid-like molecules	Fatty Acyls	Lineolic acids and derivatives	(6Z,9Z,12Z)-Octadecatrienoic acid; 6,9,12-Octadecatrienoic acid; gamma-Linolenic acid; Gamolenic acid	C06426	map00591;map01040;map01100	LMFA01030141	Fatty Acyls [FA]	Fatty Acids and Conjugates [FA01]	Unsaturated fatty acids [FA0103]	5280933	CCCCC\C=C/C\C=C/C\C=C/CCCCC(O)=O	VZCCETWTMQHEPK-QNEBEIHSSA-N	0.765569	-0.385396	0.0030306	0.875	1.2002	down	8.73941e+08	1.02701e+09	6.43651e+08	5.38197e+08	6.86163e+08	8.66815e+08	8.75378e+08	6.96049e+08	8.8093e+08	5.73143e+08
Com_4799_pos	Glycohyodeoxycholic acid	甘氨猪去氧胆酸	P	C26H43NO5	449.314	432.311	0.06935	[M+H-H2O]+	7.061	0.94	1	C18	Lipids and lipid-like molecules	脂质和类脂分子	Steroids and steroid derivatives	类固醇和类固醇衍生物	Bile acids, alcohols and derivatives	胆汁酸、醇及其衍生物	"13042-33-6"	HMDB0304944	Lipids and lipid-like molecules	Steroids and steroid derivatives	Bile acids, alcohols and derivatives	-	-	-	LMST05030023	Sterol Lipids [ST]	Steroid conjugates [ST05]	Glycine conjugates [ST0503]	13955650	CC(CCC(=O)NCC(O)=O)C1CCC2C3CC(O)C4CC(O)CCC4(C)C3CCC12C	SPOIYSFQOFYOFZ-UHFFFAOYSA-N	2.43617	1.28462	0.00307806	0.819444	1.57532	up	1.6733e+09	3.11745e+09	1.92655e+09	1.70128e+09	3.29597e+09	2.09744e+09	2.03509e+09	6.47655e+09	8.75698e+09	5.21307e+09
Com_7466_pos	Diaportinic acid	-	P	C13H12O7	280.058	281.063	8.21928	[M+H]+	1.249	-	3	C18	Phenylpropanoids and polyketides	苯丙素类和聚酮类	Isocoumarins and derivatives	异香豆素及其衍生物	-	-	-	-	-	-	-	-	-	-	-	-	-	-	-	COC1=CC(=C2C(=C1)C=C(OC2=O)CC(C(=O)O)O)O	PWYMCMWDECVXOH-SNVBAGLBSA-N	2.77342	1.47167	0.00308812	0.875	1.62751	up	4.58516e+06	7.60382e+06	4.25157e+06	1.17608e+06	2.50075e+06	3.34279e+06	738000	2.25127e+06	2.32937e+06	2.29377e+06
Com_4486_pos	9-Hydroxycalabaxanthone	氧杂蒽酮I	P	C24H24O6	408.157	391.151	7.50538	[M+H-H2O]+	5.938	-	3	C18	Organoheterocyclic compounds	有机杂环化合物	Benzopyrans	苯并吡喃类	1-benzopyrans	1-苯并吡喃	"35349-68-9"	HMDB0031920	Organoheterocyclic compounds	Benzopyrans	1-benzopyrans	-	-	-	-	-	-	-	5495929	COC1=C(O)C=C2OC3=C(C(O)=C4C=CC(C)(C)OC4=C3)C(=O)C2=C1CC=C(C)C	HQWHKELJHUFLGD-UHFFFAOYSA-N	0.295633	-1.75812	0.00310843	0.854167	1.74161	down	193155	1.03413e+07	193936	266966	98762	2.32167e+06	6.53758e+06	1.9163e+06	1.78982e+06	4.07735e+06
Com_10276_pos	4,4'-Diaponeurosporenic acid	4,4'-双链孢子酸	P	C30H40O2	432.303	433.314	9.13415	[M+H]+	7.061	0.66	2	C18	Lipids and lipid-like molecules	脂质和类脂分子	Prenol lipids	异戊烯醇脂	Triterpenoids	三萜类	-	-	-	-	-	-	C16146	map00906;map01110	LMPR0106010041	Prenol Lipids [PR]	Isoprenoids [PR01]	C30 isoprenoids (triterpenes) [PR0106]	-	CC(=CCCC(=CC=CC(=CC=CC=C(C)C=CC=C(C)C=CC=C(C)C(=O)O)C)C)C	NXJSQJIGCCIMAE-ORIYTCASSA-N	2.43714	1.28519	0.00314851	0.826389	1.56997	up	4.73947e+08	8.75151e+08	5.4976e+08	4.84319e+08	9.29089e+08	5.93491e+08	5.7094e+08	1.85762e+09	2.4961e+09	1.49888e+09
Com_7324_pos	Alibendol	阿利苯多	P	C13H17NO4	251.116	274.104	4.32794	[M+Na]+	1.575	0.50	2	C18	Benzenoids	苯类化合物	Benzene and substituted derivatives	苯及其取代衍生物	Benzoic acids and derivatives	苯甲酸及其衍生物	"26750-81-2"	-	-	-	-	-	-	-	-	-	-	-	-	O=C(NCCO)C1=CC(=CC(OC)=C1O)CC=C	UMJHTFHIQDEGKB-UHFFFAOYSA-N	2.70937	1.43796	0.00314873	0.833333	1.59612	up	5.65204e+07	1.3523e+08	2.62976e+07	1.00317e+07	1.94001e+07	6.89142e+07	7.56035e+07	4.97988e+07	8.58703e+07	5.35927e+07
Com_4526_pos	(-)-Epipodophyllotoxin	表鬼臼毒素	P	C22H22O8	414.131	397.132	9.94921	[M+H-H2O]+	1.273	-	3	C18	Lignans, neolignans and related compounds	木脂素、新木脂素及相关化合物	Lignan lactones	木脂素内酯	Podophyllotoxins	鬼臼毒素	"4375-07-9"	-	-	-	-	-	-	-	-	-	-	-	105111	COC1=CC(=CC(=C1OC)OC)C2C3C(COC3=O)C(C4=CC5=C(C=C24)OCO5)O	YJGVMLPVUAXIQN-LGWHJFRWSA-N	3.46024	1.79087	0.00315454	0.875	1.43627	up	3.13298e+06	3.6915e+06	764225	1.01847e+06	812433	1.32072e+07	5.79326e+06	5.84785e+06	8.21275e+06	4.66262e+06
Com_7026_pos	18-Nor-4(19),8,11,13-abietatetraene	-	P	C19H26	254.203	255.211	0.06178	[M+H]+	6.885	0.60	2	C18	Lipids and lipid-like molecules	脂质和类脂分子	Prenol lipids	异戊烯醇脂	Diterpenoids	二萜类	"22478-62-2"	HMDB0041371	Lipids and lipid-like molecules	Prenol lipids	Diterpenoids	-	-	-	-	-	-	-	5320205	CC(C)C1=CC2=C(C=C1)C1(C)CCCC(=C)C1CC2	ZPQHNIHJSIZREW-UHFFFAOYSA-N	0.234911	-2.08981	0.00322177	0.847222	1.42543	down	4.66999e+07	1.33721e+08	2.87581e+07	2.51817e+07	1.46489e+08	5.55634e+07	1.0236e+08	9.77286e+07	1.24013e+08	1.73794e+08
Com_361_pos	Lawsone	2-羟基-1,4萘醌	P	C10H6O3	174.032	175.039	1.04626	[M+H]+	5.385	0.63	1	C18	Benzenoids	苯类化合物	Naphthalenes	萘类	Naphthoquinones	萘醌类	"83-72-7"	HMDB0253997	Benzenoids	Naphthalenes	Naphthoquinones	-	C10368	-	-	-	-	-	6755	OC1=CC(=O)C(=O)C2=CC=CC=C12	WVCHIGAIXREVNS-UHFFFAOYSA-N	0.424055	-1.23768	0.00325213	0.819444	1.58653	down	2.49814e+06	1.68647e+07	3.0798e+06	884054	1.04015e+06	2.81518e+06	8.68823e+06	1.72131e+06	413323	603662
Com_4523_pos	Fucosterol	岩藻甾醇	P	C29H48O	412.371	395.369	5.60496	[M+H-H2O]+	11.9	0.77	2	C18	Lipids and lipid-like molecules	脂质和类脂分子	Steroids and steroid derivatives	类固醇和类固醇衍生物	Stigmastanes and derivatives	豆甾烷及其衍生物	"17605-67-3"	HMDB0030021	Lipids and lipid-like molecules	Steroids and steroid derivatives	Stigmastanes and derivatives	-	C08817	map01060	LMST01040255	Sterol Lipids [ST]	Sterols [ST01]	Stigmasterols and C24-ethyl derivatives [ST0104]	131750945	C\C=C(\C(C)C)CC[C@@H](C)C1CCC2C3CC=C4C[C@@H](O)CC[C@]4(C)C3CC[C@]12C	OSELKOCHBMDKEJ-ZMRGBFEOSA-N	0.408156	-1.29281	0.00326514	0.847222	1.48683	down	210157	1.00447e+06	43057.1	198242	282566	287407	124181	418127	504917	1.46377e+06
Com_7660_pos	Dendroxine	-	P	C17H25NO3	291.183	292.19	1.43394	[M+H]+	7.062	0.62	2	C18	Organoheterocyclic compounds	有机杂环化合物	Indoles and derivatives	吲哚及其衍生物	-	-	-	-	-	-	-	-	-	-	-	-	-	-	-	CC(C)C1C2C3CCC4C3(C5(C1OC2=O)N(C4)CCO5)C	CCEAFOJVRQZWQC-ZWQKSTRRSA-N	3.20378	1.67978	0.00327081	0.826389	1.53456	up	8.68865e+06	2.04773e+07	1.29159e+07	9.14738e+06	2.28808e+07	1.17249e+07	9.04545e+06	6.08685e+07	8.35742e+07	4.50808e+07
Com_7377_pos	Lanyuamide III	-	P	C18H29NO	275.225	276.232	0.35053	[M+H]+	7.124	0.85	2	C18	Lipids and lipid-like molecules	脂质和类脂分子	Fatty Acyls	脂肪酰类	Fatty amides	脂肪酰胺	-	-	-	-	-	-	-	-	LMFA08020417	Fatty Acyls [FA]	Fatty amides [FA08]	N-acyl amines [FA0802]	-	CCC=CCC=CCCC=CC=CC(=O)NCC(C)C	YFRGJIVWBMOBIT-NPNWTSAVSA-N	0.558921	-0.839283	0.00327184	0.819444	1.23905	down	6.38467e+07	1.97181e+08	1.03489e+08	1.02429e+08	1.20154e+08	1.68919e+08	1.69704e+08	1.12558e+08	1.44407e+08	1.39773e+08
Com_5971_pos	Dibenzothiophene	二苯并噻吩	P	C12H8S	184.035	185.042	0.96932	[M+H]+	1.432	0.59	2	C18	Organoheterocyclic compounds	有机杂环化合物	Benzothiophenes	苯并噻吩类	Dibenzothiophenes	二苯并噻吩类	"132-65-0"	HMDB0251165	Organoheterocyclic compounds	Benzothiophenes	Dibenzothiophenes	-	C20125	-	-	-	-	-	-	C1=CC=C2C(=C1)C3=CC=CC=C3S2	IYYZUPMFVPLQIF-UHFFFAOYSA-N	2.24616	1.16746	0.00332391	0.833333	1.31794	up	2.25127e+07	4.24466e+07	1.86149e+07	1.37262e+07	1.22549e+07	5.69319e+07	8.57688e+07	3.78155e+07	5.83825e+07	5.53557e+07
Com_6060_pos	N-Methyl-calystegine B2	-	P	C8H15NO4	189.1	190.107	0.41782	[M+H]+	1.378	0.76	2	C18	Alkaloids and derivatives	生物碱及其衍生物	Tropane alkaloids	莨菪烷类生物碱	-	-	-	-	-	-	-	-	-	-	-	-	-	-	-	C1C[C@H]2[C@@H]([C@H]([C@@H]([C@]1(N2C)O)O)O)O	GZDWTPRPLBRISA-VIMFLTCINA-N	4.40447	2.13897	0.00334314	0.854167	1.57486	up	3.33983e+07	4.21053e+07	5.63748e+06	678176	2.89525e+06	7.48403e+06	4.26283e+07	7.01798e+06	1.00702e+07	5.19194e+06
Com_10909_pos	(-)-Bisparthenolidine	-	P	C30H43NO6	513.309	514.314	5.08349	[M+H]+	5.934	-	3	C18	Lipids and lipid-like molecules	脂质和类脂分子	Prenol lipids	异戊烯醇脂	Terpene lactones	萜内酯	-	-	-	-	-	-	-	-	-	-	-	-	-	CC1=CCCC2(C(O2)C3C(CC1)C(C(=O)O3)CNCC4C5CCC(=CCCC6(C(C5OC4=O)O6)C)C)C	DXIYNAXXEJWFNB-MZAUSLISSA-N	0.280785	-1.83246	0.00337563	0.854167	1.62158	down	110075	7.82621e+06	263594	659358	261474	9.63784e+06	1.83615e+07	1.47602e+06	7.64874e+06	1.57327e+07
Com_11300_pos	Taxiflorine	-	P	C35H44O12	656.283	657.284	9.89066	[M+H]+	6.472	-	3	C18	Lipids and lipid-like molecules	脂质和类脂分子	Prenol lipids	异戊烯醇脂	Diterpenoids	二萜类	-	-	-	-	-	-	-	-	-	-	-	-	-	[C@]12([C@H]([C@]3([C@@H](C[C@H]1OC(=O)C)OC3)OC(=O)C)[C@@H]([C@H]1C(C(=C([C@@H](C1)OC(=O)C)C)[C@H]([C@H]2O)OC(=O)c1ccccc1)(C)C)OC(=O)C)C	UPZKVALKWPVPCH-UHFFFAOYNA-N	0.393565	-1.34533	0.00338145	0.847222	1.59842	down	2.50627e+06	1.23285e+07	622832	1.45175e+06	1.19693e+06	1.13903e+07	2.09263e+07	4.45001e+06	4.09012e+06	2.37499e+07
Com_7586_pos	Zolmitriptan	佐米曲普坦	P	C16H21N3O2	287.163	288.171	2.54462	[M+H]+	5.474	-	3	C18	Organoheterocyclic compounds	有机杂环化合物	Indoles and derivatives	吲哚及其衍生物	Tryptamines and derivatives	色胺及其衍生物	"139264-17-8"	HMDB0014460	Organoheterocyclic compounds	Indoles and derivatives	Tryptamines and derivatives	-	C07218	-	-	-	-	-	-	O=C1OCC(N1)CC=2C=CC=3NC=C(C3C2)CCN(C)C	ULSDMUVEXKOYBU-ZDUSSCGKSA-N	3.45764	1.78979	0.00347245	0.819444	1.34592	up	4.59821e+06	1.5739e+07	2.16249e+06	480531	622373	4.48171e+06	7.90164e+06	3.36759e+06	4.19431e+06	3.04093e+06
Com_4496_pos	N-Arachidonoyl-L-serine	-	P	C23H37NO4	391.272	392.279	1.07878	[M+H]+	7.011	0.54	1	C18	Organic acids and derivatives	有机酸及其衍生物	Carboxylic acids and derivatives	羧酸及其衍生物	Amino acids, peptides, and analogues	氨基酸、肽和类似物	"187224-29-9"	-	-	-	-	-	-	-	LMFA08020073	Fatty Acyls [FA]	Fatty amides [FA08]	N-acyl amino acids [FA0805]	10596625	CCCCCC=CCC=CCC=CCC=CCCCC(=O)NC(CO)C(=O)O	FQUVPTVNRMUOPO-UPQKDGGNSA-N	0.244109	-2.0344	0.00348827	0.826389	1.2302	down	7.54217e+06	2.41598e+07	3.02223e+06	1.08837e+06	1.29127e+06	721921	8.23184e+06	5.15933e+06	1.5134e+06	781805
Com_6593_pos	Dihydrocuscohygrine	-	P	C13H26N2O	226.205	227.212	2.36828	[M+H]+	5.057	0.53	2	C18	Organoheterocyclic compounds	有机杂环化合物	Pyrrolidines	吡咯烷类	N-alkylpyrrolidines	N-烷基吡咯烷	-	-	-	-	-	-	-	-	-	-	-	-	-	CN1CCCC1CC(CC2CCCN2C)O	UOJNOOLFFFFKNA-RYUDHWBXSA-N	2.56219	1.35738	0.00356589	0.854167	1.36935	up	1.62026e+06	3.95572e+06	5.43769e+06	1.93396e+06	6.10818e+06	1.6193e+06	1.92814e+06	1.58907e+06	7.55173e+06	2.20354e+06
Com_9718_pos	13-Oxo-allocryptopine	-	P	C21H21NO6	383.137	384.148	8.75024	[M+H]+	5.846	0.51	2	C18	Alkaloids and derivatives	生物碱及其衍生物	Protopine alkaloids	原托品生物碱	-	-	-	-	-	-	-	-	-	-	-	-	-	-	-	CN1CCC2=CC3=C(C=C2C(=O)C(=O)C4=CC(=C(C=C4C1)OC)OC)OCO3	OOFOUNLCOKKTLO-UHFFFAOYSA-N	0.477966	-1.06502	0.0035717	0.840278	1.54108	down	6.79097e+06	2.9026e+07	4.84431e+06	3.4551e+06	2.95973e+06	3.52065e+06	1.7857e+07	6.87496e+06	7.78648e+06	1.03864e+07
Com_5234_pos	Penitrem A	青霉震颤素 A	P	C37H44ClNO6	633.286	656.281	9.42753	[M+Na]+	6.471	-	3	C18	Organoheterocyclic compounds	有机杂环化合物	Naphthopyrans	萘并吡喃类	-	-	"12627-35-9"	HMDB0242736	Organoheterocyclic compounds	Naphthopyrans	-	-	C20070	-	-	-	-	-	4732	CC(=C)C1OC2CCC3(C)C4(C)C(CCC3(O)C22OC2C1O)C1OC(C)(C)C2CC3C(=C)CC5=C(Cl)C=C6NC4=C1C6=C5C23O	JDUWHZOLEDOQSR-UHFFFAOYSA-N	0.427016	-1.22764	0.00357289	0.847222	1.56486	down	1.55369e+07	6.07187e+07	9.47263e+06	1.27159e+07	3.25507e+06	5.18476e+07	9.36807e+07	2.63982e+07	2.49519e+07	1.05567e+08
Com_3787_pos	N-[(1-cyclohexyltetrazol-5-yl)methyl]-2-(1H-indol-3-yl)-2-oxoacetamide	?N-[(1-环己基四唑-5-基)甲基]-2-(1H-吲哚-3-基)-2-氧代乙酰胺	P	C18H20N6O2	352.165	375.155	2.58477	[M+Na]+	6.328	-	3	C18	-	-	-	-	-	-	"921144-54-9"	-	-	-	-	-	-	-	-	-	-	-	41568399	C1CCC(CC1)N2C(=NN=N2)CNC(=O)C(=O)C3=CNC4=CC=CC=C43	ZSJKULWBMZLZQZ-UHFFFAOYSA-N	0.29147	-1.77858	0.00359047	0.875	1.57948	down	70562	9.27675e+06	5.68093e+06	799844	4.13201e+06	2.21235e+06	2.3388e+07	4.65933e+06	2.68032e+07	1.39297e+07
Com_2645_pos	Ergolide	麦角内酯	P	C17H22O5	306.147	329.134	6.21324	[M+Na]+	5.069	-	3	C18	Organoheterocyclic compounds	有机杂环化合物	Diazinanes	二嗪烷类	Piperazines	哌嗪类	"54999-07-4"	-	-	-	-	-	-	-	-	-	-	-	-	CC1CC2C(C(C3(C1CCC3=O)C)OC(=O)C)C(=C)C(=O)O2	MSMRLFVBNHULKL-UHFFFAOYSA-N	0.338926	-1.56096	0.00359951	0.805556	1.53323	down	768601	2.07597e+06	1.16474e+06	1.29305e+06	880966	3.99222e+06	1.34358e+07	2.00065e+06	4.42524e+06	5.8409e+06
Com_2642_pos	Picrotin	苦亭	P	C15H18O7	310.105	328.142	7.94172	[M+NH4]+	6.446	-	3	C18	Organoheterocyclic compounds	有机杂环化合物	Furopyrans	呋喃吡喃类	-	-	"21416-53-5"	HMDB0240279	Organoheterocyclic compounds	Furopyrans	-	-	C09528	-	-	-	-	-	3032291	[H][C@@]12C[C@@]3(O)C4[C@@H](C(OC4=O)[C@@]4([H])OC(=O)[C@]1(O2)[C@@]34C)C(C)(C)O	RYEFFICCPKWYML-TZWFEERXSA-N	0.529768	-0.916568	0.00361916	0.826389	1.40374	down	4.14118e+06	1.79765e+07	5.55412e+06	8.47646e+06	6.68735e+06	1.30082e+07	1.77433e+07	5.89586e+06	3.64143e+06	2.95006e+07
Com_10798_pos	24(28)-Dehydromakisterone A	-	P	C28H44O7	492.309	493.315	2.28268	[M+H]+	7.813	-	3	C18	Lipids and lipid-like molecules	脂质和类脂分子	Steroids and steroid derivatives	类固醇和类固醇衍生物	Bile acids, alcohols and derivatives	胆汁酸、醇及其衍生物	-	-	-	-	-	-	-	-	-	-	-	-	-	CC12CCC3C(=CC(=O)C4C3(CC(C(C4)O)O)C)C1(CCC2C(C)(C(CC(=C)C(C)(C)O)O)O)O	XTSYLJLNVWBIFH-IJYGRGDZSA-N	0.602107	-0.731908	0.00365404	0.847222	1.2331	down	9.33355e+06	4.40363e+06	6.79458e+06	1.562e+07	9.10561e+06	5.21672e+06	1.47774e+07	6.43501e+06	1.05135e+07	6.13303e+06
Com_10134_pos	Machillene	-	P	C29H36O2	416.272	417.279	1.59799	[M+H]+	7.389	0.67	2	C18	Benzenoids	苯类化合物	Benzene and substituted derivatives	苯及其取代衍生物	Toluenes	甲苯	-	-	-	-	-	-	-	-	-	-	-	-	-	CC1=CC=C(C=C1)C2C(O2)CC(=C)C(C)CC(C)C(=C)CC3C(O3)C4=CC=C(C=C4)C	CTHDLZOITPXSJS-IZPZBTDASA-N	0.287567	-1.79803	0.00371274	0.840278	1.53576	down	1.3243e+06	3.62597e+06	92093.4	880066	3.1168e+06	3.52678e+06	8.24153e+06	1.29065e+06	1.53063e+06	4.19357e+06
Com_7500_pos	Deoxynybomycin	-	P	C16H14N2O3	282.1	283.108	1.44585	[M+H]+	5.814	0.81	2	C18	Organoheterocyclic compounds	有机杂环化合物	Quinolines and derivatives	喹啉及其衍生物	Quinolones and derivatives	喹诺酮类及其衍生物	-	-	-	-	-	-	-	-	-	-	-	-	-	CC1=CC(=O)N(C2=C3C4=C(C=C12)C(=CC(=O)N4CO3)C)C	SBTFHJGTXHMDPR-UHFFFAOYSA-N	0.262502	-1.9296	0.00373396	0.902778	1.66061	down	2.86872e+06	6.76529e+07	336872	1.2624e+07	291515	1.19521e+07	4.96532e+07	5.93166e+07	7.31824e+07	6.40079e+07
Com_10023_pos	Leu-Asp-Tyr	亮氨酸-天冬氨酸-酪氨酸	P	C19H27N3O7	409.185	410.192	0.28754	[M+H]+	5.233	0.59	2	C18	Organic acids and derivatives	有机酸及其衍生物	Carboxylic acids and derivatives	羧酸及其衍生物	Amino acids, peptides, and analogues	氨基酸、肽和类似物	-	-	-	-	-	-	-	-	-	-	-	-	-	CC(C)CC(C(=O)NC(CC(=O)O)C(=O)NC(CC1=CC=C(C=C1)O)C(=O)O)N	QLQHWWCSCLZUMA-KKUMJFAQSA-N	2.9912	1.58072	0.00375108	0.791667	1.09114	up	7.79291e+06	2.55132e+07	4.83658e+06	3.941e+06	2.94263e+06	1.65385e+07	1.27943e+07	1.2419e+07	3.96753e+07	2.97621e+07
Com_10670_pos	Asn-Arg-Ala-Ile	天冬酰胺精氨酸丙氨酸异亮氨酸	P	C19H36N8O6	472.276	473.285	4.15037	[M+H]+	5.387	-	3	C18	Organic acids and derivatives	有机酸及其衍生物	Carboxylic acids and derivatives	羧酸及其衍生物	Amino acids, peptides, and analogues	氨基酸、肽和类似物	"-"	HMDB0304797	Organic acids and derivatives	Carboxylic acids and derivatives	Amino acids, peptides, and analogues	-	-	-	-	-	-	-	22652485	CCC(C)C(N=C(O)C(C)N=C(O)C(CCCNC(N)=N)N=C(O)C(N)CC(O)=N)C(O)=O	SVSBLOSMLPLILN-UHFFFAOYSA-N	0.332296	-1.58946	0.00376786	0.875	1.14288	down	1.03405e+06	5.48398e+07	2.02168e+07	1.23391e+07	7.72541e+06	2.62699e+07	1.93797e+06	1.71622e+07	4.21168e+07	2.62053e+07
Com_6139_pos	2-Amino-4-hydroxy-6,7-dimethyl-5,6,7,8-tetrahydropteridine	-	P	C8H13N5O	195.112	196.121	9.06589	[M+H]+	5.06	-	3	C18	Organoheterocyclic compounds	有机杂环化合物	Pteridines and derivatives	蝶啶及其衍生物	Pterins and derivatives	蝶呤及其衍生物	"-"	HMDB0247132	Organoheterocyclic compounds	Pteridines and derivatives	Pterins and derivatives	-	-	-	-	-	-	-	73579	CC1NC2=C(NC1C)C(=O)NC(N)=N2	ARHXUJTYUBUXBB-UHFFFAOYSA-N	9.66532	3.27282	0.00376988	0.798611	1.50072	up	3.48175e+06	9.03863e+06	63026.1	148673	52034.9	2.72316e+06	1.16372e+06	1.56467e+06	2.40579e+06	2.25779e+06
Com_11296_pos	Vernoguinoside	-	P	C35H52O11	648.351	649.357	1.46976	[M+H]+	7.23	-	3	C18	Lipids and lipid-like molecules	脂质和类脂分子	Prenol lipids	异戊烯醇脂	Triterpenoids	三萜类	-	-	-	-	-	-	-	-	-	-	-	-	-	CC(C)C(C1C2C(C3C(O2)C=C4C3(CCC5=C4CCC6C5(CCC(C6)OC7C(C(C(C(O7)CO)O)O)O)C)C)C(O1)O)(C(=O)C)O	IUAADJZSNKQVBP-RSQNCDMHSA-N	0.228718	-2.12836	0.0037729	0.875	1.69022	down	7.48512e+06	1.87191e+07	96531.5	824606	1.7173e+06	1.40592e+07	1.94321e+07	1.84087e+06	2.45542e+06	1.11449e+07
Com_1290_pos	2',3'-Dideoxy-3'-fluorouridine	2',3'-二脱氧-3'-氟尿苷	P	C9H11FN2O4	230.07	253.059	1.78291	[M+Na]+	1.28	-	3	C18	Nucleosides, nucleotides, and analogues	核苷、核苷酸和类似物	Pyrimidine nucleosides	嘧啶核苷	Pyrimidine 2',3'-dideoxyribonucleosides	嘧啶2',3'-二脱氧核糖核苷	"41107-56-6"	-	-	-	-	-	-	-	-	-	-	-	162450	C1C(C(OC1N2C=CC(=O)NC2=O)CO)F	BKIUEHLYJFLWPK-SHYZEUOFSA-N	20.1517	4.33283	0.0037942	0.798611	1.27987	up	6.22089e+06	2.05541e+07	1.20482e+07	5.86956e+06	1.10933e+06	2.7662e+06	3.53401e+08	2.18799e+06	1.69477e+06	2.15436e+06
Com_1076_pos	Salicylanilide	水杨酰苯胺	P	C13H11NO2	213.079	236.067	5.13136	[M+Na]+	4.716	-	3	C18	Benzenoids	苯类化合物	Benzene and substituted derivatives	苯及其取代衍生物	Anilides	酰苯胺类	"87-17-2"	HMDB0257459	Benzenoids	Benzene and substituted derivatives	Anilides	-	C18915	-	-	-	-	-	-	OC(=NC1=CC=CC=C1)C1=CC=CC=C1O	WKEDVNSFRWHDNR-UHFFFAOYSA-N	4.43886	2.15019	0.00379633	0.826389	1.43159	up	1.4701e+06	2.97129e+07	1.94029e+07	1.10839e+07	1.55834e+07	6.14219e+06	5.21645e+07	3.91579e+06	4.57641e+07	2.10518e+07
Com_11303_pos	Dianthin B	-	P	C36H46N6O6	658.348	659.36	7.31968	[M+H]+	5.434	-	3	C18	Organic acids and derivatives	有机酸及其衍生物	Carboxylic acids and derivatives	羧酸及其衍生物	Amino acids, peptides, and analogues	氨基酸、肽和类似物	-	-	-	-	-	-	-	-	-	-	-	-	-	CCC(C)C1C(=O)NC(C(=O)NC(C(=O)N2CCCC2C(=O)NCC(=O)N3CCCC3C(=O)N1)CC4=CC=CC=C4)CC5=CC=CC=C5	BGIIBDKAZHSXJX-PAGGWMLNSA-N	5.6441	2.49674	0.00383928	0.875	1.3104	up	2.26268e+07	6.68426e+07	7.27984e+06	519406	1.94748e+07	2.68502e+07	7.43353e+06	1.3514e+07	6.09865e+07	1.24481e+07
Com_7665_pos	(-)-2,3-Dihydrocitromycetin	-	P	C14H12O7	292.058	293.064	6.60434	[M+H]+	1.352	-	3	C18	Benzenoids	苯类化合物	Benzene and substituted derivatives	苯及其取代衍生物	Benzoic acids and derivatives	苯甲酸及其衍生物	-	-	-	-	-	-	-	-	-	-	-	-	-	CC1CC(=O)C2=C(O1)C3=C(C=C(C(=C3C(=O)O)O)O)OC2	WYOWYUFYWZWWCA-YFKPBYRVSA-N	2.99658	1.58332	0.00384131	0.888889	1.60799	up	1.44304e+08	4.50212e+08	8.30548e+07	2.9275e+07	6.63299e+07	1.3528e+08	1.25454e+08	8.4442e+07	1.40637e+08	1.15992e+08
Com_4560_pos	N-(3-Methoxybenzyl-(9z,12z)-octadecadienamide	玛卡酰胺杂质10	P	C26H41NO2	399.314	400.321	0.82424	[M+H]+	6.64	-	3	C18	Benzenoids	苯类化合物	Phenol ethers	苯酚醚	Anisoles	苯甲醚类	"883715-22-8"	-	-	-	-	-	-	-	-	-	-	-	73346043	CCCCC/C=C\C/C=C\CCCCCCCC(=O)NCC1=CC(=CC=C1)OC	BMQBTHWVNBJSPS-NQLNTKRDSA-N	0.30074	-1.73341	0.00384245	0.881944	1.67568	down	8.15705e+06	6.87832e+07	592266	375634	1.07007e+06	1.62395e+07	2.5576e+07	8.71624e+06	7.66967e+06	3.21739e+07
Com_9224_pos	Enecadin	-	P	C21H28FN3O	357.222	358.229	1.25552	[M+H]+	6.212	-	3	C18	Organoheterocyclic compounds	有机杂环化合物	Diazines	二嗪类	Pyrimidines and pyrimidine derivatives	嘧啶和嘧啶衍生物	"-"	HMDB0251807	Organoheterocyclic compounds	Diazines	Pyrimidines and pyrimidine derivatives	-	-	-	-	-	-	-	6433114	CC1=NC(=CC(OCCCCCN2CCCCC2)=N1)C1=CC=C(F)C=C1	SZSHJTJCJOWMHM-UHFFFAOYSA-N	0.298816	-1.74267	0.00390891	0.854167	1.40861	down	2.94192e+06	3.29795e+06	617471	39651.7	363580	1.10625e+06	1.02179e+06	1.76995e+06	1.49614e+06	1.50146e+06
Com_9345_pos	His Pro Asn	-	P	C15H22N6O5	366.165	367.173	2.10588	[M+H]+	6.073	0.77	2	C18	Organic acids and derivatives	有机酸及其衍生物	Carboxylic acids and derivatives	羧酸及其衍生物	Amino acids, peptides, and analogues	氨基酸、肽和类似物	-	-	-	-	-	-	-	-	-	-	-	-	-	C1CC(N(C1)C(=O)C(CC2=CN=CN2)N)C(=O)NC(CC(=O)N)C(=O)O	GNBHSMFBUNEWCJ-DCAQKATOSA-N	2.18527	1.12781	0.00393055	0.833333	1.54291	up	4.85165e+07	1.00065e+08	4.91237e+07	1.94766e+07	2.88779e+07	4.084e+07	9.17841e+07	3.23026e+07	4.00295e+07	3.69133e+07
Com_7849_pos	3',5-Dihydroxy-3,4,4'-trimethoxystilbene	-	P	C17H18O5	302.115	303.124	4.50599	[M+H]+	5.813	0.56	2	C18	Phenylpropanoids and polyketides	苯丙素类和聚酮类	Stilbenes	芪类	-	-	-	-	-	-	-	-	-	-	-	-	-	-	-	c1(c(c(cc(c1)/C=C\c1ccc(c(c1)O)OC)OC)OC)O	XLGIRKMVTSMTDU-PLNGDYQASA-N	0.321222	-1.63836	0.00402761	0.888889	1.58256	down	1.52515e+06	7.45942e+06	231905	386943	161602	3.52556e+06	8.55476e+06	9.62636e+06	9.25932e+06	7.11224e+06
Com_8548_pos	Chlovalicin	-	P	C16H25ClO5	332.139	333.145	4.56236	[M+H]+	5.841	-	3	C18	Organic oxygen compounds	有机氧化合物	Organooxygen compounds	有机氧化合物	Alcohols and polyols	醇和多元醇	-	-	-	-	-	-	-	-	-	-	-	-	-	CC(=CCC1C(O1)(C)C2(C(C(=O)CCC2(CCl)O)OC)O)C	NZVBMSJIHBRYNA-OTJKEOIZSA-N	0.367908	-1.44258	0.00407157	0.826389	1.62879	down	1.60513e+07	1.38129e+08	7.3782e+06	8.22552e+06	3.995e+06	3.1078e+07	9.21856e+07	6.11417e+07	7.72642e+07	6.46376e+07
Com_891_pos	N(6)-(1-Carboxyethyl)-L-lysine	羧乙基赖氨酸	P	C9H18N2O4	218.127	219.134	0.88187	[M+H]+	1.4	0.68	1	C18	Organic acids and derivatives	有机酸及其衍生物	Carboxylic acids and derivatives	羧酸及其衍生物	Amino acids, peptides, and analogues	氨基酸、肽和类似物	"5746-03-2"	-	-	-	-	-	-	-	-	-	-	-	23400779	CC(C(=O)O)NCCCCC(C(=O)O)N	XCYPSOHOIAZISD-MLWJPKLSSA-N	2.03998	1.02856	0.00407165	0.833333	1.24718	up	2.51154e+07	7.063e+07	1.11372e+07	1.97983e+07	2.32442e+07	2.89404e+07	7.29938e+07	2.03629e+07	5.81785e+07	3.37388e+07
Com_9483_pos	Tuliposide D	-	P	C16H24O10	376.137	377.146	4.91316	[M+H]+	5.358	-	3	C18	Lipids and lipid-like molecules	脂质和类脂分子	Saccharolipids	糖脂	-	-	-	-	-	-	-	-	-	-	-	-	-	-	-	C=C(CCO)C(=O)OCC1C(C(C(C(O1)OC(=O)C(=C)CCO)O)O)O	UBSJVYXTGNLZHC-VBTGVMJWSA-N	2.43067	1.28135	0.00407395	0.8125	1.38482	up	2.73589e+07	6.9264e+07	2.51625e+07	1.01044e+07	1.31477e+07	3.13612e+07	8.58483e+07	2.36486e+07	5.06145e+07	5.58856e+07
Com_10752_pos	3-Ketodehydrosulfurenic acid	3-酮脱氢磺酰基酸	P	C31H46O4	482.34	483.345	2.95863	[M+H]+	8.513	-	3	C18	Lipids and lipid-like molecules	脂质和类脂分子	Steroids and steroid derivatives	类固醇和类固醇衍生物	Bile acids, alcohols and derivatives	胆汁酸、醇及其衍生物	-	-	-	-	-	-	-	-	-	-	-	-	-	CC(C)C(=C)CCC(C1CC(C2(C1(CC=C3C2=CCC4C3(CCC(=O)C4(C)C)C)C)C)O)C(=O)O	OSACBIMFKXGCAD-HOSBDSGNSA-N	0.376243	-1.41026	0.00412197	0.840278	1.41615	down	1.36756e+07	3.00165e+06	1.07006e+07	3.81305e+06	3.09669e+07	3.88085e+07	4.1326e+06	591847	4.17112e+06	8.20892e+06
Com_5856_pos	Serotonin	血清素	P	C10H12N2O	176.095	177.102	1.25865	[M+H]+	5.226	0.69	2	C18	Organoheterocyclic compounds	有机杂环化合物	Indoles and derivatives	吲哚及其衍生物	Tryptamines and derivatives	色胺及其衍生物	-	HMDB0000259	Organoheterocyclic compounds	Indoles and derivatives	Tryptamines and derivatives	Serotonin; 3-(2-Aminoethyl)-1H-indol-5-ol; 5-Hydroxytryptamine; Enteramine	C00780	map00380;map01063;map01100;map01110;map04024;map04080;map04361;map04540;map04721;map04726;map04742;map04750;map04976;map05207;map07211	-	-	-	-	-	C1=CC2=C(C=C1O)C(=CN2)CCN	QZAYGJVTTNCVMB-UHFFFAOYSA-N	2.75467	1.46188	0.00417478	0.819444	1.47484	up	1.33124e+07	3.95895e+07	5.82289e+06	3.40559e+06	6.83216e+06	2.14303e+07	8.99108e+06	1.04447e+07	4.0751e+07	2.70175e+07
Com_1282_pos	Osalmide	柳胺酚	P	C13H11NO3	229.074	252.063	0.2904	[M+Na]+	1.273	-	3	C18	Benzenoids	苯类化合物	Benzene and substituted derivatives	苯及其取代衍生物	Anilides	酰苯胺类	"526-18-1"	-	-	-	-	-	D01579	-	-	-	-	-	4602	C1=CC=C(C(=C1)C(=O)NC2=CC=C(C=C2)O)O	LGCMKPRGGJRYGM-UHFFFAOYSA-N	23.5439	4.55728	0.00418159	0.840278	1.31216	up	6.11576e+06	2.0726e+07	1.20482e+07	5.86956e+06	455608	2.61854e+06	4.08973e+08	1.82847e+06	2.87543e+06	2.77596e+06
Com_10158_pos	4beta,7alpha-dihydroxycholesterol	4beta,7alpha-二羟基胆固醇	P	C27H46O3	418.345	419.352	0.82126	[M+H]+	11.625	-	3	C18	Lipids and lipid-like molecules	脂质和类脂分子	Steroids and steroid derivatives	类固醇和类固醇衍生物	Cholestane steroids	胆甾烷类固醇	-	HMDB0062664	Lipids and lipid-like molecules	Steroids and steroid derivatives	Cholestane steroids	-	-	-	LMST01010602	Sterol Lipids [ST]	Sterols [ST01]	Cholesterol and derivatives [ST0101]	-	CC(C)CCCC(C)C1CCC2C1(CCC3C2C(C=C4C3(CCC(C4O)O)C)O)C	NEITZYUKMAAGFE-DNPWHXEXSA-N	0.247683	-2.01344	0.00420137	0.854167	1.40999	down	1.67821e+06	7.70288e+06	300099	114312	470396	1.51664e+06	755213	150600	88651.6	1.31661e+06
Com_10441_pos	Dichotomide VIII	-	P	C20H21N3O9	447.128	448.133	5.62399	[M+H]+	5.394	0.58	2	C18	Organic oxygen compounds	有机氧化合物	Organooxygen compounds	有机氧化合物	Carbohydrates and carbohydrate conjugates	碳水化合物和碳水化合物结合物	-	-	-	-	-	-	-	-	-	-	-	-	-	CC(=O)C1=NC(=C(C2=C1NC3=C2C=CC=C3OC4C(C(C(C(O4)CO)O)O)O)O)C(=O)N	JWECGEKFHGOJMI-XJFGBDJVSA-N	8.05658	3.01017	0.0042064	0.847222	1.48903	up	2.82974e+07	1.48161e+08	1.28652e+06	3.07964e+06	682706	4.25937e+07	6.04029e+07	2.60356e+07	2.0057e+07	2.18202e+07
Com_14_pos	Histamine	组胺	P	C5H9N3	111.08	112.087	1.87952	[M+H]+	1.246	0.94	1	C18	Organic nitrogen compounds	有机氮化合物	Organonitrogen compounds	有机氮化合物	Amines	胺类	"51-74-1"	HMDB0000870	Organic nitrogen compounds	Organonitrogen compounds	Amines	Histamine; 1H-Imidazole-4-ethanamine; 2-(4-Imidazolyl)ethylamine	C00388	map00340;map01065;map01100;map01110;map04080;map04664;map04721;map04750;map04971;map04974;map05310;map07227	-	-	-	-	774	C1=C(NC=N1)CCN	NTYJJOPFIAHURM-UHFFFAOYSA-N	0.207824	-2.26657	0.00420996	0.833333	1.28537	down	1.05994e+07	1.61091e+07	1.03469e+07	8.53693e+06	3.32258e+06	9.83062e+06	3.41755e+07	6.14312e+06	2.62626e+07	8.06973e+06
Com_8538_pos	Tricalysiamide B	-	P	C20H29NO3	331.215	332.222	0.79393	[M+H]+	7.061	0.54	2	C18	Lipids and lipid-like molecules	脂质和类脂分子	Prenol lipids	异戊烯醇脂	Diterpenoids	二萜类	-	-	-	-	-	-	-	-	-	-	-	-	-	CC12CCC3C(=CC(=O)N3)C1CCC45C2CCC(C4)C(C5)(CO)O	LGVJHWQZLCCTPA-IZAYAAFUSA-N	2.81114	1.49116	0.00422089	0.805556	1.33034	up	2.22176e+07	4.52532e+07	2.62089e+07	2.15398e+07	5.30876e+07	2.88573e+07	2.6903e+07	1.04776e+08	1.47115e+08	7.99043e+07
Com_10044_pos	Flumethasone	氟米松	P	C22H28F2O5	410.19	411.197	2.43133	[M+H]+	1.375	-	3	C18	Lipids and lipid-like molecules	脂质和类脂分子	Steroids and steroid derivatives	类固醇和类固醇衍生物	Hydroxysteroids	羟基类固醇	"2135-17-3"	HMDB0252336	Lipids and lipid-like molecules	Steroids and steroid derivatives	Hydroxysteroids	-	C14479	-	-	-	-	-	-	CC1CC2C3CC(C4=CC(=O)C=CC4(C3(C(CC2(C1(C(=O)CO)O)C)O)F)C)F	WXURHACBFYSXBI-GQKYHHCASA-N	0.171779	-2.54138	0.00427437	0.833333	1.22224	down	211694	4.221e+06	991368	877591	357071	1.01118e+06	1.76269e+06	826932	1.47797e+06	205700
Com_9286_pos	Kuanoniamine D	-	P	C20H16N4OS	360.104	361.111	1.91323	[M+H]+	5.058	-	3	C18	Organoheterocyclic compounds	有机杂环化合物	Quinolines and derivatives	喹啉及其衍生物	Benzoquinolines	苯并喹啉类	-	-	-	-	-	-	-	-	-	-	-	-	-	CC(=O)NCCC1=C2C3=C(C=CN=C3C4=C1SC=N4)C5=CC=CC=C5N2	GUSIRVISUKPQFL-UHFFFAOYSA-N	4.56681	2.19119	0.00430579	0.805556	1.24761	up	5.28316e+06	5.31609e+06	2.43588e+06	122575	2.16664e+06	1.65307e+06	2.47446e+06	2.26827e+06	155660	558787
Com_9201_pos	Pro Leu Lys	脯氨酸-亮氨酸-赖氨酸	P	C17H32N4O4	356.242	357.25	1.09703	[M+H]+	1.378	-	3	C18	Organic acids and derivatives	有机酸及其衍生物	Carboxylic acids and derivatives	羧酸及其衍生物	Amino acids, peptides, and analogues	氨基酸、肽和类似物	-	-	-	-	-	-	-	-	-	-	-	-	-	CC(C)CC(C(=O)NC(CCCCN)C(=O)O)NC(=O)C1CCCN1	MRYUJHGPZQNOAD-IHRRRGAJSA-N	3.71344	1.89276	0.00431969	0.854167	1.43319	up	2.41831e+07	6.60529e+07	9.25709e+06	9.61319e+06	6.00778e+06	4.05726e+07	1.35898e+08	2.2676e+07	2.99682e+07	3.02294e+07
Com_6313_pos	2-Dehydrococcinelline	-	P	C13H21NO	207.162	208.17	1.56507	[M+H]+	7.447	0.57	2	C18	Alkaloids and derivatives	生物碱及其衍生物	9b-azaphenalenes	9b-氮杂菲那烯	-	-	-	-	-	-	-	-	-	-	-	-	-	-	-	CC1=CC2CCCC3[N+]2(C(C1)CCC3)[O-]	LJUPKMWFUIBDDA-YIYPIFLZSA-N	0.64328	-0.636481	0.00439123	0.847222	1.32213	down	5.67705e+06	8.10721e+06	7.88734e+06	2.72436e+06	7.52019e+06	9.19391e+06	6.53468e+06	6.54482e+06	1.2225e+07	4.06194e+06
Com_7195_pos	Sulfaperin	-	P	C11H12N4O2S	264.068	265.077	4.82722	[M+H]+	1.305	0.57	2	C18	Benzenoids	苯类化合物	Benzene and substituted derivatives	苯及其取代衍生物	Benzenesulfonamides	苯磺酰胺类	-	-	-	-	-	-	-	-	-	-	-	-	-	CC1=CN=C(N=C1)NS(=O)(=O)C2=CC=C(C=C2)N	DZQVFHSCSRACSX-UHFFFAOYSA-N	11.4116	3.51243	0.00452177	0.854167	1.30285	up	4.42607e+07	1.44988e+08	311931	7.92549e+06	2.44458e+06	2.86607e+07	2.53428e+08	1.40124e+07	2.21677e+07	8.18821e+06
Com_9437_pos	Gln Leu Leu	谷氨酰胺亮氨酸	P	C17H32N4O5	372.237	373.246	2.60908	[M+H]+	5.527	0.81	2	C18	Organic acids and derivatives	有机酸及其衍生物	Carboxylic acids and derivatives	羧酸及其衍生物	Amino acids, peptides, and analogues	氨基酸、肽和类似物	-	-	-	-	-	-	-	-	-	-	-	-	-	CC(C)CC(C(=O)NC(CC(C)C)C(=O)O)NC(=O)C(CCC(=O)N)N	XFAUJGNLHIGXET-AVGNSLFASA-N	5.28266	2.40126	0.00457161	0.791667	1.44831	up	3.86857e+07	2.55192e+08	1.84011e+07	1.27608e+07	1.33605e+07	2.40545e+08	4.19457e+07	4.83127e+07	2.92529e+08	2.59023e+08
Com_11165_pos	Glaucacyclopeptide A	-	P	C28H47N7O7	593.354	594.365	6.8058	[M+H]+	6.646	-	3	C18	Organic acids and derivatives	有机酸及其衍生物	Carboxylic acids and derivatives	羧酸及其衍生物	Amino acids, peptides, and analogues	氨基酸、肽和类似物	-	-	-	-	-	-	-	-	-	-	-	-	-	CC1C(=O)NCC(=O)NC(C(=O)NC(C(=O)NC(C(=O)N2CCCC2C(=O)NCC(=O)N1)CC(C)C)C(C)C)C(C)C	HMOQVVSQHRZSGU-PTRTWWQBSA-N	0.325725	-1.61827	0.00459139	0.819444	1.54766	down	1.13224e+06	2.26031e+07	145372	1.99466e+06	1.2826e+06	6.99108e+06	1.33443e+07	3.1629e+06	891824	1.20822e+07
Com_7236_pos	2'-Amino-2'-deoxyadenosine	2'-氨基-2'-脱氧腺苷	P	C10H14N6O3	266.113	267.121	2.8915	[M+H]+	5.86	0.74	2	C18	Nucleosides, nucleotides, and analogues	核苷、核苷酸和类似物	Purine nucleosides	嘌呤核苷	Purine 2'-deoxyribonucleosides	嘌呤2'-脱氧核糖核苷	"10414-81-0"	-	-	-	-	-	-	-	-	-	-	-	-	C1=NC(=C2C(=N1)N(C=N2)C3C(C(C(O3)CO)O)N)N	CQKMBZHLOYVGHW-QYYRPYCUSA-N	0.337895	-1.56535	0.00464138	0.819444	1.48132	down	1.04959e+08	3.0873e+08	8.24953e+07	5.68591e+07	3.39357e+07	9.12609e+07	2.02483e+08	4.25096e+07	7.59e+07	7.61115e+07
Com_8728_pos	Broussonetine V	-	P	C18H33NO5	343.236	344.243	0.11984	[M+H]+	5.655	0.53	2	C18	Organoheterocyclic compounds	有机杂环化合物	Pyrrolidines	吡咯烷类	-	-	-	-	-	-	-	-	-	-	-	-	-	-	-	C(CCC=CCCC1C(C(C(N1)CO)O)O)CCC(=O)CCCO	QBJZCPGUZSTYAG-BXAMOFRCSA-N	0.261004	-1.93786	0.00467095	0.8125	1.65459	down	5.85478e+06	4.30495e+07	3.58903e+06	2.72388e+06	1.53757e+06	2.20246e+06	1.41257e+07	7.60198e+06	4.7207e+06	3.23916e+06
Com_1145_pos	Ethyl beta-carboline-3-carboxylate	Β-咔啉-3-羧酸乙酯	P	C14H12N2O2	240.09	241.098	2.41873	[M+H]+	5.814	0.50	1	C18	Organoheterocyclic compounds	有机杂环化合物	Indoles and derivatives	吲哚及其衍生物	Pyridoindoles	吡啶并吲哚	-	HMDB0252036	Organoheterocyclic compounds	Indoles and derivatives	Pyridoindoles	-	-	-	-	-	-	-	105078	CCOC(=O)C1=NC=C2C(=C1)C3=CC=CC=C3N2	KOVRZNUMIKACTB-UHFFFAOYSA-N	0.310385	-1.68787	0.00479205	0.847222	1.59778	down	510431	1.37485e+07	55535.3	1.57984e+06	161461	1.81201e+06	1.02043e+07	8.42524e+06	1.27229e+07	9.83017e+06
Com_7418_pos	Convolidine	-	P	C15H19NO4	277.131	278.137	7.65433	[M+H]+	5.754	-	3	C18	Benzenoids	苯类化合物	Benzene and substituted derivatives	苯及其取代衍生物	Benzoic acids and derivatives	苯甲酸及其衍生物	-	-	-	-	-	-	-	-	-	-	-	-	-	O=C(OC1CC2NC(CC2)C1)C3=CC=C(O)C(OC)=C3	GWWGRYGNRKFSSX-UHFFFAOYSA-N	0.337454	-1.56724	0.00497819	0.854167	1.45135	down	5.72538e+06	1.72716e+06	1.48158e+06	2.49661e+06	6.63181e+06	4.80658e+06	9.88592e+06	2.69224e+06	98623.7	136524
Com_377_pos	L-Arginine	L-精氨酸	P	C6H14N4O2	174.112	175.119	1.13904	[M+H]+	1.276	0.99	1	C18	Organic acids and derivatives	有机酸及其衍生物	Carboxylic acids and derivatives	羧酸及其衍生物	Amino acids, peptides, and analogues	氨基酸、肽和类似物	"74-79-3"	HMDB0000517	Organic acids and derivatives	Carboxylic acids and derivatives	Amino acids, peptides, and analogues	L-Arginine; (S)-2-Amino-5-guanidinovaleric acid; L-Arg	C00062	map00220;map00261;map00330;map00331;map00470;map00970;map00998;map01060;map01064;map01100;map01110;map01230;map02010;map04148;map04150;map04974;map05014;map05022;map05142;map05146;map05230	-	-	-	-	6322	N[C@@H](CCCNC(N)=N)C(O)=O	ODKSFYDXXFIFQN-BYPYZUCNSA-N	2.10729	1.07539	0.0049814	0.833333	1.43123	up	5.47977e+09	7.20539e+09	7.11779e+09	6.76961e+09	5.07501e+09	5.20776e+09	1.51809e+09	6.76049e+09	1.55699e+10	9.71917e+09
Com_6425_pos	3-Chloro-4-(dichloromethyl)-5-hydroxy-2(5H)-furanone	3-氯-4-(二氯甲基)-5-羟基-2(5H)-呋喃酮	P	C5H3Cl3O3	215.915	216.923	4.8244	[M+H]+	1.21	-	3	C18	Organoheterocyclic compounds	有机杂环化合物	Dihydrofurans	二氢呋喃类	Furanones	呋喃酮类	"77439-76-0"	HMDB0245833	Organoheterocyclic compounds	Dihydrofurans	Furanones	-	C19205	-	-	-	-	-	53665	OC1OC(=O)C(Cl)=C1C(Cl)Cl	WNTRMRXAGJOLCU-UHFFFAOYSA-N	0.222249	-2.16975	0.00501093	0.833333	1.37625	down	47870.2	1.30698e+07	127110	4.21252e+06	233935	1.79306e+07	7.96693e+06	5.49561e+06	2.30843e+06	1.19618e+07
Com_4707_pos	3-{[1-(1,3-benzoxazol-2-yl)piperidin-4-yl]methyl}-7-fluoro-2-methyl-3,4-dihydroquinazolin-4-one	3-{[1-（1,3-苯并恶唑-2-基）哌啶-4-基]甲基}-7-氟-2-甲基-3,4-二氢喹唑啉-4-酮	P	C22H21FN4O2	392.165	415.154	0.31795	[M+Na]+	5.996	-	3	C18	-	-	-	-	-	-	"2415600-44-9"	-	-	-	-	-	-	-	-	-	-	-	146079238	CC1=NC2=C(C=CC(=C2)F)C(=O)N1CC3CCN(CC3)C4=NC5=CC=CC=C5O4	CDPYQSSVHPGULW-UHFFFAOYSA-N	0.42113	-1.24766	0.00503689	0.840278	1.39707	down	4.97676e+06	1.55786e+07	1.20585e+06	2.03542e+06	420762	5.24512e+06	9.74701e+06	3.09848e+06	8.53831e+06	8.57495e+06
Com_10443_pos	Iso-precytochalasin	-	P	C28H33NO4	447.241	448.252	8.97437	[M+H]+	8.041	-	3	C18	Organoheterocyclic compounds	有机杂环化合物	Isoindoles and derivatives	异吲哚及其衍生物	Isoindolines	异吲哚啉类	-	-	-	-	-	-	-	-	-	-	-	-	-	CC1CC=CC2C=C(C(C3C2(C(=O)NC3CC4=CC=CC=C4)OC(=O)CC=C(C1=O)C)C)C	WVTWBOYGCFLJLV-JDQBXGEPSA-N	0.32667	-1.61409	0.00506019	0.833333	1.63188	down	746374	1.70666e+07	2.77798e+06	217169	1.63565e+06	1.99534e+06	2.44763e+06	767404	3.81479e+06	2.97524e+06
Com_342_pos	L-lyxose	L-来苏糖	P	C5H10O5	150.053	173.042	1.40973	[M+Na]+	1.321	0.64	1	C18	Organic oxygen compounds	有机氧化合物	Organooxygen compounds	有机氧化合物	Carbohydrates and carbohydrate conjugates	碳水化合物和碳水化合物结合物	"1949-78-6"	HMDB0003402	Organic oxygen compounds	Organooxygen compounds	Carbohydrates and carbohydrate conjugates	L-Lyxose	C01508	map00040	-	-	-	-	-	C(C(C(C(C=O)O)O)O)O	SRBFZHDQGSBBOR-AEQNFAKKSA-N	0.428739	-1.22183	0.00514208	0.791667	1.45162	down	1.76834e+08	1.16707e+08	6.11147e+07	3.73997e+08	5.40215e+07	2.80507e+08	3.27178e+08	2.33158e+08	1.83768e+08	1.13014e+08
Com_4457_pos	Myriocin	嗜热菌杀酵母素	P	C21H39NO6	401.278	384.274	0.06065	[M+H-H2O]+	6.549	0.69	1	C18	Lipids and lipid-like molecules	脂质和类脂分子	Fatty Acyls	脂肪酰类	Fatty acids and conjugates	脂肪酸和结合物	"35891-70-4"	-	-	-	-	-	C19914	-	LMSP01080020	Sphingolipids [SP]	Sphingoid bases [SP01]	Sphingoid base analogs [SP0108]	-	CCCCCCC(=O)CCCCCCC=CCC(C(C(CO)(C(=O)O)N)O)O	ZZIKIHCNFWXKDY-GNTQXERDSA-N	0.289666	-1.78754	0.00520961	0.840278	1.46899	down	4.60769e+07	1.25388e+08	1.25673e+07	4.68915e+06	2.48278e+06	2.56583e+07	4.51469e+07	7.12363e+07	6.80291e+07	6.8713e+07
Com_9167_pos	3-Hydroxydodeca-5,7-dienoylcarnitine	3-羟基十二碳-5,7-二烯酰辅酶A	P	C19H33NO5	355.236	356.243	0.7541	[M+H]+	5.697	0.59	2	C18	Lipids and lipid-like molecules	脂质和类脂分子	Fatty Acyls	脂肪酰类	Fatty acid esters	脂肪酸酯	"-"	HMDB0241247	Lipids and lipid-like molecules	Fatty Acyls	Fatty acid esters	-	-	-	-	-	-	-	-	CCCCC=CC=CCC(O)CC(=O)OC(CC([O-])=O)C[N+](C)(C)C	XWALLKQHONEVGE-UHFFFAOYSA-N	0.366359	-1.44867	0.00521184	0.819444	1.54474	down	3.15004e+07	1.74454e+08	2.40563e+06	2.94703e+06	673592	4.85276e+06	2.09378e+07	7.49621e+06	3.09104e+07	9.28007e+06
Com_4697_pos	Diisooctyl phthalate	邻苯二甲酸二异辛酯	P	C24H38O4	390.277	413.267	0.81952	[M+Na]+	10.06	0.96	1	C18	Benzenoids	苯类化合物	Benzene and substituted derivatives	苯及其取代衍生物	Benzoic acids and derivatives	苯甲酸及其衍生物	"27554-26-3"	HMDB0251353	Benzenoids	Benzene and substituted derivatives	Benzoic acids and derivatives	-	C14577	-	-	-	-	-	33934	CC(C)CCCCCOC(=O)C1=CC=CC=C1C(=O)OCCCCCC(C)C	IJFPVINAQGWBRJ-UHFFFAOYSA-N	0.706386	-0.501471	0.00531211	0.798611	1.3869	down	1.43481e+08	1.20615e+08	1.01535e+08	9.41937e+07	6.51434e+07	5.25452e+07	5.92756e+07	9.06205e+07	7.26187e+07	1.43428e+08
Com_10136_pos	(25R)-3beta,4beta-dihydroxycholest-5-en-26-al	-	P	C27H44O3	416.329	417.337	0.50206	[M+H]+	7.284	0.76	2	C18	Lipids and lipid-like molecules	脂质和类脂分子	Steroids and steroid derivatives	类固醇和类固醇衍生物	Bile acids, alcohols and derivatives	胆汁酸、醇及其衍生物	-	HMDB0062736	Lipids and lipid-like molecules	Steroids and steroid derivatives	Bile acids, alcohols and derivatives	-	-	-	-	-	-	-	91825746	CC(CCCC(C)C1CCC2C1(CCC3C2CC=C4C3(CCC(C4O)O)C)C)C=O	MHAIQEGJDLCDNU-KUYJPBLDSA-N	0.437733	-1.19188	0.00538096	0.888889	1.67152	down	1.63373e+07	6.07333e+07	2.02048e+06	1.45643e+06	2.42082e+06	1.57282e+07	2.97351e+07	9.62081e+06	1.20632e+07	3.41884e+07
Com_5293_pos	(Methylthio)acetone	(甲硫基)丙酮	P	C4H8OS	104.03	105.037	1.18025	[M+H]+	1.928	-	3	C18	Organic oxygen compounds	有机氧化合物	Organooxygen compounds	有机氧化合物	Carbonyl compounds	羰基化合物	"14109-72-9"	HMDB0040170	Organic oxygen compounds	Organooxygen compounds	Carbonyl compounds	-	-	-	-	-	-	-	6430713	CSCC(C)=O	UKFADLGENFFWHR-UHFFFAOYSA-N	2.83364	1.50266	0.00541387	0.875	1.41972	up	8.31176e+06	2.87236e+06	7.54838e+06	6.24855e+06	5.75596e+06	4.68287e+06	4.04166e+06	9.03889e+06	1.98224e+07	1.2359e+07
Com_8491_pos	4,8 Dimethylnonanoyl carnitine	4,8二甲基壬酰肉碱	P	C18H35NO4	329.257	330.264	0.07194	[M+H]+	6.426	0.78	2	C18	Lipids and lipid-like molecules	脂质和类脂分子	Fatty Acyls	脂肪酰类	Fatty acid esters	脂肪酸酯	"-"	HMDB0006202	Lipids and lipid-like molecules	Fatty Acyls	Fatty acid esters	-	-	-	LMFA07070046	Fatty Acyls [FA]	Fatty esters [FA07]	Fatty acyl carnitines [FA0707]	53477801	CC(C)CCCC(C)CCC(=O)OC(CC([O-])=O)C[N+](C)(C)C	DDTDJDZHDFMZED-UHFFFAOYSA-N	0.500454	-0.99869	0.00541856	0.833333	1.42117	down	4.31191e+07	1.80824e+08	2.38826e+07	1.3818e+07	1.41724e+07	6.07836e+07	1.23895e+08	5.38709e+07	1.03493e+08	4.09866e+07
Com_10690_pos	oxyacanthan	-	P	C32H30N2O2	474.231	475.241	5.50983	[M+H]+	5.415	0.69	2	C18	Lignans, neolignans and related compounds	木脂素、新木脂素及相关化合物	-	-	-	-	-	-	-	-	-	-	-	-	-	-	-	-	-	C1CNC2CC3=CC=C(C=C3)OC4=CC=CC(=C4)CC5C6=C(CCN5)C=CC(=C6)OC7=CC=CC1=C27	MZSYZRMPLNZZJS-IHLOFXLRSA-N	3.54107	1.82419	0.00543196	0.847222	1.20242	up	2.27764e+07	1.36253e+08	1.02558e+07	2.66739e+07	2.13451e+07	6.14799e+07	6.03051e+07	7.52771e+07	1.60328e+08	1.44013e+08
Com_11082_pos	Hippuristerone K	-	P	C33H52O7	560.371	561.379	0.32784	[M+H]+	8.325	0.53	2	C18	Lipids and lipid-like molecules	脂质和类脂分子	Steroids and steroid derivatives	类固醇和类固醇衍生物	Vitamin D and derivatives	维生素D及其衍生物	-	-	-	-	-	-	-	-	-	-	-	-	-	CC(C(C)C(C)(COC(=O)C)O)C(C1(C2(O1)CCC3C2(CCC4C3CCC5C4(CCC(=O)C5)C)C)C)OC(=O)C	RZVOJQTZUNGQBW-YJYZFLKJSA-N	0.418058	-1.25822	0.00569103	0.833333	1.59702	down	1.58855e+07	1.48467e+08	2.13355e+06	4.97168e+06	3.68745e+06	1.97539e+07	2.47824e+07	6.61734e+06	3.74025e+07	3.47823e+07
Com_1868_pos	5'-Methylthioadenosine	5′-脱氧-5′-（甲硫基）腺苷	P	C11H15N5O3S	297.09	298.098	2.50904	[M+H]+	5.164	0.95	1	C18	Nucleosides, nucleotides, and analogues	核苷、核苷酸和类似物	5'-deoxyribonucleosides	5'-脱氧核糖核苷	5'-deoxy-5'-thionucleosides	5'-脱氧-5'-硫核苷	"2457-80-9"	HMDB0001173	Nucleosides, nucleotides, and analogues	5'-deoxyribonucleosides	5'-deoxy-5'-thionucleosides	5'-Methylthioadenosine; Methylthioadenosine; S-Methyl-5'-thioadenosine; 5-Methylthioadenosine; 5'-Deoxy-5'-(methylthio)adenosine; Thiomethyladenosine; MTA; 5'-Deoxy-5'-(methylsulfanyl)adenosine	C00170	map00270;map00908;map01060;map01100	-	-	-	-	439176	CSC[C@H]1O[C@H]([C@H](O)[C@@H]1O)N1C=NC2=C1N=CN=C2N	WUUGFSXJNOTRMR-IOSLPCCCSA-N	2.09347	1.06589	0.00576409	0.847222	1.16938	up	7.27722e+07	2.28939e+07	1.08575e+08	7.3079e+07	1.42011e+08	9.60906e+07	6.08451e+07	5.41093e+07	9.10666e+07	9.80272e+07
Com_7741_pos	Anislactone B	-	P	C15H20O6	296.126	297.135	4.51301	[M+H]+	5.385	-	3	C18	Organoheterocyclic compounds	有机杂环化合物	Lactones	内酯类	Gamma butyrolactones	γ-丁内酯	-	-	-	-	-	-	-	-	-	-	-	-	-	CC12CCC3(C1(CC(=O)O2)C(C4(C3(COC4=O)C)C)O)O	QMZMARJPDZSGFF-VSCRVHDNSA-N	3.5442	1.82546	0.00578183	0.770833	1.18611	up	7.31812e+07	1.472e+08	2.38906e+07	1.21653e+07	9.9265e+06	2.66243e+07	4.8194e+07	1.0496e+07	9.311e+06	9.85797e+06
Com_11227_pos	Amphidinolide F	-	P	C35H52O9	616.361	617.368	0.54411	[M+H]+	7.888	0.55	2	C18	Phenylpropanoids and polyketides	苯丙素类和聚酮类	Macrolides and analogues	大环内酯类及其类似物	-	-	-	-	-	-	-	-	-	-	-	-	-	-	-	CC1CC2C(C(C(=C)C=C(C(C(CC(=O)C(CC(=O)CC3CCC(O3)C(OC(=O)CC1O2)C=CC=C(C)C)C)O)C)C)O)O	VLOUARUYJFXXNO-VMHIOKEMSA-N	0.457871	-1.12699	0.00588987	0.833333	1.58144	down	7.14274e+07	4.90905e+08	1.66643e+07	1.99783e+07	1.28999e+07	9.3095e+07	1.63366e+08	4.66569e+07	1.85365e+08	1.20807e+08
Com_532_pos	Phenazone	安替比林	P	C11H12N2O	188.095	189.102	0.52363	[M+H]+	5.359	0.66	1	C18	Organoheterocyclic compounds	有机杂环化合物	Azoles	唑类	Pyrazoles	吡唑类	"60-80-0"	HMDB0015503	Organoheterocyclic compounds	Azoles	Pyrazoles	-	C13244	-	-	-	-	-	2206	CC1=CC(=O)N(N1C)C2=CC=CC=C2	VEQOALNAAJBPNY-UHFFFAOYSA-N	0.439894	-1.18477	0.00592691	0.8125	1.46641	down	407199	1.57083e+06	1.05352e+06	1.08656e+06	343482	2.27731e+06	4.42789e+06	694931	3.23264e+06	4.01774e+06
Com_7615_pos	7-methoxy-8-(3-methyl-5-oxo-2H-furan-4-yl)chromen-2-one	7-甲氧基-8-(3-甲基-5-氧代-2H-呋喃-4-基)色满-2-酮	P	C15H12O5	272.068	290.103	3.43379	[M+NH4]+	5.127	-	3	C18	Phenylpropanoids and polyketides	苯丙素类和聚酮类	Coumarins and derivatives	香豆素及其衍生物	-	-	-	-	-	-	-	-	-	-	-	-	-	-	-	O=C1OC=2C(C=C1)=CC=C(OC)C2C=3C(=O)OCC3C	AZYVCLJYWIHOAD-UHFFFAOYSA-N	3.05887	1.613	0.00595064	0.819444	1.53863	up	6.73058e+06	2.14157e+07	2.71097e+06	831290	1.56368e+06	4.36298e+06	9.52679e+06	3.80168e+06	3.68093e+06	1.87144e+06
Com_3704_pos	5-O,8-Dimethylophiopogonanone B	5-O,8-二甲基麦冬酮B	P	C20H22O5	342.147	365.137	2.05968	[M+Na]+	1.25	0.75	2	C18	Organic oxygen compounds	有机氧化合物	Organooxygen compounds	有机氧化合物	Carbohydrates and carbohydrate conjugates	碳水化合物和碳水化合物结合物	"1234211-72-3"	-	-	-	-	-	-	-	-	-	-	-	-	COC1C=CC(CC2C(=O)C3C(=C(C(=C(C=3OC)C)O)C)OC2)=CC=1	OXTVCCMEMSFLOW-UHFFFAOYSA-N	3.35823	1.7477	0.00597873	0.784722	1.05279	up	3.63135e+06	2.37035e+06	1.21837e+06	1.07165e+06	883897	5.19624e+06	1.08302e+07	5.54124e+06	1.49408e+07	1.22069e+07
Com_8300_pos	Phomamide	-	P	C17H22N2O4	318.158	319.165	0.23382	[M+H]+	5.398	0.51	2	C18	Organic acids and derivatives	有机酸及其衍生物	Carboxylic acids and derivatives	羧酸及其衍生物	Amino acids, peptides, and analogues	氨基酸、肽和类似物	-	-	-	-	-	-	-	-	-	-	-	-	-	CC(=CCOC1=CC=C(C=C1)CC2C(=O)NC(C(=O)N2)CO)C	KRLKPTMEUFJHKD-GJZGRUSLSA-N	0.350989	-1.5105	0.00605606	0.8125	1.5587	down	2.14583e+06	2.2163e+07	274089	1.11316e+06	240215	2.10132e+06	8.63427e+06	3.21621e+06	269429	1.00709e+06
Com_4468_pos	27-Hydroxycholesterol	27-羟基胆固醇	P	C27H46O2	402.35	385.343	9.03769	[M+H-H2O]+	8.368	0.88	1	C18	Lipids and lipid-like molecules	脂质和类脂分子	Steroids and steroid derivatives	类固醇和类固醇衍生物	Bile acids, alcohols and derivatives	胆汁酸、醇及其衍生物	"20380-11-4"	HMDB0002103	Lipids and lipid-like molecules	Steroids and steroid derivatives	Bile acids, alcohols and derivatives	Cholest-5-ene-3beta,26-diol; Cholest-5-ene-3beta,27-diol; 26-Hydroxycholesterol; 27-Hydroxycholesterol	C15610	map00120;map01066;map04148;map04979	LMST01010088	Sterol Lipids [ST]	Sterols [ST01]	Cholesterol and derivatives [ST0101]	123976	[H][C@@]1(CC[C@@]2([H])[C@]3([H])CC=C4C[C@@H](O)CC[C@]4(C)[C@@]3([H])CC[C@]12C)[C@H](C)CCC[C@@H](C)CO	FYHRJWMENCALJY-YSQMORBQSA-N	0.411692	-1.28036	0.00608725	0.854167	1.40079	down	4.27666e+07	5.14157e+07	3.97918e+06	9.32519e+07	1.20779e+08	9.91417e+07	8.4773e+07	7.53259e+07	3.71695e+07	2.42882e+08
Com_8651_pos	13Z-Docosenamide	芥酸酰胺	P	C22H43NO	337.334	338.342	0.64243	[M+H]+	8.992	0.75	2	C18	Lipids and lipid-like molecules	脂质和类脂分子	Fatty Acyls	脂肪酰类	Fatty amides	脂肪酰胺	"112-84-5"	-	-	-	-	-	-	-	LMFA08010028	Fatty Acyls [FA]	Fatty amides [FA08]	Primary amides [FA0801]	-	CCCCCCCCC=CCCCCCCCCCCCC(=O)N	UAUDZVJPLUQNMU-KTKRTIGZSA-N	0.487895	-1.03536	0.00612763	0.861111	1.26027	down	601998	5.05983e+06	9.88058e+06	1.0999e+07	1.18207e+07	5.33465e+06	5.08401e+06	3.6427e+06	5.73046e+06	3.82026e+06
Com_4580_pos	2-[3-(2,3-dimethyl-1H-indol-1-yl)-2-hydroxypropyl]-2,3-dihydro-1lambda6,2-benzothiazole-1,1,3-trione	2-[3-（2,3-二甲基-1H-吲哚-1-基）-2-羟丙基]-2,3-二氢-1lambda6,2-苯并噻唑-1,1,3-三酮	P	C20H20N2O4S	384.114	407.103	1.42487	[M+Na]+	1.326	0.58	2	C18	Organoheterocyclic compounds	有机杂环化合物	Indoles and derivatives	吲哚及其衍生物	Indoles	吲哚	"315247-88-2"	-	-	-	-	-	-	-	-	-	-	-	2896291	CC1=C(N(C2=CC=CC=C12)CC(CN3C(=O)C4=CC=CC=C4S3(=O)=O)O)C	YBLZDROWXQJTHU-UHFFFAOYSA-N	14.4295	3.85095	0.00614354	0.833333	1.35325	up	1.34532e+08	3.95645e+08	3.38704e+06	106767	4.58644e+06	7.06583e+07	2.43649e+08	3.98097e+07	1.09498e+08	3.71189e+07
Com_4588_pos	3-Demethylcolchicine	3-去甲基秋水仙碱	P	C21H23NO6	385.153	408.142	1.04005	[M+Na]+	5.032	-	3	C18	Hydrocarbon derivatives	碳氢化合物衍生物	Tropones	环庚三烯酮类	-	-	"7336-33-6"	-	-	-	-	-	-	-	-	-	-	-	-	CC(=O)NC1CCC2=CC(=C(C(=C2C3=CC=C(C(=O)C=C13)OC)OC)OC)O	JRRUSQGIRBEMRN-UHFFFAOYSA-N	1.99292	0.994883	0.00622406	0.833333	1.49495	up	4.52655e+06	4.80886e+06	3.9597e+06	2.24886e+06	2.08107e+06	8.71981e+06	8.48905e+06	5.01759e+06	1.0101e+07	1.01436e+07
Com_5647_pos	N-Methyl-2-oxoglutaramate	N-甲基-2-氧代戊二酸酰胺	P	C6H9NO4	159.053	160.061	0.52043	[M+H]+	1.964	0.67	2	C18	Organic acids and derivatives	有机酸及其衍生物	Keto acids and derivatives	酮酸及其衍生物	Short-chain keto acids and derivatives	短链酮酸及其衍生物	-	-	-	-	-	-	C03623	-	LMFA08020196	Fatty Acyls [FA]	Fatty amides [FA08]	N-acyl amines [FA0802]	-	CNC(=O)CCC(=O)C(=O)O	MOIJYNHJLPUMNX-UHFFFAOYSA-N	2.70852	1.4375	0.00627755	0.798611	1.53956	up	3.04635e+07	1.15666e+08	1.59739e+07	5.91032e+06	1.27578e+07	1.90763e+07	6.82126e+07	1.71136e+07	1.9334e+07	1.63963e+07
Com_5851_pos	5-Phenylhydantoin	5-苯基海因	P	C9H8N2O2	176.059	177.066	0.35491	[M+H]+	5.16	-	3	C18	Organoheterocyclic compounds	有机杂环化合物	Azolidines	唑烷类	Imidazolidines	咪唑烷类	"89-24-7"	HMDB0246838	Organoheterocyclic compounds	Azolidines	Imidazolidines	-	-	-	-	-	-	-	1002	OC1=NC(C(O)=N1)C1=CC=CC=C1	NXQJDVBMMRCKQG-UHFFFAOYSA-N	0.184809	-2.43589	0.00629087	0.798611	1.37055	down	1.09195e+06	4.20183e+06	409985	161373	208557	1.04643e+06	7.2962e+06	487778	1.04909e+06	477453
Com_6916_pos	5-Hydroxyindoleacetylglycine	5-羟基吲哚乙酰甘氨酸	P	C12H12N2O4	248.08	249.085	7.95574	[M+H]+	4.866	-	3	C18	Organic acids and derivatives	有机酸及其衍生物	Carboxylic acids and derivatives	羧酸及其衍生物	Amino acids, peptides, and analogues	氨基酸、肽和类似物	"-"	HMDB0004185	Organic acids and derivatives	Carboxylic acids and derivatives	Amino acids, peptides, and analogues	5-Hydroxyindoleacetylglycine	C05832	map00380	-	-	-	-	440806	OC(=O)CNC(=O)CC1=CNC2=C1C=C(O)C=C2	LFUCRBSGQMAKCO-UHFFFAOYSA-N	0.451805	-1.14623	0.00630222	0.805556	1.46997	down	4.87427e+06	2.07886e+07	9.29295e+06	6.86085e+06	6.74258e+06	9.08794e+06	3.62845e+07	9.81294e+06	7.46695e+06	3.44373e+06
Com_5839_pos	2-AMINOPIMELIC ACID	-	P	C7H13NO4	175.084	176.092	1.08006	[M+H]+	1.595	0.73	2	C18	Organic acids and derivatives	有机酸及其衍生物	Carboxylic acids and derivatives	羧酸及其衍生物	Amino acids, peptides, and analogues	氨基酸、肽和类似物	-	HMDB0034252	Organic acids and derivatives	Carboxylic acids and derivatives	Amino acids, peptides, and analogues	-	-	-	-	-	-	-	-	C(CCC(=O)O)CC(C(=O)O)N	JUQLUIFNNFIIKC-UHFFFAOYSA-N	2.23376	1.15947	0.00630963	0.8125	1.50665	up	4.02407e+07	7.98502e+07	9.55673e+06	4.98055e+06	1.16587e+07	2.07117e+07	3.74563e+07	1.83633e+07	3.33488e+07	2.04332e+07
Com_9967_pos	Leu Lys Phe	亮氨酸赖氨酸	P	C21H34N4O4	406.258	407.266	0.92158	[M+H]+	5.42	0.73	2	C18	Organic acids and derivatives	有机酸及其衍生物	Carboxylic acids and derivatives	羧酸及其衍生物	Amino acids, peptides, and analogues	氨基酸、肽和类似物	-	-	-	-	-	-	-	-	-	-	-	-	-	CC(C)CC(C(=O)NC(CCCCN)C(=O)NC(CC1=CC=CC=C1)C(=O)O)N	QNTJIDXQHWUBKC-BZSNNMDCSA-N	6.27982	2.65072	0.0063934	0.805556	1.46196	up	9.89251e+06	3.81655e+07	1.3102e+06	1.93553e+06	826876	2.13766e+07	4.4299e+06	9.08848e+06	5.06234e+07	4.35825e+07
Com_2822_pos	10-(Phosphonooxy)decyl methacrylate	10-(2-甲基丙烯酰氧基)磷酸单癸酯	P	C14H27O6P	322.155	345.145	2.7301	[M+Na]+	6.094	-	3	C18	Organic acids and derivatives	有机酸及其衍生物	Organic phosphoric acids and derivatives	有机磷酸及其衍生物	Phosphate esters	磷酸酯类	"85590-00-7"	HMDB0247525	Organic acids and derivatives	Organic phosphoric acids and derivatives	Phosphate esters	-	-	-	-	-	-	-	135071	CC(=C)C(=O)OCCCCCCCCCCOP(=O)(O)O	CFKBCVIYTWDYRP-UHFFFAOYSA-N	0.366756	-1.44711	0.00639727	0.833333	1.58153	down	1.05802e+07	6.20526e+07	1.15734e+06	1.03597e+07	766326	1.45472e+07	2.35091e+07	2.58957e+07	1.69398e+07	1.64342e+07
Com_8529_pos	2,4-dimethylheptanedioylcarnitine	2,4-二甲基庚二酸辅酶A	P	C16H29NO6	331.199	332.207	0.29102	[M+H]+	5.439	0.53	2	C18	Lipids and lipid-like molecules	脂质和类脂分子	Fatty Acyls	脂肪酰类	Fatty acid esters	脂肪酸酯	"-"	HMDB0241055	Lipids and lipid-like molecules	Fatty Acyls	Fatty acid esters	-	-	-	-	-	-	-	-	CC(CCC(O)=O)CC(C)C(=O)OC(CC([O-])=O)C[N+](C)(C)C	JLKURPCSDKNQGL-UHFFFAOYSA-N	0.310324	-1.68815	0.0064478	0.8125	1.57945	down	3.43729e+06	1.0736e+07	1.46247e+06	1.3449e+06	222926	1.28594e+06	7.04994e+06	1.00852e+06	1.89737e+06	1.34212e+06
Com_5828_pos	N,N-Dimethyl-lysine	N,N-二甲基赖氨酸	P	C8H18N2O2	174.137	175.144	1.09127	[M+H]+	1.256	0.59	2	C18	Organic acids and derivatives	有机酸及其衍生物	Carboxylic acids and derivatives	羧酸及其衍生物	Amino acids, peptides, and analogues	氨基酸、肽和类似物	-	-	-	-	-	-	-	-	-	-	-	-	-	O=C(O)C(N)CCCCN(C)C	XXEWFEBMSGLYBY-ZETCQYMHSA-N	2.08581	1.06061	0.0064492	0.826389	1.40688	up	3.65874e+07	4.27358e+07	1.05534e+07	2.33033e+07	9.03093e+06	1.93475e+07	1.42844e+07	2.84457e+07	8.00245e+07	3.76996e+07
Com_11194_pos	Avermectin B2a aglycone	-	P	C34H50O9	602.345	603.352	1.04183	[M+H]+	7.684	0.57	2	C18	Phenylpropanoids and polyketides	苯丙素类和聚酮类	Macrolides and analogues	大环内酯类及其类似物	Milbemycins	米尔倍霉素	-	-	-	-	-	-	C11971	map00522	-	-	-	-	-	CCC(C)C1C(C(CC2(O1)CC3CC(O2)CC=C(C(C(C=CC=C4COC5C4(C(C=C(C5O)C)C(=O)O3)O)C)O)C)O)C	OHOQCCGOWLRCOH-BWHVHRGVSA-N	0.336564	-1.57105	0.00647569	0.854167	1.71665	down	1.91257e+07	1.39843e+08	501404	1.77444e+06	1.23499e+06	3.85503e+07	3.26953e+07	2.01111e+07	2.33203e+07	4.92956e+07
Com_471_pos	Methyl geranate	香叶酸甲酯	P	C11H18O2	182.131	183.138	0.99221	[M+H]+	7.857	0.68	1	C18	Lipids and lipid-like molecules	脂质和类脂分子	Prenol lipids	异戊烯醇脂	Monoterpenoids	单萜类	"1189-09-9"	HMDB0059816	Lipids and lipid-like molecules	Prenol lipids	Monoterpenoids	-	-	-	-	-	-	-	5365910	CC(=CCCC(=CC(=O)OC)C)C	ACOBBFVLNKYODD-CSKARUKUSA-N	0.473659	-1.07808	0.00647982	0.8125	1.21858	down	8.20339e+07	9.71392e+07	9.55002e+06	1.01878e+07	1.72492e+07	6.56068e+07	1.26653e+08	5.19824e+07	4.85133e+07	2.76411e+07
Com_7847_pos	Isotachioside	-	P	C13H18O8	302.1	303.107	2.68028	[M+H]+	5.747	-	3	C18	Organic oxygen compounds	有机氧化合物	Organooxygen compounds	有机氧化合物	Carbohydrates and carbohydrate conjugates	碳水化合物和碳水化合物结合物	-	-	-	-	-	-	-	-	-	-	-	-	-	COC1=C(C=CC(=C1)O)OC2C(C(C(C(O2)CO)O)O)O	LWEHRPZXRYZMDC-UJPOAAIJSA-N	0.277348	-1.85023	0.00653838	0.833333	1.34147	down	1.89441e+06	1.44468e+06	35698.7	1.91812e+06	61461.2	2.7616e+06	110750	6.59314e+06	7.71609e+06	4.26368e+06
Com_10434_pos	Platyphyllonol-5-O-beta-D-xylopyranoside	-	P	C24H30O8	446.194	447.202	0.62793	[M+H]+	6.234	-	3	C18	Phenylpropanoids and polyketides	苯丙素类和聚酮类	Diarylheptanoids	二芳基庚烷类	Linear diarylheptanoids	线性二芳基庚烷	-	-	-	-	-	-	-	-	-	-	-	-	-	C1C(C(C(C(O1)OC(CCC2=CC=C(C=C2)O)CC(=O)CCC3=CC=C(C=C3)O)O)O)O	GTGWRSYHHGXYAS-FCUGFLGKSA-N	0.330628	-1.59672	0.0066313	0.819444	1.42883	down	643507	2.51272e+06	784732	126120	406467	2.29993e+06	2.09866e+06	1.43367e+06	313895	2.40615e+06
Com_4460_pos	S-Adenosylhomocysteine	腺苷高半胱氨酸	P	C14H20N6O5S	384.122	385.129	0.56131	[M+H]+	2.174	1.00	1	C18	Nucleosides, nucleotides, and analogues	核苷、核苷酸和类似物	5'-deoxyribonucleosides	5'-脱氧核糖核苷	5'-deoxy-5'-thionucleosides	5'-脱氧-5'-硫核苷	"979-92-0"	HMDB0000939	Organoheterocyclic compounds	Lactones	Gamma butyrolactones	S-Adenosyl-L-homocysteine; S-Adenosylhomocysteine	C00021	map00270;map00670;map01100;map01230;map01240;map04981;map05208	-	-	-	-	439155	N[C@@H](CCSC[C@H]1O[C@H]([C@H](O)[C@@H]1O)N1C=NC2=C1N=CN=C2N)C(O)=O	ZJUKTBDSGOFHSH-WFMPWKQPSA-N	3.59584	1.84633	0.00664225	0.8125	1.37832	up	5.6458e+07	1.45215e+07	1.38917e+08	3.14973e+07	1.63472e+08	3.6813e+07	5.08506e+06	3.34735e+07	8.2866e+07	7.39326e+07
Com_8505_pos	4-Acetamido-5-[2-(4-hydroxyphenyl)ethylamino]-5-oxopentanoic acid	-	P	C15H20N2O5	308.137	331.125	4.65178	[M+Na]+	2.069	-	3	C18	Benzenoids	苯类化合物	Phenols	酚类	1-hydroxy-2-unsubstituted benzenoids	1-羟基-2-未取代苯类化合物	-	-	-	-	-	-	-	-	-	-	-	-	-	O=C(O)CCC(N=C(O)C)C(O)=NCCC1=CC=C(O)C=C1	QKTVHZCBVNESSR-UHFFFAOYSA-N	2.70831	1.43739	0.00693459	0.833333	1.46833	up	2.28202e+07	6.52835e+07	1.07184e+07	3.0872e+06	5.80984e+06	1.63531e+07	3.47789e+07	1.60472e+07	2.26784e+07	1.69401e+07
Com_10991_pos	Pharboside E	-	P	C26H42O11	530.273	531.277	5.63216	[M+H]+	8.474	0.51	2	C18	Lipids and lipid-like molecules	脂质和类脂分子	Prenol lipids	异戊烯醇脂	Terpene glycosides	萜烯糖苷	-	-	-	-	-	-	-	-	-	-	-	-	-	CC12CCCC(C1C(C(C34C2CCC(C3)C(C4)(COC5C(C(C(C(O5)CO)O)O)O)O)O)O)(C)C(=O)O	INOGPOMWKUDGDF-FQBCMLOOSA-N	0.375322	-1.4138	0.00694251	0.840278	1.14636	down	1.4789e+07	901666	3.30833e+06	1.13343e+07	1.83735e+07	3.36826e+07	1.92725e+06	3.27782e+06	1.74976e+07	6.46981e+06
Com_6656_pos	Arginylglycine	-	P	C8H17N5O3	231.133	232.141	1.28384	[M+H]+	1.3	0.56	2	C18	Organic acids and derivatives	有机酸及其衍生物	Carboxylic acids and derivatives	羧酸及其衍生物	Amino acids, peptides, and analogues	氨基酸、肽和类似物	"2418-67-9"	HMDB0028709	Organic acids and derivatives	Carboxylic acids and derivatives	Amino acids, peptides, and analogues	-	-	-	-	-	-	-	142765	N[C@@H](CCCNC(N)=N)C(=O)NCC(O)=O	XUUXCWCKKCZEAW-YFKPBYRVSA-N	3.8091	1.92945	0.00707035	0.791667	1.46474	up	2.46456e+07	4.98759e+07	3.16675e+06	6.89422e+06	3.02435e+06	1.93632e+07	5.08417e+07	1.14851e+07	5.70136e+07	4.65502e+07
Com_6345_pos	Methyl 2,4-dihydroxy-3,5,6-trimethylbenzoate	-	P	C11H14O4	210.089	211.095	9.03759	[M+H]+	1.183	-	3	C18	Benzenoids	苯类化合物	Benzene and substituted derivatives	苯及其取代衍生物	Benzoic acids and derivatives	苯甲酸及其衍生物	-	-	-	-	-	-	-	-	-	-	-	-	-	CC1=C(C(=C(C(=C1C(=O)OC)O)C)O)C	DMSHNIHYQFQGGG-UHFFFAOYSA-N	0.616023	-0.698943	0.00708635	0.840278	1.31748	down	446959	304398	617173	1.1782e+06	482467	1.55003e+06	1.9451e+06	799039	926839	1.20905e+06
Com_9824_pos	Pentagydine	-	P	C22H33NO5	391.236	392.246	8.06359	[M+H]+	6.623	-	3	C18	Lipids and lipid-like molecules	脂质和类脂分子	Prenol lipids	异戊烯醇脂	Diterpenoids	二萜类	-	-	-	-	-	-	-	-	-	-	-	-	-	CCN1C2C3(CC4C2(C5CCC4(C1O5)C)C6CC7C(CC3(C6C7O)O)OC)O	UFASFSIAJQSRGX-KOCIVPHNSA-N	0.227971	-2.13307	0.00715765	0.833333	1.48087	down	7.7256e+06	1.05184e+07	161460	137611	223559	6.44201e+06	2.06736e+07	2.43308e+06	2.46368e+06	2.30091e+07
Com_1446_pos	11-Maleimidoundecanoic acid	11-马来酰胺基十一烷酸	P	C15H23NO4	281.163	264.16	0.63576	[M+H-H2O]+	7.064	0.63	1	C18	Lipids and lipid-like molecules	脂质和类脂分子	Fatty Acyls	脂肪酰类	Fatty acids and conjugates	脂肪酸和结合物	"57079-01-3"	HMDB0244365	Lipids and lipid-like molecules	Fatty Acyls	Fatty acids and conjugates	-	-	-	-	-	-	-	4618600	C1=CC(=O)N(C1=O)CCCCCCCCCCC(=O)O	UVZTZBRGZXIBLZ-UHFFFAOYSA-N	2.8538	1.51289	0.00716032	0.8125	1.46934	up	9.81181e+06	1.73957e+07	1.08091e+07	8.09763e+06	2.00404e+07	1.21652e+07	1.0539e+07	4.96344e+07	6.88884e+07	3.44587e+07
Com_9447_pos	Leu Glu Leu	亮氨酸 谷氨酸 亮氨酸	P	C17H31N3O6	373.221	374.229	1.77732	[M+H]+	5.61	0.85	2	C18	Organic acids and derivatives	有机酸及其衍生物	Carboxylic acids and derivatives	羧酸及其衍生物	Amino acids, peptides, and analogues	氨基酸、肽和类似物	-	-	-	-	-	-	-	-	-	-	-	-	-	CC(C)CC(C(=O)NC(CCC(=O)O)C(=O)NC(CC(C)C)C(=O)O)N	QVFGXCVIXXBFHO-AVGNSLFASA-N	3.41081	1.77011	0.00720582	0.798611	1.38706	up	3.94638e+07	1.18593e+08	1.69276e+07	1.20351e+07	9.56567e+06	1.16169e+08	5.05744e+07	4.87959e+07	1.93279e+08	1.33998e+08
Com_84_pos	L-Asparagine	L-天冬酰胺	P	C4H8N2O3	132.053	133.061	0.12762	[M+H]+	1.267	0.91	1	C18	Organic acids and derivatives	有机酸及其衍生物	Carboxylic acids and derivatives	羧酸及其衍生物	Amino acids, peptides, and analogues	氨基酸、肽和类似物	"70-47-3"	HMDB0000168	Organic acids and derivatives	Carboxylic acids and derivatives	Amino acids, peptides, and analogues	L-Asparagine; 2-Aminosuccinamic acid	C00152	map00250;map00460;map00970;map01060;map01100;map01110;map01230;map04974;map04978;map05230	-	-	-	-	6267	N[C@@H](CC(N)=O)C(O)=O	DCXYFEDJOCDNAF-REOHCLBHSA-N	1.81981	0.863792	0.00723112	0.854167	1.54503	up	1.98106e+07	3.51559e+07	2.72185e+07	3.16934e+07	1.82717e+07	4.37964e+07	2.19634e+07	5.51444e+07	4.5414e+07	2.80898e+07
Com_9788_pos	Tridecanedioylcarnitine	十三烷二酰肉碱	P	C20H37NO6	387.262	388.27	1.11794	[M+H]+	5.957	-	3	C18	Lipids and lipid-like molecules	脂质和类脂分子	Fatty Acyls	脂肪酰类	Fatty acid esters	脂肪酸酯	"-"	HMDB0241347	Lipids and lipid-like molecules	Fatty Acyls	Fatty acid esters	-	-	-	-	-	-	-	-	C[N+](C)(C)CC(CC([O-])=O)OC(=O)CCCCCCCCCCCC(O)=O	OUKBBORYKNDDES-UHFFFAOYSA-N	0.407783	-1.29413	0.00725878	0.861111	1.65307	down	4.30876e+06	1.61485e+07	1.17531e+06	144018	613231	5.30238e+06	1.02735e+07	3.21715e+06	1.54818e+07	3.99944e+06
Com_10535_pos	Ile-Ile-Ile-Pro	-	P	C23H42N4O5	454.316	455.326	5.97888	[M+H]+	5.779	-	3	C18	Organic acids and derivatives	有机酸及其衍生物	Carboxylic acids and derivatives	羧酸及其衍生物	Amino acids, peptides, and analogues	氨基酸、肽和类似物	"-"	HMDB0304800	Organic acids and derivatives	Carboxylic acids and derivatives	Amino acids, peptides, and analogues	-	-	-	-	-	-	-	18295197	CCC(C)C(N)C(O)=NC(C(C)CC)C(O)=NC(C(C)CC)C(=O)N1CCCC1C(O)=O	OCEZPDBEDULORM-UHFFFAOYSA-N	8.36533	3.06442	0.00733191	0.791667	1.27816	up	7.36094e+06	2.54973e+07	461002	1.05492e+06	309984	1.56679e+07	2.1429e+06	1.019e+07	4.18763e+07	2.40562e+07
Com_9897_pos	14alpha-Methylzymosterol	-	P	C28H46O	398.355	399.362	0.71479	[M+H]+	7.743	0.74	2	C18	Lipids and lipid-like molecules	脂质和类脂分子	Steroids and steroid derivatives	类固醇和类固醇衍生物	Cholestane steroids	胆甾烷类固醇	-	-	-	-	-	-	-	-	-	-	-	-	-	CC(CCC=C(C)C)C1CCC2(C1(CCC3=C2CCC4C3(CCC(C4)O)C)C)C	XYTLYKGXLMKYMV-DIADYQGESA-N	0.415032	-1.26871	0.0073324	0.868056	1.61706	down	3.13941e+06	4.49575e+07	249251	1.40604e+06	1.6352e+06	1.90834e+07	2.4707e+07	5.22532e+06	1.02551e+07	2.12506e+07
Com_8260_pos	Merrilliortholactone	-	P	C15H24O7	316.152	317.161	5.12786	[M+H]+	6.471	0.57	2	C18	Lipids and lipid-like molecules	脂质和类脂分子	Prenol lipids	异戊烯醇脂	Sesquiterpenoids	倍半萜类	-	-	-	-	-	-	-	-	-	-	-	-	-	CC1(CCC2(C13CC4(OCC2(C(C(C3O)O4)(C)O)C)O)O)O	GRXDYDUQABKXJW-GSFVOJMSSA-N	0.337479	-1.56713	0.00733991	0.840278	1.52091	down	4.97176e+06	1.20309e+07	484340	258020	249911	6.19099e+06	1.02497e+07	4.78511e+06	1.06053e+07	7.1934e+06
Com_4980_pos	methyl 2-{4-[(7-methoxy-4-oxo-4H-chromen-3-yl)oxy]benzamido}benzoate	2-[（7-甲氧基-4-氧代-4H-苯并吡喃-3-基）氧基]苯甲酰胺基}苯甲酸甲酯	P	C25H19NO7	445.116	468.104	3.80546	[M+Na]+	1.22	-	3	C18	Benzenoids	苯类化合物	Benzene and substituted derivatives	苯及其取代衍生物	Anilides	酰苯胺类	"951956-60-8"	-	-	-	-	-	-	-	-	-	-	-	17599886	COC1=CC2=C(C=C1)C(=O)C(=CO2)OC3=CC=C(C=C3)C(=O)NC4=CC=CC=C4C(=O)OC	AJCCBSCIKJECBU-UHFFFAOYSA-N	0.658394	-0.602977	0.00735116	0.798611	1.2143	down	4.442e+06	5.87997e+06	9.24585e+06	1.55334e+07	7.95302e+06	2.23056e+07	1.51925e+07	4.94303e+06	1.50199e+07	2.00247e+07
Com_73_pos	L-Pipecolic acid	L-哌啶酸	P	C6H11NO2	129.079	130.086	0.9918	[M+H]+	1.185	0.97	1	C18	Organic acids and derivatives	有机酸及其衍生物	Carboxylic acids and derivatives	羧酸及其衍生物	Amino acids, peptides, and analogues	氨基酸、肽和类似物	"3105-95-1"	HMDB0000716	Organic acids and derivatives	Carboxylic acids and derivatives	Amino acids, peptides, and analogues	L-Pipecolate; Pipecolinic acid; Pipecolic acid; 2-Piperidinecarboxylic acid; (S)-Piperidine-2-carboxylic acid	C00408	map00310;map00960;map01060;map01064;map01100;map01110;map01120	-	-	-	-	439227	OC(=O)[C@@H]1CCCCN1	HXEACLLIILLPRG-YFKPBYRVSA-N	2.04091	1.02921	0.00737711	0.826389	1.40011	up	4.71428e+08	5.76298e+08	2.11209e+08	4.76539e+08	1.46807e+08	3.39018e+08	1.91687e+08	4.59339e+08	1.16264e+09	3.75064e+08
Com_9876_pos	14,15beta-Dihydroxyklaineanone	-	P	C20H28O8	396.178	397.184	4.27045	[M+H]+	5.935	0.57	2	C18	Lipids and lipid-like molecules	脂质和类脂分子	Prenol lipids	异戊烯醇脂	Terpene lactones	萜内酯	-	-	-	-	-	-	-	-	-	-	-	-	-	CC1C(C(C2C3(C(CC4C2(C1(C(C(=O)O4)O)O)C)C(=CC(=O)C3O)C)C)O)O	NWNMAVFXIRDAPM-RELKVJPISA-N	1.80778	0.854216	0.00743696	0.805556	1.52311	up	3.66686e+07	8.36823e+07	3.46523e+07	1.57545e+07	2.01772e+07	3.74485e+07	5.33203e+07	2.66253e+07	3.98692e+07	3.31586e+07
Com_8365_pos	Hadranthine A	-	P	C18H14N2O4	322.095	323.101	5.39713	[M+H]+	5.812	0.61	2	C18	Organoheterocyclic compounds	有机杂环化合物	Quinolines and derivatives	喹啉及其衍生物	Benzoquinolines	苯并喹啉类	-	-	-	-	-	-	-	-	-	-	-	-	-	CN1C2=C(C3=C(C=C(C=C3)OC)C4=NC=CC(=C24)C(=O)C1=O)OC	VBXQWWHNFRKNSR-UHFFFAOYSA-N	0.350184	-1.51381	0.00745442	0.881944	1.48753	down	1.38638e+06	3.04097e+07	3.99545e+06	3.38339e+06	75061.6	1.04704e+07	9.38685e+06	7.47021e+06	7.12733e+06	7.65002e+06
Com_9721_pos	Anagliptin	阿拉格列汀	P	C19H25N7O2	383.207	384.213	3.13653	[M+H]+	5.308	-	3	C18	Organic acids and derivatives	有机酸及其衍生物	Carboxylic acids and derivatives	羧酸及其衍生物	Amino acids, peptides, and analogues	氨基酸、肽和类似物	"739366-20-2"	HMDB0248378	Organic acids and derivatives	Carboxylic acids and derivatives	Amino acids, peptides, and analogues	-	-	-	-	-	-	-	67068474	CC1=NN2C=C(C=NC2=C1)C(=O)NCC(C)(C)NCC(=O)N1CCCC1C#N	LDXYBEHACFJIEL-UHFFFAOYSA-N	0.445932	-1.16511	0.00755006	0.8125	1.42284	down	8.76735e+06	2.20004e+07	1.04148e+07	1.03362e+07	7.0341e+06	2.47267e+07	5.4466e+07	1.15219e+07	1.59631e+07	3.05575e+07
Com_7088_pos	Leucylleucine methyl ester	亮氨酰亮氨酸甲酯	P	C13H26N2O3	258.194	259.202	2.03171	[M+H]+	5.707	0.56	2	C18	Organic acids and derivatives	有机酸及其衍生物	Carboxylic acids and derivatives	羧酸及其衍生物	Amino acids, peptides, and analogues	氨基酸、肽和类似物	"-"	HMDB0248073	Organic acids and derivatives	Carboxylic acids and derivatives	Amino acids, peptides, and analogues	-	-	-	-	-	-	-	5159380	COC(=O)C(CC(C)C)NC(=O)C(N)CC(C)C	AJMOLNFDYWTVQW-UHFFFAOYSA-N	3.49662	1.80596	0.00760051	0.798611	1.29183	up	4.373e+06	1.26794e+07	1.92581e+06	1.21838e+06	1.12826e+06	1.57961e+07	3.25367e+06	6.05125e+06	2.41909e+07	1.42619e+07
Com_5082_pos	Lucidenic acid E2	赤芝酸E2	P	C29H40O8	516.272	499.264	9.99043	[M+H-H2O]+	5.422	-	3	C18	Lipids and lipid-like molecules	脂质和类脂分子	Prenol lipids	异戊烯醇脂	Triterpenoids	三萜类	"98665-17-9"	-	-	-	-	-	-	-	-	-	-	-	23247892	CC(CCC(=O)O)C1CC(=O)C2(C1(C(C(=O)C3=C2C(=O)CC4C3(CCC(C4(C)C)O)C)OC(=O)C)C)C	ASPCIAWQVXVATP-VWXYMJEFSA-N	4.7016	2.23315	0.00762795	0.798611	1.24539	up	994424	3.41317e+07	778284	3.12386e+06	1.38561e+06	5.61464e+06	3.5916e+06	5.5241e+06	4.10323e+06	1.12943e+06
Com_8518_pos	Leu Ala Lys	亮氨酸丙氨酸赖氨酸	P	C15H30N4O4	330.227	331.232	7.12981	[M+H]+	5.821	0.55	2	C18	Organic acids and derivatives	有机酸及其衍生物	Carboxylic acids and derivatives	羧酸及其衍生物	Amino acids, peptides, and analogues	氨基酸、肽和类似物	-	-	-	-	-	-	-	-	-	-	-	-	-	CC(C)CC(C(=O)NC(C)C(=O)NC(CCCCN)C(=O)O)N	KWTVLKBOQATPHJ-SRVKXCTJSA-N	0.436772	-1.19505	0.00774626	0.819444	1.45324	down	1.15432e+07	2.59196e+07	4.63098e+06	6.8986e+06	3.43619e+06	9.09114e+06	2.83614e+07	1.09837e+07	2.03742e+07	1.70661e+07
Com_1094_pos	(1R,2R)-trans-N-Boc-1,2-cyclohexanediamine	1R,2R-N-BOC-环己二胺	P	C11H22N2O2	214.168	237.159	5.00445	[M+Na]+	5.021	0.61	1	C18	Organic nitrogen compounds	有机氮化合物	Organonitrogen compounds	有机氮化合物	Cyclohexylamines	环己胺	"146504-07-6"	-	-	-	-	-	-	-	-	-	-	-	1514390	CC(C)(C)OC(=O)NC1CCCCC1N	AKVIZYGPJIWKOS-RKDXNWHRSA-N	4.84019	2.27506	0.00775011	0.777778	1.42608	up	4.10736e+06	7.95519e+06	466720	390773	302000	3.75347e+06	657895	3.52273e+06	8.47236e+06	9.10749e+06
Com_1583_pos	Isozedoarondiol	异蓬莪二醇	P	C15H24O3	252.173	275.161	2.98012	[M+Na]+	1.422	0.52	2	C18	Lipids and lipid-like molecules	脂质和类脂分子	Prenol lipids	异戊烯醇脂	Sesquiterpenoids	倍半萜类	"116425-34-4"	-	-	-	-	-	-	-	-	-	-	-	-	-	PQJFQDGWDQGKMS-UHFFFAOYSA-N	2.06491	1.04608	0.00775168	0.854167	1.44724	up	1.25406e+07	3.35849e+07	2.74421e+07	5.79572e+06	9.16999e+06	1.22423e+07	2.32536e+07	1.98614e+07	1.81399e+07	1.85641e+07
Com_5281_pos	Asiaticoside B	积雪草苷B	P	C48H78O20	974.509	997.5	2.33672	[M+Na]+	5.814	0.52	1	C18	Lipids and lipid-like molecules	脂质和类脂分子	Prenol lipids	异戊烯醇脂	Terpene glycosides	萜烯糖苷	"125265-68-1"	HMDB0029892	Lipids and lipid-like molecules	Prenol lipids	Terpene glycosides	-	-	-	-	-	-	-	74962739	CC1OC(OC2C(O)C(O)C(OCC3OC(OC(=O)C45CCC(C)(C)CC4C4=CCC6C7(C)CC(O)C(O)C(C)(CO)C7C(O)CC6(C)C4(C)CC5)C(O)C(O)C3O)OC2CO)C(O)C(O)C1O	NNWMHSNRRWMMBI-UHFFFAOYSA-N	0.586924	-0.768755	0.00778298	0.805556	1.4814	down	2.16566e+07	4.01321e+07	1.36556e+07	3.97733e+07	1.34201e+07	1.84507e+07	4.69661e+07	1.79373e+07	1.38419e+07	1.36261e+07
Com_1525_pos	Octadecanamine	十八胺	P	C18H39N	269.308	270.315	0.72392	[M+H]+	8.755	0.79	1	C18	Organic nitrogen compounds	有机氮化合物	Organonitrogen compounds	有机氮化合物	Amines	胺类	"124-30-1"	HMDB0029586	Organic nitrogen compounds	Organonitrogen compounds	Amines	-	-	-	-	-	-	-	15793	CCCCCCCCCCCCCCCCCCN	REYJJPSVUYRZGE-UHFFFAOYSA-N	0.4329	-1.2079	0.00803579	0.8125	1.39875	down	1.47734e+06	9.80733e+06	3.82676e+06	1.9158e+07	1.45924e+07	7.90443e+06	1.7169e+06	1.97075e+06	6.02124e+06	3.85576e+06
Com_8048_pos	9-Demethylprotoemetinol	9-去甲基原依米丁醇	P	C18H27NO3	305.199	306.206	0.76567	[M+H]+	7.066	-	3	C18	Organoheterocyclic compounds	有机杂环化合物	Quinolizidines	喹啉西啶类	-	-	-	-	-	-	-	-	-	-	-	-	-	-	-	CCC1CN2CCC3=CC(=C(C=C3C2CC1CCO)OC)O	BQKULDKJGYXIKE-XEZPLFJOSA-N	2.53084	1.33962	0.0081112	0.791667	1.49505	up	1.74384e+07	3.38912e+07	1.69872e+07	1.41949e+07	2.72985e+07	2.05156e+07	1.81322e+07	7.13078e+07	1.10295e+08	5.4189e+07
Com_2883_pos	AFLATOXIN G1	黄曲霉毒素G1	P	C17H12O7	328.058	351.05	8.51414	[M+Na]+	1.169	0.54	2	C18	Phenylpropanoids and polyketides	苯丙素类和聚酮类	Coumarins and derivatives	香豆素及其衍生物	Furanocoumarins	呋喃香豆素类	"1165-39-5"	HMDB0030479	Phenylpropanoids and polyketides	Coumarins and derivatives	Furanocoumarins	Aflatoxin G1	C16755	map00254;map01100;map01110	-	-	-	-	14421	COC1=C2C3=C(C(=O)OCC3)C(=O)OC2=C4C5C=COC5OC4=C1	XWIYFDMXXLINPU-UHFFFAOYSA-N	2.03595	1.0257	0.008147	0.784722	1.16253	up	2.29581e+06	2.32915e+06	898396	880058	991647	1.90293e+06	1.41343e+06	1.63352e+06	5.17738e+06	1.26737e+06
Com_3793_pos	N-[2-(3,4-dimethoxyphenyl)ethyl]-2-oxo-8-prop-2-enylchromene-3-carboxamide	N-[2-(3,4-二甲氧基苯基)乙基]-2-氧代-8-丙-2-烯基苯并吡喃-3-甲酰胺	P	C23H23NO5	393.158	376.154	0.13538	[M+H-H2O]+	5.028	-	3	C18	Phenylpropanoids and polyketides	苯丙素类和聚酮类	Coumarins and derivatives	香豆素及其衍生物	-	-	"873577-93-6"	-	-	-	-	-	-	-	-	-	-	-	7470762	COC1=C(C=C(C=C1)CCNC(=O)C2=CC3=C(C(=CC=C3)CC=C)OC2=O)OC	MDZIAWQCHYAAKF-UHFFFAOYSA-N	2.86228	1.51717	0.00814878	0.777778	1.2648	up	1.60102e+07	1.44944e+06	5.89363e+06	2.39425e+06	2.1858e+06	7.7168e+06	1.62415e+06	8.99751e+06	1.27862e+07	8.09162e+06
Com_226_pos	N-Acetylproline	N-乙酰脯氨酸	P	C7H11NO3	157.074	158.081	1.5691	[M+H]+	4.978	0.92	1	C18	Organic acids and derivatives	有机酸及其衍生物	Carboxylic acids and derivatives	羧酸及其衍生物	Amino acids, peptides, and analogues	氨基酸、肽和类似物	"68-95-1"	HMDB0094701	Organic acids and derivatives	Carboxylic acids and derivatives	Amino acids, peptides, and analogues	-	-	-	-	-	-	-	66141	[H][C@]1(CCCN1C(C)=O)C(O)=O	GNMSLDIYJOSUSW-LURJTMIESA-N	2.43551	1.28422	0.00816848	0.791667	1.51195	up	5.90031e+07	1.58616e+08	2.8848e+07	1.11698e+07	2.23905e+07	2.89304e+07	8.53241e+07	1.94522e+07	3.37298e+07	2.56242e+07
Com_10427_pos	2alpha,3alpha,19alpha-Trihydroxy-28-norurs-12-ene	-	P	C29H48O3	444.36	445.368	1.53826	[M+H]+	7.874	0.71	2	C18	Lipids and lipid-like molecules	脂质和类脂分子	Prenol lipids	异戊烯醇脂	Triterpenoids	三萜类	-	-	-	-	-	-	-	-	-	-	-	-	-	CC1CCC2CCC3(C(=CCC4C3(CCC5C4(CC(C(C5(C)C)O)O)C)C)C2C1(C)O)C	JCCNBMSYOQTOON-AKQPWPHHSA-N	0.434336	-1.20312	0.00824659	0.819444	1.5813	down	2.28379e+07	1.22753e+08	3.14477e+06	4.24927e+06	4.52229e+06	4.08027e+07	5.65201e+07	1.50034e+07	4.18651e+07	5.70552e+07
Com_5974_pos	(+/-)-3-[(2-methyl-3-furyl)thio]-2-butanone	3-[(2-甲基-3-呋喃)硫基]-2-丁酮	P	C9H12O2S	184.056	185.064	3.79415	[M+H]+	2.197	-	3	C18	Organosulfur compounds	有机硫化合物	Thioethers	硫醚类	Aryl thioethers	芳基硫醚	"61295-44-1"	HMDB0032401	Organosulfur compounds	Thioethers	Aryl thioethers	-	-	-	-	-	-	-	12980878	CC(SC1=C(C)OC=C1)C(C)=O	AOEYNSLUBHRZPA-UHFFFAOYSA-N	6.82353	2.77052	0.0082575	0.854167	1.50485	up	2.42745e+07	4.94725e+07	6.40902e+06	674961	4.1657e+06	8.77677e+06	2.20228e+07	1.0248e+07	6.1556e+06	108282
Com_9696_pos	N-Linoleoyl Threonine	N-亚油酰苏氨酸	P	C22H39NO4	381.288	382.295	0.6197	[M+H]+	7.056	-	3	C18	-	-	-	-	-	-	"-"	HMDB0241985	-	-	-	-	-	-	-	-	-	-	-	CCCCCC=CCC=CCCCCCCCC(=O)NC(C(C)O)C(O)=O	CPBVVRAHTOLIDV-UHFFFAOYSA-N	0.526758	-0.924788	0.00829806	0.8125	1.38406	down	5.66327e+06	2.05089e+07	9.25001e+06	2.04951e+06	5.73667e+06	9.13496e+06	8.23986e+06	3.53798e+06	4.80354e+06	3.89328e+06
Com_2884_pos	Bergenin	岩白菜素	P	C14H16O9	328.079	351.069	0.06016	[M+Na]+	1.363	0.56	2	C18	Benzenoids	苯类化合物	Benzene and substituted derivatives	苯及其取代衍生物	Benzoic acids and derivatives	苯甲酸及其衍生物	"477-90-7"	HMDB0249087	Benzenoids	Benzene and substituted derivatives	Benzoic acids and derivatives	-	C09919	-	-	-	-	-	2356	COC1=C(O)C=C2C(=O)OC3C(O)C(O)C(CO)OC3C2=C1O	YWJXCIXBAKGUKZ-UHFFFAOYSA-N	2.1553	1.10789	0.00834351	0.805556	1.40626	up	1.05111e+08	3.0326e+08	5.18519e+07	2.91816e+07	6.26855e+07	9.22428e+07	2.8434e+07	6.76867e+07	1.12031e+08	8.92109e+07
Com_10272_pos	Asp-Leu-Val-Ser	天冬氨酸-亮氨酸-缬氨酸-丝氨酸	P	C18H32N4O8	432.222	433.23	1.16419	[M+H]+	5.315	0.65	2	C18	Organic acids and derivatives	有机酸及其衍生物	Carboxylic acids and derivatives	羧酸及其衍生物	Amino acids, peptides, and analogues	氨基酸、肽和类似物	-	-	-	-	-	-	-	-	-	-	-	-	-	CC(C)CC(C(=O)NC(C(C)C)C(=O)NC(CO)C(=O)O)NC(=O)C(CC(=O)O)N	CZECQDPEMSVPDH-MNXVOIDGSA-N	4.74448	2.24625	0.00835981	0.798611	1.31993	up	1.57389e+07	1.16638e+08	5.6774e+06	9.95285e+06	4.32064e+06	7.82027e+07	1.08372e+07	3.10431e+07	1.54332e+08	1.05868e+08
Com_7231_pos	Diaportinol	-	P	C13H14O6	266.079	267.087	1.93561	[M+H]+	4.7	0.55	2	C18	Phenylpropanoids and polyketides	苯丙素类和聚酮类	Isocoumarins and derivatives	异香豆素及其衍生物	-	-	-	-	-	-	-	-	-	-	-	-	-	-	-	COC1=CC(=C2C(=C1)C=C(OC2=O)CC(CO)O)O	BINZCYYNWOVDRD-MRVPVSSYSA-N	6.17251	2.62586	0.00837079	0.8125	1.28384	up	5.60734e+06	1.29317e+07	1.20644e+06	57468.3	345088	3.48556e+06	3.83801e+06	1.96764e+06	1.77115e+06	55040
Com_6248_pos	N(6)-glycyl-L-lysine	N(6)-甘氨酰-L-赖氨酸	P	C8H17N3O3	203.127	204.135	1.49765	[M+H]+	1.296	0.64	2	C18	Organic acids and derivatives	有机酸及其衍生物	Carboxylic acids and derivatives	羧酸及其衍生物	Amino acids, peptides, and analogues	氨基酸、肽和类似物	-	-	-	-	-	-	-	-	-	-	-	-	-	C(CCNC(=O)CN)CC(C(=O)O)N	YOYBPHLYMUAKGZ-LURJTMIESA-N	6.81635	2.769	0.00838001	0.777778	1.38165	up	2.33319e+07	6.04999e+07	1.42884e+06	1.21846e+06	447243	2.48778e+07	5.21883e+07	1.29212e+07	3.03859e+07	3.71539e+07
Com_8273_pos	Pitrazepin	-	P	C19H19N5	317.164	318.173	6.55625	[M+H]+	6.7	-	3	C18	Organoheterocyclic compounds	有机杂环化合物	Diazinanes	二嗪烷类	Piperazines	哌嗪类	-	-	-	-	-	-	C13794	-	-	-	-	-	-	C1CN(CCN1)C2=NN=C3N2C4=CC=CC=C4CC5=CC=CC=C53	GXFWOMYQHNODFA-UHFFFAOYSA-N	0.323174	-1.62962	0.00843489	0.819444	1.44679	down	4.0158e+06	7.0674e+07	4.82988e+06	1.58947e+06	113629	1.35713e+07	1.35465e+07	4.51745e+06	8.38447e+06	1.7961e+07
Com_5240_pos	Niga-ichigoside F1	苦莓苷F1	P	C36H58O11	666.398	689.389	2.1641	[M+Na]+	6.473	-	3	C18	Lipids and lipid-like molecules	脂质和类脂分子	Prenol lipids	异戊烯醇脂	Terpene glycosides	萜烯糖苷	"95262-48-9"	HMDB0035691	Lipids and lipid-like molecules	Prenol lipids	Terpene glycosides	-	-	-	-	-	-	-	14055729	CC1CCC2(CCC3(C)C(=CCC4C5(C)CC(O)C(O)C(C)(CO)C5CCC34C)C2C1(C)O)C(=O)OC1OC(CO)C(O)C(O)C1O	WKKBYJLXSKPKSC-UHFFFAOYSA-N	0.361493	-1.46796	0.00844196	0.895833	1.50973	down	4.16222e+06	1.91275e+07	2.14583e+06	3.5307e+06	966547	1.14878e+07	1.136e+07	3.00248e+06	2.8048e+06	1.03842e+07
Com_9438_pos	Neoenactin M1	-	P	C19H36N2O5	372.262	373.269	1.87806	[M+H]+	5.955	-	3	C18	Organic acids and derivatives	有机酸及其衍生物	Carboxylic acids and derivatives	羧酸及其衍生物	Amino acids, peptides, and analogues	氨基酸、肽和类似物	-	-	-	-	-	-	-	-	-	-	-	-	-	CC(C)CCCC(=O)CCCCCCC(=O)CCN(C(=O)C(CO)N)O	ILLOYMPJYAVZKU-SFHVURJKSA-N	0.314119	-1.67062	0.00849309	0.819444	1.38523	down	374287	8.27855e+06	301736	1.11131e+06	281827	1.12359e+07	2.82263e+07	1.98731e+06	1.76018e+07	2.13488e+07
Com_9268_pos	Glycyllysylarginine	甘氨酰精氨酸	P	C14H29N7O4	359.228	360.233	6.38617	[M+H]+	5.533	-	3	C18	Organic acids and derivatives	有机酸及其衍生物	Carboxylic acids and derivatives	羧酸及其衍生物	Amino acids, peptides, and analogues	氨基酸、肽和类似物	"-"	HMDB0252886	Organic acids and derivatives	Carboxylic acids and derivatives	Amino acids, peptides, and analogues	-	-	-	-	-	-	-	20025482	NCCCCC(NC(=O)CN)C(=O)NC(CCCN=C(N)N)C(O)=O	CLNSYANKYVMZNM-UHFFFAOYSA-N	8.95193	3.1622	0.00849351	0.798611	1.41751	up	6.32593e+06	2.25668e+07	757384	196825	1.19328e+06	2.80623e+07	2.46135e+06	9.10187e+06	3.83089e+07	3.22062e+07
Com_10247_pos	hexadecanedioic acid mono-L-carnitine ester	-	P	C23H43NO6	429.309	430.317	0.73842	[M+H]+	6.489	0.59	2	C18	Lipids and lipid-like molecules	脂质和类脂分子	Fatty Acyls	脂肪酰类	Fatty acid esters	脂肪酸酯	-	HMDB0000712	Lipids and lipid-like molecules	Fatty Acyls	Fatty acid esters	-	-	-	LMFA07070007	Fatty Acyls [FA]	Fatty esters [FA07]	Fatty acyl carnitines [FA0707]	-	C[N+](C)(C)CC(CC(=O)[O-])OC(=O)CCCCCCCCCCCCCCC(=O)O	UNHCPLSWMNPZTD-HXUWFJFHSA-N	0.232938	-2.10198	0.00855841	0.833333	1.53134	down	4.15134e+06	3.91923e+07	905851	50567.7	1.12355e+06	1.56762e+07	1.81674e+07	1.12582e+07	4.15901e+06	1.51329e+07
Com_9960_pos	Ancistrotanzanine A	-	P	C25H27NO4	405.194	406.204	5.77107	[M+H]+	6.17	-	3	C18	Organoheterocyclic compounds	有机杂环化合物	Isoquinolines and derivatives	异喹啉及其衍生物	Naphthylisoquinolines	萘基异喹啉	-	-	-	-	-	-	-	-	-	-	-	-	-	CC1CC2=C(C(=CC(=C2C(=N1)C)OC)OC)C3=C(C4=C(C=CC=C4OC)C=C3C)O	QGIHYQPVZRSTNP-AWEZNQCLSA-N	0.721925	-0.47008	0.00871224	0.784722	1.36689	down	3.94288e+06	2.73234e+06	5.92021e+06	5.6934e+06	4.87891e+06	2.45629e+06	7.38751e+06	3.65326e+06	5.1667e+06	4.17564e+06
Com_11162_pos	4',5-Dihydroxy-7-methoxyisoflavone 3'-O-(3''-E-cinnamoylglucoside)	4',5-二羟基-7-甲氧基异黄酮 3'-O-(3''-E-肉桂酰葡萄糖苷)	P	C31H28O12	592.158	593.164	2.24469	[M+H]+	5.74	0.60	2	C18	Phenylpropanoids and polyketides	苯丙素类和聚酮类	Isoflavonoids	异黄酮类	Isoflavonoid O-glycosides	异黄酮O-糖苷	-	-	-	-	-	-	-	-	-	-	-	-	-	COC1=CC(=C2C(=C1)OC=C(C2=O)C3=CC(=C(C=C3)O)OC4C(C(C(C(O4)CO)O)OC(=O)C=CC5=CC=CC=C5)O)O	NZDCPGVUPNQJKH-TXCIDEBLSA-N	2.33825	1.22543	0.00876193	0.8125	1.24199	up	819489	2.80916e+06	607803	2.07607e+06	640912	1.22251e+06	1.29486e+06	786951	1.38818e+06	1.48918e+06
Com_6686_pos	4-[(2,4-Dihydroxy-3,3-dimethylbutanoyl)amino]butanoic acid	4-[(2,4-二羟基-3,3-二甲基丁酰基)氨基]丁酸	P	C10H19NO5	233.126	234.134	0.9666	[M+H]+	5.361	-	3	C18	Organic acids and derivatives	有机酸及其衍生物	Carboxylic acids and derivatives	羧酸及其衍生物	Amino acids, peptides, and analogues	氨基酸、肽和类似物	"-"	HMDB0246316	Organic acids and derivatives	Carboxylic acids and derivatives	Amino acids, peptides, and analogues	-	-	-	-	-	-	-	2527	CC(C)(CO)C(O)C(=O)NCCCC(O)=O	SBBDHANTMHIRGW-UHFFFAOYSA-N	3.27669	1.71224	0.0088195	0.819444	1.40882	up	5.19582e+06	5.16813e+07	5.6732e+06	1.22544e+06	8.6271e+06	2.09355e+07	3.39606e+07	4.93867e+06	2.18716e+07	1.84832e+07
Com_5243_pos	Gambogoic acid B	藤黄酸B	P	C40H50O9	674.345	697.336	1.84353	[M+Na]+	6.553	-	3	C18	Organoheterocyclic compounds	有机杂环化合物	Benzopyrans	苯并吡喃类	1-benzopyrans	1-苯并吡喃	"887923-50-4"	-	-	-	-	-	-	-	-	-	-	-	101377135	CCO[C@H]1[C@@H]2C[C@@H]3[C@]4([C@H]1C(=O)C5=C(O4)C(=C6C(=C5O)C=C[C@@](O6)(C)CCC=C(C)C)CC=C(C)C)[C@](C2=O)(OC3(C)C)C/C=C(/C)\C(=O)O	WMAGOAMNTBBBCL-MXHSWORTSA-N	0.0109434	-6.5138	0.0088226	0.826389	1.55314	down	2.31558e+06	8.42432e+06	226051	106892	693517	3.04595e+06	1.5842e+06	5.4692e+06	1.66841e+06	8.11779e+06
Com_5090_pos	Crustecdysone	20-羟基蜕皮甾酮	P	C27H44O7	480.309	503.296	4.05907	[M+Na]+	5.399	-	3	C18	Lipids and lipid-like molecules	脂质和类脂分子	Steroids and steroid derivatives	类固醇和类固醇衍生物	Bile acids, alcohols and derivatives	胆汁酸、醇及其衍生物	"5289-74-7"	HMDB0030180	Lipids and lipid-like molecules	Steroids and steroid derivatives	Bile acids, alcohols and derivatives	-	C02633	map00981	LMST01010209	Sterol Lipids [ST]	Sterols [ST01]	Cholesterol and derivatives [ST0101]	5459840	[H][C@@]1(CC[C@@]2(O)C3=CC(=O)[C@]4([H])C[C@@H](O)[C@@H](O)C[C@]4(C)[C@@]3([H])CC[C@]12C)[C@@](C)(O)[C@H](O)CCC(C)(C)O	NKDFYOWSKOHCCO-YPVLXUMRSA-N	0.268479	-1.89712	0.00885523	0.798611	1.01022	down	3.36122e+06	9.65413e+06	3.11076e+06	1.52974e+06	4.08162e+06	4.25786e+06	676185	2.69257e+06	6.48285e+06	4.68474e+06
Com_4854_pos	Gomisin S	戈米辛S	P	C23H30O7	418.199	441.191	5.28036	[M+Na]+	5.116	-	3	C18	Phenylpropanoids and polyketides	苯丙素类和聚酮类	Tannins	单宁	Hydrolyzable tannins	水解单宁	"119239-49-5"	-	-	-	-	-	-	-	-	-	-	-	14213995	C[C@H]1CC2=CC(=C(C(=C2C3=C(C(=C(C=C3[C@H]([C@H]1C)O)OC)OC)OC)OC)OC)O	FNANNZAGLCKFOL-ZKTNFTSUSA-N	0.417565	-1.25993	0.00886474	0.791667	1.41659	down	3.72594e+06	2.5814e+07	3.07667e+06	814928	655057	8.16664e+06	2.38528e+07	3.30402e+06	3.59562e+06	2.3513e+06
Com_9756_pos	Uncarine c	-	P	C21H24N2O4	368.174	386.211	8.32111	[M+NH4]+	5.724	-	3	C18	Organoheterocyclic compounds	有机杂环化合物	Indolizidines	吲哚里西啶	-	-	-	-	-	-	-	-	C17595	-	-	-	-	-	-	O=C(OC)C1=COC(C)C2CN3CCC4(C(O)=NC=5C=CC=CC54)C3CC12	JMIAZDVHNCCPDM-UHFFFAOYSA-N	3.50055	1.80758	0.0088912	0.833333	1.38032	up	1.62453e+07	8.79731e+07	8.64325e+06	9.83195e+06	2.97273e+06	5.5332e+07	5.84945e+07	1.53707e+07	6.66126e+07	2.78596e+07
Com_10429_pos	Asn-Leu-Leu-Ser	天冬酰胺亮氨酸亮氨酸丝氨酸	P	C19H35N5O7	445.254	446.261	0.8962	[M+H]+	5.375	0.67	2	C18	Organic acids and derivatives	有机酸及其衍生物	Carboxylic acids and derivatives	羧酸及其衍生物	Amino acids, peptides, and analogues	氨基酸、肽和类似物	-	-	-	-	-	-	-	-	-	-	-	-	-	CC(C)CC(C(=O)NC(CO)C(=O)O)NC(=O)C(CC(C)C)NC(=O)C(CC(=O)N)N	LWXJVHTUEDHDLG-XUXIUFHCSA-N	4.90511	2.29429	0.00892067	0.805556	1.43363	up	5.07693e+07	1.83666e+08	2.2457e+07	1.17532e+07	1.38274e+07	7.68459e+07	2.49964e+07	8.59239e+07	4.99529e+08	3.15693e+08
Com_6898_pos	Securitinine	-	P	C14H17NO3	247.121	248.129	1.74806	[M+H]+	5.686	0.61	2	C18	Organoheterocyclic compounds	有机杂环化合物	Indolizidines	吲哚里西啶	-	-	-	-	-	-	-	-	-	-	-	-	-	-	-	COC1CCN2C(C1)C34CC2C=CC3=CC(=O)O4	YKLWRYOORWTCQQ-UHXUPSOCSA-N	0.493991	-1.01744	0.0089447	0.791667	1.4189	down	2.10477e+06	2.23187e+07	1.2518e+06	1.97643e+06	635666	4.27346e+06	9.26736e+06	5.03627e+06	535055	2.14808e+06
Com_7417_pos	N-(1-Deoxy-1-fructosyl)proline	-	P	C11H19NO7	277.116	278.122	4.19579	[M+H]+	5.281	-	3	C18	Organic acids and derivatives	有机酸及其衍生物	Carboxylic acids and derivatives	羧酸及其衍生物	Amino acids, peptides, and analogues	氨基酸、肽和类似物	"29118-61-4"	HMDB0038493	Organic acids and derivatives	Carboxylic acids and derivatives	Amino acids, peptides, and analogues	-	-	-	-	-	-	-	131752381	OC[C@H]1OC(O)(CN2CCCC2C(O)=O)[C@@H](O)[C@@H]1O	GSFRYAKUDPPHHG-MKSMHYHASA-N	2.78674	1.47858	0.00912018	0.826389	1.43877	up	7.846e+06	2.73622e+07	3.66641e+06	2.95309e+06	1.66185e+06	1.04257e+07	8.77633e+06	7.89755e+06	2.64491e+07	1.83611e+07
Com_4544_pos	[3-(2-methoxyphenoxy)-2-methyl-4-oxochromen-7-yl]N,N-diethylcarbamate	3-（2-甲氧基苯氧基）-2-甲基-4-氧代-4H-色烯-7-基N，N-二乙基氨基甲酸酯	P	C22H23NO6	397.153	398.162	4.43421	[M+H]+	6.099	-	3	C18	Organoheterocyclic compounds	有机杂环化合物	Benzopyrans	苯并吡喃类	1-benzopyrans	1-苯并吡喃	"845653-99-8"	-	-	-	-	-	-	-	-	-	-	-	2012817	CCN(CC)C(=O)OC1=CC2=C(C=C1)C(=O)C(=C(O2)C)OC3=CC=CC=C3OC	OURCZASWIHGLNM-UHFFFAOYSA-N	0.550901	-0.860135	0.00913661	0.791667	1.21485	down	6.90516e+06	9.58542e+06	1.67071e+06	1.772e+06	2.46267e+06	3.78442e+06	3.81889e+06	2.37016e+06	2.11815e+06	4.22575e+06
Com_5137_pos	Comanthoside A	6,4'-甲基化野黄芩素-7-O-葡萄糖醛酸	P	C24H24O12	504.127	527.117	2.88994	[M+Na]+	1.378	0.66	2	C18	Phenylpropanoids and polyketides	苯丙素类和聚酮类	Flavonoids	黄酮类化合物	Flavonoid glycosides	黄酮糖苷	"70938-59-9"	-	-	-	-	-	-	-	-	-	-	-	146075491	COC1=CC=C(C=C1)C2=CC(=O)C3=C(C(=C(C=C3O2)O[C@H]4[C@@H]([C@H]([C@@H]([C@H](O4)C(=O)OC)O)O)O)OC)O	BWUMQHHQRFRBKZ-MJRVOHGCSA-N	2.90256	1.53733	0.0091894	0.819444	1.25583	up	9.84868e+06	1.33127e+07	3.46479e+06	1.52606e+06	2.2137e+06	1.98807e+07	2.30124e+07	1.32926e+07	1.28646e+07	7.9851e+06
Com_9769_pos	Alstovine	-	P	C21H26N2O5	386.184	387.188	8.31302	[M+H]+	5.057	-	3	C18	Alkaloids and derivatives	生物碱及其衍生物	Strychnos alkaloids	马钱子碱	-	-	-	-	-	-	-	-	-	-	-	-	-	-	-	CC(C1(CN2CCC34C2CC1C(=C3NC5=C4C=CC(=C5)OC)C(=O)OC)O)O	NFIFPWIZYHMYPQ-YVPYWHSZSA-N	2.95701	1.56414	0.00925847	0.805556	1.28616	up	2.29715e+07	6.75639e+07	1.04796e+07	5.27056e+06	5.55176e+06	3.71135e+07	5.52014e+07	2.87146e+07	8.84855e+07	4.40501e+07
Com_9204_pos	N-Myristoyl Glutamine	N-肉豆蔻酰谷氨酰胺	P	C19H36N2O4	356.268	357.275	0.55132	[M+H]+	6.141	-	3	C18	Organic acids and derivatives	有机酸及其衍生物	Carboxylic acids and derivatives	羧酸及其衍生物	Amino acids, peptides, and analogues	氨基酸、肽和类似物	"-"	HMDB0242050	Organic acids and derivatives	Carboxylic acids and derivatives	Amino acids, peptides, and analogues	-	-	-	LMFA08020219	Fatty Acyls [FA]	Fatty amides [FA08]	N-acyl amino acids [FA0805]	18318649	CCCCCCCCCCCCCC(=O)NC(CCC(N)=O)C(O)=O	GQCSFCKGCIEEJN-UHFFFAOYSA-N	0.36668	-1.44741	0.00926115	0.8125	1.48835	down	76306	6.13112e+06	361234	314194	4.21391e+06	9.02808e+06	1.54795e+07	1.17406e+06	1.12367e+07	1.55724e+07
Com_921_pos	7-hydroxy-2-oxo-2H-chromene-3-carbothioamide	7 - 羟基 - 2 - 氧代 - 2H - 色烯 - 3 - 硫代甲酰胺	P	C10H7NO3S	221.015	222.02	8.57042	[M+H]+	1.275	-	3	C18	Phenylpropanoids and polyketides	苯丙素类和聚酮类	Coumarins and derivatives	香豆素及其衍生物	Hydroxycoumarins	羟基香豆素	"69015-66-3"	-	-	-	-	-	-	-	-	-	-	-	135502886	C1=CC2=C(C=C1O)OC(=O)C(=C2)C(=S)N	QRYYSXMCHMIEIJ-UHFFFAOYSA-N	3.69195	1.88438	0.00929225	0.819444	1.44188	up	3.2706e+07	1.38328e+08	7.19522e+06	1.84895e+06	2.66729e+06	2.78929e+07	2.3445e+07	1.86392e+07	2.62831e+07	1.71839e+07
Com_2417_pos	Histidylarginine	组氨酰-精氨酸	P	C12H21N7O3	311.171	312.178	0.06427	[M+H]+	1.675	0.58	1	C18	Organic acids and derivatives	有机酸及其衍生物	Carboxylic acids and derivatives	羧酸及其衍生物	Amino acids, peptides, and analogues	氨基酸、肽和类似物	"77369-21-2"	HMDB0028879	Organic acids and derivatives	Carboxylic acids and derivatives	Amino acids, peptides, and analogues	-	-	-	-	-	-	-	7408563	C1=C(NC=N1)C[C@@H](C(=O)N[C@@H](CCCN=C(N)N)C(=O)O)N	NIKBMHGRNAPJFW-IUCAKERBSA-N	6.35552	2.66801	0.00936224	0.770833	1.3395	up	1.49746e+06	1.14162e+07	484069	613034	337202	1.09736e+07	4.22765e+06	4.10906e+06	2.46e+07	2.35504e+07
Com_210_pos	Iminodiacetic acid	亚氨基二乙酸	P	C4H7NO4	133.038	156.027	1.15331	[M+Na]+	1.498	0.62	1	C18	Organic acids and derivatives	有机酸及其衍生物	Carboxylic acids and derivatives	羧酸及其衍生物	Amino acids, peptides, and analogues	氨基酸、肽和类似物	"142-73-4"	HMDB0011753	Organic acids and derivatives	Carboxylic acids and derivatives	Amino acids, peptides, and analogues	-	C19911	-	-	-	-	-	8897	OC(=O)CNCC(O)=O	NBZBKCUXIYYUSX-UHFFFAOYSA-N	0.478767	-1.06261	0.00937615	0.805556	1.23306	down	623960	7.15589e+06	7.94665e+06	2.5383e+07	8.22692e+06	7.93978e+06	1.155e+06	9.04963e+06	1.78316e+07	1.95279e+07
Com_7420_pos	Grandisine C	-	P	C16H23NO3	277.168	278.175	0.11901	[M+H]+	7.07	0.66	2	C18	Organoheterocyclic compounds	有机杂环化合物	Indolizidines	吲哚里西啶	-	-	-	-	-	-	-	-	-	-	-	-	-	-	-	CC1CC(CC2=C1C(=O)C3C4CCCN4CCC3O2)O	WNDBXOYUMYCREE-NAYUARGSSA-N	2.61241	1.38538	0.00941724	0.784722	1.43345	up	4.64411e+06	1.185e+07	4.49095e+06	5.01581e+06	1.24052e+07	9.14011e+06	9.21938e+06	2.82052e+07	4.48299e+07	2.19036e+07
Com_8489_pos	N-Lauroyl Glutamic acid	N-月桂酰谷氨酸	P	C17H31NO5	329.22	330.228	1.16548	[M+H]+	5.819	0.51	2	C18	Organic acids and derivatives	有机酸及其衍生物	Carboxylic acids and derivatives	羧酸及其衍生物	Amino acids, peptides, and analogues	氨基酸、肽和类似物	"-"	HMDB0242032	Organic acids and derivatives	Carboxylic acids and derivatives	Amino acids, peptides, and analogues	-	-	-	-	-	-	-	351563	CCCCCCCCCCCC(=O)NC(CCC(O)=O)C(O)=O	AVBJHQDHVYGQLS-UHFFFAOYSA-N	0.456838	-1.13024	0.00944123	0.805556	1.43252	down	7.29441e+07	2.01019e+08	3.20937e+07	4.25915e+07	2.38924e+07	6.40344e+07	1.76923e+08	6.55174e+07	1.29366e+08	1.06747e+08
Com_6795_pos	(+)-7alpha,8alpha-Epoxyblumenol B	-	P	C13H20O4	240.136	241.144	1.29168	[M+H]+	5.816	0.72	2	C18	Organic oxygen compounds	有机氧化合物	Organooxygen compounds	有机氧化合物	Carbonyl compounds	羰基化合物	-	-	-	-	-	-	-	-	-	-	-	-	-	CC1=CC(=O)CC(C1(C2C(O2)C(C)O)O)(C)C	KHIXUQRXQIFBLI-BQUSMCMVSA-N	0.543541	-0.87954	0.00945944	0.826389	1.40375	down	1.41729e+07	3.99645e+07	9.21408e+06	3.40772e+06	6.80942e+06	1.76213e+07	5.34762e+07	1.42111e+07	2.11736e+07	1.65919e+07
Com_10043_pos	Isobrucine N-oxide	-	P	C23H26N2O5	410.184	411.192	1.96634	[M+H]+	5.685	0.89	2	C18	Alkaloids and derivatives	生物碱及其衍生物	Strychnos alkaloids	马钱子碱	-	-	-	-	-	-	-	-	-	-	-	-	-	-	-	COC1=C(C=C2C(=C1)C34CC[N+]5(C3CC(C(=CCO)C5)C6=CCC(=O)N2C46)[O-])OC	ICEFLCNOUJCINW-BTIZJQTCSA-N	0.490747	-1.02695	0.00946427	0.805556	1.37704	down	1.27089e+08	1.26564e+09	5.02097e+07	8.8787e+07	3.74574e+07	2.89298e+08	6.09707e+08	3.39504e+08	2.14651e+08	5.26041e+07
Com_145_pos	4-guanidinobutanoate	4-胍基丁酸	P	C5H11N3O2	145.085	146.092	0.41991	[M+H]+	1.568	0.82	1	C18	Organic acids and derivatives	有机酸及其衍生物	Carboxylic acids and derivatives	羧酸及其衍生物	Amino acids, peptides, and analogues	氨基酸、肽和类似物	"463-00-3"	HMDB0003464	Organic acids and derivatives	Carboxylic acids and derivatives	Amino acids, peptides, and analogues	4-Guanidinobutanoate; 4-Guanidinobutyric acid	C01035	map00330;map01100	-	-	-	-	500	NC(=N)NCCCC(O)=O	TUHVEAJXIMEOSA-UHFFFAOYSA-N	2.38363	1.25316	0.00947007	0.826389	1.3336	up	4.98313e+07	2.32216e+08	2.07479e+07	5.18678e+06	1.50771e+07	2.65893e+07	1.02569e+08	4.39393e+07	5.37779e+07	2.67467e+07
Com_6432_pos	Bisnorbiotin	-	P	C8H12N2O3S	216.057	217.062	9.79972	[M+H]+	1.29	0.56	2	C18	Organic acids and derivatives	有机酸及其衍生物	Carboxylic acids and derivatives	羧酸及其衍生物	Amino acids, peptides, and analogues	氨基酸、肽和类似物	"16968-98-2"	HMDB0004821	Organic acids and derivatives	Carboxylic acids and derivatives	Amino acids, peptides, and analogues	Bisnorbiotin	C20384	map00780	-	-	-	-	86492	[H][C@]12CS[C@@H](CCC(O)=O)[C@@]1([H])NC(=O)N2	QDFGCLSCEPNVQP-VPLCAKHXSA-N	6.38679	2.67509	0.00948159	0.826389	1.3647	up	6.09872e+06	7.447e+06	1.56718e+06	100049	403794	7.45851e+06	2.9235e+07	7.5088e+06	1.02961e+07	7.10685e+06
Com_1605_pos	Dyphylline	二羟丙茶碱	P	C10H14N4O4	254.102	277.09	3.40322	[M+Na]+	1.35	0.83	2	C18	Organoheterocyclic compounds	有机杂环化合物	Imidazopyrimidines	咪唑并嘧啶类	Purines and purine derivatives	嘌呤和嘌呤衍生物	-	HMDB0014789	Organoheterocyclic compounds	Imidazopyrimidines	Purines and purine derivatives	-	C07819	-	-	-	-	-	3182	CN1C2=C(C(=O)N(C1=O)C)N(C=N2)CC(CO)O	KSCFJBIXMNOVSH-UHFFFAOYSA-N	3.90544	1.96548	0.00951097	0.840278	1.37877	up	1.70091e+08	3.47034e+08	4.51479e+07	3.46588e+07	2.57087e+07	3.10736e+08	9.34969e+08	1.87982e+08	2.74097e+08	2.0241e+08
Com_10014_pos	Gymnasterone C	甘菊甾酮C	P	C28H40O2	408.303	409.314	8.57114	[M+H]+	8.065	0.66	2	C18	Lipids and lipid-like molecules	脂质和类脂分子	Steroids and steroid derivatives	类固醇和类固醇衍生物	Ergostane steroids	麦角甾烷类固醇	-	-	-	-	-	-	-	-	-	-	-	-	-	CC(C)C(C)C=CC(C)C1CC(=O)C2=C3C=CC4=CC(CCC4(C3CCC12C)C)O	XRXZKBAAJAKIMB-AXOAYYPZSA-N	0.384641	-1.37842	0.00958186	0.770833	1.41709	down	415535	2.39002e+06	361591	174391	141853	2.2118e+06	1.75136e+06	1.36287e+06	1.5097e+06	4.8572e+06
Com_9938_pos	10-Acetylmonomelittoside	-	P	C17H24O11	404.132	405.138	3.53835	[M+H]+	5.098	-	3	C18	Lipids and lipid-like molecules	脂质和类脂分子	Prenol lipids	异戊烯醇脂	Terpene glycosides	萜烯糖苷	-	-	-	-	-	-	-	-	-	-	-	-	-	CC(=O)OCC1=CC(C2(C1C(OC=C2)OC3C(C(C(C(O3)CO)O)O)O)O)O	KYTISVZGNSQNDO-PPRRCVGVSA-N	3.23564	1.69405	0.00959824	0.798611	1.07839	up	4.32724e+06	1.08289e+07	2.70002e+06	451062	1.89307e+06	3.35729e+06	1.0012e+07	2.41452e+06	1.16539e+06	630593
Com_5059_pos	Picroside IV	胡黄连苷IV	P	C24H28O12	508.158	491.15	9.41462	[M+H-H2O]+	11.836	-	3	C18	Phenylpropanoids and polyketides	苯丙素类和聚酮类	Cinnamic acids and derivatives	肉桂酸及其衍生物	Hydroxycinnamic acids and derivatives	羟基肉桂酸及其衍生物	"211567-04-3"	-	-	-	-	-	-	-	-	-	-	-	23928135	C1=CO[C@H]([C@H]2[C@@H]1[C@@H]([C@H]3[C@@]2(O3)CO)O)O[C@H]4[C@@H]([C@H]([C@@H]([C@H](O4)COC(=O)/C=C/C5=CC=C(C=C5)O)O)O)O	AKYYFSOMEOHPPO-LQQBYVAQSA-N	0.4622	-1.11341	0.00967708	0.784722	1.45388	down	199359	1.32533e+06	51710.9	241970	353227	499929	402070	690056	507976	1.19964e+06
Com_1405_pos	10,11-Dihydrocarbamazepine	10,11-二氢卡马西平	P	C15H14N2O	238.111	261.099	3.55516	[M+Na]+	5.02	0.62	1	C18	Organoheterocyclic compounds	有机杂环化合物	Benzazepines	苯并氮卓类	Dibenzazepines	二苯并氮卓类	"3564-73-6"	HMDB0244276	Organoheterocyclic compounds	Benzazepines	Dibenzazepines	-	-	-	-	-	-	-	19099	C1CC2=CC=CC=C2N(C3=CC=CC=C31)C(=O)N	PHNLCHMJDSSPDQ-UHFFFAOYSA-N	2.80333	1.48714	0.00971584	0.798611	1.41525	up	2.34551e+06	6.3378e+06	1.06107e+06	203373	336183	2.06832e+06	4.21336e+06	1.25755e+06	2.50252e+06	1.19807e+06
Com_7185_pos	4-O-(beta-L-arabinofuranosyl)-(2S,4S)-4-hydroxyproline	4-O-(β-L-阿拉伯呋喃糖基)-(2S,4S)-4-羟脯氨酸	P	C10H17NO7	263.101	264.108	0.36871	[M+H]+	1.318	-	3	C18	Organic acids and derivatives	有机酸及其衍生物	Carboxylic acids and derivatives	羧酸及其衍生物	Amino acids, peptides, and analogues	氨基酸、肽和类似物	"-"	-	-	-	-	-	C20706	-	-	-	-	-	-	[H][C@]1(CN[C@@]([H])(C1)C(O)=O)O[C@@]1([H])O[C@@]([H])(CO)[C@]([H])(O)[C@@]1([H])O	ABCIYWCIWZHVKW-BFZMHJHUSA-N	5.17685	2.37208	0.00972076	0.805556	1.27923	up	8.80994e+06	1.67475e+07	847524	134976	346587	2.92659e+06	7.9538e+06	2.1712e+06	1.71107e+06	692476
Com_10057_pos	His Gln Gln	-	P	C16H25N7O6	411.187	412.196	3.966	[M+H]+	5.687	-	3	C18	Organic acids and derivatives	有机酸及其衍生物	Carboxylic acids and derivatives	羧酸及其衍生物	Amino acids, peptides, and analogues	氨基酸、肽和类似物	-	-	-	-	-	-	-	-	-	-	-	-	-	C1=C(NC=N1)CC(C(=O)NC(CCC(=O)N)C(=O)NC(CCC(=O)N)C(=O)O)N	ZNNNYCXPCKACHX-DCAQKATOSA-N	0.482178	-1.05236	0.00976979	0.805556	1.37695	down	3.24395e+07	3.08495e+08	1.25886e+07	3.11004e+07	9.03507e+06	6.89057e+07	1.48319e+08	8.3601e+07	5.35418e+07	1.29613e+07
Com_7634_pos	Limazepine B1	-	P	C15H18N2O4	290.127	291.134	1.72071	[M+H]+	5.694	0.61	2	C18	Organoheterocyclic compounds	有机杂环化合物	Benzodiazepines	苯二氮卓类	1,4-benzodiazepines	1,4-苯二氮卓类	-	-	-	-	-	-	-	-	-	-	-	-	-	CCC1=CN2C(C1)C(NC3=C(C2=O)C=CC(=C3O)OC)O	YKBYRAOPZZWMOE-IINYFYTJSA-N	0.505279	-0.984848	0.00983395	0.8125	1.42692	down	1.31703e+07	8.29127e+07	4.93061e+06	1.01309e+07	3.00511e+06	2.61105e+07	4.78632e+07	2.3779e+07	3.36975e+07	2.28232e+07
Com_10949_pos	Polysorbate 20	吐温20	P	C26H50O10	522.34	523.35	3.79517	[M+H]+	6.089	-	3	C18	Lipids and lipid-like molecules	脂质和类脂分子	Fatty Acyls	脂肪酰类	Fatty acid esters	脂肪酸酯	"9005-64-5"	HMDB0037182	Lipids and lipid-like molecules	Fatty Acyls	Fatty acid esters	-	C11624	-	-	-	-	-	-	CCCCCCCCCCCC(=O)OCCOCC(OCCO)C1OCC(OCCO)C1OCCO	HMFKFHLTUCJZJO-UHFFFAOYSA-N	2.70332	1.43473	0.0100297	0.798611	1.32877	up	7.75405e+06	2.48789e+07	751268	2.73475e+06	1.4473e+06	1.40234e+07	2.11502e+07	5.85768e+06	1.07133e+07	1.37261e+07
Com_7313_pos	Dendrodoine	-	P	C13H12N4OS	272.073	273.082	5.81502	[M+H]+	1.274	-	3	C18	Organoheterocyclic compounds	有机杂环化合物	Indoles and derivatives	吲哚及其衍生物	Indolecarboxylic acids and derivatives	吲哚羧酸及其衍生物	"-"	HMDB0250998	Organoheterocyclic compounds	Indoles and derivatives	Indolecarboxylic acids and derivatives	-	-	-	-	-	-	-	126514	CN(C)C1=NSC(=N1)C(=O)C1=CNC2=CC=CC=C12	XXIZLPNTFMKYIO-UHFFFAOYSA-N	2.61842	1.3887	0.0100444	0.833333	1.00957	up	1.01995e+07	2.41146e+07	6.66557e+06	9.16759e+06	3.02564e+06	4.2164e+06	1.78119e+07	5.17192e+06	1.42608e+07	2.47877e+06
Com_8715_pos	Triazolam	三唑仑	P	C17H12Cl2N4	342.044	343.051	1.27027	[M+H]+	5.512	-	3	C18	Organoheterocyclic compounds	有机杂环化合物	Benzodiazepines	苯二氮卓类	1,4-benzodiazepines	1,4-苯二氮卓类	"28911-01-5"	HMDB0015034	Organoheterocyclic compounds	Benzodiazepines	1,4-benzodiazepines	-	-	-	-	-	-	-	-	ClC=1C=CC2=C(C1)C(=NCC3=NN=C(N32)C)C=4C=CC=CC4Cl	JOFWLTCLBGQGBO-UHFFFAOYSA-N	0.300885	-1.73271	0.0101113	0.826389	1.29165	down	1.53323e+06	4.67659e+06	1.25431e+06	7.25107e+06	175320	1.94193e+06	4.68415e+06	257364	3.33567e+06	2.20892e+06
Com_5221_pos	Gluten Exorphin C	麸质外啡肽C	P	C29H45N5O8	591.327	614.316	0.36323	[M+Na]+	5.365	-	3	C18	Organic acids and derivatives	有机酸及其衍生物	Carboxylic acids and derivatives	羧酸及其衍生物	Amino acids, peptides, and analogues	氨基酸、肽和类似物	"142479-62-7"	-	-	-	-	-	-	-	-	-	-	-	25221466	CCC(C)C(C(=O)NC(CO)C(=O)NC(CC(C)C)C(=O)O)NC(=O)C1CCCN1C(=O)C(CC2=CC=C(C=C2)O)N	QFRLEUJNZXTNTR-YYOLRRQBSA-N	8.15536	3.02775	0.0101414	0.756944	1.4091	up	5.25241e+06	5.99521e+07	893746	598923	1.04315e+06	3.68347e+07	814452	7.10989e+06	2.22254e+07	2.33945e+07
Com_8255_pos	2,6-dimethoxybenzoylsalicylhydrazide	-	P	C16H16N2O5	316.106	317.114	1.1664	[M+H]+	5.793	0.51	2	C18	Benzenoids	苯类化合物	Benzene and substituted derivatives	苯及其取代衍生物	Benzoic acids and derivatives	苯甲酸及其衍生物	-	-	-	-	-	-	-	-	-	-	-	-	-	COC1=C(C(=CC=C1)OC)C(=O)NNC(=O)C2=CC=CC=C2O	NHBHUPPOSSJZSN-UHFFFAOYSA-N	0.450302	-1.15104	0.0101802	0.777778	1.5079	down	3.14021e+06	2.63925e+07	1.31846e+06	2.80222e+06	721942	8.64664e+06	4.70516e+07	9.15267e+06	2.72631e+07	2.83581e+07
Com_2429_pos	[6]-Dehydrogingerdione	1-脱氢-6-姜酮	P	C17H22O4	290.152	313.139	4.83672	[M+Na]+	5.265	0.56	2	C18	Phenylpropanoids and polyketides	苯丙素类和聚酮类	Cinnamic acids and derivatives	肉桂酸及其衍生物	Hydroxycinnamic acids and derivatives	羟基肉桂酸及其衍生物	"76060-35-0"	-	-	-	-	-	-	-	-	-	-	-	9796015	CCCCCC(=O)CC(=O)/C=C/C1=CC(=C(C=C1)O)OC	JUKHKHMSQCQHEN-VQHVLOKHSA-N	0.393714	-1.34478	0.010243	0.770833	1.37718	down	710103	5.18702e+06	434129	505421	111512	2.62875e+06	8.64466e+06	1.24033e+06	2.38283e+06	3.24005e+06
Com_6710_pos	Callicarpenal	-	P	C16H26O	234.198	235.206	1.26209	[M+H]+	8.128	0.93	2	C18	Organic oxygen compounds	有机氧化合物	Organooxygen compounds	有机氧化合物	Carbonyl compounds	羰基化合物	-	-	-	-	-	-	-	-	-	-	-	-	-	CC1CCC2(C(C1(C)CC=O)CCC=C2C)C	MPWIIQYWQOBNKS-UGUYLWEFSA-N	0.787435	-0.344768	0.010246	0.819444	1.0516	down	3.53561e+08	3.03584e+08	4.37028e+08	3.80923e+08	4.5673e+08	3.70124e+08	3.43499e+08	3.29972e+08	2.75263e+08	2.07735e+08
Com_1275_pos	3-Hydroxylidocaine	3'-羟基利多卡因	P	C14H22N2O2	250.168	251.174	7.24785	[M+H]+	5.26	0.51	1	C18	Organic acids and derivatives	有机酸及其衍生物	Carboxylic acids and derivatives	羧酸及其衍生物	Amino acids, peptides, and analogues	氨基酸、肽和类似物	"34604-55-2"	HMDB0060655	Organic acids and derivatives	Carboxylic acids and derivatives	Amino acids, peptides, and analogues	3-Hydroxylidocaine	C16560	map00982	-	-	-	-	161824	CCN(CC)CC(=O)NC1=C(C=CC(=C1C)O)C	PMGUCIDDSCRAMY-UHFFFAOYSA-N	8.07891	3.01416	0.0102515	0.805556	1.38815	up	2.58738e+06	2.33411e+07	510855	285238	192728	1.67832e+07	3.44923e+06	3.39436e+06	2.92519e+07	1.7784e+07
Com_8735_pos	Tyr-tyr	酪氨酸-酪氨酸	P	C18H20N2O5	344.137	345.145	0.27705	[M+H]+	5.28	0.52	2	C18	Organic acids and derivatives	有机酸及其衍生物	Carboxylic acids and derivatives	羧酸及其衍生物	Amino acids, peptides, and analogues	氨基酸、肽和类似物	-	HMDB0029117	Organic acids and derivatives	Carboxylic acids and derivatives	Amino acids, peptides, and analogues	-	-	-	-	-	-	-	-	C1=CC(=CC=C1CC(C(=O)NC(CC2=CC=C(C=C2)O)C(=O)O)N)O	JAQGKXUEKGKTKX-HOTGVXAUSA-N	0.264414	-1.91913	0.0103457	0.763889	1.36158	down	8.24351e+07	2.39206e+08	9.15035e+07	1.30706e+08	5.70524e+07	5.6292e+07	7.15032e+07	1.05308e+08	7.45425e+07	3.64312e+07
Com_10278_pos	N-Arachidonoyl Lysine	N-花生四烯酰赖氨酸	P	C26H44N2O3	432.335	433.344	3.78821	[M+H]+	8.051	0.50	2	C18	-	-	-	-	-	-	"-"	HMDB0241999	-	-	-	-	-	-	-	-	-	-	-	CCCCCC=CCC=CCC=CCC=CCCCC(=O)NC(CCCCN)C(O)=O	FZWVZFRYSZWJHL-UHFFFAOYSA-N	0.461949	-1.11419	0.0103526	0.8125	1.04511	down	3.16645e+06	1.04482e+07	2.00308e+07	905351	1.1432e+06	4.70703e+06	3.23694e+06	4.15674e+06	3.80492e+06	6.3265e+06
Com_4946_pos	Polyporusterone B	猪苓酮B	P	C28H44O6	476.314	459.308	6.13991	[M+H-H2O]+	6.094	0.55	1	C18	Lipids and lipid-like molecules	脂质和类脂分子	Steroids and steroid derivatives	类固醇和类固醇衍生物	Bile acids, alcohols and derivatives	胆汁酸、醇及其衍生物	"141360-89-6"	HMDB0038496	Lipids and lipid-like molecules	Steroids and steroid derivatives	Bile acids, alcohols and derivatives	-	-	-	LMST01031298	Sterol Lipids [ST]	Sterols [ST01]	Ergosterols and C24-methyl derivatives [ST0103]	72746742	CC(C)C(=C)CC(O)C(C)(O)C1CCC2(O)C3=CC(=O)C4CC(O)C(O)CC4(C)C3CCC12C	OQDKHYZVFZGSRC-UHFFFAOYSA-N	0.466799	-1.09913	0.010357	0.777778	1.4246	down	3.62141e+06	8.26493e+06	2.00257e+06	1.89998e+06	1.43243e+06	8.19763e+06	1.74144e+07	3.86859e+06	8.0735e+06	5.26632e+06
Com_6123_pos	Makaluvic acid B	-	P	C9H10N2O3	194.069	195.077	1.54157	[M+H]+	5.195	0.59	2	C18	Organoheterocyclic compounds	有机杂环化合物	Pyrrolopyridines	吡咯并吡啶类	-	-	-	-	-	-	-	-	-	-	-	-	-	-	-	CN1C=C2CCNC(=O)C2=C1C(=O)O	OLQCKORDSCNMIR-UHFFFAOYSA-N	0.28696	-1.80108	0.0103637	0.791667	1.3715	down	1.0208e+06	7.11007e+06	119884	323119	37495.1	3.39163e+06	1.09751e+07	3.77315e+06	7.53143e+06	7.13237e+06
Com_8166_pos	(3,8)-Decadienoylcarnitine	(3,8)-十二烯酰肉碱	P	C17H29NO4	311.21	312.217	0.06504	[M+H]+	5.994	0.72	2	C18	Lipids and lipid-like molecules	脂质和类脂分子	Fatty Acyls	脂肪酰类	Fatty acid esters	脂肪酸酯	"-"	HMDB0241094	Lipids and lipid-like molecules	Fatty Acyls	Fatty acid esters	-	-	-	-	-	-	-	-	CC=CCCCC=CCC(=O)OC(CC([O-])=O)C[N+](C)(C)C	HUQXWDWIYYPMFM-UHFFFAOYSA-N	0.399287	-1.3245	0.010393	0.805556	1.47201	down	2.16902e+07	8.35469e+07	5.60977e+06	3.91448e+06	1.94153e+06	7.49263e+06	2.25758e+07	2.10766e+07	4.44005e+07	2.03828e+07
Com_8508_pos	(+/-)-3-(4-Hydroxyphenyl)-1,2-propanediol 4'-O-glucoside	(+/-)-3-(4-羟基苯基)-1,2-丙二醇4'-O-葡萄糖苷	P	C15H22O8	330.131	331.136	8.68651	[M+H]+	1.198	-	3	C18	Organic oxygen compounds	有机氧化合物	Organooxygen compounds	有机氧化合物	Carbohydrates and carbohydrate conjugates	碳水化合物和碳水化合物结合物	"-"	HMDB0033082	Organic oxygen compounds	Organooxygen compounds	Carbohydrates and carbohydrate conjugates	-	-	-	-	-	-	-	85232921	OCC(O)CC1=CC=C(OC2OC(CO)C(O)C(O)C2O)C=C1	UBOMSXSQLRMBSD-UHFFFAOYSA-N	6.63533	2.73017	0.010453	0.819444	1.22072	up	5.48023e+06	1.97859e+07	149806	2.21664e+06	194765	4.67235e+06	3.02887e+07	2.87012e+06	7.93354e+06	2.05519e+06
Com_7425_pos	Obscuraminol A	-	P	C18H31NO	277.241	278.248	1.04994	[M+H]+	7.442	0.96	2	C18	Organic nitrogen compounds	有机氮化合物	Organonitrogen compounds	有机氮化合物	Amines	胺类	-	-	-	-	-	-	-	-	LMSP01080035	Sphingolipids [SP]	Sphingoid bases [SP01]	Sphingoid base analogs [SP0108]	-	CCC=CCC=CCC=CCC=CCCC(C(C)N)O	YNNQTVPKSXTDCK-SABUVIKOSA-N	0.736244	-0.441743	0.0104629	0.819444	1.08879	down	1.35445e+09	2.27495e+09	1.9787e+09	9.86957e+08	2.02616e+09	2.00781e+09	1.85973e+09	1.35512e+09	2.13517e+09	1.40503e+09
Com_7687_pos	Lumiracoxib	罗美昔布	P	C15H13ClFNO2	293.062	294.067	6.54368	[M+H]+	1.353	-	3	C18	Benzenoids	苯类化合物	Benzene and substituted derivatives	苯及其取代衍生物	Toluenes	甲苯	"220991-20-8"	HMDB0015403	Benzenoids	Benzene and substituted derivatives	Toluenes	-	-	-	-	-	-	-	151166	CC1=CC=C(NC2=C(Cl)C=CC=C2F)C(CC(O)=O)=C1	KHPKQFYUPIUARC-UHFFFAOYSA-N	2.81826	1.4948	0.0104705	0.826389	1.38735	up	1.26735e+07	4.16336e+07	5.48932e+06	1.44085e+06	4.52584e+06	1.30987e+07	7.11119e+06	7.16835e+06	1.08634e+07	9.27181e+06
Com_5110_pos	Ganoderic acid I	灵芝酸I	P	C30H44O8	532.304	515.301	0.54166	[M+H-H2O]+	6.94	0.67	1	C18	Lipids and lipid-like molecules	脂质和类脂分子	Prenol lipids	异戊烯醇脂	Triterpenoids	三萜类	"98665-20-4"	HMDB0035310	Lipids and lipid-like molecules	Prenol lipids	Triterpenoids	-	-	-	-	-	-	-	73657195	CC(CC(=O)CC(C)(O)C1CC(=O)C2(C)C3=C(C(=O)CC12C)C1(C)CCC(O)C(C)(C)C1CC3O)C(O)=O	ZWMMEKXOLCCKLA-UHFFFAOYSA-N	0.0736456	-3.76326	0.0106294	0.791667	1.33508	down	5.00313e+06	8.47336e+06	195368	1.13708e+07	5.66886e+06	268224	2.82726e+07	217789	1.74802e+07	2.31129e+06
Com_9256_pos	Lys Val Leu	赖氨酸缬氨酸亮氨酸	P	C17H34N4O4	358.258	359.266	1.29998	[M+H]+	5.163	0.71	2	C18	Organic acids and derivatives	有机酸及其衍生物	Carboxylic acids and derivatives	羧酸及其衍生物	Amino acids, peptides, and analogues	氨基酸、肽和类似物	-	-	-	-	-	-	-	-	-	-	-	-	-	CC(C)CC(C(=O)O)NC(=O)C(C(C)C)NC(=O)C(CCCCN)N	DRRXXZBXDMLGFC-IHRRRGAJSA-N	6.24288	2.64221	0.0106318	0.784722	1.33441	up	3.60525e+07	6.48096e+07	1.49568e+06	3.75084e+06	1.05019e+06	5.89212e+07	1.05761e+07	2.52092e+07	9.00122e+07	8.1505e+07
Com_11219_pos	Mancinellin	-	P	C36H52O8	612.366	613.377	6.36459	[M+H]+	6.617	0.56	2	C18	Lipids and lipid-like molecules	脂质和类脂分子	Prenol lipids	异戊烯醇脂	Monoterpenoids	单萜类	-	-	-	-	-	-	C09127	-	-	-	-	-	-	CCCCCCCCCC=CC=CC=CC(=O)OC12CC(C3(C4C=C(C(=O)C4(C(C5(C(C3C1C2(C)C)O5)CO)O)O)C)O)C	NEZVVESVXBEHTR-YYHKZOSKSA-N	0.475407	-1.07277	0.0106783	0.777778	1.46906	down	1.04791e+07	9.68055e+07	2.03244e+06	4.15043e+06	3.12116e+06	4.36298e+07	6.31156e+07	1.42193e+07	8.4722e+06	4.99941e+07
Com_10838_pos	Artonol D	-	P	C30H26O7	498.168	499.172	6.04417	[M+H]+	5.505	-	3	C18	Organoheterocyclic compounds	有机杂环化合物	Benzopyrans	苯并吡喃类	1-benzopyrans	1-苯并吡喃	-	HMDB0030495	Organoheterocyclic compounds	Benzopyrans	1-benzopyrans	-	-	-	LMPK12111510	Polyketides [PK]	Flavonoids [PK12]	Flavones and Flavonols [PK1211]	-	CC(=C)C1CC2=C(C3=C1C(=O)C4=C(C3=O)C=CC(O4)(C)C)OC5=C(C2=O)C(=CC6=C5C=CC(O6)(C)C)O	BPBNMDXSLVPNFT-UHFFFAOYSA-N	0.477554	-1.06626	0.0107683	0.791667	1.33934	down	424411	1.04048e+06	114497	121225	249534	4.36547e+06	8.11934e+06	1.92529e+06	2.82817e+06	3.54928e+06
Com_8833_pos	Phe Ala Leu	苯丙氨酸-丙氨酸-亮氨酸	P	C18H27N3O4	349.2	350.208	0.67028	[M+H]+	5.647	0.78	2	C18	Organic acids and derivatives	有机酸及其衍生物	Carboxylic acids and derivatives	羧酸及其衍生物	Amino acids, peptides, and analogues	氨基酸、肽和类似物	-	-	-	-	-	-	-	-	-	-	-	-	-	CC(C)CC(C(=O)O)NC(=O)C(C)NC(=O)C(CC1=CC=CC=C1)N	BBDSZDHUCPSYAC-QEJZJMRPSA-N	3.46359	1.79227	0.0108566	0.770833	1.48948	up	1.13543e+07	1.94625e+07	2.89534e+06	2.34946e+06	3.67852e+06	3.38034e+07	8.68565e+06	2.23822e+07	3.79106e+07	3.88506e+07
Com_9347_pos	Sinulariolone	-	P	C20H30O6	366.204	367.21	5.43782	[M+H]+	5.946	0.64	2	C18	Phenylpropanoids and polyketides	苯丙素类和聚酮类	Macrolides and analogues	大环内酯类及其类似物	-	-	-	-	-	-	-	-	-	-	-	-	-	-	-	CC1(CCC(=O)C2(CCC(CC(C3(CCC1O3)C)O)C(=C)C(=O)O2)C)O	MMFMKUFASHHEIN-DSRRDPKTSA-N	1.75041	0.807694	0.0108862	0.847222	1.40201	up	1.54047e+08	4.47507e+08	2.95108e+08	1.57278e+08	1.70487e+08	2.68318e+08	5.37196e+08	1.59312e+08	2.9633e+08	3.14516e+08
Com_5112_pos	Paniculoside III	帕尼库洛苷 III	P	C26H38O9	494.252	517.243	3.90352	[M+Na]+	8.2	-	3	C18	Lipids and lipid-like molecules	脂质和类脂分子	Prenol lipids	异戊烯醇脂	Terpene glycosides	萜烯糖苷	"60129-65-9"	-	-	-	-	-	-	-	-	-	-	-	21593625	C[C@@]12CCC[C@@]([C@H]1CC[C@]34[C@H]2[C@H](C[C@H](C3)C(=C)C4=O)O)(C)C(=O)O[C@H]5[C@@H]([C@H]([C@@H]([C@H](O5)CO)O)O)O	JSKLOHJUYDOADP-DQGZFUNPSA-N	0.310868	-1.68563	0.0109671	0.8125	1.13148	down	65683.6	4.40188e+06	2.57273e+06	1.21861e+06	1.131e+06	405943	1.20839e+06	2.3199e+06	692009	208700
Com_5289_pos	3-Methylbutyraldehyde oxime	3-甲基丁醛肟	P	C5H11NO	101.084	102.091	1.30784	[M+H]+	1.389	-	3	C18	Organic nitrogen compounds	有机氮化合物	Organonitrogen compounds	有机氮化合物	Oximes	肟类	-	-	-	-	-	3-Methylbutyraldehyde oxime	C17255	map00966;map01110;map01210	-	-	-	-	-	CC(C)CC=NO	JAUPRNSQRRCCRR-GQCTYLIASA-N	2.20012	1.13758	0.0109842	0.770833	1.13845	up	2.20238e+07	2.96573e+07	9.17171e+07	9.69172e+07	1.57382e+08	5.63961e+07	1.94118e+07	6.12784e+07	1.97944e+07	1.02401e+08
Com_10357_pos	Parsonsine	-	P	C22H33NO8	439.221	440.228	0.50751	[M+H]+	5.069	-	3	C18	Phenylpropanoids and polyketides	苯丙素类和聚酮类	Macrolides and analogues	大环内酯类及其类似物	-	-	-	-	-	-	-	-	C10357	-	-	-	-	-	-	CC1C(C(=O)OCC2=CCN3C2C(CC3)OC(=O)C(CC(=O)O1)(C(C)C)O)(C(C)C)O	MPPSDVYCCOJJIB-QCNRXRGQSA-N	5.27779	2.39993	0.0110245	0.805556	1.33739	up	2.92692e+06	3.38657e+07	814326	957937	868859	1.68967e+07	2.04084e+06	9.82885e+06	3.80198e+07	2.47907e+07
Com_304_pos	2,3,4-Trihydroxyacetophenone	2',3',4'-三羟基苯乙酮	P	C8H8O4	168.042	169.05	1.72693	[M+H]+	6.04	0.67	1	C18	Organic oxygen compounds	有机氧化合物	Organooxygen compounds	有机氧化合物	Carbonyl compounds	羰基化合物	"528-21-2"	-	-	-	-	-	-	-	-	-	-	-	10706	CC(=O)C1=C(C(=C(C=C1)O)O)O	XIROXSOOOAZHLL-UHFFFAOYSA-N	0.539861	-0.889339	0.0111969	0.784722	1.32976	down	1.05073e+08	1.23752e+08	3.29306e+07	8.17942e+07	3.24345e+07	2.7862e+07	6.83191e+07	7.41827e+07	2.76925e+07	1.98853e+07
Com_8203_pos	Flunitrazepam	氟硝西泮	P	C16H12FN3O3	313.086	314.096	8.73331	[M+H]+	1.406	0.58	2	C18	Organoheterocyclic compounds	有机杂环化合物	Benzodiazepines	苯二氮卓类	1,4-benzodiazepines	1,4-苯二氮卓类	"1622-62-4"	HMDB0015510	Organoheterocyclic compounds	Benzodiazepines	1,4-benzodiazepines	-	D01230	-	-	-	-	-	3380	O=C1N(C=2C=CC(=CC2C(=NC1)C=3C=CC=CC3F)N(=O)=O)C	PPTYJKAXVCCBDU-UHFFFAOYSA-N	0.414462	-1.27069	0.0112649	0.805556	1.29663	down	816374	405258	298339	1.31564e+06	1.73183e+06	8.30282e+06	6.29586e+06	3.0212e+06	7.17476e+06	8.59401e+06
Com_10438_pos	Tyromycin A	-	P	C26H38O6	446.267	447.278	8.97006	[M+H]+	6.167	-	3	C18	Organic acids and derivatives	有机酸及其衍生物	Carboxylic acids and derivatives	羧酸及其衍生物	Tetracarboxylic acids and derivatives	四羧酸及其衍生物	-	-	-	-	-	-	-	-	-	-	-	-	-	CC1=C(C(=O)OC1=O)CCCCCCCCCCCCCCCCC2=C(C(=O)OC2=O)C	ZOXQKIRYCLFUCD-UHFFFAOYSA-N	0.386441	-1.37168	0.011356	0.805556	1.38814	down	9.04411e+06	1.02918e+07	4.27048e+06	2.83626e+06	2.27577e+06	4.04686e+06	1.25776e+07	5.99665e+06	5.59838e+06	5.11242e+06
Com_1136_pos	7,8-Dihydrobiopterin	7,8-二氢生物蝶呤	P	C9H13N5O3	239.102	240.109	0.77158	[M+H]+	2.105	0.66	1	C18	Organoheterocyclic compounds	有机杂环化合物	Pteridines and derivatives	蝶啶及其衍生物	Pterins and derivatives	蝶呤及其衍生物	"6779-87-9"	HMDB0000038	Organoheterocyclic compounds	Pteridines and derivatives	Pterins and derivatives	7,8-Dihydrobiopterin; L-erythro-7,8-Dihydrobiopterin	C02953	map00790;map01100;map01240	-	-	-	-	135398687	CC(C(C1=NC2=C(NC1)N=C(NC2=O)N)O)O	FEMXZDUTFRTWPE-DZSWIPIPSA-N	0.30822	-1.69797	0.0113692	0.784722	1.44873	down	578689	7.72522e+06	1.60542e+06	225222	2.6913e+06	1.84054e+06	2.67918e+06	1.12453e+06	1.85282e+06	348032
Com_7433_pos	(3E)-3-benzylidene-4-methyl-1H-1,4-benzodiazepine-2,5-dione	-	P	C17H14N2O2	278.106	279.111	6.68617	[M+H]+	5.832	-	3	C18	Organoheterocyclic compounds	有机杂环化合物	Benzodiazepines	苯二氮卓类	1,4-benzodiazepines	1,4-苯二氮卓类	-	-	-	-	-	-	-	-	-	-	-	-	-	O=C1C=2C=CC=CC2N=C(O)C(=CC=3C=CC=CC3)N1C	FYVKHLSOIIPVEH-RVDMUPIBSA-N	17.7949	4.15339	0.0113873	0.784722	1.30925	up	3.90121e+06	1.12543e+06	321228	1.1991e+06	352161	770568	2.02001e+06	4.33419e+06	4.98798e+07	4.2007e+07
Com_7683_pos	9(Z),11(E),13(E)-Octadecatrienoic Acid methyl ester	9顺,11反,13反-十八碳三烯酸甲酯	P	C19H32O2	292.24	293.248	1.39176	[M+H]+	8.188	0.97	2	C18	Lipids and lipid-like molecules	脂质和类脂分子	Fatty Acyls	脂肪酰类	Lineolic acids and derivatives	亚麻酸及其衍生物	"4175-47-7"	-	-	-	-	-	-	-	-	-	-	-	-	CCCCC=CC=CC=CCCCCCCCC(=O)OC	KOJYENXGDXRGDK-ZUGARUELSA-N	0.554825	-0.849895	0.0114155	0.854167	1.33424	down	1.23902e+08	2.04666e+08	3.53786e+07	5.40765e+07	3.18685e+07	2.18714e+08	1.70368e+08	1.85927e+08	2.83317e+08	2.11059e+08
Com_9762_pos	O-[(9Z)-3-hydroxytetradec-9-enoyl]carnitine	O-[(9Z)-3-羟基十四碳-9-烯酰]肉碱	P	C21H39NO5	385.283	386.29	0.63344	[M+H]+	6.629	-	3	C18	Lipids and lipid-like molecules	脂质和类脂分子	Fatty Acyls	脂肪酰类	Fatty acid esters	脂肪酸酯	-	-	-	-	-	-	-	-	-	-	-	-	86289104	CCCCC=CCCCCCC(CC(=O)OC(CC(=O)[O-])C[N+](C)(C)C)O	JPNOKZQZVLXQNC-HJWRWDBZSA-N	0.39534	-1.33883	0.0114738	0.854167	1.42703	down	1.156e+07	2.63819e+07	3.95256e+06	830320	706671	7.8221e+06	1.55534e+07	1.16273e+07	1.89291e+07	1.88291e+07
Com_10359_pos	(9Z,12Z)-6-Hydroxyoctadeca-9,12-dienoylcarnitine	(9Z,12Z)-6-羟基十八烷-9,12-二酰基肉碱	P	C25H45NO5	439.33	440.339	3.46695	[M+H]+	7.393	0.61	2	C18	Lipids and lipid-like molecules	脂质和类脂分子	Fatty Acyls	脂肪酰类	Fatty acid esters	脂肪酸酯	"-"	HMDB0241543	Lipids and lipid-like molecules	Fatty Acyls	Fatty acid esters	-	-	-	-	-	-	-	-	CCCCCC=CCC=CCCC(O)CCCCC(=O)OC(CC([O-])=O)C[N+](C)(C)C	CLELUHOHSFDURZ-UHFFFAOYSA-N	0.33606	-1.57321	0.0115893	0.847222	1.08588	down	5.44616e+06	2.98384e+07	8.26497e+06	9.67906e+06	5.89056e+06	2.91242e+06	271424	7.96162e+06	1.30465e+07	6.04914e+06
Com_7227_pos	Ficuseptamine A	-	P	C15H23NO3	265.168	266.176	2.01304	[M+H]+	5.293	0.55	2	C18	Organic oxygen compounds	有机氧化合物	Organooxygen compounds	有机氧化合物	Carbonyl compounds	羰基化合物	-	-	-	-	-	-	-	-	-	-	-	-	-	CN(C)CCCCCC(=O)C1=CC(=C(C=C1)O)OC	VSZILFSCHHLHOH-UHFFFAOYSA-N	0.488835	-1.03258	0.0117364	0.791667	1.31666	down	1.1702e+06	9.06554e+06	1.33557e+06	461528	606925	758360	8.26706e+06	1.38981e+06	3.11539e+06	1.02676e+06
Com_10111_pos	3-Methoxy-16-octylestra-1,3,5(10)-triene-16beta,17beta-diol	3-甲氧基-16-辛基雌二醇-1,3,5(10)-三烯-16beta,17beta-二醇	P	C27H42O3	414.313	415.322	3.09535	[M+H]+	7.139	0.81	2	C18	Lipids and lipid-like molecules	脂质和类脂分子	Steroids and steroid derivatives	类固醇和类固醇衍生物	Estrane steroids	雌激素类固醇	-	-	-	-	-	-	C14994	-	-	-	-	-	-	CCCCCCCCC1(CC2C3CCC4=C(C3CCC2(C1O)C)C=CC(=C4)OC)O	OPESDBSJPSZDIT-PJZCFIFPSA-N	0.348827	-1.51942	0.0117732	0.8125	1.49885	down	2.7043e+07	1.07613e+08	4.95365e+06	329249	346729	6.07562e+06	1.35377e+07	2.04066e+07	2.86472e+07	741001
Com_1177_pos	L-Glycyl-L-Tryptophan	甘氨酰-L-色氨酸	P	C13H15N3O3	261.111	244.109	2.74844	[M+H-H2O]+	5.181	0.58	1	C18	Organic acids and derivatives	有机酸及其衍生物	Carboxylic acids and derivatives	羧酸及其衍生物	Amino acids, peptides, and analogues	氨基酸、肽和类似物	"2390-74-1"	HMDB0028852	Organic acids and derivatives	Carboxylic acids and derivatives	Amino acids, peptides, and analogues	-	-	-	-	-	-	-	102763	NCC(=O)NC(CC1=CNC2=CC=CC=C12)C(O)=O	AJHCSUXXECOXOY-UHFFFAOYSA-N	3.46625	1.79338	0.0118619	0.8125	1.42194	up	5.19686e+06	1.52715e+07	1.46997e+06	470043	715096	7.92635e+06	9.37688e+06	3.83842e+06	1.69781e+07	6.94692e+06
Com_9839_pos	Phaffiaol	-	P	C25H44O3	392.329	393.337	0.81561	[M+H]+	8.426	0.70	2	C18	Benzenoids	苯类化合物	Phenols	酚类	Methoxyphenols	甲氧基酚类	-	-	-	-	-	-	-	-	LMPK15010012	Polyketides [PK]	Phenolic lipids [PK15]	Alkyl phenols and derivatives [PK1501]	-	CCCCCCCCCCCCCCCCCC1=C(C(=CC(=C1)OC)OC)O	PCBROMAIRGVTNX-UHFFFAOYSA-N	0.438273	-1.1901	0.0119201	0.756944	1.43202	down	852173	1.60804e+06	670699	2.54162e+06	510306	1.67953e+07	2.10875e+07	6.97535e+06	1.63382e+06	2.67226e+07
Com_8738_pos	alpha,alpha'-Diethyl-4,4'-bis(2-propynyloxy)stilbene	alpha,alpha'-二乙基-4,4'-双(2-炔丙基氧基)二苯乙烯	P	C24H24O2	344.178	345.185	1.02954	[M+H]+	5.305	-	3	C18	Phenylpropanoids and polyketides	苯丙素类和聚酮类	Stilbenes	芪类	-	-	-	-	-	-	-	-	C15066	-	LMPK13090025	Polyketides [PK]	Aromatic polyketides [PK13]	Diphenyl ethers, biphenyls, dibenzyls and stilbenes [PK1309]	-	CCC(=C(CC)C1=CC=C(C=C1)OCC#C)C2=CC=C(C=C2)OCC#C	LCTYVHULSYWGNJ-WCWDXBQESA-N	3.02362	1.59628	0.0119878	0.805556	1.25246	up	1.91205e+07	3.81679e+07	4.6361e+06	4.54057e+06	2.16847e+06	2.99514e+07	2.33949e+07	2.4385e+07	4.37568e+07	4.929e+07
Com_10018_pos	N-Linoleoyl Lysine	N-亚油酰赖氨酸	P	C24H44N2O3	408.335	409.345	5.54645	[M+H]+	7.519	0.61	2	C18	-	-	-	-	-	-	"-"	HMDB0241980	-	-	-	-	-	-	-	-	-	-	-	CCCCCC=CCC=CCCCCCCCC(=O)NC(CCCCN)C(O)=O	CJWQSSUDVUQDSL-UHFFFAOYSA-N	0.536933	-0.897185	0.012131	0.777778	1.41736	down	1.74991e+07	7.82946e+07	7.42363e+06	1.88224e+07	9.45309e+06	3.97527e+07	9.04168e+07	9.09033e+06	2.82595e+07	4.64502e+07
Com_10649_pos	Artefenomel	-	P	C28H39NO5	469.283	470.289	3.1283	[M+H]+	6.521	-	3	C18	Benzenoids	苯类化合物	Phenol ethers	苯酚醚	-	-	"-"	HMDB0248617	Benzenoids	Phenol ethers	-	-	-	-	-	-	-	-	24999143	C(CN1CCOCC1)OC1=CC=C(C=C1)C1CCC2(CC1)OOC1(O2)C2CC3CC(C2)CC1C3	XLCNVWUKICLURR-UHFFFAOYSA-N	6.15643	2.62209	0.0122231	0.791667	1.40174	up	2.30219e+06	9.11473e+06	1.40353e+08	3.42975e+07	1.29909e+08	1.05711e+07	3.30282e+06	2.34803e+07	8.78164e+06	3.5691e+07
Com_10253_pos	Asp-Val-Val-Val	-	P	C19H34N4O7	430.243	431.251	1.86783	[M+H]+	5.669	-	3	C18	Organic acids and derivatives	有机酸及其衍生物	Carboxylic acids and derivatives	羧酸及其衍生物	Amino acids, peptides, and analogues	氨基酸、肽和类似物	-	-	-	-	-	-	-	-	-	-	-	-	-	CC(C)C(C(=O)NC(C(C)C)C(=O)NC(C(C)C)C(=O)O)NC(=O)C(CC(=O)O)N	GZYDPEJSZYZWEF-MXAVVETBSA-N	6.57248	2.71644	0.0122236	0.770833	1.317	up	1.9409e+07	6.99717e+07	4.6942e+06	5.27047e+06	1.99881e+06	6.97405e+07	4.92423e+06	1.33419e+08	1.24119e+08	7.62795e+07
Com_1422_pos	Aspartyllysine	天冬酰胺-精氨酸	P	C10H19N3O5	261.132	262.14	1.69778	[M+H]+	1.291	0.82	1	C18	Organic acids and derivatives	有机酸及其衍生物	Carboxylic acids and derivatives	羧酸及其衍生物	Amino acids, peptides, and analogues	氨基酸、肽和类似物	"5891-51-0"	HMDB0004987	Organic acids and derivatives	Carboxylic acids and derivatives	Amino acids, peptides, and analogues	-	-	-	-	-	-	-	6427003	C(CCN)C[C@@H](C(=O)O)NC(=O)[C@H](CC(=O)O)N	OAMLVOVXNKILLQ-BQBZGAKWSA-N	1.665	0.735518	0.0123956	0.756944	1.12339	up	4.05018e+07	5.51677e+07	2.33458e+07	3.09319e+07	6.97988e+07	3.41189e+07	1.12815e+08	3.51282e+07	4.91749e+07	3.6195e+07
Com_6086_pos	Senedigitalene	-	P	C14H22	190.172	191.18	0.32763	[M+H]+	7.914	0.93	2	C18	Lipids and lipid-like molecules	脂质和类脂分子	Prenol lipids	异戊烯醇脂	Monoterpenoids	单萜类	-	-	-	-	-	-	-	-	-	-	-	-	-	CC1=CC=C(CC1)C(C)CCCC=C	NIOHMVMTJUYICJ-CYBMUJFWSA-N	0.769636	-0.377752	0.0124201	0.791667	1.26123	down	9.15685e+07	1.0364e+08	6.02636e+07	6.13238e+07	6.69109e+07	6.73937e+07	8.75287e+07	6.04332e+07	7.31649e+07	6.0522e+07
Com_10615_pos	Aristoquinoline C	-	P	C26H27NO7	465.179	466.186	0.49637	[M+H]+	5.629	-	3	C18	Organoheterocyclic compounds	有机杂环化合物	Isoquinolines and derivatives	异喹啉及其衍生物	Benzylisoquinolines	苄基异喹啉	-	-	-	-	-	-	-	-	-	-	-	-	-	C[N+]1(CCC2=CC(=C(C=C2C1CC3=CC=C(C=C3)OC4=C(C=CC(=C4)C(=O)O)O)OC)OC)[O-]	YTMHHLJMBBIVIK-XJQHNOHDSA-N	2.35893	1.23813	0.0126016	0.805556	1.06086	up	1.58398e+07	2.28739e+07	8.04188e+06	7.56314e+06	1.78118e+06	8.88369e+06	1.29425e+07	1.11325e+06	5.11142e+06	4.88057e+06
Com_8706_pos	6-Dodecenoylcarnitine	6-十二烯酰肉碱	P	C19H35NO4	341.257	342.264	0.32848	[M+H]+	6.586	0.78	2	C18	Lipids and lipid-like molecules	脂质和类脂分子	Fatty Acyls	脂肪酰类	Fatty acid esters	脂肪酸酯	"-"	HMDB0241217	Lipids and lipid-like molecules	Fatty Acyls	Fatty acid esters	-	-	-	-	-	-	-	-	CCCCCC=CCCCCC(=O)OC(CC([O-])=O)C[N+](C)(C)C	MXTCDUJBLDBMTP-UHFFFAOYSA-N	0.450881	-1.14918	0.0127211	0.805556	1.41723	down	5.77185e+08	2.62774e+09	5.52669e+07	4.42723e+07	2.18279e+07	2.26364e+08	5.78799e+08	2.04624e+08	4.23293e+08	1.66556e+08
Com_5782_pos	gabapentin	加巴喷丁	P	C9H17NO2	171.126	172.134	2.23127	[M+H]+	5.564	0.76	2	C18	Organic acids and derivatives	有机酸及其衍生物	Carboxylic acids and derivatives	羧酸及其衍生物	Amino acids, peptides, and analogues	氨基酸、肽和类似物	"60142-96-3"	HMDB0005015	Organic acids and derivatives	Carboxylic acids and derivatives	Amino acids, peptides, and analogues	-	C07018	-	-	-	-	-	-	C1CCC(CC1)(CC(=O)O)CN	UGJMXCAKCUNAIE-UHFFFAOYSA-N	0.636069	-0.652746	0.0128378	0.756944	1.35054	down	1.19754e+07	3.48771e+07	2.10818e+07	2.7389e+07	2.50686e+07	1.88332e+07	3.35853e+07	1.38968e+07	1.58453e+07	1.52903e+07
Com_11468_pos	Madlongiside D	-	P	C41H66O14	782.445	783.456	3.77895	[M+H]+	5.966	-	3	C18	Lipids and lipid-like molecules	脂质和类脂分子	Prenol lipids	异戊烯醇脂	Triterpenoids	三萜类	-	HMDB0037905	Lipids and lipid-like molecules	Prenol lipids	Triterpenoids	-	-	-	-	-	-	-	-	CC1C(C(C(C(O1)OC2C(C(COC2OC(=O)C34CCC(CC3C5=CCC6C7(CC(C(C(C7C(CC6(C5(CC4)C)C)O)(C)CO)O)O)C)(C)C)O)O)O)O)O	XOBTZVANUMVPCS-GZDAOABPSA-N	0.573638	-0.801789	0.0129761	0.805556	1.39436	down	9.92284e+06	3.74038e+07	2.84346e+06	7.61908e+06	2.69718e+06	1.46608e+07	1.87758e+07	8.81385e+06	1.57003e+07	1.1792e+07
Com_7695_pos	N-(1-Deoxy-1-fructosyl)leucine	-	P	C12H23NO7	293.147	294.156	4.8156	[M+H]+	5.203	-	3	C18	Organic acids and derivatives	有机酸及其衍生物	Carboxylic acids and derivatives	羧酸及其衍生物	Amino acids, peptides, and analogues	氨基酸、肽和类似物	"34393-18-5"	HMDB0037840	Organic acids and derivatives	Carboxylic acids and derivatives	Amino acids, peptides, and analogues	-	-	-	-	-	-	-	131752244	CC(C)C[C@H](NCC1(O)O[C@H](CO)[C@@H](O)[C@@H]1O)C(O)=O	KGTRBDVOUPALMB-PPNLDZOPSA-N	0.331765	-1.59176	0.0130285	0.8125	1.28581	down	1.19061e+06	2.71802e+06	58419.2	3.01297e+06	266817	1.36529e+06	4.8877e+06	8.78772e+06	1.35108e+07	1.36134e+07
Com_8282_pos	Protoemetine	-	P	C19H27NO3	317.199	318.206	1.71653	[M+H]+	7.066	0.59	2	C18	Organoheterocyclic compounds	有机杂环化合物	Quinolizidines	喹啉西啶类	-	-	-	-	-	-	-	-	C11816	map00950;map01063;map01110	-	-	-	-	-	CCC1CN2CCC3=CC(=C(C=C3C2CC1CC=O)OC)OC	BBVFHYCHEWCGBH-ZQIUZPCESA-N	2.53915	1.34434	0.0130392	0.743056	1.34535	up	1.10421e+07	1.67037e+07	8.94199e+06	8.65774e+06	7.64187e+06	1.18403e+07	8.68535e+06	5.07111e+07	7.16221e+07	4.01099e+07
Com_6860_pos	3-Oxobutanoylcarnitine	3-氧代丁酰肉碱	P	C11H19NO5	245.126	246.134	1.24384	[M+H]+	1.841	-	3	C18	Lipids and lipid-like molecules	脂质和类脂分子	Fatty Acyls	脂肪酰类	Fatty acid esters	脂肪酸酯	"-"	HMDB0241651	Lipids and lipid-like molecules	Fatty Acyls	Fatty acid esters	-	-	-	-	-	-	-	12879829	CC(=O)CC(=O)OC(CC([O-])=O)C[N+](C)(C)C	NGHNCQYFTPFRAD-UHFFFAOYSA-N	4.44073	2.1508	0.0133413	0.8125	1.4	up	1.61464e+07	9.33461e+07	7.99998e+06	2.69668e+06	1.80433e+06	2.90955e+07	1.24491e+08	1.869e+07	2.77704e+07	2.77307e+07
Com_326_pos	hydroxyasparagine	L-天冬氨酰-Β-异羟肟酸	P	C4H8N2O4	148.048	171.036	7.82308	[M+Na]+	1.376	0.66	1	C18	Organic acids and derivatives	有机酸及其衍生物	Carboxylic acids and derivatives	羧酸及其衍生物	Amino acids, peptides, and analogues	氨基酸、肽和类似物	"1955-68-6"	HMDB0032332	Organic acids and derivatives	Carboxylic acids and derivatives	Amino acids, peptides, and analogues	-	C03124	-	-	-	-	-	97663	C(C(C(=O)O)N)C(=O)NO	ZBYVTTSIVDYQSO-REOHCLBHSA-N	0.552886	-0.854946	0.0133623	0.763889	1.25341	down	480761	5.32618e+06	1.28297e+07	4.38133e+06	1.41299e+07	2.15956e+06	3.23274e+06	1.50982e+06	214202	5.62332e+06
Com_4462_pos	Prolylleucine	脯氨酰亮氨酸	P	C19H26N2O5	362.184	385.172	2.5685	[M+Na]+	4.825	-	3	C18	-	-	-	-	-	-	"61596-47-2"	HMDB0253028	Organic acids and derivatives	Carboxylic acids and derivatives	Amino acids, peptides, and analogues	-	-	-	-	-	-	-	173815	CC(C)CC(C(=O)O)NC(=O)C1CCCN1C(=O)OCC2=CC=CC=C2	YCYXUKRYYSXSLJ-CVEARBPZSA-N	0.464132	-1.10739	0.0134687	0.791667	1.3635	down	1.15375e+06	4.77769e+06	410413	566654	593241	4.02503e+06	7.25745e+06	1.84258e+06	4.80153e+06	4.86387e+06
Com_9934_pos	Perphenazine	奋乃静	P	C21H26ClN3OS	403.149	404.154	4.9435	[M+H]+	5.03	-	3	C18	Organoheterocyclic compounds	有机杂环化合物	Benzothiazines	苯并噻嗪类	Phenothiazines	吩噻嗪类	"58-39-9"	HMDB0014988	Organoheterocyclic compounds	Benzothiazines	Phenothiazines	-	C07427	-	-	-	-	-	-	C1CN(CCN1CCCN2C3=CC=CC=C3SC4=C2C=C(C=C4)Cl)CCO	RGCVKNLCSQQDEP-UHFFFAOYSA-N	3.45432	1.7884	0.0135079	0.784722	1.26651	up	5.11165e+06	8.7699e+06	468658	463187	1.08083e+06	2.82807e+06	8.98234e+06	2.61488e+06	1.31891e+06	412083
Com_1294_pos	His-Pro	组氨酸-脯氨酸	P	C11H16N4O3	252.122	253.13	2.07388	[M+H]+	5.042	0.71	2	C18	Organic acids and derivatives	有机酸及其衍生物	Carboxylic acids and derivatives	羧酸及其衍生物	Amino acids, peptides, and analogues	氨基酸、肽和类似物	"20930-58-9"	HMDB0028893	Organic acids and derivatives	Carboxylic acids and derivatives	Amino acids, peptides, and analogues	-	-	-	-	-	-	-	152322	N[C@@H](CC1=CNC=N1)C(=O)N1CCC[C@H]1C(O)=O	LNCFUHAPNTYMJB-IUCAKERBSA-N	6.23615	2.64066	0.0135585	0.784722	1.384	up	1.25551e+07	7.8817e+07	1.65131e+06	3.01021e+06	696349	4.18043e+07	3.57122e+07	3.24203e+07	9.06613e+07	5.59845e+07
Com_871_pos	2,6-Di-tert-butyl-4-ethylphenol	2,6-二叔丁基-4-乙基苯酚	P	C16H26O	234.198	217.195	1.35594	[M+H-H2O]+	8.955	0.68	1	C18	Benzenoids	苯类化合物	Benzene and substituted derivatives	苯及其取代衍生物	Phenylpropanes	苯丙烷类	"4130-42-1"	HMDB0040179	Benzenoids	Benzene and substituted derivatives	Phenylpropanes	-	-	-	-	-	-	-	20087	CCC1=CC(=C(C(=C1)C(C)(C)C)O)C(C)(C)C	BVUXDWXKPROUDO-UHFFFAOYSA-N	0.812727	-0.299158	0.0135673	0.798611	1.14372	down	6.8117e+07	4.07584e+07	6.16417e+07	6.09883e+07	5.39401e+07	4.44201e+07	5.7292e+07	6.76983e+07	2.84781e+07	4.29104e+07
Com_6556_pos	4-Amino-4-deoxychorismate	4-氨基-4-脱氧分支酸	P	C10H11NO5	225.064	226.071	1.20383	[M+H]+	1.999	-	3	C18	Organic acids and derivatives	有机酸及其衍生物	Carboxylic acids and derivatives	羧酸及其衍生物	Dicarboxylic acids and derivatives	二元酸及其衍生物	-	HMDB0304170	Organic acids and derivatives	Carboxylic acids and derivatives	Dicarboxylic acids and derivatives	4-Amino-4-deoxychorismate; ADC	C11355	map00790;map01240	-	-	-	-	-	C=C(C(=O)O)OC1C=C(C=CC1N)C(=O)O	OIUJHGOLFKDBSU-HTQZYQBOSA-N	2.98986	1.58008	0.0135698	0.791667	1.44879	up	2.12196e+07	4.27128e+07	6.28055e+06	507823	3.48044e+06	9.70158e+06	2.11234e+07	1.02217e+07	1.49827e+07	7.51253e+06
Com_9244_pos	4-(4,5-Diphenyl-1H-imidazol-2-yl)benzoyl Chloride	4-(4,5-二苯基-1H-咪唑-2-基)苯甲酰氯	P	C22H15ClN2O	358.087	359.098	8.15302	[M+H]+	4.954	-	3	C18	Organoheterocyclic compounds	有机杂环化合物	Azoles	唑类	Imidazoles	咪唑类	"-"	HMDB0244735	Organoheterocyclic compounds	Azoles	Imidazoles	-	-	-	-	-	-	-	4072355	ClC(=O)C1=CC=C(C=C1)C1=NC(=C(N1)C1=CC=CC=C1)C1=CC=CC=C1	PHMRAWURTKPWFB-UHFFFAOYSA-N	0.312135	-1.67976	0.013642	0.8125	1.08072	down	922801	556351	972942	262433	582630	704200	3.68919e+06	1.08578e+06	1.00767e+06	416458
Com_2470_pos	Decanoylcarnitine	癸酰基肉碱	P	C17H33NO4	315.241	316.248	0.37261	[M+H]+	6.24	0.93	1	C18	Lipids and lipid-like molecules	脂质和类脂分子	Fatty Acyls	脂肪酰类	Fatty acid esters	脂肪酸酯	"3992-45-8"	HMDB0000651	Lipids and lipid-like molecules	Fatty Acyls	Fatty acid esters	-	C03299	-	LMFA07070059	Fatty Acyls [FA]	Fatty esters [FA07]	Fatty acyl carnitines [FA0707]	11953821	CCCCCCCCCC(=O)O[C@H](CC([O-])=O)C[N+](C)(C)C	LZOSYCMHQXPBFU-OAHLLOKOSA-N	0.408484	-1.29165	0.0136497	0.784722	1.42536	down	3.673e+07	1.02183e+08	1.20501e+07	2.65125e+06	3.14785e+06	2.34991e+07	5.68258e+07	5.32048e+07	5.97093e+07	2.58233e+07
Com_11031_pos	Methyl camaralate	-	P	C33H50O6	542.361	543.37	2.68359	[M+H]+	7.952	-	3	C18	Lipids and lipid-like molecules	脂质和类脂分子	Prenol lipids	异戊烯醇脂	Triterpenoids	三萜类	-	-	-	-	-	-	-	-	-	-	-	-	-	CC1CC(C2(CCC3(C(=CCC4C3(CCC5C46CCC(C5(C)C)(OC6)O)C)C2C1C)C)C(=O)OC)OC(=O)C	DHSOUUBJZSEFHJ-UPLCLECTSA-N	0.453206	-1.14176	0.0137723	0.8125	1.53045	down	1.51395e+07	8.35937e+07	1.26855e+06	1.94383e+06	1.13166e+06	2.35783e+07	3.75887e+07	5.17952e+06	2.77527e+07	4.04415e+07
Com_7699_pos	Euplectin	-	P	C17H10O5	294.053	295.061	4.05457	[M+H]+	1.35	-	3	C18	Organoheterocyclic compounds	有机杂环化合物	Naphthopyrans	萘并吡喃类	Naphthopyranones	萘并吡喃酮类	-	-	-	-	-	-	-	-	-	-	-	-	-	CC1=CC(=O)C2=C(O1)C3=C(C4=C(C=CC4=O)C=C3C=C2O)O	YMHHRZDSHVZLHL-UHFFFAOYSA-N	2.8452	1.50853	0.013925	0.770833	1.23802	up	8.42185e+06	2.34778e+07	3.06953e+06	640395	2.56958e+06	6.54003e+06	2.50644e+06	3.60948e+06	8.49225e+06	6.03953e+06
Com_9976_pos	Glu-Ile-Phe	谷氨酸一异亮氨酸一苯丙氨酸	P	C20H29N3O6	407.206	408.214	2.70145	[M+H]+	5.665	0.79	2	C18	Organic acids and derivatives	有机酸及其衍生物	Carboxylic acids and derivatives	羧酸及其衍生物	Amino acids, peptides, and analogues	氨基酸、肽和类似物	-	-	-	-	-	-	-	-	-	-	-	-	-	CCC(C)C(C(=O)NC(CC1=CC=CC=C1)C(=O)O)NC(=O)C(CCC(=O)O)N	WTMZXOPHTIVFCP-QEWYBTABSA-N	3.10516	1.63467	0.0140891	0.770833	1.30488	up	1.59067e+07	5.87797e+07	7.56485e+06	8.10906e+06	4.0026e+06	4.94649e+07	2.70987e+07	2.53695e+07	1.01063e+08	6.3228e+07
Com_1658_pos	3-Methyluridine	3-甲基尿苷	P	C10H14N2O6	258.085	281.072	8.56695	[M+Na]+	1.293	0.73	2	C18	Nucleosides, nucleotides, and analogues	核苷、核苷酸和类似物	Pyrimidine nucleosides	嘧啶核苷	-	-	"2140-69-4"	HMDB0004813	Nucleosides, nucleotides, and analogues	Pyrimidine nucleosides	-	-	-	-	-	-	-	-	316991	CN1C(=O)C=CN(C2OC(CO)C(O)C2O)C1=O	UTQUILVPBZEHTK-UHFFFAOYSA-N	6.82477	2.77078	0.0141326	0.798611	1.24334	up	4.71064e+07	1.80133e+08	726789	6.34849e+06	1.47981e+06	1.80354e+07	1.28317e+08	9.17552e+06	2.87611e+07	7.83746e+06
Com_11222_pos	Lasonolide E	-	P	C35H50O9	614.345	615.352	0.96795	[M+H]+	7.288	-	3	C18	Phenylpropanoids and polyketides	苯丙素类和聚酮类	Macrolides and analogues	大环内酯类及其类似物	-	-	-	-	-	-	-	-	-	-	-	-	-	-	-	CCOC(=O)C(CC=CCC1C(C2CC(O1)C=CCC=CC(=CC3C(C(CC(O3)CC=CC=CC(=O)O2)O)C)C)(C)CO)O	WCMZFPSVVXXBAU-HZCMXYACSA-N	0.401851	-1.31527	0.0141439	0.826389	1.44337	down	2.58495e+06	4.54192e+07	1.66593e+06	1.07049e+06	2.11368e+06	1.42063e+07	2.7109e+07	1.1419e+06	813309	2.38827e+07
Com_6721_pos	Isosorbide dinitrate	硝酸异山梨酯	P	C6H8N2O8	236.028	237.034	6.13145	[M+H]+	1.24	-	3	C18	Organoheterocyclic compounds	有机杂环化合物	Furofurans	双四氢呋喃类	Isosorbides	异山梨醇	"87-33-2"	HMDB0015021	Organoheterocyclic compounds	Furofurans	Isosorbides	-	C07456	-	-	-	-	-	-	C1C(C2C(O1)C(CO2)O[N+](=O)[O-])O[N+](=O)[O-]	MOYKHGMNXAOIAT-JGWLITMVSA-N	2.0701	1.0497	0.0142634	0.791667	1.18077	up	1.07995e+06	756429	2.35844e+06	2.07348e+06	1.98315e+06	5.65595e+06	1.46219e+06	2.77094e+06	5.58283e+06	5.61506e+06
Com_783_pos	delta-TETRADECALACTONE	丁位十四内酯	P	C14H26O2	226.193	209.19	1.33407	[M+H-H2O]+	9.366	0.92	1	C18	Organoheterocyclic compounds	有机杂环化合物	Lactones	内酯类	Delta valerolactones	δ戊内酯	"2721-22-4"	HMDB0038056	Organoheterocyclic compounds	Lactones	Delta valerolactones	-	-	-	LMFA07040045	Fatty Acyls [FA]	Fatty esters [FA07]	Lactones [FA0704]	520296	CCCCCCCCCC1CCCC(=O)O1	SKQYTJLYRIFFCO-UHFFFAOYSA-N	0.743911	-0.426797	0.0143229	0.784722	1.16175	down	1.33042e+08	7.70497e+07	1.79177e+08	1.78024e+08	1.54293e+08	7.67611e+07	8.27392e+07	8.28229e+07	5.53699e+07	1.09219e+08
Com_6586_pos	1-Acetoxy-7-hydroxy-3,7-dimethyl-2E,5E-octadien-4-one	-	P	C12H18O4	226.121	227.128	1.65559	[M+H]+	5.361	0.74	2	C18	Lipids and lipid-like molecules	脂质和类脂分子	Fatty Acyls	脂肪酰类	Fatty alcohol esters	脂肪醇酯	-	-	-	-	-	-	-	-	-	-	-	-	-	CC(=CCOC(=O)C)C(=O)C=CC(C)(C)O	UQVOYRKLYJVPHW-PDTNFJSOSA-N	2.12681	1.08869	0.0143441	0.791667	1.34615	up	3.50554e+07	9.39137e+07	2.26863e+07	8.01306e+06	1.18513e+07	2.79605e+07	5.7268e+07	1.81398e+07	2.54618e+07	1.86307e+07
Com_9456_pos	Leu-Asp-Gln	亮氨酸-天冬氨酸-谷氨酰胺	P	C15H26N4O7	374.18	375.188	0.5002	[M+H]+	4.826	0.84	2	C18	Organic acids and derivatives	有机酸及其衍生物	Carboxylic acids and derivatives	羧酸及其衍生物	Amino acids, peptides, and analogues	氨基酸、肽和类似物	-	-	-	-	-	-	-	-	-	-	-	-	-	CC(C)CC(C(=O)NC(CC(=O)O)C(=O)NC(CCC(=O)N)C(=O)O)N	PJYSOYLLTJKZHC-GUBZILKMSA-N	2.37956	1.2507	0.0145181	0.770833	1.15242	up	5.19224e+07	1.64152e+08	1.94179e+07	1.43575e+07	2.50971e+07	1.07765e+08	4.78744e+07	6.36269e+07	1.47887e+08	9.4338e+07
Com_6515_pos	Quinmerac	氯甲喹啉酸	P	C11H8ClNO2	221.024	222.032	2.06974	[M+H]+	5.754	-	3	C18	Organoheterocyclic compounds	有机杂环化合物	Quinolines and derivatives	喹啉及其衍生物	Quinoline carboxylic acids	喹啉羧酸	"90717-03-6"	HMDB0257043	Organoheterocyclic compounds	Quinolines and derivatives	Quinoline carboxylic acids	-	C18891	-	-	-	-	-	91749	O=C(O)C1=C(Cl)C=CC2=CC(=CN=C21)C	ALZOLUNSQWINIR-UHFFFAOYSA-N	2.20904	1.14342	0.0145797	0.784722	1.3042	up	8.22806e+06	2.34248e+07	3.86395e+06	1.39743e+06	2.4965e+06	9.655e+06	1.1969e+07	8.56149e+06	1.21295e+07	9.07967e+06
Com_1235_pos	2,2'-Cyclouridine	2,2'-脱水尿苷	P	C9H10N2O5	226.059	249.046	8.56412	[M+Na]+	1.26	0.65	1	C18	Organoheterocyclic compounds	有机杂环化合物	Diazines	二嗪类	Pyrimidines and pyrimidine derivatives	嘧啶和嘧啶衍生物	"3736-77-4"	-	-	-	-	-	-	-	-	-	-	-	806138	C1=CN2C3C(C(C(O3)CO)O)OC2=NC1=O	UUGITDASWNOAGG-CCXZUQQUSA-N	2.63005	1.39509	0.0147707	0.763889	1.11118	up	3.2304e+08	6.43902e+08	3.1573e+07	3.3182e+07	4.75135e+07	2.44194e+08	3.4748e+08	1.99269e+08	4.69676e+08	1.81618e+08
Com_9418_pos	Asterosterol	-	P	C26H42O	370.324	371.331	0.01717	[M+H]+	7.93	-	3	C18	Lipids and lipid-like molecules	脂质和类脂分子	Steroids and steroid derivatives	类固醇和类固醇衍生物	Hydroxysteroids	羟基类固醇	"30674-32-9"	HMDB0035845	Lipids and lipid-like molecules	Steroids and steroid derivatives	Hydroxysteroids	-	-	-	-	-	-	-	131751874	CC(C)\C=C/C(C)C1CCC2C3=CCC4CC(O)CCC4(C)C3CCC12C	PISAKMAGVQHRRZ-SREVYHEPSA-N	0.439043	-1.18757	0.0148885	0.854167	1.54166	down	7.70477e+06	5.06122e+07	142367	646544	870962	1.3256e+07	2.26405e+07	1.21825e+07	1.29847e+07	1.3685e+07
Com_9176_pos	Tridec-7-enoylcarnitine	-	P	C20H37NO4	355.272	356.279	0.80017	[M+H]+	6.76	-	3	C18	Lipids and lipid-like molecules	脂质和类脂分子	Fatty Acyls	脂肪酰类	Fatty acid esters	脂肪酸酯	"-"	HMDB0241317	Lipids and lipid-like molecules	Fatty Acyls	Fatty acid esters	-	-	-	-	-	-	-	-	CCCCCC=CCCCCCC(=O)OC(CC([O-])=O)C[N+](C)(C)C	YFJGZENZJUJIME-UHFFFAOYSA-N	0.548087	-0.867524	0.0150268	0.819444	1.45768	down	2.792e+07	1.25825e+08	1.27191e+07	3.7092e+06	5.88024e+06	1.75051e+07	3.42122e+07	2.09246e+07	4.39362e+07	2.61309e+07
Com_9469_pos	Pro Met Glu	脯氨酸-蛋氨酸-谷氨酸	P	C15H25N3O6S1	375.146	376.151	8.22932	[M+H]+	5.151	-	3	C18	Organic acids and derivatives	有机酸及其衍生物	Carboxylic acids and derivatives	羧酸及其衍生物	Amino acids, peptides, and analogues	氨基酸、肽和类似物	-	-	-	-	-	-	-	-	-	-	-	-	-	CSCCC(C(=O)NC(CCC(=O)O)C(=O)O)NC(=O)C1CCCN1	XZBYTHCRAVAXQQ-DCAQKATOSA-N	0.478686	-1.06285	0.0150327	0.756944	1.27221	down	969912	6.5665e+06	2.53713e+06	1.08639e+06	1.17183e+06	4.83781e+06	9.51105e+06	2.82513e+06	4.04698e+06	7.2464e+06
Com_9131_pos	Cinnabaramide E	-	P	C19H31NO5	353.22	354.228	0.00482	[M+H]+	5.973	-	3	C18	Organic acids and derivatives	有机酸及其衍生物	Carboxylic acids and derivatives	羧酸及其衍生物	Amino acids, peptides, and analogues	氨基酸、肽和类似物	-	-	-	-	-	-	-	-	-	-	-	-	-	CCCCCCC1C(=O)NC(C1(C)O)(C(C2CCCC=C2)O)C(=O)O	ADDRECXFKLYOGC-MUAMBBPCSA-N	0.293375	-1.76918	0.0150927	0.791667	1.4415	down	4.26684e+06	1.75981e+07	359853	417654	273436	1.75174e+06	9.15059e+06	4.06844e+06	6.57901e+06	3.87823e+06
Com_11279_pos	12beta-acetoxyhuratoxin	-	P	C36H50O10	642.34	643.347	1.61197	[M+H]+	7.419	-	3	C18	Lipids and lipid-like molecules	脂质和类脂分子	Prenol lipids	异戊烯醇脂	Diterpenoids	二萜类	-	-	-	-	-	-	-	-	-	-	-	-	-	CCCCCCCCCC=CC=CC12OC3C4C5C(O5)(C(C6(C(C4(O1)C(C(C3(O2)C(=C)C)OC(=O)C)C)C=C(C6=O)C)O)O)CO	ADIURPPZKNTYEV-WGJOEDDZSA-N	0.38557	-1.37494	0.0151238	0.826389	1.4173	down	209347	1.33698e+07	292807	144409	157515	3.21783e+06	4.84234e+06	234615	1.24299e+06	4.73733e+06
Com_11149_pos	Irinotecan	伊立替康	P	C33H38N4O6	586.279	587.282	7.64849	[M+H]+	5.044	-	3	C18	Alkaloids and derivatives	生物碱及其衍生物	Camptothecins	喜树碱类	-	-	"97682-44-5"	HMDB0014900	Alkaloids and derivatives	Camptothecins	-	Irinotecan	C16641	map00983	-	-	-	-	-	O=C(OC=1C=CC2=NC=3C4=CC5=C(C(=O)N4CC3C(=C2C1)CC)COC(=O)C5(O)CC)N6CCC(N7CCCCC7)CC6	UWKQSNNFCGGAFS-XIFFEERXSA-N	7.42758	2.89289	0.0151321	0.770833	1.09017	up	3.83506e+07	1.15245e+07	344242	193388	499994	1.62415e+07	5.91689e+06	9.50122e+06	5.8841e+06	4.47761e+06
Com_10343_pos	Shogasulfonic acid A	-	P	C21H26O8S	438.135	439.143	1.18636	[M+H]+	1.311	0.75	2	C18	Phenylpropanoids and polyketides	苯丙素类和聚酮类	Diarylheptanoids	二芳基庚烷类	Linear diarylheptanoids	线性二芳基庚烷	-	-	-	-	-	-	-	-	-	-	-	-	-	COC1=C(C=CC(=C1)CCC(CC(=O)CCC2=CC(=C(C=C2)O)OC)S(=O)(=O)O)O	MWOFQBPRQXZTQC-UHFFFAOYSA-N	3.26832	1.70855	0.0152631	0.8125	1.18823	up	4.69444e+08	1.03725e+09	1.12957e+08	8.26256e+07	6.10766e+07	8.32224e+08	1.46683e+09	3.96532e+08	6.76291e+08	4.74165e+08
Com_8801_pos	(-)-11-nor-9-carboxy-Delta9-THC-d3	-	P	C21H25D3O4	347.218	348.221	9.91881	[M+H]+	7.386	-	3	C18	Organoheterocyclic compounds	有机杂环化合物	Benzopyrans	苯并吡喃类	1-benzopyrans	1-苯并吡喃	"130381-15-6"	-	-	-	-	-	-	-	-	-	-	-	-	CCCCCC1=CC(=C2C3C=C(CCC3C(OC2=C1)(C)C)C(=O)O)O	YOVRGSHRZRJTLZ-FWHYEAKOSA-N	0.458769	-1.12416	0.0152774	0.895833	1.34207	down	1.05142e+07	1.82795e+07	3.15469e+06	6.36601e+06	940161	1.18217e+07	1.00673e+07	7.90633e+06	4.06268e+06	1.39495e+07
Com_530_pos	Glycylhydroxyproline	甘氨酰羟脯氨酸	P	C7H12N2O4	188.08	189.086	7.14581	[M+H]+	5.228	0.79	2	C18	Organic acids and derivatives	有机酸及其衍生物	Carboxylic acids and derivatives	羧酸及其衍生物	Amino acids, peptides, and analogues	氨基酸、肽和类似物	"24587-32-4"	HMDB0011173	Organic acids and derivatives	Carboxylic acids and derivatives	Amino acids, peptides, and analogues	-	-	-	-	-	-	-	11862108	C1C(CN(C1C(=O)O)C(=O)CN)O	ZJQXGJBINIMBOY-UHNVWZDZSA-N	2.39519	1.26014	0.0154657	0.763889	1.27631	up	5.27879e+06	1.37818e+07	2.00653e+06	1.60054e+06	3.57273e+06	6.45643e+06	2.82516e+06	5.79725e+06	1.70911e+07	1.43536e+07
Com_6723_pos	ZILEUTON	齐留通	P	C11H12N2O2S	236.062	237.07	3.79155	[M+H]+	1.188	-	3	C18	Organoheterocyclic compounds	有机杂环化合物	Benzothiophenes	苯并噻吩类	1-benzothiophenes	1-苯并噻吩	"111406-87-2"	HMDB0014882	Organoheterocyclic compounds	Benzothiophenes	1-benzothiophenes	-	-	-	-	-	-	-	-	CC(C1=CC2=CC=CC=C2S1)N(C(=O)N)O	MWLSOWXNZPKENC-UHFFFAOYSA-N	3.94767	1.981	0.0154805	0.798611	1.27326	up	5.59687e+06	4.82207e+06	175173	603716	1.46034e+06	1.1028e+07	3.26209e+06	1.16887e+07	2.40532e+07	1.48562e+07
Com_10834_pos	Lassiocarpine	-	P	C29H39NO6	497.278	498.282	5.65939	[M+H]+	5.532	0.58	2	C18	Lipids and lipid-like molecules	脂质和类脂分子	Prenol lipids	异戊烯醇脂	Diterpenoids	二萜类	-	-	-	-	-	-	-	-	-	-	-	-	-	[C@]12(CC[C@@H]([C@]34[C@H]5[C@]6([C@@H](C[C@H]23)[C@H]4N(C1)CC)[C@@H]([C@@]([C@H]([C@H]5O)CC6)(COC(=O)c1ccccc1)O)O)O)C	FWZJUUDKKDGBNL-UCDGSYRPNA-N	0.442467	-1.17636	0.0154908	0.784722	1.33922	down	1.07632e+07	2.75267e+07	9.29604e+06	7.79574e+06	5.36462e+06	3.11934e+07	5.49477e+07	1.73425e+07	3.20456e+07	3.82362e+07
Com_7175_pos	Cernuine	神经酰胺nuine	P	C16H26N2O	262.205	263.212	1.71528	[M+H]+	5.508	-	3	C18	Organoheterocyclic compounds	有机杂环化合物	Quinolizidines	喹啉西啶类	-	-	-	HMDB0034150	Phenylpropanoids and polyketides	Aurone flavonoids	-	-	C09860	-	-	-	-	-	-	CC1CC2CCCC3N2C(C1)CC4N3C(=O)CCC4	IWSJXTCXZSUCNS-LXFSFDBISA-N	0.701746	-0.51098	0.015552	0.805556	1.09364	down	9.37498e+06	1.82615e+07	1.86406e+07	1.46848e+07	1.87948e+07	2.04134e+07	1.74399e+07	1.21094e+07	1.65868e+07	6.25777e+06
Com_6869_pos	Isopentenyl pyrophosphate	异戊烯焦磷酸	P	C5H12O7P2	246.006	247.016	9.84786	[M+H]+	1.183	-	3	C18	Lipids and lipid-like molecules	脂质和类脂分子	Prenol lipids	异戊烯醇脂	Isoprenoid phosphates	类异戊二烯磷酸酯	"358-71-4"	HMDB0001347	Lipids and lipid-like molecules	Prenol lipids	Isoprenoid phosphates	Isopentenyl diphosphate; Delta3-Isopentenyl diphosphate; Delta3-Methyl-3-butenyl diphosphate; 3-Methylbut-3-en-1-yl diphosphate	C00129	map00900;map00997;map00998;map01060;map01062;map01070;map01100;map01110;map04216	LMPR01010008	Prenol Lipids [PR]	Isoprenoids [PR01]	C5 isoprenoids (hemiterpenes) [PR0101]	-	CC(=C)CCOP(=O)(O)OP(=O)(O)O	NUHSROFQTUXZQQ-UHFFFAOYSA-N	3.0295	1.59908	0.0155761	0.798611	1.2102	up	856804	4.44143e+06	175714	138566	73769.2	656553	2.50923e+06	537436	852727	734523
Com_10372_pos	Diferuloyl putrescine	-	P	C24H28N2O6	440.195	441.203	2.41838	[M+H]+	5.697	0.86	2	C18	Phenylpropanoids and polyketides	苯丙素类和聚酮类	Cinnamic acids and derivatives	肉桂酸及其衍生物	Hydroxycinnamic acids and derivatives	羟基肉桂酸及其衍生物	-	-	-	-	-	-	-	-	-	-	-	-	-	OC(=NCCCCN=C(O)C=CC=1C=CC(O)=C(OC)C=1)C=CC=2C=CC(O)=C(OC)C=2	CHEMZHJQHCVLFI-UHFFFAOYSA-N	0.566328	-0.820289	0.0157187	0.791667	1.3539	down	1.98592e+08	3.74696e+09	1.51593e+08	3.37042e+08	5.35594e+07	7.13904e+08	1.19183e+09	8.13833e+08	2.27268e+08	1.92872e+07
Com_4807_pos	propyl 4-{[7-(carbamoylmethoxy)-2-methyl-4-oxo-4H-chromen-3-yl]oxy}benzoate	4-{[7-（氨基甲酰基甲氧基）-2-甲基-4-氧代-4H-色烯-3-基]氧基}苯甲酸丙酯	P	C22H21NO7	411.132	434.118	7.00625	[M+Na]+	1.32	-	3	C18	Organoheterocyclic compounds	有机杂环化合物	Benzopyrans	苯并吡喃类	1-benzopyrans	1-苯并吡喃	"846582-32-9"	-	-	-	-	-	-	-	-	-	-	-	2009659	CCCOC(=O)C1=CC=C(C=C1)OC2=C(OC3=C(C2=O)C=CC(=C3)OCC(=O)N)C	RVAZJSZAZJBBJI-UHFFFAOYSA-N	8.0308	3.00554	0.0158369	0.798611	1.04572	up	2.56592e+07	3.13167e+08	1.54638e+07	116669	1.16775e+07	2.19952e+07	6.59332e+07	2.2869e+06	2.83253e+07	4.12075e+06
Com_8587_pos	Lipoyllysine	-	P	C14H26N2O3S2	334.138	335.144	6.5216	[M+H]+	5.406	-	3	C18	Organoheterocyclic compounds	有机杂环化合物	Dithiolanes	二硫杂环戊烷	Lipoamides	硫辛酰胺	"20902-53-8"	HMDB0012996	Organoheterocyclic compounds	Dithiolanes	Lipoamides	-	-	-	-	-	-	-	53481572	N[C@H](CCCCNC(=O)CCCCC1CCSS1)C(O)=O	COTIXRRJLCSLLS-PIJUOVFKSA-N	2.12441	1.08706	0.0158734	0.784722	1.25775	up	3.73161e+07	1.22102e+08	2.46175e+07	1.97518e+07	8.1031e+06	3.74619e+07	4.39493e+07	1.65568e+07	3.28692e+07	1.89713e+07
Com_9449_pos	3-hydroxytridecanoyl carnitine	3-羟基十三酰肉碱	P	C20H39NO5	373.283	374.29	0.44433	[M+H]+	6.009	0.61	2	C18	Lipids and lipid-like molecules	脂质和类脂分子	Fatty Acyls	脂肪酰类	Fatty acid esters	脂肪酸酯	"-"	HMDB0061639	Lipids and lipid-like molecules	Fatty Acyls	Fatty acid esters	-	-	-	-	-	-	-	131770392	CCCCCCCCCCC(O)CC(=O)OC(CC([O-])=O)C[N+](C)(C)C	DOFFCMLMRQLXPK-UHFFFAOYSA-N	0.55055	-0.861055	0.0159448	0.791667	1.32602	down	4.80948e+06	1.72544e+07	3.18659e+06	1.7155e+06	1.29606e+06	5.7879e+06	9.37777e+06	5.54757e+06	1.2954e+07	6.72092e+06
Com_3770_pos	Colcemid	秋水仙胺	P	C21H25NO5	371.173	372.183	7.76107	[M+H]+	5.832	-	3	C18	Hydrocarbon derivatives	碳氢化合物衍生物	Tropones	环庚三烯酮类	-	-	"477-30-5"	HMDB0250401	Hydrocarbon derivatives	Tropones	-	-	C11250	map00950;map01063;map01110	-	-	-	-	2832	CNC1CCC2=CC(OC)=C(OC)C(OC)=C2C2=CC=C(OC)C(=O)C=C12	NNJPGOLRFBJNIW-UHFFFAOYSA-N	0.486197	-1.04039	0.0160279	0.770833	1.27992	down	1.36975e+07	4.39142e+07	7.59738e+06	5.75804e+06	3.51257e+06	7.45421e+06	2.48141e+07	8.26224e+06	2.70454e+07	1.17923e+07
Com_7833_pos	7-Methyloctanoylcarnitine	7-甲基辛酰肉碱	P	C16H31NO4	301.225	302.233	1.28254	[M+H]+	6.059	0.88	2	C18	Lipids and lipid-like molecules	脂质和类脂分子	Fatty Acyls	脂肪酰类	Fatty acid esters	脂肪酸酯	"-"	HMDB0241051	Lipids and lipid-like molecules	Fatty Acyls	Fatty acid esters	-	-	-	-	-	-	-	134160342	CC(C)CCCCCC(=O)OC(CC([O-])=O)C[N+](C)(C)C	XHDNKNHXZIJLOY-UHFFFAOYSA-N	0.372713	-1.42386	0.0162429	0.770833	1.41532	down	3.26668e+07	9.72891e+07	9.24668e+06	7.23126e+06	4.2853e+06	2.59139e+07	8.10285e+07	3.81012e+07	7.61543e+07	3.24847e+07
Com_8456_pos	undec-10-enoylcarnitine	十一碳-10-烯酰肉碱	P	C18H33NO4	327.241	328.248	0.13004	[M+H]+	6.319	0.71	2	C18	Lipids and lipid-like molecules	脂质和类脂分子	Fatty Acyls	脂肪酰类	Fatty acid esters	脂肪酸酯	"-"	HMDB0241164	Lipids and lipid-like molecules	Fatty Acyls	Fatty acid esters	-	-	-	-	-	-	-	139947482	C[N+](C)(C)CC(CC([O-])=O)OC(=O)CCCCCCCCC=C	SQQZNBCPXXAGNF-UHFFFAOYSA-N	0.544564	-0.876828	0.0163422	0.770833	1.31702	down	2.13819e+07	1.09536e+08	9.05953e+06	7.46748e+06	8.3759e+06	2.86022e+07	3.20796e+07	2.38111e+07	6.76865e+07	3.25314e+07
Com_5305_pos	p-Benzoquinone	-	P	C6H4O2	108.021	109.029	1.98615	[M+H]+	6.036	0.90	2	C18	Organic oxygen compounds	有机氧化合物	Organooxygen compounds	有机氧化合物	Carbonyl compounds	羰基化合物	-	HMDB0003364	Organic oxygen compounds	Organooxygen compounds	Carbonyl compounds	-	C00472	map00627;map01120;map05208	-	-	-	-	-	C1=CC(=O)C=CC1=O	AZQWKYJCGOJGHM-UHFFFAOYSA-N	0.576512	-0.794577	0.0165496	0.756944	1.21049	down	1.38132e+08	1.72568e+08	4.13057e+07	1.06013e+08	4.12896e+07	4.00148e+07	9.13945e+07	1.0094e+08	4.00709e+07	3.07524e+07
Com_10552_pos	Tyr Ile Tyr	酪氨酸-异亮氨酸-酪氨酸	P	C24H31N3O6	457.221	458.233	8.81868	[M+H]+	5.566	0.55	2	C18	Organic acids and derivatives	有机酸及其衍生物	Carboxylic acids and derivatives	羧酸及其衍生物	Amino acids, peptides, and analogues	氨基酸、肽和类似物	-	-	-	-	-	-	-	-	-	-	-	-	-	CCC(C)C(C(=O)NC(CC1=CC=C(C=C1)O)C(=O)O)NC(=O)C(CC2=CC=C(C=C2)O)N	YMUQBRQQCPQEQN-CXTHYWKRSA-N	2.15711	1.1091	0.0165507	0.743056	1.20537	up	2.47534e+06	1.07014e+07	3.4561e+06	2.56618e+06	1.86358e+06	6.46041e+06	9.72127e+06	4.03803e+06	1.72777e+07	1.85247e+06
Com_10624_pos	Esaxerenone	艾沙利酮	P	C22H21F3N2O4S	466.117	467.125	0.22162	[M+H]+	1.327	-	3	C18	Benzenoids	苯类化合物	Benzene and substituted derivatives	苯及其取代衍生物	Anilides	酰苯胺类	"1632006-28-0"	HMDB0251942	Benzenoids	Benzene and substituted derivatives	Anilides	-	-	-	-	-	-	-	25052023	CC1=C(N(CCO)C=C1C(=O)NC1=CC=C(C=C1)S(C)(=O)=O)C1=CC=CC=C1C(F)(F)F	NOSNHVJANRODGR-UHFFFAOYSA-N	11.2583	3.49292	0.0167055	0.833333	1.25715	up	3.47352e+07	8.73538e+07	7.76806e+06	112423	177969	1.47775e+07	6.622e+07	9.87747e+06	2.45346e+07	6.15585e+06
Com_10789_pos	Moralbanone	-	P	C30H34O6	490.236	491.24	6.45439	[M+H]+	6.556	0.65	2	C18	Phenylpropanoids and polyketides	苯丙素类和聚酮类	Flavonoids	黄酮类化合物	Flavones	黄酮类	-	-	-	-	-	-	-	-	LMPK12110901	Polyketides [PK]	Flavonoids [PK12]	Flavones and Flavonols [PK1211]	-	CC(=CCCC(=CCCC(=CCC1=C2C(=C(C=C1O)O)C(=O)C=C(O2)C3=C(C=C(C=C3)O)O)C)C)C	KVTGJUFKNDYOTO-VQCWNDBCSA-N	0.418358	-1.25719	0.0167526	0.791667	1.28512	down	4.67531e+06	2.01587e+07	2.78289e+06	1.5651e+06	2.05203e+06	1.28555e+07	3.55484e+07	4.75426e+06	5.25151e+06	2.38237e+07
Com_10922_pos	L-Olivosyl-oleandolide	-	P	C26H44O10	516.293	517.298	4.40671	[M+H]+	5.434	-	3	C18	Phenylpropanoids and polyketides	苯丙素类和聚酮类	Macrolides and analogues	大环内酯类及其类似物	-	-	-	-	-	-	-	L-Olivosyl-oleandolide	C11991	map00522;map01100;map01110	LMPK04000032	Polyketides [PK]	Macrolides and lactone polyketides [PK04]	_	-	CC1CC2(CO2)C(=O)C(C(C(C(OC(=O)C(C(C(C1O)C)OC3CC(C(C(O3)C)O)O)C)C)C)O)C	SBBLTTCUMKGRJI-GYHYDPCPSA-N	4.99637	2.32088	0.0167668	0.743056	1.38688	up	2.70748e+07	7.35105e+07	6.60598e+06	3.37831e+06	4.59059e+06	8.45415e+07	6.99329e+06	4.01226e+07	1.56274e+08	1.14484e+08
Com_5162_pos	5,15-Diacetyl-3-benzoyllathyrol	大戟因子L3	P	C31H38O7	522.262	545.252	1.33178	[M+Na]+	5.608	-	3	C18	Lipids and lipid-like molecules	脂质和类脂分子	Prenol lipids	异戊烯醇脂	Diterpenoids	二萜类	"218916-52-0"	-	-	-	-	-	-	-	-	-	-	-	-	CC1CC2(C(C1OC(=O)C3=CC=CC=C3)C(C(=C)CCC4C(C4(C)C)C=C(C2=O)C)OC(=O)C)OC(=O)C	JPYYWXPAHJBKJX-UHFFFAOYSA-N	0.40685	-1.29743	0.0167736	0.798611	1.37941	down	1.4582e+06	1.35505e+07	130183	2.21484e+06	162472	1.9422e+06	5.97591e+06	3.95023e+06	1.53002e+06	331897
Com_10848_pos	(2'E)-2',3'-Didehydro-2'-deoxy-13'-hydroxyverrucarin A	-	P	C27H32O9	500.205	501.21	4.70505	[M+H]+	5.085	-	3	C18	Lipids and lipid-like molecules	脂质和类脂分子	Prenol lipids	异戊烯醇脂	Sesquiterpenoids	倍半萜类	-	-	-	-	-	-	-	-	-	-	-	-	-	CC1=CC2C3(CC1)COC(=O)C=C(CCOC(=O)C=CC=CC(=O)OC4C3(C5(CO5)C(C4)O2)C)CO	OQVXFAVSMVQTMH-ADXYGMRYSA-N	0.367955	-1.4424	0.0167907	0.756944	1.2171	down	2.05913e+07	2.24977e+07	1.37368e+07	7.65102e+06	6.10814e+06	4.5758e+06	1.79419e+07	1.983e+07	8.08705e+06	1.74294e+06
Com_8220_pos	(+)-Prosopinine	-	P	C18H35NO3	313.262	314.269	1.04603	[M+H]+	6.819	0.65	2	C18	Alkaloids and derivatives	生物碱及其衍生物	-	-	-	-	-	-	-	-	-	-	C10167	-	-	-	-	-	-	CCC(=O)CCCCCCCCCC1CCC(C(N1)CO)O	KYBOBXNXZQTAKA-NXHRZFHOSA-N	0.75222	-0.410774	0.0168133	0.798611	1.07798	down	3.88975e+07	5.21127e+07	4.95096e+07	3.92804e+07	5.85607e+07	8.13897e+07	4.74515e+07	4.23641e+07	5.99776e+07	4.01853e+07
Com_6716_pos	Pentylone	-	P	C13H17NO3	235.121	236.128	1.26416	[M+H]+	5.206	-	3	C18	Benzenoids	苯类化合物	Benzene and substituted derivatives	苯及其取代衍生物	Butyrophenones	丁酰苯类	-	HMDB0256297	Benzenoids	Benzene and substituted derivatives	Butyrophenones	-	-	-	-	-	-	-	-	CCCC(C(=O)C1=CC2=C(C=C1)OCO2)NC	DFMLULIEUUXXSA-UHFFFAOYSA-N	0.408777	-1.29061	0.0168939	0.784722	1.35865	down	823531	4.06499e+06	42072.1	416196	225324	2.36118e+06	5.02277e+06	2.06775e+06	7.60535e+06	7.50221e+06
Com_8049_pos	2-(3,4-Dihydroxybenzoyloxy)-4,6-dihydroxybenzoate	-	P	C14H10O8	306.038	307.044	3.56045	[M+H]+	1.494	-	3	C18	Phenylpropanoids and polyketides	苯丙素类和聚酮类	Depsides and depsidones	缩酚酸及缩酚酸环醚	-	-	"-"	HMDB0059651	Phenylpropanoids and polyketides	Depsides and depsidones	-	-	C04524	-	-	-	-	-	440370	OC(=O)C1=C(O)C=C(O)C=C1OC(=O)C1=CC(O)=C(O)C=C1	GRXIELRCPYIEQI-UHFFFAOYSA-N	3.41338	1.7712	0.0169813	0.798611	1.31863	up	8.05604e+07	1.17081e+08	2.22329e+07	1.21387e+07	2.51956e+07	4.90632e+07	564047	8.60772e+07	1.57388e+08	1.26571e+08
Com_4579_pos	Guineensine	几内亚胡椒碱	P	C24H33NO3	383.246	406.235	0.55763	[M+Na]+	5.932	0.54	2	C18	Organoheterocyclic compounds	有机杂环化合物	Benzodioxoles	苯并二氧杂环戊烯	-	-	"55038-30-7"	HMDB0302876	Organoheterocyclic compounds	Benzodioxoles	-	-	-	-	-	-	-	-	6442405	CC(C)CNC(=O)/C=C/C=C/CCCCCC/C=C/C1=CC2=C(C=C1)OCO2	FPMPOFBEYSSYDQ-AUVZEZIHSA-N	0.372168	-1.42597	0.017132	0.805556	1.28239	down	4.02576e+06	203814	5.6041e+06	4.2973e+06	3.15139e+06	2.53251e+06	237927	2.24248e+06	3.66278e+06	2.88927e+06
Com_9388_pos	Pro Pro Arg	脯氨酸-脯氨酸-精氨酸	P	C16H28N6O4	368.217	369.225	2.40974	[M+H]+	6.004	0.65	2	C18	Organic acids and derivatives	有机酸及其衍生物	Carboxylic acids and derivatives	羧酸及其衍生物	Amino acids, peptides, and analogues	氨基酸、肽和类似物	-	-	-	-	-	-	-	-	-	-	-	-	-	C1CC(NC1)C(=O)N2CCCC2C(=O)NC(CCCN=C(N)N)C(=O)O	JLMZKEQFMVORMA-SRVKXCTJSA-N	1.64884	0.721453	0.0173399	0.805556	1.40705	up	6.77343e+07	1.82668e+08	1.61697e+08	8.22465e+07	8.80035e+07	1.09155e+08	1.78571e+08	6.45671e+07	1.21558e+08	1.31498e+08
Com_5156_pos	Apigenin 7-O-malonylglucoside	芹菜素7-O-(6”-O-丙二酸单酰)-beta-D-葡萄糖苷	P	C24H22O13	518.106	541.097	4.00046	[M+Na]+	5.606	-	3	C18	Organic oxygen compounds	有机氧化合物	Organooxygen compounds	有机氧化合物	Carbohydrates and carbohydrate conjugates	碳水化合物和碳水化合物结合物	"86546-87-4"	-	-	-	-	-	C10020	-	LMPK12110373	Polyketides [PK]	Flavonoids [PK12]	Flavones and Flavonols [PK1211]	-	C1=CC(=CC=C1C2=CC(=O)C3=C(C=C(C=C3O2)OC4C(C(C(C(O4)COC(=O)CC(=O)O)O)O)O)O)O	ULRLGMUACGKIGP-VKIKYZBHSA-N	2.91823	1.5451	0.0173914	0.777778	1.23113	up	3.98898e+06	4.72655e+06	1.72892e+06	1.7399e+06	217603	7.97364e+06	7.15837e+06	4.3993e+06	448062	1.44868e+06
Com_11150_pos	Glu-Ile-Leu-Asp-Val	谷氨酸-异亮氨酸-亮氨酸-天冬氨酸-缬氨酸	P	C26H45N5O10	587.317	588.326	2.83875	[M+H]+	5.353	-	3	C18	Organic acids and derivatives	有机酸及其衍生物	Peptidomimetics	肽模拟物	Hybrid peptides	混合肽	"-"	HMDB0252757	Organic acids and derivatives	Peptidomimetics	Hybrid peptides	-	-	-	-	-	-	-	85047242	CCC(C)C(NC(=O)C(N)CCC(O)=O)C(=O)NC(CC(C)C)C(=O)NC(CC(O)=O)C(=O)NC(C(C)C)C(O)=O	VPKCCODFKUZEMT-UHFFFAOYSA-N	4.09657	2.03442	0.0174095	0.854167	1.12085	up	1.81459e+07	3.96213e+07	2.68827e+06	1.72091e+07	1.68638e+07	1.50999e+07	441710	2.19422e+07	6.12473e+07	5.03168e+07
Com_7658_pos	Desethylchloroquine	去乙基氯喹	P	C16H22ClN3	291.15	292.158	1.95956	[M+H]+	6.308	-	3	C18	Organoheterocyclic compounds	有机杂环化合物	Quinolines and derivatives	喹啉及其衍生物	Aminoquinolines and derivatives	氨基喹啉及其衍生物	"1476-52-4"	HMDB0041870	Organoheterocyclic compounds	Quinolines and derivatives	Aminoquinolines and derivatives	-	-	-	-	-	-	-	95478	CCNCCCC(C)NC1=C2C=CC(Cl)=CC2=NC=C1	MCYUUUTUAAGOOT-UHFFFAOYSA-N	0.466395	-1.10037	0.0174121	0.8125	1.41273	down	7.42073e+06	3.00941e+07	1.13636e+06	259059	2.92391e+06	1.27413e+07	1.1751e+07	6.39865e+06	1.42979e+07	2.61263e+07
Com_11200_pos	Aeruginosin 298-A	-	P	C30H48N6O7	604.358	605.368	3.95749	[M+H]+	7.923	-	3	C18	Organic acids and derivatives	有机酸及其衍生物	Carboxylic acids and derivatives	羧酸及其衍生物	Amino acids, peptides, and analogues	氨基酸、肽和类似物	-	-	-	-	-	-	-	-	-	-	-	-	-	CC(C)CC(C(=O)N1C2CC(CCC2CC1C(=O)NC(CCCN=C(N)N)CO)O)NC(=O)C(CC3=CC=C(C=C3)O)O	ZRJNSRDWYFDFAT-RKTRNHPESA-N	0.488729	-1.03289	0.0174295	0.770833	1.39656	down	3.39045e+07	2.08288e+08	3.72584e+06	1.00675e+07	1.62538e+07	6.35425e+07	1.13973e+08	5.56106e+07	6.16327e+07	7.44081e+07
Com_3644_pos	2-methyl-3-(4-methyl-1,3-thiazol-2-yl)-4-oxo-6-propyl-4H-chromen-7-yl acetate	2-甲基-3-（4-甲基-1,3-噻唑-2-基）-4-氧代-6-丙基-4H-色烯-7-基乙酸酯	P	C19H19NO4S	357.103	358.113	7.14569	[M+H]+	4.861	-	3	C18	Organoheterocyclic compounds	有机杂环化合物	Benzopyrans	苯并吡喃类	1-benzopyrans	1-苯并吡喃	"299952-22-0"	-	-	-	-	-	-	-	-	-	-	-	984073	CCCC1=CC2=C(C=C1OC(=O)C)OC(=C(C2=O)C3=NC(=CS3)C)C	NVGMNXGIQPMJSN-UHFFFAOYSA-N	0.719033	-0.475869	0.0175111	0.756944	1.03052	down	1.19525e+07	2.54111e+07	2.96512e+07	3.15489e+07	2.38446e+07	1.70488e+07	2.37535e+07	1.80397e+07	1.9726e+07	1.90168e+07
Com_9882_pos	1-Hexadecyl Lysophosphatidic Acid	-	P	C19H41O6P	396.264	397.275	9.69442	[M+H]+	6.126	0.72	2	C18	Lipids and lipid-like molecules	脂质和类脂分子	Glycerophospholipids	甘油磷脂	Glycerophosphates	甘油磷酸酯类	-	-	-	-	-	-	-	-	LMGP10060005	Glycerophospholipids [GP]	Glycerophosphates [GP10]	Monoalkylglycerophosphates [GP1006]	-	CCCCCCCCCCCCCCCCOCC(COP(=O)(O)O)O	XLVRFPVHQPHXAA-LJQANCHMSA-N	1.66972	0.739607	0.0175321	0.756944	1.11676	up	1.80633e+06	5.44456e+06	2.2721e+06	1.62972e+06	2.34346e+06	3.47639e+06	6.22814e+06	2.08027e+06	3.74718e+06	5.28455e+06
Com_1467_pos	Feruloylputrescine	阿魏酸腐胺	P	C14H20N2O3	264.147	265.155	2.82655	[M+H]+	5.701	0.97	1	C18	Phenylpropanoids and polyketides	苯丙素类和聚酮类	Cinnamic acids and derivatives	肉桂酸及其衍生物	Hydroxycinnamic acids and derivatives	羟基肉桂酸及其衍生物	"501-13-3"	HMDB0033463	Phenylpropanoids and polyketides	Cinnamic acids and derivatives	Hydroxycinnamic acids and derivatives	Feruloylputrescine; Subaphyllin	C10497	map00330;map01100	-	-	-	-	92339985	COC1=C(O)C=CC(\C=C/C(=O)NCCCCN)=C1	SFUVCMKSYKHYLD-ALCCZGGFSA-N	0.557296	-0.843484	0.0176095	0.805556	1.34172	down	1.39654e+07	1.17546e+08	5.45548e+06	9.21835e+06	1.19367e+06	3.32404e+07	4.71545e+07	3.00204e+07	2.1244e+07	8.41016e+06
Com_5228_pos	Ejaponine B	埃贾波宁B	P	C30H38O13	606.231	629.225	7.55355	[M+Na]+	6.161	-	3	C18	Organic acids and derivatives	有机酸及其衍生物	Carboxylic acids and derivatives	羧酸及其衍生物	Pentacarboxylic acids and derivatives	五羧酸及其衍生物	"1253119-29-7"	-	-	-	-	-	-	-	-	-	-	-	-	CC(OCC12C(OC(C3C=CC=CC=3)=O)C(OC(=O)C)C3C(C1(OC3(C)C)C(O)(C)CC(OC(=O)C)C2OC(=O)C)O)=O	NCGQUVSDYGMJGN-UHFFFAOYSA-N	0.334301	-1.58078	0.0178284	0.777778	1.40225	down	933459	7.39545e+06	591433	268335	716652	1.01993e+06	870580	1.28106e+06	1.59578e+06	767696
Com_7771_pos	Amlexanox	氨来呫诺	P	C16H14N2O4	298.095	299.102	3.72791	[M+H]+	5.16	-	3	C18	Organoheterocyclic compounds	有机杂环化合物	Benzopyrans	苯并吡喃类	1-benzopyrans	1-苯并吡喃	"68302-57-8"	HMDB0015160	Organoheterocyclic compounds	Benzopyrans	1-benzopyrans	-	-	-	-	-	-	-	-	O=C(O)C1=CC=2C(=O)C3=CC(=CC=C3OC2N=C1N)C(C)C	SGRYPYWGNKJSDL-UHFFFAOYSA-N	1.74162	0.800434	0.0178618	0.784722	1.26365	up	7.25079e+06	2.80525e+06	9.22782e+06	5.6355e+06	1.21725e+07	9.82542e+06	5.56538e+06	4.06894e+06	8.05964e+06	1.07629e+07
Com_8157_pos	5-(N,N-Hexamethylene)amiloride	5-(N,N-六亚甲基)阿米洛利	P	C12H18ClN7O	311.126	312.135	4.17117	[M+H]+	5.895	-	3	C18	Organoheterocyclic compounds	有机杂环化合物	Diazines	二嗪类	Pyrazines	吡嗪类	-	HMDB0246736	Organoheterocyclic compounds	Diazines	Pyrazines	-	-	-	-	-	-	-	-	C1CCCN(CC1)C2=NC(=C(N=C2Cl)C(=O)N=C(N)N)N	RQQJJXVETXFINY-UHFFFAOYSA-N	3.23051	1.69176	0.0179321	0.75	1.22736	up	2.10021e+06	9.09681e+06	149660	183386	590385	2.38741e+06	3.96073e+06	1.20794e+06	2.99022e+06	799027
Com_10234_pos	Palau'imide	-	P	C25H36N2O4	428.268	429.272	6.57372	[M+H]+	5.506	-	3	C18	Organic acids and derivatives	有机酸及其衍生物	Carboxylic acids and derivatives	羧酸及其衍生物	Amino acids, peptides, and analogues	氨基酸、肽和类似物	-	-	-	-	-	-	-	-	-	-	-	-	-	CCCCC(C)C(=O)NC(C(C)C)C(=O)N1C(C(=C(C1=O)C)OC)CC2=CC=CC=C2	HMXDFLALTRZBII-JRGCBEDISA-N	6.09445	2.6075	0.0182011	0.770833	1.34307	up	4.34628e+07	2.94361e+08	1.07859e+07	8.26612e+06	8.90369e+06	1.93254e+08	9.19156e+07	1.45181e+08	8.03915e+08	3.68579e+08
Com_3683_pos	(2Z)-2-[(1-benzofuran-2-yl)methylidene]-6-hydroxy-7-[(pyrrolidin-1-yl)methyl]-2,3-dihydro-1-benzofuran-3-one	（2Z）-2-[（1-苯并呋喃-2-基）亚甲基]-6-羟基-7-[（吡咯烷-1-基）甲基]-2,3-二氢-1-苯并呋喃-3-酮	P	C22H19NO4	361.131	362.138	1.61289	[M+H]+	5.002	-	3	C18	Organoheterocyclic compounds	有机杂环化合物	Benzofurans	苯并呋喃类	-	-	"929860-59-3"	-	-	-	-	-	-	-	-	-	-	-	16425391	C1CCN(C1)CC2=C(C=CC3=C2O/C(=C\C4=CC5=CC=CC=C5O4)/C3=O)O	ZULMPQMAVSEZST-NDENLUEZSA-N	3.97802	1.99205	0.0182146	0.756944	1.08826	up	7.67146e+06	1.62294e+07	527380	836061	1.04401e+06	8.71661e+06	913761	8.30473e+06	1.75326e+07	1.46818e+07
Com_4711_pos	2,3,5,6-tetramethyl-N-{[4-(piperidine-1-carbonyl)phenyl]methyl}benzene-1-sulfonamide	2,3,5,6 - 四甲基 - N-{[4-(哌啶 - 1 - 羰基) 苯基] 甲基} 苯 - 1 - 磺酰胺	P	C23H30N2O3S	414.198	415.206	1.29991	[M+H]+	4.748	0.53	2	C18	Benzenoids	苯类化合物	Benzene and substituted derivatives	苯及其取代衍生物	Benzoyl derivatives	苯甲酰衍生物	"690245-85-3"	-	-	-	-	-	-	-	-	-	-	-	984371	CC1=CC(=C(C(=C1C)S(=O)(=O)NCC2=CC=C(C=C2)C(=O)N3CCCCC3)C)C	UWVQKKSGKGWOGB-UHFFFAOYSA-N	1.94552	0.960156	0.0182703	0.791667	1.24523	up	1.73716e+06	3.97343e+06	7.40114e+06	3.67595e+06	2.74977e+06	3.12897e+06	3.48933e+06	2.49895e+06	1.75676e+07	5.31528e+06
Com_6509_pos	Prilocaine	丙胺卡因	P	C13H20N2O	220.158	221.165	0.87493	[M+H]+	5.162	-	3	C18	Organic acids and derivatives	有机酸及其衍生物	Carboxylic acids and derivatives	羧酸及其衍生物	Amino acids, peptides, and analogues	氨基酸、肽和类似物	"721-50-6"	HMDB0014888	Organic acids and derivatives	Carboxylic acids and derivatives	Amino acids, peptides, and analogues	-	C07531	-	-	-	-	-	-	O=C(NC=1C=CC=CC1C)C(NCCC)C	MVFGUOIZUNYYSO-UHFFFAOYSA-N	0.678215	-0.560186	0.0184306	0.763889	1.11362	down	5.83866e+06	1.30554e+07	1.38372e+07	1.1509e+07	1.75773e+07	1.37788e+07	1.17493e+07	6.35382e+06	7.99486e+06	3.79857e+06
Com_8317_pos	alpha-dihydrotetrabenazine	-	P	C19H29NO3	319.215	320.222	1.06745	[M+H]+	7.07	-	3	C18	Organoheterocyclic compounds	有机杂环化合物	Tetrahydroisoquinolines	四氢异喹啉	-	-	"-"	HMDB0061098	Organoheterocyclic compounds	Tetrahydroisoquinolines	-	-	-	-	-	-	-	-	57378128	COC1=C(OC)C=C2C3C[C@@H](O)[C@@H](CC(C)C)CN3CCC2=C1	WEQLWGNDNRARGE-DRXWIORDSA-N	2.23749	1.16188	0.0186761	0.729167	1.282	up	8.11842e+06	1.20177e+07	6.81604e+06	5.55169e+06	1.00983e+07	9.18079e+06	5.67631e+06	3.71569e+07	5.07738e+07	2.99702e+07
Com_4975_pos	Mitoxantrone	米托蒽醌	P	C22H28N4O6	444.201	467.19	0.14451	[M+Na]+	5.248	0.57	1	C18	Benzenoids	苯类化合物	Anthracenes	蒽类	Anthraquinones	蒽醌类	"65271-80-9"	HMDB0015335	Benzenoids	Anthracenes	Anthraquinones	-	C11195	-	-	-	-	-	4212	OCCNCCNC1=C2C(=O)C3=C(O)C=CC(O)=C3C(=O)C2=C(NCCNCCO)C=C1	KKZJGLLVHKMTCM-UHFFFAOYSA-N	0.107784	-3.21379	0.0186853	0.854167	1.37606	down	1.65645e+07	3.66239e+07	1.17012e+07	2.83554e+06	1.02487e+07	1.00499e+07	4.12728e+07	8.2703e+06	4.14979e+06	1.81361e+06
Com_11199_pos	Sublanceoside B1	-	P	C33H48O10	604.325	605.332	0.73489	[M+H]+	8.236	-	3	C18	Benzenoids	苯类化合物	Phenanthrenes and derivatives	菲及其衍生物	Hydrophenanthrenes	氢菲类	-	-	-	-	-	-	-	-	-	-	-	-	-	CC1C(C(CC(O1)OC2C(OC(CC2OC)OC3CC4=CCC5C(C4(CC3O)C)CCC(C5=O)C6=C(OC=C6)C)C)O)O	WYKVAXAIOADQLO-CJKNZDKASA-N	0.489776	-1.02981	0.0187905	0.736111	1.16375	down	699799	4.23259e+07	448530	5.55037e+06	1.74234e+06	1.95077e+07	3.52376e+07	1.14196e+06	9.5745e+06	1.87902e+07
Com_8158_pos	Pyrrobutamine	吡咯他敏	P	C20H22ClN	311.144	312.151	2.53254	[M+H]+	5.77	-	3	C18	Phenylpropanoids and polyketides	苯丙素类和聚酮类	Stilbenes	芪类	-	-	"91-82-7"	HMDB0240248	Phenylpropanoids and polyketides	Stilbenes	-	-	-	-	-	-	-	-	5284614	ClC1=CC=C(C\C(=C/CN2CCCC2)C2=CC=CC=C2)C=C1	WDYYVNNRTDZKAZ-XDHOZWIPSA-N	1.78746	0.837911	0.0189464	0.75	1.38851	up	5.20453e+06	8.12929e+06	4.12606e+06	1.66112e+06	2.40391e+06	2.91378e+06	7.41761e+06	3.3212e+06	3.18294e+06	1.5537e+06
Com_5121_pos	Minecoside	米内苷	P	C25H30O13	538.169	521.161	7.87541	[M+H-H2O]+	11.835	-	3	C18	Phenylpropanoids and polyketides	苯丙素类和聚酮类	Cinnamic acids and derivatives	肉桂酸及其衍生物	Hydroxycinnamic acids and derivatives	羟基肉桂酸及其衍生物	"51005-44-8"	-	-	-	-	-	-	-	-	-	-	-	12002015	COC1=C(C=C(C=C1)/C=C/C(=O)O[C@H]2[C@@H]3C=CO[C@H]([C@@H]3[C@@]4([C@H]2O4)CO)O[C@H]5[C@@H]([C@H]([C@@H]([C@H](O5)CO)O)O)O)O	LRHHPZILMPIMIY-GGKKSNITSA-N	0.527126	-0.92378	0.0191758	0.763889	1.23285	down	506221	2.15586e+06	193463	343015	447557	732612	685540	997082	553446	2.06206e+06
Com_5447_pos	Benzothiophene	-	P	C8H6S	134.019	135.027	8.70183	[M+H]+	1.931	-	3	C18	Organoheterocyclic compounds	有机杂环化合物	Benzothiophenes	苯并噻吩类	1-benzothiophenes	1-苯并噻吩	"-"	HMDB0249003	Organoheterocyclic compounds	Benzothiophenes	1-benzothiophenes	-	-	-	-	-	-	-	7221	S1C=CC2=CC=CC=C12	FCEHBMOGCRZNNI-UHFFFAOYSA-N	2.20489	1.14071	0.0193129	0.777778	1.1087	up	2.84775e+07	4.14218e+07	2.69665e+07	3.18692e+07	1.78126e+07	2.41642e+07	6.66808e+06	4.15076e+07	9.87842e+07	7.0148e+07
Com_977_pos	1-Isothiocyanato-6-(methylsulfinyl)hexane	1-异硫氰基-6-(甲基亚磺酰基)-己烷	P	C8H15NOS2	205.06	228.051	7.96176	[M+Na]+	4.954	-	3	C18	Organosulfur compounds	有机硫化合物	Sulfoxides	亚砜类	-	-	"4430-35-7"	HMDB0038461	Organosulfur compounds	Sulfoxides	-	-	-	-	-	-	-	-	9815648	CS(=O)CCCCCCN=C=S	XQZVZULJKVALRI-UHFFFAOYSA-N	2.76795	1.46882	0.0193176	0.756944	1.31105	up	1.58384e+07	2.21593e+07	3.26803e+07	2.87414e+06	1.51422e+07	2.51507e+06	4.21222e+06	4.62559e+06	1.65291e+06	1.45271e+06
Com_1315_pos	Nicotinamide riboside chloride	烟酰胺核糖	P	C11H14N2O5	254.09	255.098	1.05291	[M+H]+	1.382	0.90	1	C18	Organic oxygen compounds	有机氧化合物	Organooxygen compounds	有机氧化合物	Carbohydrates and carbohydrate conjugates	碳水化合物和碳水化合物结合物	"1341-23-7"	HMDB0000855	Organic oxygen compounds	Organooxygen compounds	Carbohydrates and carbohydrate conjugates	Nicotinamide-beta-riboside; N-Ribosylnicotinamide; 1-(beta-D-Ribofuranosyl)nicotinamide	C03150	map00760;map01100;map04212	-	-	-	-	439924	C1=CC(=C[N+](=C1)[C@H]2[C@@H]([C@@H]([C@H](O2)CO)O)O)C(=O)N	JLEBZPBDRKPWTD-TURQNECASA-O	2.13102	1.09154	0.0195345	0.770833	1.28662	up	1.31409e+07	2.6866e+07	9.33316e+06	4.55489e+06	6.53197e+07	1.33059e+07	1.01978e+07	1.17295e+07	2.62065e+07	1.22996e+07
Com_6931_pos	Pyridoxine 5'-phosphate	吡哆醇磷酸	P	C8H12NO6P	249.04	250.048	0.09652	[M+H]+	1.249	0.51	2	C18	Organoheterocyclic compounds	有机杂环化合物	Pyridines and derivatives	吡啶及其衍生物	Pyridoxines	吡哆醇	"447-05-2"	HMDB0001319	Organoheterocyclic compounds	Pyridines and derivatives	Pyridoxines	Pyridoxine phosphate; Pyridoxine 5'-phosphate; Pyridoxine 5-phosphate; Pyridoxol 5'-phosphate	C00627	map00750;map01100;map01240	-	-	-	-	1055	CC1=NC=C(COP(O)(O)=O)C(CO)=C1O	WHOMFKWHIQZTHY-UHFFFAOYSA-N	3.23697	1.69464	0.0197242	0.770833	1.21828	up	4.66634e+07	9.48297e+07	2.15032e+06	1.36462e+06	2.97073e+06	2.45877e+07	3.17358e+07	1.8896e+07	4.76442e+07	1.98757e+07
Com_10911_pos	Javaniside	-	P	C26H30N2O9	514.195	515.197	9.57291	[M+H]+	4.612	-	3	C18	Organic oxygen compounds	有机氧化合物	Organooxygen compounds	有机氧化合物	Carbohydrates and carbohydrate conjugates	碳水化合物和碳水化合物结合物	-	-	-	-	-	-	-	-	-	-	-	-	-	C=CC1C2CC3C4(CCN3C(=O)C2=COC1OC5C(C(C(C(O5)CO)O)O)O)C6=CC=CC=C6NC4=O	UXDQUMNIWFOBFX-NXTSHNLASA-N	0.301681	-1.72891	0.0197364	0.743056	1.21955	down	939862	2.07759e+07	8.09738e+06	30085.2	1.41901e+06	6.21902e+06	4.50093e+06	7.85731e+06	1.24695e+07	84557.5
Com_8205_pos	norcisapride	去甲西沙必利	P	C14H20ClN3O3	313.119	314.125	3.68532	[M+H]+	5.096	-	3	C18	Organoheterocyclic compounds	有机杂环化合物	Pyrroles	吡咯类	Substituted pyrroles	取代吡咯	"83863-69-8"	HMDB0061018	Organoheterocyclic compounds	Pyrroles	Substituted pyrroles	-	-	-	-	-	-	-	216236	CO[C@H]1CNCC[C@H]1N=C(O)C1=C(OC)C=C(N)C(Cl)=C1	OMLDMGPCWMBPAN-YPMHNXCESA-N	4.24428	2.08552	0.0198053	0.847222	1.20291	up	62233.7	274558	1.54306e+06	1.27594e+06	1.04744e+06	2.12187e+06	638678	1.12997e+06	8.38917e+06	3.42963e+06
Com_4920_pos	18alpha-Glycyrrhetinic acid	18α-甘草次酸	P	C30H46O4	470.34	453.336	0.10545	[M+H-H2O]+	6.606	0.92	1	C18	Lipids and lipid-like molecules	脂质和类脂分子	Prenol lipids	异戊烯醇脂	Triterpenoids	三萜类	"1449-05-4"	HMDB0034517	Lipids and lipid-like molecules	Prenol lipids	Triterpenoids	-	C02283	-	LMPR0106150026	Prenol Lipids [PR]	Isoprenoids [PR01]	C30 isoprenoids (triterpenes) [PR0106]	73398	[H][C@]12C[C@](C)(CC[C@]1(C)CC[C@]1(C)C2=CC(=O)[C@]2([H])[C@@]3(C)CC[C@H](O)C(C)(C)[C@]3([H])CC[C@@]12C)C(O)=O	MPDGHEJMBKOTSU-PMTKVOBESA-N	2.28325	1.19109	0.0199129	0.715278	1.37947	up	5.84562e+07	4.14807e+08	7.58476e+07	9.38911e+07	4.5442e+07	2.56661e+08	4.031e+08	8.24642e+07	1.19992e+08	2.28808e+08
Com_5408_pos	4-Guanidinobutanal	4-胍基丁醛	P	C5H11N3O	129.09	130.097	0.20496	[M+H]+	1.267	0.75	2	C18	Organic oxygen compounds	有机氧化合物	Organooxygen compounds	有机氧化合物	Carbonyl compounds	羰基化合物	-	-	-	-	-	4-Guanidinobutanal	C02647	map00330;map01100	-	-	-	-	-	C(CC=O)CN=C(N)N	VCOFTLCIPLEZKE-UHFFFAOYSA-N	1.87334	0.90561	0.0200822	0.798611	1.26298	up	1.57063e+07	1.88822e+07	3.73058e+07	3.38402e+07	2.59707e+07	1.22288e+07	1.5505e+07	3.94523e+07	9.5835e+07	3.18714e+07
Com_9757_pos	(6E)-Tridec-6-enedioylcarnitine	(6E)-十三烯二酰肉碱	P	C20H35NO6	385.246	386.254	0.93102	[M+H]+	5.872	0.57	2	C18	Lipids and lipid-like molecules	脂质和类脂分子	Fatty Acyls	脂肪酰类	Fatty acid esters	脂肪酸酯	"-"	HMDB0241322	Lipids and lipid-like molecules	Fatty Acyls	Fatty acid esters	-	-	-	-	-	-	-	-	C[N+](C)(C)CC(CC([O-])=O)OC(=O)CCCCC=CCCCCCC(O)=O	VUBKTBPRVRGGTM-UHFFFAOYSA-N	0.400944	-1.31853	0.020095	0.819444	1.49251	down	6.61257e+06	2.25788e+07	634614	343406	33179.7	5.16173e+06	1.50194e+07	5.49068e+06	1.59038e+07	8.23677e+06
Com_11169_pos	Asterinic acid	-	P	C40H50O4	594.371	595.384	8.91456	[M+H]+	8.25	0.65	2	C18	Lipids and lipid-like molecules	脂质和类脂分子	Prenol lipids	异戊烯醇脂	Triterpenoids	三萜类	-	HMDB0036872	Lipids and lipid-like molecules	Prenol lipids	Triterpenoids	-	-	-	LMPR01070051	Prenol Lipids [PR]	Isoprenoids [PR01]	C40 isoprenoids (tetraterpenes) [PR0107]	-	CC1=C(C(CC(C1=O)O)(C)C)C=CC(=CC=CC(=CC=CC=C(C)C=CC=C(C)C#CC2=C(C(=O)C(CC2(C)C)O)C)C)C	BZQRJBLJDFPOBX-AKKQMVQHSA-N	1.88596	0.915296	0.0201	0.75	1.08327	up	8.73385e+07	6.32769e+07	1.56811e+07	3.87149e+07	1.96097e+07	4.86039e+07	4.90512e+07	3.40251e+07	3.45996e+07	2.7887e+07
Com_8703_pos	Naltrexone	纳曲酮	P	C20H23NO4	341.163	342.173	8.32743	[M+H]+	6.872	-	3	C18	Benzenoids	苯类化合物	Phenanthrenes and derivatives	菲及其衍生物	-	-	"16590-41-3"	HMDB0014842	Benzenoids	Phenanthrenes and derivatives	-	-	C07253	-	-	-	-	-	4428	O=C1CCC2(O)C3N(CCC42C5=C(OC14)C(O)=CC=C5C3)CC6CC6	DQCKKXVULJGBQN-UHFFFAOYSA-N	0.61756	-0.695349	0.020209	0.763889	1.24035	down	1.27395e+08	4.82032e+07	1.1442e+07	2.67197e+07	1.62873e+07	4.24203e+07	3.18769e+07	9.34965e+07	2.17966e+08	4.65282e+07
Com_6178_pos	Slaframine	-	P	C10H18N2O2	198.137	199.144	1.83039	[M+H]+	1.379	0.54	2	C18	Organoheterocyclic compounds	有机杂环化合物	Indolizidines	吲哚里西啶	-	-	-	-	-	-	-	-	C06185	map00960;map01064;map01110	-	-	-	-	-	CC(=O)OC1CCN2C1CCC(C2)N	YYIUHLPAZILPSG-GUBZILKMSA-N	5.8788	2.55552	0.0202573	0.819444	1.26012	up	9.19929e+06	2.84171e+07	1.38931e+06	86820.1	511847	6.35906e+06	2.05815e+07	4.34616e+06	4.37691e+06	3.57294e+06
Com_2571_pos	12-hydroxystearic acid	12-羟基硬脂酸	P	C18H36O3	300.266	323.256	1.51887	[M+Na]+	8.283	1.00	1	C18	Lipids and lipid-like molecules	脂质和类脂分子	Fatty Acyls	脂肪酰类	Fatty acids and conjugates	脂肪酸和结合物	"106-14-9"	HMDB0061706	Lipids and lipid-like molecules	Fatty Acyls	Fatty acids and conjugates	-	-	-	LMFA02000130	Fatty Acyls [FA]	Octadecanoids [FA02]	Other Octadecanoids [FA0200]	7789	CCCCCCC(O)CCCCCCCCCCC(O)=O	ULQISTXYYBZJSJ-UHFFFAOYSA-N	0.339989	-1.55644	0.0203051	0.798611	1.32837	down	1.32238e+08	7.40005e+07	7.70948e+07	5.96791e+07	1.15141e+08	7.40629e+07	8.25116e+07	8.78838e+07	9.24242e+07	3.90906e+07
Com_1065_pos	Benzoin	2-羟基-2-苯基苯乙酮	P	C14H12O2	212.084	235.072	4.44257	[M+Na]+	5.275	0.80	1	C18	Phenylpropanoids and polyketides	苯丙素类和聚酮类	Stilbenes	芪类	Benzoins	安息香类	"119-53-9"	HMDB0032039	Phenylpropanoids and polyketides	Stilbenes	Benzoins	-	C01408	-	-	-	-	-	8400	OC(C(=O)C1=CC=CC=C1)C1=CC=CC=C1	ISAOCJYIOMOJEB-UHFFFAOYSA-N	2.61955	1.38932	0.0204088	0.736111	1.14103	up	2.76208e+06	4.94522e+06	1.81748e+07	7.42492e+06	1.25491e+07	2.44756e+06	1.76535e+07	2.49736e+06	6.48354e+06	961891
Com_10252_pos	Ala-Leu-Leu-Asp	丙氨酸一亮氨酸一亮氨酸一天冬氨酸	P	C19H34N4O7	430.243	431.25	0.65044	[M+H]+	5.329	0.73	2	C18	Organic acids and derivatives	有机酸及其衍生物	Carboxylic acids and derivatives	羧酸及其衍生物	Amino acids, peptides, and analogues	氨基酸、肽和类似物	-	-	-	-	-	-	-	-	-	-	-	-	-	CC(C)CC(C(=O)NC(CC(C)C)C(=O)NC(CC(=O)O)C(=O)O)NC(=O)C(C)N	VGMNWQOPSFBBBG-XUXIUFHCSA-N	4.27244	2.09506	0.0204745	0.763889	1.29446	up	5.01982e+07	1.85785e+08	8.85255e+06	1.22891e+07	6.768e+06	1.17952e+08	4.06595e+07	8.25155e+07	3.58653e+08	1.83807e+08
Com_7873_pos	1-(Carboxyethylthio)tetradecane	-	P	C17H34O2S	302.228	303.236	3.23971	[M+H]+	6.058	-	3	C18	Lipids and lipid-like molecules	脂质和类脂分子	Fatty Acyls	脂肪酰类	Fatty acids and conjugates	脂肪酸和结合物	"-"	HMDB0243801	Lipids and lipid-like molecules	Fatty Acyls	Fatty acids and conjugates	-	-	-	-	-	-	-	150912	CCCCCCCCCCCCCCSCCC(O)=O	OWXXRDGGTZWLQY-UHFFFAOYSA-N	0.309742	-1.69086	0.0204848	0.798611	1.33642	down	3.85172e+06	1.15685e+07	162568	90946	1.76986e+06	1.40372e+06	1.16021e+07	2.99466e+06	9.78033e+06	3.38219e+06
Com_1693_pos	Fumagillol	延胡索醇	P	C16H26O4	282.183	283.191	0.37162	[M+H]+	6.58	0.55	1	C18	Organic oxygen compounds	有机氧化合物	Organooxygen compounds	有机氧化合物	Alcohols and polyols	醇和多元醇	"108102-51-8"	HMDB0252515	Organic oxygen compounds	Organooxygen compounds	Alcohols and polyols	-	-	-	-	-	-	-	219089	COC1C(O)CCC2(CO2)C1C1(C)OC1CC=C(C)C	CEVCTNCUIVEQOY-UHFFFAOYSA-N	0.60547	-0.723872	0.0205071	0.784722	1.21973	down	1.441e+07	5.73852e+07	9.5095e+06	6.66933e+06	1.20604e+07	1.88273e+07	3.00622e+07	6.96778e+06	2.83502e+07	1.11984e+07
Com_505_pos	2-Deoxy-D-galactose	2-脱氧-D-半乳糖	P	C6H12O5	164.068	187.058	0.65575	[M+Na]+	1.43	0.90	1	C18	Lipids and lipid-like molecules	脂质和类脂分子	Fatty Acyls	脂肪酰类	Fatty alcohols	脂肪醇	"1949-89-9"	-	-	-	-	-	-	-	-	-	-	-	102191	C(C=O)C(C(C(CO)O)O)O	VRYALKFFQXWPIH-HSUXUTPPSA-N	0.271759	-1.8796	0.0206302	0.770833	1.25233	down	3.22768e+07	6.23132e+07	1.15318e+07	2.11774e+07	1.08634e+07	3.83771e+07	1.03731e+08	1.95607e+07	2.31869e+07	2.17143e+07
Com_11599_pos	PC(18:1(12Z)-2OH(9,10)/18:2(9Z,12Z))	磷脂酰胆碱(18:1(12Z)-2OH(9,10)/18:2(9Z,12Z))	P	C44H82NO10P	815.568	816.577	1.94171	[M+H]+	11.633	0.74	2	C18	-	-	-	-	-	-	"-"	HMDB0286573	-	-	-	-	-	-	-	-	-	-	-	[H][C@@](COC(=O)CCCCCCC[C@@H](O)[C@H](O)C\C=C/CCCCC)(COP([O-])(=O)OCC[N+](C)(C)C)OC(=O)CCCCCCC\C=C/C\C=C/CCCCC	DRNJYMRTBABTKD-WWHWBEMDSA-N	0.221879	-2.17216	0.0206513	0.798611	1.13303	down	1.05797e+06	358693	6.9652e+07	4.88399e+07	6.23292e+07	8.37929e+06	1.70504e+06	2.20312e+07	222899	7.85787e+07
Com_10787_pos	Toonaciliatin J	-	P	C25H30O10	490.184	491.19	3.02341	[M+H]+	6.117	-	3	C18	Organoheterocyclic compounds	有机杂环化合物	Oxanes	环氧乙烷类	-	-	-	-	-	-	-	-	-	-	-	-	-	-	-	CC12C=CC3(C(C1(C(C(=O)O2)O)O)(C4C(O3)C(C5(C(CC6C5(C4(C)O)O6)C7=COC=C7)C)O)C)O	HJPBFXRUKXPBFC-OARORNBQSA-N	0.571162	-0.808027	0.020732	0.8125	1.11028	down	2.163e+06	9.89797e+06	4.92038e+06	2.32093e+06	2.2252e+06	9.16709e+06	6.05485e+06	5.02646e+06	3.88553e+06	9.22915e+06
Com_9778_pos	(3R)-3,22-dihydroxytricosanoic acid	-	P	C23H46O4	386.34	387.349	6.63464	[M+H]+	8.364	-	3	C18	Lipids and lipid-like molecules	脂质和类脂分子	Fatty Acyls	脂肪酰类	Fatty acids and conjugates	脂肪酸和结合物	-	-	-	-	-	-	-	-	-	-	-	-	86289874	C(CCCCCCCCCCO)CCCCCCCCCC(CC(=O)O)O	UEDFAQDOEGWTRL-JOCHJYFZSA-N	0.507381	-0.978859	0.0207722	0.763889	1.28422	down	294548	303506	5.2225e+06	1.83825e+06	2.74997e+06	2.01412e+06	1.57151e+06	1.46385e+06	242404	6.99385e+06
Com_8490_pos	Val Val Ile	缬氨酸-缬氨酸-异亮氨酸	P	C16H31N3O4	329.231	330.239	0.99656	[M+H]+	5.519	0.75	2	C18	Organic acids and derivatives	有机酸及其衍生物	Carboxylic acids and derivatives	羧酸及其衍生物	Amino acids, peptides, and analogues	氨基酸、肽和类似物	-	-	-	-	-	-	-	-	-	-	-	-	-	CCC(C)C(C(=O)O)NC(=O)C(C(C)C)NC(=O)C(C(C)C)N	WBPFYNYTYASCQP-CYDGBPFRSA-N	6.13363	2.61674	0.0208478	0.791667	1.28995	up	1.08783e+07	4.13619e+07	713573	1.74393e+06	410277	3.76111e+07	1.2526e+07	1.63278e+07	6.30041e+07	4.22414e+07
Com_9802_pos	6-Hydroxydodecanedioylcarnitine	6-羟基十二烷二酰肉碱	P	C19H35NO7	389.241	390.249	0.94404	[M+H]+	5.6	-	3	C18	Lipids and lipid-like molecules	脂质和类脂分子	Fatty Acyls	脂肪酰类	Fatty acid esters	脂肪酸酯	"-"	HMDB0241289	Lipids and lipid-like molecules	Fatty Acyls	Fatty acid esters	-	-	-	-	-	-	-	-	C[N+](C)(C)CC(CC([O-])=O)OC(=O)CCCCC(O)CCCCCC(O)=O	YBTIESRHTAYAFK-UHFFFAOYSA-N	0.307035	-1.70352	0.020874	0.756944	1.22637	down	459437	6.30397e+06	2.96238e+06	1.1816e+06	307730	281247	5.19297e+06	777965	119683	564925
Com_6118_pos	1-(2,4,6-Trimethylphenoxy)propan-2-amine	-	P	C12H19NO	193.147	194.154	1.31008	[M+H]+	8.578	-	3	C18	Benzenoids	苯类化合物	Phenol ethers	苯酚醚	-	-	"-"	HMDB0246512	Benzenoids	Phenol ethers	-	-	-	-	-	-	-	-	9990192	CC(N)COC1=C(C)C=C(C)C=C1C	QDZOEZPRNQIPHY-UHFFFAOYSA-N	0.703566	-0.507243	0.0211093	0.701389	1.10314	down	2.81061e+06	2.72318e+06	1.29618e+07	1.02894e+07	1.30923e+07	9.01156e+06	4.47974e+06	3.60053e+06	3.32761e+06	3.49536e+06
Com_7793_pos	Non-7-enoylcarnitine	-	P	C16H29NO4	299.21	300.217	1.5936	[M+H]+	5.933	0.70	2	C18	Lipids and lipid-like molecules	脂质和类脂分子	Fatty Acyls	脂肪酰类	Fatty acid esters	脂肪酸酯	"-"	HMDB0241748	Lipids and lipid-like molecules	Fatty Acyls	Fatty acid esters	-	-	-	-	-	-	-	-	CC=CCCCCCC(=O)OC(CC([O-])=O)C[N+](C)(C)C	MBPBURNMLKOCOK-UHFFFAOYSA-N	0.483117	-1.04955	0.0213387	0.777778	1.32885	down	3.31791e+07	1.25492e+08	6.00544e+06	6.01061e+06	5.75691e+06	3.21208e+07	7.67471e+07	3.22475e+07	1.05208e+08	4.32303e+07
Com_2515_pos	Neosalvianen	-	P	C21H21NO2	319.157	320.165	1.65533	[M+H]+	1.298	-	3	C18	Benzenoids	苯类化合物	Phenanthrenes and derivatives	菲及其衍生物	-	-	"790673-00-6"	-	-	-	-	-	-	-	-	-	-	-	155290343	CC1=CC2C3C(=C4C(=C2O1)C(=CC5=C4C(C=CC5)(C)C)C)OCN3	ZTYQPSSQJMQATR-UHFFFAOYSA-N	1.94084	0.956684	0.0213462	0.75	1.13405	up	1.05008e+07	4.02445e+07	9.97774e+06	6.32681e+06	8.04356e+06	1.17364e+07	4.61169e+07	8.43271e+06	1.73473e+07	1.21325e+07
Com_597_pos	L-Tyrosinemethylester	L-酪氨酸甲酯	P	C10H13NO3	195.09	196.097	1.38832	[M+H]+	4.766	0.87	1	C18	Organic acids and derivatives	有机酸及其衍生物	Carboxylic acids and derivatives	羧酸及其衍生物	Amino acids, peptides, and analogues	氨基酸、肽和类似物	"1080-06-4"	HMDB0029217	Organic acids and derivatives	Carboxylic acids and derivatives	Amino acids, peptides, and analogues	-	C03404	-	-	-	-	-	70652	COC(=O)[C@@H](N)CC1=CC=C(O)C=C1	MWZPENIJLUWBSY-VIFPVBQESA-N	1.82468	0.867644	0.0215023	0.770833	1.11686	up	3.93594e+07	1.10758e+08	2.37646e+07	9.30918e+06	1.79522e+07	3.14634e+07	4.85145e+07	3.29088e+07	4.61365e+07	2.99175e+07
Com_9267_pos	Leu Asp Ile	亮氨酸天门冬氨酸异亮氨酸	P	C16H29N3O6	359.206	360.213	1.19404	[M+H]+	5.497	0.84	2	C18	Organic acids and derivatives	有机酸及其衍生物	Peptidomimetics	肽模拟物	Hybrid peptides	混合肽	-	-	-	-	-	-	-	-	-	-	-	-	-	CCC(C)C(C(=O)O)NC(=O)C(CC(=O)O)NC(=O)C(CC(C)C)N	KTFHTMHHKXUYPW-ZPFDUUQYSA-N	3.68741	1.88261	0.0215277	0.763889	1.21409	up	8.15542e+07	4.01238e+08	3.15376e+07	2.14189e+07	1.45576e+07	2.64679e+08	1.14149e+08	1.2562e+08	4.27656e+08	3.14121e+08
Com_4675_pos	N-[2-(1H-indol-3-yl)ethyl]-5-[3-(thiophen-3-yl)-1,2,4-oxadiazol-5-yl]pyrimidin-4-amine	N-[2-（1H-吲哚-3-基）乙基]-5-[3-（噻吩-3-基）-1,2,4-恶二唑-5-基]嘧啶-4-胺	P	C20H16N6OS	388.111	411.099	1.75606	[M+Na]+	1.287	-	3	C18	Organoheterocyclic compounds	有机杂环化合物	Indoles and derivatives	吲哚及其衍生物	Indoles	吲哚	"2034511-04-9"	-	-	-	-	-	-	-	-	-	-	-	91624230	C1=CC=C2C(=C1)C(=CN2)CCNC3=NC=NC=C3C4=NC(=NO4)C5=CSC=C5	FDXYZOXLWWHFPC-UHFFFAOYSA-N	9.99274	3.32088	0.0216031	0.819444	1.1204	up	8.28674e+07	2.11397e+08	66549.8	8.08346e+06	1.93319e+06	4.64165e+07	2.87114e+08	2.28237e+07	9.24704e+07	2.98069e+07
Com_6681_pos	Hydroxyaniline mustard	N,N-双(2-氯乙基)-4-羟基苯胺	P	C10H13Cl2NO	233.037	234.043	5.79135	[M+H]+	1.608	-	3	C18	Organic nitrogen compounds	有机氮化合物	Organonitrogen compounds	有机氮化合物	Nitrogen mustard compounds	氮芥类化合物	"1204-69-9"	HMDB0253255	Organic nitrogen compounds	Organonitrogen compounds	Nitrogen mustard compounds	-	-	-	-	-	-	-	71000	OC1=CC=C(C=C1)N(CCCl)CCCl	WRVLEDLJKOSANT-UHFFFAOYSA-N	0.376197	-1.41044	0.0217233	0.763889	1.23009	down	3.6334e+07	2.35422e+07	4.08966e+06	2.55188e+06	4.23738e+06	7.38959e+06	2.12643e+06	7.32005e+06	1.2543e+07	6.73366e+06
Com_8427_pos	L-Proline, 1-(1-L-leucyl-L-prolyl)-	L-脯氨酸，1-（1-L-亮氨酰-L-脯氨酰）-	P	C16H27N3O4	325.2	326.207	0.06254	[M+H]+	5.342	0.54	2	C18	Organic acids and derivatives	有机酸及其衍生物	Carboxylic acids and derivatives	羧酸及其衍生物	Amino acids, peptides, and analogues	氨基酸、肽和类似物	"-"	HMDB0253022	Organic acids and derivatives	Carboxylic acids and derivatives	Amino acids, peptides, and analogues	-	-	-	-	-	-	-	18222233	CC(C)CC(N)C(=O)N1CCCC1C(=O)N1CCCC1C(O)=O	DPURXCQCHSQPAN-UHFFFAOYSA-N	1.55942	0.641011	0.0222149	0.756944	1.03633	up	4.65466e+07	7.17353e+07	2.90279e+07	1.80052e+07	1.22174e+07	4.15679e+07	2.57454e+07	3.01485e+07	3.79386e+07	4.10569e+07
Com_7221_pos	Agaritinal	琥珀酸糖半醛	P	C12H15N3O4	265.106	266.114	0.96894	[M+H]+	5.281	0.59	2	C18	Organic acids and derivatives	有机酸及其衍生物	Carboxylic acids and derivatives	羧酸及其衍生物	Amino acids, peptides, and analogues	氨基酸、肽和类似物	"114847-20-0"	HMDB0040694	Organic acids and derivatives	Carboxylic acids and derivatives	Amino acids, peptides, and analogues	-	-	-	-	-	-	-	10244594	NC(CCC(=O)NNC1=CC=C(C=O)C=C1)C(O)=O	OLPOUQMVOMXOGV-UHFFFAOYSA-N	0.299182	-1.7409	0.0223226	0.743056	1.11772	down	2.09825e+06	164899	84402.5	1.67829e+06	2.97484e+06	1.4295e+06	5.94017e+06	1.31211e+06	4.48605e+06	3.95071e+06
Com_541_pos	homoarginine	高精氨酸	P	C7H16N4O2	188.127	189.135	0.2678	[M+H]+	1.311	0.80	1	C18	Organic acids and derivatives	有机酸及其衍生物	Carboxylic acids and derivatives	羧酸及其衍生物	Amino acids, peptides, and analogues	氨基酸、肽和类似物	"156-86-5"	HMDB0000670	Organic acids and derivatives	Carboxylic acids and derivatives	Amino acids, peptides, and analogues	-	C01924	-	-	-	-	-	9085	N[C@@H](CCCCNC(N)=N)C(O)=O	QUOGESRFPZDMMT-YFKPBYRVSA-N	2.4058	1.26652	0.0223249	0.798611	1.12018	up	3.88806e+07	3.59558e+07	6.21301e+07	7.11581e+07	3.7992e+07	1.8089e+07	4.45688e+06	3.58297e+07	8.26147e+07	1.03094e+08
Com_1008_pos	6-Isopropyl-9-methyl-1,4-dioxaspiro[4.5]decane-2-methanol	薄荷酮甘油缩酮	P	C13H24O3	228.173	229.18	1.2383	[M+H]+	6.232	0.56	1	C18	Lipids and lipid-like molecules	脂质和类脂分子	Prenol lipids	异戊烯醇脂	Monoterpenoids	单萜类	-	HMDB0036139	Lipids and lipid-like molecules	Prenol lipids	Monoterpenoids	-	-	-	-	-	-	-	162184	CC1CCC(C2(C1)OCC(O2)CO)C(C)C	ZBJCYZPANVLBRK-UHFFFAOYSA-N	0.776944	-0.364117	0.0223563	0.736111	1.07934	down	1.11951e+07	1.89285e+07	1.76902e+07	1.63704e+07	1.91382e+07	1.43978e+07	1.58784e+07	1.19242e+07	1.82688e+07	8.87008e+06
Com_6520_pos	Sarmentine	-	P	C14H23NO	221.178	222.186	1.32803	[M+H]+	8.551	-	3	C18	Organoheterocyclic compounds	有机杂环化合物	Pyrrolidines	吡咯烷类	N-acylpyrrolidines	N-酰基吡咯烷	-	HMDB0038840	Organoheterocyclic compounds	Pyrrolidines	N-acylpyrrolidines	-	-	-	-	-	-	-	-	CCCCCC=CC=CC(=O)N1CCCC1	BFZBGTMIBOQWBA-HRCSPUOPSA-N	0.723226	-0.467482	0.022481	0.743056	1.08744	down	7.87131e+06	6.78747e+06	1.55282e+07	2.30743e+07	2.87866e+07	1.59802e+07	1.31512e+07	1.10426e+07	5.87358e+06	1.06017e+07
Com_10673_pos	Raloxifene	雷洛昔芬	P	C28H27NO4S	473.166	474.174	2.12313	[M+H]+	4.99	0.85	2	C18	Organic oxygen compounds	有机氧化合物	Organooxygen compounds	有机氧化合物	Carbonyl compounds	羰基化合物	"84449-90-1"	HMDB0014624	Organic oxygen compounds	Organooxygen compounds	Carbonyl compounds	-	C07228	-	-	-	-	-	-	C1CCN(CC1)CCOC2=CC=C(C=C2)C(=O)C3=C(SC4=C3C=CC(=C4)O)C5=CC=C(C=C5)O	GZUITABIAKMVPG-UHFFFAOYSA-N	1.99116	0.99361	0.0225275	0.770833	1.16904	up	3.30459e+07	9.15621e+07	3.34268e+07	7.58463e+06	1.01017e+07	2.42994e+07	5.34032e+07	2.06533e+07	3.41268e+07	2.37576e+07
Com_11164_pos	Agavoside A	龙舌兰苷A	P	C33H52O9	592.361	593.37	1.9648	[M+H]+	7.283	-	3	C18	Lipids and lipid-like molecules	脂质和类脂分子	Steroids and steroid derivatives	类固醇和类固醇衍生物	Steroidal glycosides	甾体糖苷	-	HMDB0034391	Lipids and lipid-like molecules	Steroids and steroid derivatives	Steroidal glycosides	-	C08885	-	LMST01080006	Sterol Lipids [ST]	Sterols [ST01]	Spirostanols and derivatives [ST0108]	-	CC1CCC2(C(C3C(O2)CC4C3(C(=O)CC5C4CCC6C5(CCC(C6)OC7C(C(C(C(O7)CO)O)O)O)C)C)C)OC1	NVCUAFIUMZCPGV-RGIGLGGVSA-N	0.535805	-0.90022	0.0225819	0.784722	1.43312	down	9.10176e+06	5.22089e+07	1.51092e+06	357581	1.46155e+06	1.63548e+07	2.75908e+07	4.03919e+06	1.55444e+07	2.97633e+07
Com_10872_pos	Aglacin I	凝集素I	P	C26H32O10	504.2	505.205	4.53893	[M+H]+	6.242	-	3	C18	Lignans, neolignans and related compounds	木脂素、新木脂素及相关化合物	Aryltetralin lignans	芳基四氢萘木脂素	-	-	-	-	-	-	-	-	-	-	-	-	-	-	-	CC(=O)OC1C2COC(C2C(C3=C(C(=C(C=C13)OC)OC)OC)C4=CC(=C(C(=C4)OC)OC)OC)O	TWNCKWAXYQVTHI-HGKWAGPFSA-N	0.512954	-0.963099	0.0227548	0.770833	1.08681	down	1.07014e+07	4.28939e+07	2.08263e+07	7.56191e+06	1.19483e+07	4.2427e+07	3.5709e+07	3.57448e+07	1.93087e+07	6.02851e+07
Com_6708_pos	Lidocaine	利多卡因	P	C14H22N2O	234.173	235.181	1.6042	[M+H]+	5.262	0.60	2	C18	Benzenoids	苯类化合物	Benzene and substituted derivatives	苯及其取代衍生物	Xylenes	二甲苯	"137-58-6"	HMDB0014426	Benzenoids	Benzene and substituted derivatives	Xylenes	Lidocaine	C07073	map00982	-	-	-	-	-	OC(=NC=1C(=CC=CC1C)C)CN(CC)CC	NNJVILVZKWQKPM-UHFFFAOYSA-N	0.580377	-0.784937	0.0230001	0.798611	1.17623	down	1.93098e+06	2.20678e+06	6.15179e+06	4.26173e+06	7.67321e+06	4.91853e+06	5.18097e+06	2.35674e+06	1.50315e+06	200349
Com_606_pos	cyclo(pro-val)	环（脯-缬）	P	C10H16N2O2	196.121	197.129	0.6707	[M+H]+	5.34	0.70	1	C18	Organic acids and derivatives	有机酸及其衍生物	Carboxylic acids and derivatives	羧酸及其衍生物	Amino acids, peptides, and analogues	氨基酸、肽和类似物	"2854-40-2"	HMDB0240493	Organic acids and derivatives	Carboxylic acids and derivatives	Amino acids, peptides, and analogues	-	-	-	-	-	-	-	6992261	CC(C)C1C(=O)N2CCCC2C(=O)N1	XLUAWXQORJEMBD-YUMQZZPRSA-N	1.83188	0.873327	0.0230394	0.743056	1.09227	up	5.47841e+07	3.00242e+08	7.31504e+07	4.98555e+07	4.57898e+07	7.93436e+07	1.63638e+08	5.26568e+07	1.09058e+08	8.94192e+07
Com_6589_pos	1,8-Diazacyclotetradecane-2,9-dione	-	P	C12H22N2O2	226.168	227.176	0.77364	[M+H]+	5.211	0.65	2	C18	Phenylpropanoids and polyketides	苯丙素类和聚酮类	Macrolactams	大内酰胺类	-	-	-	HMDB0033567	Hydrocarbons	Saturated hydrocarbons	Cycloalkanes	-	C04277	map00930;map01120	-	-	-	-	-	C1CCC(=O)NCCCCCC(=O)NCC1	HERSSAVMHCMYSQ-UHFFFAOYSA-N	2.12953	1.09054	0.0231035	0.736111	1.20444	up	3.267e+07	1.09381e+08	1.84605e+07	2.34804e+07	1.74511e+07	6.58651e+07	4.26064e+07	3.05728e+07	1.46404e+08	9.40007e+07
Com_10331_pos	8-{3-[(2Z,5Z)-Octa-2,5-dien-1-yl]oxiran-2-yl}octanoylcarnitine	8-{3-[(2Z,5Z)-辛-2,5-二烯-1-基]环氧乙烷-2-基}辛酰肉碱	P	C25H43NO5	437.314	438.322	1.73271	[M+H]+	7.133	-	3	C18	Lipids and lipid-like molecules	脂质和类脂分子	Fatty Acyls	脂肪酰类	Fatty acid esters	脂肪酸酯	"-"	HMDB0241889	Lipids and lipid-like molecules	Fatty Acyls	Fatty acid esters	-	-	-	-	-	-	-	-	CCC=CCC=CCC1OC1CCCCCCCC(=O)OC(CC([O-])=O)C[N+](C)(C)C	NFDSDDXSXIEBKH-UHFFFAOYSA-N	0.255126	-1.97072	0.0231587	0.784722	1.22661	down	1.01187e+06	1.28586e+07	221472	779765	185849	1.68487e+06	2.2686e+06	3.1888e+06	704830	489183
Com_11141_pos	N1,N5,N10-Tricoumaroyl spermidine	N1,N5,N10-三香豆酰亚精胺	P	C34H37N3O6	583.268	584.279	6.34931	[M+H]+	5.778	0.79	2	C18	Phenylpropanoids and polyketides	苯丙素类和聚酮类	Cinnamic acids and derivatives	肉桂酸及其衍生物	Hydroxycinnamic acids and derivatives	羟基肉桂酸及其衍生物	-	-	-	-	-	-	C18069	map00940;map01110	-	-	-	-	-	C1=CC(=CC=C1C=CC(=O)NCCCCN(CCCNC(=O)C=CC2=CC=C(C=C2)O)C(=O)C=CC3=CC=C(C=C3)O)O	PFDVWJCSCYDRMZ-AUCPOXKISA-N	0.580837	-0.783794	0.0232097	0.798611	1.32677	down	4.87096e+06	9.54419e+07	1.40347e+06	4.43142e+06	950452	2.11657e+07	4.64971e+07	1.99343e+07	2.73024e+07	2.2055e+07
Com_4481_pos	Trimethobenzamide	曲美苄胺	P	C21H28N2O5	388.2	389.204	8.99467	[M+H]+	5.207	-	3	C18	Benzenoids	苯类化合物	Benzene and substituted derivatives	苯及其取代衍生物	Benzoic acids and derivatives	苯甲酸及其衍生物	"138-56-7"	HMDB0014800	Benzenoids	Benzene and substituted derivatives	Benzoic acids and derivatives	-	C07178	-	-	-	-	-	5577	CN(C)CCOC1=CC=C(C=C1)CNC(=O)C2=CC(=C(C(=C2)OC)OC)OC	FEZBIKUBAYAZIU-UHFFFAOYSA-N	2.61203	1.38517	0.0232972	0.743056	1.15141	up	7.12531e+07	2.06896e+08	2.3213e+07	2.11147e+07	1.58831e+07	1.00034e+08	2.3144e+07	8.07366e+07	2.12742e+08	1.21645e+08
Com_445_pos	Dulcin	乙氧苯基脲	P	C9H12N2O2	180.09	181.097	0.62441	[M+H]+	4.84	0.68	1	C18	Benzenoids	苯类化合物	Benzene and substituted derivatives	苯及其取代衍生物	N-phenylureas	N-苯基脲类	"150-69-6"	HMDB0032565	Benzenoids	Benzene and substituted derivatives	N-phenylureas	-	C19415	-	-	-	-	-	9013	CCOC1=CC=C(C=C1)NC(=O)N	GGLIEWRLXDLBBF-UHFFFAOYSA-N	0.389676	-1.35965	0.0234049	0.770833	1.2023	down	8.65177e+06	3.0455e+07	4.86497e+06	3.02335e+06	2.58075e+06	1.25017e+07	2.30823e+07	4.74887e+06	7.36458e+06	7.51743e+06
Com_6998_pos	Pyricarbate	吡卡酯	P	C11H15N3O4	253.106	254.114	0.97228	[M+H]+	1.945	-	3	C18	Organoheterocyclic compounds	有机杂环化合物	Pyridines and derivatives	吡啶及其衍生物	-	-	"1882-26-4"	HMDB0256959	Organoheterocyclic compounds	Pyridines and derivatives	-	-	C12842	-	-	-	-	-	-	CNC(=O)OCC1=NC(=CC=C1)COC(=O)NC	YEKQSSHBERGOJK-UHFFFAOYSA-N	3.24149	1.69666	0.0235109	0.763889	1.32656	up	2.08859e+07	3.31432e+07	1.49925e+06	603630	1.89138e+06	6.1368e+06	2.32944e+07	4.5605e+06	7.82823e+06	2.27767e+06
Com_7335_pos	4-Methylhexanoylcarnitine	4-甲基己酰肉碱	P	C14H27NO4	273.194	274.202	1.79902	[M+H]+	5.7	0.69	2	C18	Lipids and lipid-like molecules	脂质和类脂分子	Fatty Acyls	脂肪酰类	Fatty acid esters	脂肪酸酯	"-"	HMDB0241036	Lipids and lipid-like molecules	Fatty Acyls	Fatty acid esters	-	-	-	-	-	-	-	-	CCC(C)CCC(=O)OC(CC([O-])=O)C[N+](C)(C)C	ACFMZWWFBAJSPV-UHFFFAOYSA-N	0.404161	-1.307	0.0237725	0.770833	1.33125	down	5.51293e+06	1.9644e+07	3.6958e+06	4.36454e+06	2.22742e+06	5.72835e+06	6.07696e+06	5.14242e+06	6.57986e+06	3.43371e+06
Com_10129_pos	Dipfluzine	-	P	C27H29FN2O	416.226	417.235	3.33635	[M+H]+	5.506	-	3	C18	Benzenoids	苯类化合物	Benzene and substituted derivatives	苯及其取代衍生物	Diphenylmethanes	二苯甲烷	"-"	HMDB0251442	Benzenoids	Benzene and substituted derivatives	Diphenylmethanes	-	-	-	-	-	-	-	146001	FC1=CC=C(C=C1)C(=O)CCCN1CCN(CC1)C(C1=CC=CC=C1)C1=CC=CC=C1	BNUWAVBVXCLUJD-UHFFFAOYSA-N	3.57019	1.836	0.0239328	0.715278	1.2468	up	6.11077e+07	2.046e+08	2.0287e+07	1.711e+07	1.23443e+07	1.46862e+08	3.7311e+07	1.07479e+08	3.52648e+08	1.59431e+08
Com_7696_pos	Lysylphenylalanine	赖氨酰苯丙氨酸	P	C15H23N3O3	293.174	294.182	1.09882	[M+H]+	4.91	0.76	2	C18	Organic acids and derivatives	有机酸及其衍生物	Carboxylic acids and derivatives	羧酸及其衍生物	Amino acids, peptides, and analogues	氨基酸、肽和类似物	-	HMDB0028958	Organic acids and derivatives	Carboxylic acids and derivatives	Amino acids, peptides, and analogues	-	-	-	-	-	-	-	-	C1=CC=C(C=C1)CC(C(=O)O)NC(=O)C(CCCCN)N	QCZYYEFXOBKCNQ-STQMWFEESA-N	3.29386	1.71978	0.0239875	0.736111	1.30776	up	2.08455e+07	7.82543e+07	9.29779e+06	1.38988e+07	7.72277e+06	6.78337e+07	1.87506e+07	4.06859e+07	1.85367e+08	1.52421e+08
Com_1667_pos	Ricinoleic acid	蓖麻油酸	P	C18H34O3	298.251	281.248	0.90186	[M+H-H2O]+	7.951	0.91	1	C18	Lipids and lipid-like molecules	脂质和类脂分子	Fatty Acyls	脂肪酰类	Fatty acids and conjugates	脂肪酸和结合物	"141-22-0"	HMDB0034297	Lipids and lipid-like molecules	Fatty Acyls	Fatty acids and conjugates	-	C08365	-	LMFA02000184	Fatty Acyls [FA]	Octadecanoids [FA02]	Other Octadecanoids [FA0200]	5282942	CCCCCCC(O)C\C=C/CCCCCCCC(O)=O	WBHHMMIMDMUBKC-XFXZXTDPSA-N	0.590088	-0.760999	0.0240015	0.75	1.12488	down	1.81756e+08	1.23831e+08	6.67553e+07	9.2002e+07	1.1982e+08	1.89418e+08	1.44678e+08	1.62929e+08	2.31636e+08	2.11788e+08
Com_587_pos	Tetraethylene glycol	三缩四乙二醇	P	C8H18O5	194.115	195.123	2.86986	[M+H]+	4.981	-	3	C18	Organic oxygen compounds	有机氧化合物	Organooxygen compounds	有机氧化合物	Ethers	醚类	"112-60-7"	HMDB0094708	Organic oxygen compounds	Organooxygen compounds	Ethers	-	-	-	-	-	-	-	8200	C(COCCOCCOCCO)O	UWHCKJMYHZGTIT-UHFFFAOYSA-N	1.80286	0.850286	0.024045	0.770833	1.22167	up	4.04462e+06	1.67322e+07	4.83447e+06	1.27508e+07	4.57308e+06	1.55293e+07	1.41866e+07	1.0026e+07	2.62226e+07	1.60781e+07
Com_7556_pos	Probenecid	丙磺舒	P	C13H19NO4S	285.103	286.111	1.80507	[M+H]+	5.877	-	3	C18	Benzenoids	苯类化合物	Benzene and substituted derivatives	苯及其取代衍生物	Benzenesulfonamides	苯磺酰胺类	"57-66-9"	HMDB0015166	Benzenoids	Benzene and substituted derivatives	Benzenesulfonamides	-	C07372	-	-	-	-	-	-	O=C(O)C1=CC=C(C=C1)S(=O)(=O)N(CCC)CCC	DBABZHXKTCFAPX-UHFFFAOYSA-N	0.459611	-1.12151	0.0240465	0.854167	1.36502	down	7.13757e+06	1.79878e+07	2.0635e+06	607021	31787.6	3.85581e+06	1.32019e+07	8.58112e+06	1.78385e+07	9.9229e+06
Com_771_pos	Sinapaldehyde	反-3,5-二甲氧基-4-羟基肉桂醛	P	C11H12O4	208.074	209.081	1.34451	[M+H]+	5.957	0.78	1	C18	Benzenoids	苯类化合物	Phenols	酚类	Methoxyphenols	甲氧基酚类	"4206-58-0"	HMDB0258301	Benzenoids	Phenols	Methoxyphenols	Sinapoyl aldehyde; Sinapaldehyde	C05610	map00940;map01061;map01100;map01110	-	-	-	-	119216	COC1=CC(C=CC=O)=CC(OC)=C1O	CDICDSOGTRCHMG-UHFFFAOYSA-N	0.595012	-0.749009	0.0240561	0.75	1.34021	down	7.47535e+06	3.61813e+07	2.02755e+06	2.64874e+06	1.23986e+06	2.69265e+07	2.80381e+07	9.51726e+06	2.03421e+07	1.35219e+07
Com_990_pos	Prolylhydroxyproline	4-羟基-1-L-脯氨酰-L-脯氨酸	P	C10H16N2O4	228.111	229.118	0.18301	[M+H]+	1.613	0.91	1	C18	Organic acids and derivatives	有机酸及其衍生物	Carboxylic acids and derivatives	羧酸及其衍生物	Amino acids, peptides, and analogues	氨基酸、肽和类似物	"18684-24-7"	HMDB0006695	Organic acids and derivatives	Carboxylic acids and derivatives	Amino acids, peptides, and analogues	-	-	-	-	-	-	-	11902892	O[C@@H]1C[C@H](N(C1)C(=O)[C@@H]1CCCN1)C(O)=O	ONPXCLZMBSJLSP-CSMHCCOUSA-N	2.62048	1.38983	0.0243211	0.770833	1.26095	up	5.01858e+07	2.18254e+08	8.15307e+06	1.50826e+07	4.90371e+06	2.47744e+07	5.75757e+07	1.2575e+07	2.16714e+07	1.58762e+07
Com_9875_pos	Wallichoside (Pteris)	-	P	C20H28O8	396.178	397.183	6.75718	[M+H]+	6.297	0.63	2	C18	Organic oxygen compounds	有机氧化合物	Organooxygen compounds	有机氧化合物	Carbohydrates and carbohydrate conjugates	碳水化合物和碳水化合物结合物	-	-	-	-	-	-	-	-	-	-	-	-	-	CC1C(C2=C(C1=O)C(=C(C(=C2)C)CCO)C)OC3C(C(C(C(O3)CO)O)O)O	GTPYMQNYDRMGEN-MCSMHNJLSA-N	0.428306	-1.22329	0.0243316	0.770833	1.30549	down	1.16383e+07	2.83146e+07	4.78868e+06	2.54837e+06	1.60842e+06	6.1405e+06	1.07265e+07	1.1544e+07	1.70007e+07	5.39788e+06
Com_114_pos	Trigonelline	葫芦巴碱	P	C7H7NO2	137.048	138.055	0.32573	[M+H]+	1.334	0.70	1	C18	Alkaloids and derivatives	生物碱及其衍生物	-	-	-	-	"535-83-1"	HMDB0000875	Alkaloids and derivatives	-	-	-	C01004	map00960	-	-	-	-	5570	C[N+]1=CC=CC(=C1)C([O-])=O	WWNNZCOKKKDOPX-UHFFFAOYSA-N	31.8437	4.99294	0.0244267	0.756944	1.28291	up	1.40309e+08	3.66376e+08	2.48381e+06	2.62645e+06	5.69512e+06	2.32106e+06	6.17837e+07	7.49941e+06	1.46226e+06	50324.9
Com_7625_pos	Anhydrofulvic acid	-	P	C14H10O7	290.043	291.049	2.17839	[M+H]+	3.866	-	3	C18	Organoheterocyclic compounds	有机杂环化合物	Benzopyrans	苯并吡喃类	1-benzopyrans	1-苯并吡喃	-	-	-	-	-	-	-	-	-	-	-	-	-	CC1=CC2=C(CO1)C(=O)C3=C(O2)C=C(C(=C3C(=O)O)O)O	QECRRBWJXIZNNN-UHFFFAOYSA-N	0.467933	-1.09563	0.0244324	0.798611	1.28424	down	3.45767e+06	1.49431e+06	1.3611e+06	202872	75457.4	4.52012e+06	3.87406e+06	9.45449e+06	3.65406e+07	5.5508e+07
Com_9720_pos	9-(alpha-D-glucosyl)dihydrozeatin	9-(α-D-葡萄糖基)二氢玉米素	P	C16H25N5O6	383.18	384.189	1.88268	[M+H]+	4.881	-	3	C18	Organic oxygen compounds	有机氧化合物	Organooxygen compounds	有机氧化合物	Carbohydrates and carbohydrate conjugates	碳水化合物和碳水化合物结合物	-	-	-	-	-	-	-	-	-	-	-	-	-	CC(CCNC1=C2C(=NC=N1)N(C=N2)C3C(C(C(C(O3)CO)O)O)O)CO	DRPMMLWYLAPTPK-CLORPHGJSA-N	2.30813	1.20673	0.0247875	0.756944	1.01389	up	1.09171e+07	3.00722e+07	2.13435e+06	2.2392e+06	3.80585e+06	2.11603e+07	7.35963e+06	1.3909e+07	2.54648e+07	1.95462e+07
Com_6610_pos	2-Hydroxy-3-carboxy-6-oxo-7-methylocta-2,4-dienoate	-	P	C10H12O6	228.063	229.069	7.67765	[M+H]+	5.482	0.71	2	C18	Organic acids and derivatives	有机酸及其衍生物	Keto acids and derivatives	酮酸及其衍生物	Medium-chain keto acids and derivatives	中链酮酸及其衍生物	-	-	-	-	-	2-Hydroxy-3-carboxy-6-oxo-7-methylocta-2,4-dienoate	C06581	map00622;map01100;map01120;map01220	-	-	-	-	-	CC(C)C(=O)C=CC(=C(C(=O)O)O)C(=O)O	QIADQBIXDULDTJ-XYMCEGRYSA-N	0.528007	-0.921371	0.0249293	0.8125	1.26532	down	154463	5.29196e+06	85768	2.02841e+06	866359	137168	1.41703e+07	1.38888e+06	127601	2.82166e+06
Com_4762_pos	Ursocholic acid	熊胆酸	P	C24H40O5	408.288	426.321	0.20483	[M+NH4]+	7.094	0.88	1	C18	Lipids and lipid-like molecules	脂质和类脂分子	Steroids and steroid derivatives	类固醇和类固醇衍生物	Bile acids, alcohols and derivatives	胆汁酸、醇及其衍生物	"2955-27-3"	HMDB0000917	Lipids and lipid-like molecules	Steroids and steroid derivatives	Bile acids, alcohols and derivatives	-	C17644	map00121	LMST04010088	Sterol Lipids [ST]	Bile acids and derivatives [ST04]	C24 bile acids, alcohols, and derivatives [ST0401]	122340	[H][C@@]12CC[C@H]([C@H](C)CCC(O)=O)[C@@]1(C)[C@@H](O)C[C@@]1([H])[C@@]2([H])[C@@H](O)C[C@]2([H])C[C@H](O)CC[C@]12C	BHQCQFFYRZLCQQ-UTLSPDKDSA-N	0.107221	-3.22134	0.0250634	0.743056	1.22093	down	5.69183e+06	1.85991e+06	1.9652e+07	5.46491e+06	4.50932e+06	116324	2.05909e+06	5.77866e+06	699366	1.73901e+06
Com_8142_pos	Lindenanolide G	-	P	C16H22O6	310.142	311.15	4.48806	[M+H]+	5.281	-	3	C18	Lipids and lipid-like molecules	脂质和类脂分子	Prenol lipids	异戊烯醇脂	Terpene lactones	萜内酯	-	-	-	-	-	-	-	-	-	-	-	-	-	CC(=C1C(C2C(C3CC3C2(OC1=O)C)(C)CO)O)C(=O)OC	XZJWQSHQHLHWSV-KDAXADQDSA-N	0.509087	-0.974016	0.0250883	0.756944	1.12583	down	1.10853e+06	1.65014e+06	2.25427e+06	435767	1.22889e+06	1.11039e+06	5.03387e+06	977344	1.98637e+06	1.85549e+06
Com_8784_pos	Lys Ile Ser	赖氨酸异亮氨酸丝氨酸	P	C15H30N4O5	346.222	347.229	0.22752	[M+H]+	4.795	0.67	2	C18	Organic acids and derivatives	有机酸及其衍生物	Carboxylic acids and derivatives	羧酸及其衍生物	Amino acids, peptides, and analogues	氨基酸、肽和类似物	-	-	-	-	-	-	-	-	-	-	-	-	-	CCC(C)C(C(=O)NC(CO)C(=O)O)NC(=O)C(CCCCN)N	PRSBSVAVOQOAMI-BJDJZHNGSA-N	2.68058	1.42254	0.0251618	0.75	1.1371	up	9.34867e+06	1.0054e+07	781131	1.77686e+06	615346	9.98426e+06	984526	3.53623e+06	9.82447e+06	1.36162e+07
Com_6188_pos	N-Hexanoyl-L-homoserine lactone	N-己酰基-L-高丝氨酸内酯	P	C10H17NO3	199.121	200.128	1.02438	[M+H]+	5.329	0.65	2	C18	Organic acids and derivatives	有机酸及其衍生物	Carboxylic acids and derivatives	羧酸及其衍生物	Amino acids, peptides, and analogues	氨基酸、肽和类似物	"147852-83-3"	-	-	-	-	-	C21197	map02024	LMFA08030025	Fatty Acyls [FA]	Fatty amides [FA08]	Fatty acyl homoserine lactones [FA0803]	-	CCCCCC(=O)NC1CCOC1=O	ZJFKKPDLNLCPNP-QMMMGPOBSA-N	0.527044	-0.924005	0.0251634	0.743056	1.21118	down	1.91879e+07	3.4659e+07	7.51959e+06	6.22619e+06	1.13485e+07	9.68444e+06	1.9865e+07	4.39911e+06	6.06214e+06	7.90489e+06
Com_10367_pos	Pharacine	-	P	C24H24O8	440.147	441.151	8.32745	[M+H]+	5.688	-	3	C18	Benzenoids	苯类化合物	Benzene and substituted derivatives	苯及其取代衍生物	Benzoic acids and derivatives	苯甲酸及其衍生物	-	-	-	-	-	-	-	-	-	-	-	-	-	C1CCOC(=O)C2=CC=C(C=C2)C(=O)OCCCCOC(=O)C3=CC=C(C=C3)C(=O)OC1	SFNCDJVWOAZMFE-UHFFFAOYSA-N	0.367724	-1.4433	0.0251928	0.777778	1.11139	down	1.41496e+06	4.94178e+06	47205.8	1.00003e+06	2.48003e+06	82216.1	143759	469975	1.59653e+06	430061
Com_1733_pos	3',4',5,7-Tetrahydroxyisoflavone	3',4',5,7-四羟基异黄酮	P	C15H10O6	286.048	287.056	1.73209	[M+H]+	5.451	0.64	1	C18	Phenylpropanoids and polyketides	苯丙素类和聚酮类	Isoflavonoids	异黄酮类	Isoflav-2-enes	异黄-2-烯	"480-23-9"	HMDB0041658	Phenylpropanoids and polyketides	Isoflavonoids	Isoflav-2-enes	-	C10510	-	LMPK12050251	Polyketides [PK]	Flavonoids [PK12]	Isoflavonoids [PK1205]	5281801	C1=CC(=C(C=C1C2=COC3=CC(=CC(=C3C2=O)O)O)O)O	IOYHCQBYQJQBSK-UHFFFAOYSA-N	1.86366	0.898135	0.0255064	0.75	1.20211	up	6.00921e+07	2.00252e+08	3.49268e+07	2.99991e+07	2.91304e+07	1.01025e+08	1.21222e+08	6.14763e+07	5.34233e+07	4.44976e+07
Com_11059_pos	Oboflavanone B	-	P	C35H36O6	552.251	553.257	2.32767	[M+H]+	8.504	0.68	2	C18	Phenylpropanoids and polyketides	苯丙素类和聚酮类	Flavonoids	黄酮类化合物	Flavans	黄烷	-	-	-	-	-	-	-	-	-	-	-	-	-	CCOC(=O)CCCC1CC2CC(O1)(CC3=CC4=C(C(=O)CC(O4)C5=CC=CC=C5)C(=C23)O)C=CC6=CC=CC=C6	ZMNVDIHBBPMZMH-VYTQILBDSA-N	0.654933	-0.610581	0.0256779	0.8125	1.03859	down	2.92765e+07	2.06147e+07	3.74319e+07	1.01635e+08	3.72347e+07	4.04635e+07	3.03873e+07	4.85332e+07	1.1931e+07	5.92908e+07
Com_10589_pos	Naamidine B	-	P	C24H25N5O5	463.186	464.188	9.87292	[M+H]+	5.697	-	3	C18	Benzenoids	苯类化合物	Phenols	酚类	Methoxyphenols	甲氧基酚类	-	-	-	-	-	-	-	-	-	-	-	-	-	CN1C(=C(N=C1N=C2C(=O)N(C(=O)N2)C)CC3=CC=C(C=C3)OC)CC4=CC(=C(C=C4)OC)O	ZTINURUARMNVOJ-UHFFFAOYSA-N	0.535041	-0.902278	0.0258055	0.743056	1.14203	down	1.27742e+07	6.75823e+07	1.74509e+07	4.4154e+07	9.45317e+06	2.45491e+07	3.94101e+07	3.00824e+07	5.30208e+06	1.81946e+07
Com_7830_pos	Floridimine	-	P	C15H27NO5	301.189	302.197	1.04172	[M+H]+	5.451	0.51	2	C18	Organoheterocyclic compounds	有机杂环化合物	Pyrrolizidines	吡咯里西啶类	-	-	-	-	-	-	-	-	-	-	-	-	-	-	-	CC(C(C(=O)OCC1CCN2C1CCC2)(C(C)(C)O)O)O	QRVKSRGLONTBPX-ASHKBJFXSA-N	0.465953	-1.10174	0.0261129	0.729167	1.24357	down	2.2235e+07	5.53946e+07	1.47966e+07	9.86694e+06	7.80712e+06	2.56373e+07	4.88777e+07	2.30146e+07	4.96215e+07	2.70775e+07
Com_11192_pos	trapoxin A	-	P	C34H42N4O6	602.31	603.316	2.57814	[M+H]+	7.85	0.59	2	C18	Organic acids and derivatives	有机酸及其衍生物	Carboxylic acids and derivatives	羧酸及其衍生物	Amino acids, peptides, and analogues	氨基酸、肽和类似物	-	-	-	-	-	-	-	-	-	-	-	-	-	C1CCN2C(C1)C(=O)NC(C(=O)NC(C(=O)NC(C2=O)CC3=CC=CC=C3)CC4=CC=CC=C4)CCCCCC(=O)C5CO5	GXVXXETYXSPSOA-UFEOFEBPSA-N	0.376932	-1.40762	0.0261217	0.756944	1.2724	down	93584.7	1.7988e+07	1.23792e+06	351529	757051	4.02358e+06	6.0013e+06	2.37938e+06	2.8733e+06	4.84866e+06
Com_6830_pos	L-alanylglycyl-L-proline	L-丙氨酰甘氨酰-L-脯氨酸	P	C10H17N3O4	243.122	244.13	2.89485	[M+H]+	5.166	0.63	2	C18	Organic acids and derivatives	有机酸及其衍生物	Carboxylic acids and derivatives	羧酸及其衍生物	Amino acids, peptides, and analogues	氨基酸、肽和类似物	-	-	-	-	-	-	-	-	-	-	-	-	-	CC(C(=O)NCC(=O)N1CCCC1C(=O)O)N	MQIGTEQXYCRLGK-BQBZGAKWSA-N	2.07487	1.05302	0.0263358	0.75	1.11567	up	1.39405e+07	3.73933e+07	4.65179e+06	6.17234e+06	4.50143e+06	3.51075e+07	1.23665e+07	1.78745e+07	3.53322e+07	4.44259e+07
Com_1862_pos	2-(4-methoxyphenyl)quinoline-4-carboxylic acid	2-(4-甲氧基苯基)-喹啉-4-羧酸	P	C17H13NO3	279.09	297.126	9.11463	[M+NH4]+	5.467	0.91	1	C18	Organoheterocyclic compounds	有机杂环化合物	Quinolines and derivatives	喹啉及其衍生物	Phenylquinolines	苯基喹啉类	"4364-02-7"	-	-	-	-	-	-	-	-	-	-	-	676325	COC1=CC=C(C=C1)C2=NC3=CC=CC=C3C(=C2)C(=O)O	ZCNPYYVKVXSLQF-UHFFFAOYSA-N	4.89518	2.29136	0.0264095	0.756944	1.1884	up	4.58868e+06	8.21836e+06	899444	576312	210401	1.12142e+07	2.49233e+06	5.23553e+06	3.58933e+07	2.78618e+07
Com_261_pos	6-Dimethylaminopurine	6-(二甲基氨基)嘌呤	P	C7H9N5	163.086	164.093	1.73688	[M+H]+	4.61	0.69	1	C18	Organoheterocyclic compounds	有机杂环化合物	Imidazopyrimidines	咪唑并嘧啶类	Purines and purine derivatives	嘌呤和嘌呤衍生物	"938-55-6"	HMDB0000473	Organoheterocyclic compounds	Imidazopyrimidines	Purines and purine derivatives	-	-	-	-	-	-	-	3134	CN(C)C1=NC=NC2=C1NC=N2	BVIAOQMSVZHOJM-UHFFFAOYSA-N	0.23529	-2.08749	0.0265494	0.743056	1.11231	down	415613	38355.2	234222	192222	83663.8	291615	1.8046e+06	53619.9	381578	217543
Com_3715_pos	ethyl 1-[(6,7-dimethyl-2-oxo-2H-chromen-4-yl)methyl]piperidine-4-carboxylate	1-[（6,7-二甲基-2-氧代-2H-色烯-4-基）甲基]哌啶-4-羧酸乙酯	P	C20H25NO4	343.178	366.166	4.92025	[M+Na]+	5.178	-	3	C18	Phenylpropanoids and polyketides	苯丙素类和聚酮类	Coumarins and derivatives	香豆素及其衍生物	-	-	"854130-45-3"	-	-	-	-	-	-	-	-	-	-	-	4794092	CCOC(=O)C1CCN(CC1)CC2=CC(=O)OC3=C2C=C(C(=C3)C)C	AMCCPSXDDYYRDE-UHFFFAOYSA-N	1.66351	0.734233	0.026566	0.756944	1.16648	up	2.45047e+07	7.4381e+07	3.71954e+07	1.05009e+07	2.02474e+07	3.85996e+07	3.09386e+07	2.11843e+07	6.07271e+07	4.78321e+07
Com_8594_pos	Emopamil	依莫帕米	P	C23H30N2	334.241	335.246	5.8709	[M+H]+	8.196	-	3	C18	Benzenoids	苯类化合物	Benzene and substituted derivatives	苯及其取代衍生物	Phenylbutylamines	苯丁胺	"78370-13-5"	HMDB0012224	Benzenoids	Benzene and substituted derivatives	Phenylbutylamines	-	C13766	-	-	-	-	-	71225	CC(C)C(CCCN(C)CCC1=CC=CC=C1)(C#N)C1=CC=CC=C1	DWAWDSVKAUWFHC-UHFFFAOYSA-N	0.513359	-0.961961	0.0266303	0.736111	1.18877	down	3.84074e+06	4.3182e+06	1.26224e+06	846775	546518	5.32086e+06	3.09408e+06	6.18549e+06	5.26382e+06	3.26963e+06
Com_8692_pos	3-(4-(4-Chlorophenyl-4-hydroxypiperidino)methyl)indole	3-(4-(4-氯苯基-4-羟基哌啶基)甲基)吲哚	P	C20H21ClN2O	340.134	341.144	5.91791	[M+H]+	1.27	-	3	C18	Organoheterocyclic compounds	有机杂环化合物	Piperidines	哌啶类	Phenylpiperidines	苯基哌啶类	"-"	HMDB0253858	Organoheterocyclic compounds	Piperidines	Phenylpiperidines	-	-	-	-	-	-	-	133633	OC1(CCN(CC2=CNC3=CC=CC=C23)CC1)C1=CC=C(Cl)C=C1	LLBLNMUONVVVPG-UHFFFAOYSA-N	0.598846	-0.739743	0.0266653	0.756944	1.08068	down	1.51981e+06	820147	1.6337e+06	4.21387e+06	2.40805e+06	8.11605e+06	6.03208e+06	4.56411e+06	8.79056e+06	8.98345e+06
Com_10154_pos	Denticulatin B	-	P	C23H40O5	396.288	419.277	1.32608	[M+Na]+	8.273	0.67	2	C18	Lipids and lipid-like molecules	脂质和类脂分子	Prenol lipids	异戊烯醇脂	Terpene glycosides	萜烯糖苷	-	-	-	-	-	-	-	-	-	-	-	-	-	O=C(CC)C(C)C1OC(O)(C(C(=O)C(C)CC(=CCC)C)C)C(C)C(O)C1C	BFQWBQIYMSVPOL-MVDSRTOYSA-N	1.66837	0.738437	0.026763	0.770833	1.02459	up	5.47696e+07	6.5994e+07	1.3559e+07	6.19595e+07	3.2852e+07	4.49601e+07	5.35496e+07	2.97562e+07	2.95038e+07	5.48212e+07
Com_6861_pos	Glycerol 1,2-dimethacrylate	甘油 1,2-二甲基丙烯酸酯	P	C11H16O5	228.1	246.134	1.9129	[M+NH4]+	1.549	-	3	C18	Lipids and lipid-like molecules	脂质和类脂分子	Glycerolipids	甘油脂	Diradylglycerols	双甘油酯	"-"	HMDB0252838	Lipids and lipid-like molecules	Glycerolipids	Diradylglycerols	-	-	-	-	-	-	-	9942690	CC(=C)C(=O)OCC(CO)OC(=O)C(C)=C	UKMBKKFLJMFCSA-UHFFFAOYSA-N	4.59647	2.20053	0.0269366	0.784722	1.19794	up	2.81402e+07	1.56156e+08	1.04184e+07	3.31348e+06	2.08412e+06	2.88774e+07	2.06458e+08	1.84202e+07	1.99591e+07	3.26642e+07
Com_8748_pos	sebacoylcarnitine	-	P	C17H31NO6	345.215	346.222	0.08189	[M+H]+	5.556	0.60	2	C18	Lipids and lipid-like molecules	脂质和类脂分子	Fatty Acyls	脂肪酰类	Fatty acid esters	脂肪酸酯	-	HMDB0240726	Lipids and lipid-like molecules	Fatty Acyls	Fatty acid esters	-	-	-	LMFA07070100	Fatty Acyls [FA]	Fatty esters [FA07]	Fatty acyl carnitines [FA0707]	-	C[N+](C)(C)CC(CC(=O)[O-])OC(=O)CCCCCCCCC(=O)O	GBFPILOKXGQZKW-UHFFFAOYSA-N	0.449932	-1.15222	0.0273668	0.743056	1.2762	down	2.87952e+06	1.4665e+07	1.7312e+06	1.12192e+06	740993	6.50024e+06	1.07704e+07	3.09025e+06	1.16344e+07	1.26675e+07
Com_8504_pos	1-O-Vanilloyl-beta-D-glucose	-	P	C14H18O9	330.095	331.103	0.69147	[M+H]+	6.085	-	3	C18	Phenylpropanoids and polyketides	苯丙素类和聚酮类	Tannins	单宁	Hydrolyzable tannins	水解单宁	-	-	-	-	-	-	C20470	-	-	-	-	-	-	COC1=C(C=CC(=C1)C(=O)OC2C(C(C(C(O2)CO)O)O)O)O	YROOZUQRTLHXIO-DIACKHNESA-N	0.487981	-1.0351	0.0273921	0.729167	1.16452	down	5.16212e+07	4.85289e+07	2.3321e+06	3.68961e+07	7.58703e+06	7.28211e+06	1.95402e+07	3.28073e+07	6.74582e+06	3.91612e+06
Com_9939_pos	Mallotophenone	-	P	C21H24O8	404.147	405.154	0.52106	[M+H]+	5.796	-	3	C18	Benzenoids	苯类化合物	Benzene and substituted derivatives	苯及其取代衍生物	Diphenylmethanes	二苯甲烷	-	-	-	-	-	-	C10708	-	-	-	-	-	-	CC1=C(C(=C(C(=C1OC)CC2=C(C(=C(C(=C2O)C(=O)C)O)C)OC)O)C(=O)C)O	JXSPGOIAWPYMGS-UHFFFAOYSA-N	0.469191	-1.09175	0.0274956	0.756944	1.21599	down	887019	4.17754e+06	642256	246100	222034	1.51256e+06	3.02952e+06	644220	1.47681e+06	1.98829e+06
Com_69_pos	5-oxoproline	5-氧化脯氨酸	P	C5H7NO3	129.043	130.05	0.49099	[M+H]+	1.282	0.96	1	C18	Organic acids and derivatives	有机酸及其衍生物	Carboxylic acids and derivatives	羧酸及其衍生物	Amino acids, peptides, and analogues	氨基酸、肽和类似物	"149-87-1"	HMDB0000267	Organic acids and derivatives	Carboxylic acids and derivatives	Amino acids, peptides, and analogues	5-Oxoproline; Pidolic acid; Pyroglutamic acid; 5-Pyrrolidone-2-carboxylic acid; Pyroglutamate; 5-Oxo-L-proline; L-Pyroglutamic acid; L-5-Pyrrolidone-2-carboxylic acid	C01879	map00480;map01100	-	-	-	-	499	C1CC(=O)NC1C(=O)O	ODHCTXKNWHHXJC-UHFFFAOYSA-N	1.6929	0.759498	0.0275313	0.743056	1.12012	up	6.71103e+08	8.08394e+08	3.69316e+08	4.29158e+08	3.03829e+08	2.19941e+08	1.42271e+08	6.60479e+08	4.35455e+08	2.78054e+08
Com_6978_pos	Pumiliotoxin 251D	-	P	C16H29NO	251.225	252.233	1.4607	[M+H]+	8.12	0.90	2	C18	Alkaloids and derivatives	生物碱及其衍生物	Pumiliotoxins, homopumiliotoxins, and allopumiliotoxins	两栖动物毒素、同两栖动物毒素和别两栖动物毒素	-	-	-	-	-	-	-	-	C20031	-	-	-	-	-	-	CCCCC(C)C=C1CC(C2CCCN2C1)(C)O	OKTQTXDNHCOLHT-AJKPHIATSA-N	0.776577	-0.364799	0.0275404	0.729167	1.03763	down	5.16335e+08	1.01421e+09	1.71787e+09	1.36871e+09	1.71181e+09	1.29886e+09	1.10498e+09	7.1721e+08	9.13411e+08	7.20055e+08
Com_9313_pos	(+)-16-Hydroxy-9-O-demethylgalwesine	-	P	C18H21NO7	363.132	364.143	9.81181	[M+H]+	5.56	-	3	C18	Alkaloids and derivatives	生物碱及其衍生物	Amaryllidaceae alkaloids	石蒜科生物碱	Homolycorine-type amaryllidaceae alkaloids	高石蒜碱型石蒜科生物碱	-	-	-	-	-	-	-	-	-	-	-	-	-	CN1CCC23C1C4(C(C(C2O3)OC)OC(=O)C5=CC(=C(C=C54)OC)O)O	WHGUOFBWWVTRGI-ZGQVBVAJSA-N	0.481337	-1.05488	0.0277995	0.736111	1.18913	down	2.67694e+06	934430	1.19582e+07	1.18887e+07	4.09145e+06	99903.2	193922	8.25491e+06	958946	1.49648e+06
Com_9468_pos	5-(10-Nonadecenyl)-1,3-benzenediol	5-(10-十九烯基)-1,3-苯二酚	P	C25H42O2	374.318	375.326	0.37885	[M+H]+	8.374	0.54	2	C18	Benzenoids	苯类化合物	Phenols	酚类	Benzenediols	苯二醇类	"-"	HMDB0039865	Benzenoids	Phenols	Benzenediols	-	-	-	-	-	-	-	131752736	CCCCCCCC\C=C\CCCCCCCCCC1=CC(O)=CC(O)=C1	KQGVEZGOGSMUMX-MDZDMXLPSA-N	0.504924	-0.985861	0.0278223	0.756944	1.19851	down	2.91582e+06	6.6926e+06	475070	1.62183e+06	361455	1.30492e+07	1.78601e+07	5.62588e+06	2.8203e+06	2.07167e+07
Com_6979_pos	Thymine dimer	-	P	C10H12N4O4	252.086	253.094	1.94226	[M+H]+	5.509	0.57	2	C18	Organoheterocyclic compounds	有机杂环化合物	Diazines	二嗪类	Pyrimidines and pyrimidine derivatives	嘧啶和嘧啶衍生物	-	HMDB0259053	Organoheterocyclic compounds	Diazines	Pyrimidines and pyrimidine derivatives	-	-	-	-	-	-	-	-	CC12C(C3C1(C(=O)NC(=O)N3)C)NC(=O)NC2=O	ASJWEHCPLGMOJE-LJMGSBPFSA-N	3.51407	1.81314	0.0279348	0.8125	1.17973	up	7.16144e+06	8.29289e+07	363974	1.21961e+07	1.58766e+06	9.24997e+06	1.34469e+07	1.04604e+07	4.98348e+07	4.01758e+07
Com_1529_pos	6-Hydroxymelatonin	6-羟基褪黑激素	P	C13H16N2O3	248.116	271.104	4.13899	[M+Na]+	1.288	0.72	2	C18	Organoheterocyclic compounds	有机杂环化合物	Indoles and derivatives	吲哚及其衍生物	Hydroxyindoles	羟基吲哚	"2208-41-5"	HMDB0004081	Organoheterocyclic compounds	Indoles and derivatives	Hydroxyindoles	6-Hydroxymelatonin	C05643	map00380	-	-	-	-	1864	COC1=C(O)C=C2NC=C(CCNC(C)=O)C2=C1	OMYMRCXOJJZYKE-UHFFFAOYSA-N	1.76008	0.815642	0.0280484	0.791667	1.09191	up	8.00178e+06	2.69491e+07	8.60531e+06	6.44603e+06	1.16043e+07	1.02576e+07	4.15348e+07	1.08029e+07	2.33243e+07	1.00161e+07
Com_9883_pos	delta-Tocotrienol	D-生育三烯醇	P	C27H40O2	396.303	397.31	0.29124	[M+H]+	7.577	0.88	2	C18	Lipids and lipid-like molecules	脂质和类脂分子	Prenol lipids	异戊烯醇脂	Quinone and hydroquinone lipids	醌和氢醌脂质	"25612-39-9"	HMDB0030008	Lipids and lipid-like molecules	Prenol lipids	Quinone and hydroquinone lipids	delta-Tocotrienol	C14156	map00130;map01100;map01110	LMPR02020056	Prenol Lipids [PR]	Quinones and hydroquinones [PR02]	Vitamin E [PR0202]	-	CC1=CC(=CC2=C1OC(CC2)(C)CCC=C(C)CCC=C(C)CCC=C(C)C)O	ODADKLYLWWCHNB-LDYBVBFYSA-N	0.561277	-0.833215	0.0281753	0.770833	1.29369	down	1.57326e+07	2.58173e+08	4.8654e+06	2.80848e+06	4.64516e+06	2.72308e+07	3.98507e+07	2.34722e+07	5.99971e+07	3.59036e+07
Com_1850_pos	Menisdaurin	蝙蝠葛氰苷	P	C14H19NO7	313.116	296.114	2.94614	[M+H-H2O]+	5.558	-	3	C18	Organic oxygen compounds	有机氧化合物	Organooxygen compounds	有机氧化合物	Carbohydrates and carbohydrate conjugates	碳水化合物和碳水化合物结合物	"67765-58-6"	-	-	-	-	-	-	-	-	-	-	-	6440400	C1[C@@H](C=C/C(=C/C#N)/[C@@H]1O[C@H]2[C@@H]([C@H]([C@@H]([C@H](O2)CO)O)O)O)O	UTHVFIKQCUKKQW-YIVVZXMPSA-N	2.00615	1.00443	0.0282396	0.770833	1.19808	up	2.1376e+07	5.26335e+07	1.26692e+07	3.06111e+06	7.30924e+06	1.99667e+07	3.26041e+07	1.52463e+07	1.97305e+07	1.37947e+07
Com_6001_pos	Antibiotic C 2554A-II	-	P	C8H10O5	186.053	187.06	1.00982	[M+H]+	5.87	0.75	2	C18	Organic oxygen compounds	有机氧化合物	Organooxygen compounds	有机氧化合物	Carbonyl compounds	羰基化合物	-	-	-	-	-	-	-	-	-	-	-	-	-	CC(=O)OC1C=CC(=O)C1(CO)O	AGNRGFRAFJOXHH-JGVFFNPUSA-N	0.718956	-0.476024	0.0286036	0.756944	1.16773	down	6.11483e+07	1.75371e+08	4.39503e+07	5.68199e+07	3.65983e+07	6.6846e+07	1.26422e+08	6.14629e+07	7.56878e+07	6.02369e+07
Com_11225_pos	Synaptolepis factor K1	-	P	C36H54O8	614.382	615.391	3.72824	[M+H]+	5.904	0.75	2	C18	Lipids and lipid-like molecules	脂质和类脂分子	Prenol lipids	异戊烯醇脂	Diterpenoids	二萜类	-	-	-	-	-	-	C09192	-	-	-	-	-	-	CC1CC2(C3C4C15C6C(CCCCCCCCCCCCCC=CC(O3)(O2)O5)C(C(=O)C6(C(C7(C4O7)CO)O)O)C)C(=C)C	WMCDWPXXDIUVBI-VUJIPGEVSA-N	0.654311	-0.611952	0.028657	0.770833	1.2195	down	9.32237e+07	3.16541e+08	2.21067e+07	5.47669e+07	2.26464e+07	7.94903e+07	1.39015e+08	7.69418e+07	7.26796e+07	5.79779e+07
Com_7878_pos	(2E)-4-Hydroxy-3-methylpent-2-enedioylcarnitine	-	P	C13H21NO7	303.132	304.138	2.93907	[M+H]+	5.541	0.53	2	C18	Lipids and lipid-like molecules	脂质和类脂分子	Fatty Acyls	脂肪酰类	Fatty acid esters	脂肪酸酯	"-"	HMDB0241661	Lipids and lipid-like molecules	Fatty Acyls	Fatty acid esters	-	-	-	-	-	-	-	-	CC(=CC(O)=O)C(O)C(=O)OC(CC([O-])=O)C[N+](C)(C)C	JBMXEKVFHRDFCQ-UHFFFAOYSA-N	0.362402	-1.46434	0.0287792	0.75	1.29747	down	4.61383e+06	8.09256e+07	169321	105524	99129.8	1.83385e+07	3.11143e+07	857654	2.77612e+06	2.94031e+06
Com_6089_pos	2,4-Thiazolidinedicarboxylic acid, 2-methyl-	-	P	C6H9NO4S	191.025	192.033	2.4628	[M+H]+	5.056	0.67	2	C18	Organic acids and derivatives	有机酸及其衍生物	Carboxylic acids and derivatives	羧酸及其衍生物	Amino acids, peptides, and analogues	氨基酸、肽和类似物	"-"	HMDB0244750	Organic acids and derivatives	Carboxylic acids and derivatives	Amino acids, peptides, and analogues	-	-	-	-	-	-	-	98342	CC1(NC(CS1)C(O)=O)C(O)=O	JCAKCGQZNBEITC-UHFFFAOYSA-N	1.90107	0.926812	0.0289087	0.777778	1.26735	up	2.56925e+06	4.38305e+06	5.47055e+06	2.65445e+06	6.44188e+06	2.99832e+06	4.84937e+06	4.09561e+06	7.87165e+06	1.89445e+07
Com_1215_pos	(+/-)-Decursinol	紫花前胡醇	P	C14H14O4	246.089	247.099	8.4247	[M+H]+	1.238	0.75	2	C18	Phenylpropanoids and polyketides	苯丙素类和聚酮类	Coumarins and derivatives	香豆素及其衍生物	Pyranocoumarins	吡喃香豆素类	"5993-18-0"	HMDB0033914	Phenylpropanoids and polyketides	Coumarins and derivatives	Pyranocoumarins	-	-	-	-	-	-	-	-	CC1(C)OC2=C(CC1O)C=C1C=CC(=O)OC1=C2	BGXFQDFSVDZUIW-UHFFFAOYSA-N	2.66897	1.41628	0.0290867	0.75	1.07549	up	2.32936e+06	7.02056e+06	1.20701e+06	747177	678181	4.66615e+06	1.56933e+07	2.04495e+06	2.93779e+06	2.84304e+06
Com_6781_pos	Eldoral	-	P	C11H17N3O3	239.127	240.135	2.15702	[M+H]+	5.28	-	3	C18	Organic acids and derivatives	有机酸及其衍生物	Carboxylic acids and derivatives	羧酸及其衍生物	Amino acids, peptides, and analogues	氨基酸、肽和类似物	"-"	HMDB0251741	Organic acids and derivatives	Carboxylic acids and derivatives	Amino acids, peptides, and analogues	-	-	-	-	-	-	-	101726	CCC1(N2CCCCC2)C(O)=NC(=O)N=C1O	ZFVLHMJCLWOOOY-UHFFFAOYSA-N	2.17218	1.11914	0.0291768	0.763889	1.06703	up	8.25218e+06	3.37393e+07	4.72118e+06	4.99161e+06	2.20105e+06	1.54652e+07	2.10939e+07	9.33592e+06	2.26437e+07	1.6073e+07
Com_10901_pos	Gemixanthone A	双花蒽酮A	P	C26H24O11	512.132	513.14	1.61562	[M+H]+	6.21	0.58	2	C18	Organoheterocyclic compounds	有机杂环化合物	Benzodioxanes	苯并二恶烷	Phenylbenzodioxanes	苯基苯并二恶烷	-	-	-	-	-	-	-	-	-	-	-	-	-	COC1=CC(=CC(=C1O)OC)C2C(OC3=C(C=C4C(=C3O2)OC5=C(C4=O)C(=CC(=C5)O)OC)OC)CO	FKKSZBVQSIKKQM-CVDCTZTESA-N	0.564162	-0.825819	0.0292302	0.763889	1.33246	down	3.34833e+06	1.84486e+07	344139	1.86542e+06	346792	7.28444e+06	1.18169e+07	4.51957e+06	1.20793e+07	8.65991e+06
Com_10279_pos	Dysideaproline E	-	P	C19H29Cl2N3O2S	433.136	434.145	4.79848	[M+H]+	5.656	-	3	C18	Organic acids and derivatives	有机酸及其衍生物	Carboxylic acids and derivatives	羧酸及其衍生物	Amino acids, peptides, and analogues	氨基酸、肽和类似物	-	-	-	-	-	-	-	-	-	-	-	-	-	CCC(C)C(C(=O)N1CCCC1C2=NC=CS2)N(C)C(=O)CC(C)C(Cl)Cl	VZGQPEAFXKCCOT-ORIJERBGSA-N	4.6149	2.2063	0.0293154	0.722222	1.16209	up	1.36826e+06	1.58472e+07	105714	212634	544475	2.07793e+06	5.08545e+06	1.60044e+06	2.0331e+06	195729
Com_10065_pos	N6-Threonylcarbamoyladenosine	斑蝥酸二钠	P	C15H20N6O8	412.134	413.142	1.33111	[M+H]+	5.187	0.58	2	C18	Nucleosides, nucleotides, and analogues	核苷、核苷酸和类似物	Purine nucleosides	嘌呤核苷	-	-	"28874-45-5"	-	-	-	-	-	-	-	-	-	-	-	161466	O=C(O)C(N=C(O)NC1=NC=NC2=C1N=CN2C3OC(CO)C(O)C3O)C(O)C	UNUYMBPXEFMLNW-DWVDDHQFSA-N	2.35902	1.23819	0.0294516	0.694444	1.23671	up	1.24726e+07	9.78623e+07	1.68223e+07	1.36968e+07	6.73722e+06	1.49548e+07	2.23283e+06	1.5324e+07	2.02654e+07	1.52898e+07
Com_492_pos	Apronal	丙戊酰脲	P	C9H16N2O2	184.121	185.129	1.29504	[M+H]+	5.56	0.62	1	C18	Organic acids and derivatives	有机酸及其衍生物	Organic carbonic acids and derivatives	有机碳酸及其衍生物	Ureas	尿素	"528-92-7"	HMDB0248536	Organic acids and derivatives	Organic carbonic acids and derivatives	Ureas	-	-	-	-	-	-	-	10715	CC(C)C(CC=C)C(=O)NC(=O)N	KSUUMAWCGDNLFK-UHFFFAOYSA-N	4.05824	2.02085	0.0296047	0.722222	1.22888	up	1.23143e+07	4.23079e+07	2.5117e+06	2.90346e+06	2.36037e+06	5.80551e+07	8.98763e+06	1.56154e+07	8.37008e+07	5.92048e+07
Com_7646_pos	Zomepirac	佐美酸	P	C15H14ClNO3	291.066	292.074	1.94809	[M+H]+	3.075	-	3	C18	Organic oxygen compounds	有机氧化合物	Organooxygen compounds	有机氧化合物	Carbonyl compounds	羰基化合物	"33369-31-2"	HMDB0260041	Organic oxygen compounds	Organooxygen compounds	Carbonyl compounds	-	-	-	-	-	-	-	-	O=C(O)CC1=CC(=C(C(=O)C2=CC=C(Cl)C=C2)N1C)C	ZXVNMYWKKDOREA-UHFFFAOYSA-N	2.17313	1.11978	0.0297906	0.729167	1.16982	up	1.82243e+07	1.85874e+07	3.18733e+06	6.99058e+06	5.72593e+06	2.80975e+07	1.16711e+07	3.7495e+07	6.88195e+07	4.59098e+07
Com_7554_pos	Faropenem	法罗培南钠	P	C12H15NO5S	285.067	286.075	1.69274	[M+H]+	4.753	-	3	C18	Organic acids and derivatives	有机酸及其衍生物	Carboxylic acids and derivatives	羧酸及其衍生物	Amino acids, peptides, and analogues	氨基酸、肽和类似物	"106560-14-9"	HMDB0041892	Organic acids and derivatives	Carboxylic acids and derivatives	Amino acids, peptides, and analogues	-	C13310	-	-	-	-	-	65894	[H][C@]12SC([C@H]3CCCO3)=C(N1C(=O)[C@@H]2[C@@H](C)O)C(O)=O	HGGAKXAHAYOLDJ-FHZUQPTBSA-N	2.93487	1.5533	0.0299866	0.791667	1.21137	up	2.31629e+06	2.59956e+06	425801	31121.6	374742	1.56593e+06	4.12999e+06	1.40177e+06	1.2081e+06	1.4994e+06
Com_1074_pos	5,8-dimethoxy-2,4-dimethylquinoline	5,8-二甲氧基-2,4-二甲基喹啉	P	C13H15NO2	217.11	235.144	1.56507	[M+NH4]+	5.676	0.79	1	C18	Organoheterocyclic compounds	有机杂环化合物	Quinolines and derivatives	喹啉及其衍生物	-	-	"52823-95-7"	-	-	-	-	-	-	-	-	-	-	-	301207	CC1=CC(=NC2=C(C=CC(=C12)OC)OC)C	YSUKHSPBLNUACE-UHFFFAOYSA-N	0.527491	-0.922781	0.0301481	0.743056	1.12729	down	5.03353e+06	2.63703e+07	972978	4.28418e+06	2.24083e+06	9.72782e+06	1.37098e+07	6.87735e+06	9.72974e+06	6.33136e+06
Com_9679_pos	24-methylene-19-norcholesta-1,3,5(10)-trien-3-ol	-	P	C27H40O	380.308	381.315	0.23938	[M+H]+	7.414	0.85	2	C18	Lipids and lipid-like molecules	脂质和类脂分子	Steroids and steroid derivatives	类固醇和类固醇衍生物	Cholestane steroids	胆甾烷类固醇	-	-	-	-	-	-	-	-	-	-	-	-	51041306	CC(C)C(=C)CCC(C)C1CCC2C1(CCC3C2CCC4=C3C=CC(=C4)O)C	WURDLURTNDQONP-WQGNMAKJSA-N	0.602186	-0.731718	0.030262	0.777778	1.31881	down	3.30921e+07	1.23272e+08	4.18706e+06	3.53105e+06	9.65186e+06	4.9358e+07	1.15793e+08	3.70425e+07	7.6803e+07	5.18067e+07
Com_6357_pos	5-(2'-Formylethyl)-4,6-dihydroxypicolinate	5-(2'-甲酰乙基)-4,6-二羟基吡啶甲酸酯	P	C9H9NO5	211.048	212.056	2.50152	[M+H]+	5.131	0.63	2	C18	Organoheterocyclic compounds	有机杂环化合物	Pyridines and derivatives	吡啶及其衍生物	Pyridinecarboxylic acids and derivatives	吡啶羧酸及其衍生物	-	HMDB0031727	Organic oxygen compounds	Organooxygen compounds	Carbohydrates and carbohydrate conjugates	5-(2'-Formylethyl)-4,6-dihydroxypicolinate; 5-(beta-Formylethyl)-4,6-dihydroxypicolinate	C05654	map00380	-	-	-	-	-	C1=C(NC(=O)C(=C1O)CCC=O)C(=O)O	KJVDAGWOPCLJNY-UHFFFAOYSA-N	2.16505	1.1144	0.030674	0.75	1.16207	up	5.88558e+06	1.89318e+07	3.11503e+06	919130	1.9003e+06	5.68284e+06	1.56484e+07	3.78236e+06	5.44237e+06	4.26548e+06
Com_10976_pos	7-deacetyl-7-benzoylepoxyazadiradione	7-脱乙酰基-7-苯甲酰环氧氮杂二酮	P	C33H36O6	528.251	529.263	8.64458	[M+H]+	6.174	0.51	2	C18	Lipids and lipid-like molecules	脂质和类脂分子	Prenol lipids	异戊烯醇脂	Triterpenoids	三萜类	-	-	-	-	-	-	-	-	-	-	-	-	52951893	CC1(C2CC(C3(C(C2(C=CC1=O)C)CCC4(C35C(O5)C(=O)C4C6=COC=C6)C)C)OC(=O)C7=CC=CC=C7)C	NHRKCWIDMHBOOY-CRMKCTJSSA-N	1.89154	0.919564	0.0308174	0.715278	1.04625	up	3.99387e+07	1.0292e+08	3.07166e+07	2.11552e+07	3.0012e+07	9.92397e+07	1.58827e+08	2.03232e+07	7.56611e+07	6.69943e+07
Com_10146_pos	N-Oleoyl dopamine	N-油酰多巴胺	P	C26H43NO3	417.324	418.33	4.82523	[M+H]+	9.843	-	3	C18	Benzenoids	苯类化合物	Phenols	酚类	Benzenediols	苯二醇类	-	-	-	-	-	N-Oleoyldopamine	C12272	map04080	LMFA08020140	Fatty Acyls [FA]	Fatty amides [FA08]	N-acyl amines [FA0802]	-	CCCCCCCCC=CCCCCCCCC(=O)NCCC1=CC(=C(C=C1)O)O	QQBPLXNESPTPNU-KTKRTIGZSA-N	0.443634	-1.17256	0.0308412	0.722222	1.12752	down	1.46717e+06	58724.7	3.08481e+06	2.30005e+06	390719	443738	101302	3.08868e+06	488290	7.42884e+06
Com_6603_pos	N-Octanoyl-L-homoserine lactone	N-辛酰-L-高丝氨酸内酯	P	C12H21NO3	227.152	228.16	0.98614	[M+H]+	6.411	0.72	2	C18	Organic acids and derivatives	有机酸及其衍生物	Carboxylic acids and derivatives	羧酸及其衍生物	Amino acids, peptides, and analogues	氨基酸、肽和类似物	-	HMDB0255213	Organic acids and derivatives	Carboxylic acids and derivatives	Amino acids, peptides, and analogues	-	C21199	map02024	LMFA08030035	Fatty Acyls [FA]	Fatty amides [FA08]	Fatty acyl homoserine lactones [FA0803]	-	CCCCCCCC(=O)NC1CCOC1=O	JKEJEOJPJVRHMQ-JTQLQIEISA-N	2.60473	1.38113	0.0309212	0.756944	1.21224	up	7.05826e+06	4.03954e+07	4.07141e+06	8.98593e+06	2.10075e+06	2.43736e+07	1.76637e+07	2.8346e+07	1.38856e+07	3.02063e+07
Com_7846_pos	Herpetolide A	-	P	C16H14O6	302.079	303.087	1.96353	[M+H]+	5.544	0.55	2	C18	Phenylpropanoids and polyketides	苯丙素类和聚酮类	Coumarins and derivatives	香豆素及其衍生物	-	-	-	-	-	-	-	-	-	-	-	-	-	-	-	COC1=CC(=C2C3=CC(=C(C=C3C(=O)OC2=C1)O)OC)CO	QFMFJEWJLZEZLH-UHFFFAOYSA-N	0.61897	-0.692058	0.03121	0.756944	1.18162	down	7.23842e+06	2.0406e+07	3.61485e+06	3.03985e+06	2.9215e+06	1.05903e+07	1.71048e+07	6.58902e+06	5.09735e+06	5.52265e+06
Com_6585_pos	(+/-)-Tuberonic Acid	-	P	C12H18O4	226.121	227.128	1.13465	[M+H]+	5.858	0.81	2	C18	Lipids and lipid-like molecules	脂质和类脂分子	Fatty Acyls	脂肪酰类	Lineolic acids and derivatives	亚麻酸及其衍生物	-	-	-	-	-	-	-	-	-	-	-	-	-	C1CC(=O)C(C1CC(=O)O)CC=CCCO	RZGFUGXQKMEMOO-UPHRSURJSA-N	0.507886	-0.977424	0.0313785	0.729167	1.16821	down	2.9783e+07	1.07442e+08	6.52059e+06	1.13483e+07	1.42956e+07	4.1056e+07	1.64079e+08	3.33502e+07	3.57123e+07	4.03144e+07
Com_8727_pos	Isopiperolein B	-	P	C21H29NO3	343.215	344.222	0.93771	[M+H]+	6.226	-	3	C18	Organoheterocyclic compounds	有机杂环化合物	Benzodioxoles	苯并二氧杂环戊烯	-	-	"-"	HMDB0033959	Organoheterocyclic compounds	Benzodioxoles	-	-	-	-	-	-	-	-	16041826	O=C(CCCCCCC\C=C\C1=CC2=C(OCO2)C=C1)N1CCCC1	HRMXETZEKQCWBC-UXBLZVDNSA-N	4.76589	2.25275	0.031474	0.722222	1.22612	up	1.1845e+06	7.85305e+06	2.04475e+07	6.76194e+06	9.26886e+06	441330	130166	1.29122e+07	2.68311e+07	1.55205e+07
Com_6711_pos	(5Z,8Z)-1,5,8-Heptadecatriene	-	P	C17H30	234.235	235.242	0.32731	[M+H]+	8.895	0.76	2	C18	Hydrocarbons	碳氢化合物	Unsaturated hydrocarbons	不饱和烃	Olefins	烯烃	"145297-96-7"	HMDB0041082	Hydrocarbons	Unsaturated hydrocarbons	Olefins	-	-	-	-	-	-	-	101631554	CCCCCCCC\C=C\C\C=C\CCC=C	MYHCPULNJBZGRM-HFPDKQRBSA-N	0.663891	-0.590981	0.0315233	0.777778	1.2037	down	1.41803e+07	2.70549e+06	8.58467e+06	1.40954e+07	1.27148e+07	7.49189e+06	8.65557e+06	1.44021e+07	1.34186e+06	8.54438e+06
Com_236_pos	beta-Nicotyrine	二烯烟碱	P	C10H10N2	158.084	159.092	1.13743	[M+H]+	5.227	0.82	1	C18	Organoheterocyclic compounds	有机杂环化合物	Pyridines and derivatives	吡啶及其衍生物	-	-	"487-19-4"	HMDB0255591	Organoheterocyclic compounds	Pyridines and derivatives	-	-	C10161	-	-	-	-	-	10249	CN1C=CC=C1C2=CN=CC=C2	RYFOJXFXERAMLS-UHFFFAOYSA-N	1.51995	0.604021	0.0316388	0.743056	1.19699	up	2.01436e+08	3.70762e+08	2.96077e+08	2.75424e+08	1.81106e+08	2.39821e+08	1.45455e+08	2.58385e+08	5.95932e+08	4.02008e+08
Com_836_pos	boc-beta-cyano-ala-oh	Boc-β-氰基-L-丙氨酸	P	C9H14N2O4	214.095	215.101	9.5315	[M+H]+	1.268	-	3	C18	Organic acids and derivatives	有机酸及其衍生物	Carboxylic acids and derivatives	羧酸及其衍生物	Amino acids, peptides, and analogues	氨基酸、肽和类似物	"45159-34-0"	-	-	-	-	-	-	-	-	-	-	-	7019873	CC(C)(C)OC(=O)NC(CC#N)C(=O)O	IVKMLPKBZQTAMQ-LURJTMIESA-N	0.60652	-0.721372	0.0316772	0.756944	1.09102	down	740105	2.91944e+06	814836	3.59825e+06	855906	9.10167e+06	2.74652e+07	2.59354e+06	1.69735e+06	3.85274e+06
Com_7182_pos	Hippadine	-	P	C16H9NO3	263.058	264.063	7.78762	[M+H]+	1.293	-	3	C18	Organoheterocyclic compounds	有机杂环化合物	Quinolines and derivatives	喹啉及其衍生物	Benzoquinolines	苯并喹啉类	-	-	-	-	-	-	-	-	-	-	-	-	-	C1OC2=C(O1)C=C3C(=C2)C4=CC=CC5=C4N(C3=O)C=C5	DONUVZIVKLIMJU-UHFFFAOYSA-N	5.1109	2.35358	0.031874	0.763889	1.04043	up	4.27458e+07	1.6202e+08	323386	6.32117e+06	1.22876e+06	1.67774e+07	7.89557e+07	1.06488e+07	3.61817e+07	8.72745e+06
Com_1034_pos	Isovalerylglutamic acid	(2S)-2-(3-甲基丁酰基氨基)戊二酸	P	C10H17NO5	231.111	232.118	1.77474	[M+H]+	5.584	0.68	1	C18	Organic acids and derivatives	有机酸及其衍生物	Carboxylic acids and derivatives	羧酸及其衍生物	Amino acids, peptides, and analogues	氨基酸、肽和类似物	"80154-63-8"	HMDB0000726	Organic acids and derivatives	Carboxylic acids and derivatives	Amino acids, peptides, and analogues	-	-	-	-	-	-	-	133383	CC(C)CC(=O)N[C@@H](CCC(=O)O)C(=O)O	HCVIJONZMYVLAW-ZETCQYMHSA-N	0.679919	-0.556565	0.0319508	0.791667	1.29358	down	8.59126e+06	6.83049e+07	2.11424e+06	1.16755e+06	314090	3.09699e+06	5.45112e+06	1.83165e+06	2.41937e+06	1.17567e+06
Com_6340_pos	Mirogabalin	-	P	C12H19NO2	209.142	210.149	1.03911	[M+H]+	6.441	0.52	2	C18	Organic acids and derivatives	有机酸及其衍生物	Carboxylic acids and derivatives	羧酸及其衍生物	Amino acids, peptides, and analogues	氨基酸、肽和类似物	"-"	HMDB0254752	Organic acids and derivatives	Carboxylic acids and derivatives	Amino acids, peptides, and analogues	-	-	-	-	-	-	-	66696998	CCC1=CC2C(CC2(CN)CC(O)=O)C1	FTBQORVNHOIASH-UHFFFAOYSA-N	1.7096	0.773656	0.0319716	0.75	1.20003	up	1.14188e+07	1.52165e+07	1.36487e+07	6.01903e+06	2.14075e+07	1.52687e+07	1.29488e+07	7.83617e+06	1.58523e+07	3.03122e+06
Com_9827_pos	5,7,3',4',5'-Pentahydroxy-3,6,8-trimethoxyflavone	5,7,3',4',5'-五羟基-3,6,8-三甲氧基黄酮	P	C18H16O10	392.074	393.084	5.55354	[M+H]+	1.219	-	3	C18	Phenylpropanoids and polyketides	苯丙素类和聚酮类	Flavonoids	黄酮类化合物	O-methylated flavonoids	O-甲基化黄酮类化合物	-	-	-	-	-	-	-	-	LMPK12113357	Polyketides [PK]	Flavonoids [PK12]	Flavones and Flavonols [PK1211]	-	COC1=C(C(=C2C(=C1O)C(=O)C(=C(O2)C3=CC(=C(C(=C3)O)O)O)OC)OC)O	STOZTZBHYTVXHP-UHFFFAOYSA-N	0.709296	-0.495541	0.0319962	0.736111	1.10882	down	3.63391e+07	1.11643e+08	4.93192e+07	1.36224e+08	4.48908e+07	1.89496e+08	2.24066e+08	1.11972e+08	1.65943e+08	1.86158e+08
Com_9252_pos	Asn Ile Leu	天冬氨酸异亮氨酸亮氨酸	P	C16H30N4O5	358.222	359.229	1.41567	[M+H]+	5.527	0.87	2	C18	Organic acids and derivatives	有机酸及其衍生物	Carboxylic acids and derivatives	羧酸及其衍生物	Amino acids, peptides, and analogues	氨基酸、肽和类似物	-	-	-	-	-	-	-	-	-	-	-	-	-	CCC(C)C(C(=O)NC(CC(C)C)C(=O)O)NC(=O)C(CC(=O)N)N	GQRDIVQPSMPQME-ZPFDUUQYSA-N	3.7262	1.89771	0.0321308	0.75	1.17212	up	7.12453e+07	2.16391e+08	1.01648e+07	9.25469e+06	1.37837e+07	2.34983e+08	4.32889e+07	1.1134e+08	2.93298e+08	2.31306e+08
Com_125_pos	alpha-Methylstyrene	α-甲基苯乙烯	P	C9H10	118.078	141.068	6.23193	[M+Na]+	5.702	0.59	1	C18	Benzenoids	苯类化合物	Benzene and substituted derivatives	苯及其取代衍生物	Phenylpropenes	苯基丙烯类	"98-83-9"	HMDB0059899	Benzenoids	Benzene and substituted derivatives	Phenylpropenes	-	C14395	-	-	-	-	-	7407	CC(=C)C1=CC=CC=C1	XYLMUPLGERFSHI-UHFFFAOYSA-N	1.7722	0.825541	0.0322746	0.722222	1.06501	up	823622	3.49638e+06	1.43591e+06	1.37819e+06	1.21676e+06	3.33607e+06	4.01568e+06	976807	2.41081e+06	2.80768e+06
Com_10936_pos	Lysine conjugated deoxycholic acid putative	赖氨酸结合脱氧胆酸	P	C30H52N2O5	520.388	521.395	0.53568	[M+H]+	6.77	0.75	2	C18	Lipids and lipid-like molecules	脂质和类脂分子	Steroids and steroid derivatives	类固醇和类固醇衍生物	Bile acids, alcohols and derivatives	胆汁酸、醇及其衍生物	-	-	-	-	-	-	-	-	-	-	-	-	-	O=C(O)C(NC(=O)CCC(C)C1CCC2C3C(O)CC4CC(O)CCC4(C)C3CCC12C)CCCCN	LJAIXMQYBNEUSB-UHFFFAOYSA-N	0.308343	-1.69739	0.0323054	0.756944	1.03913	down	7.08054e+06	1.77926e+07	138160	626974	2.51703e+06	789996	3.19566e+06	4.70402e+06	9.10571e+06	1.73312e+06
Com_10369_pos	G(8-O-4)S Glycerol	-	P	C21H28O10	440.168	441.172	8.88153	[M+H]+	5.693	-	3	C18	Lignans, neolignans and related compounds	木脂素、新木脂素及相关化合物	-	-	-	-	-	-	-	-	-	-	-	-	-	-	-	-	-	COC1=CC(=CC(=C1OC(CO)C(C2=CC(=C(C=C2)O)OC)O)OC)C(C(CO)O)O	NVVRMRVCLWOKDH-UHFFFAOYSA-N	0.626593	-0.674398	0.0324018	0.729167	1.12962	down	2.76612e+06	2.71425e+07	493215	110830	797757	5.5708e+06	1.31316e+07	3.71241e+06	858606	6.6311e+06
Com_7109_pos	Lys Leu	赖氨酸亮氨酸	P	C12H25N3O3	259.19	260.197	1.45657	[M+H]+	4.109	0.90	2	C18	Organic acids and derivatives	有机酸及其衍生物	Carboxylic acids and derivatives	羧酸及其衍生物	Amino acids, peptides, and analogues	氨基酸、肽和类似物	-	-	-	-	-	-	-	-	-	-	-	-	-	CC(C)CC(C(=O)O)NC(=O)C(CCCCN)N	ATIPDCIQTUXABX-UWVGGRQHSA-N	3.4967	1.806	0.0325245	0.743056	1.13309	up	2.54384e+08	6.50334e+08	2.86671e+07	5.29284e+07	2.88408e+07	4.80453e+08	1.17198e+08	1.85761e+08	8.80641e+08	7.12708e+08
Com_6648_pos	(1S)-7-Methoxy-1,2-dihydrocadalene	-	P	C16H22O	230.167	231.175	2.46245	[M+H]+	5.981	0.84	2	C18	Lipids and lipid-like molecules	脂质和类脂分子	Prenol lipids	异戊烯醇脂	Sesquiterpenoids	倍半萜类	-	-	-	-	-	-	-	-	-	-	-	-	-	CC1CC=C(C2=C1C=C(C(=C2)C)OC)C(C)C	VMTKGTHHOWQTRO-NSHDSACASA-N	0.657911	-0.604036	0.0325472	0.763889	1.16461	down	2.19465e+07	6.55877e+07	9.29841e+06	8.79761e+06	1.55893e+07	2.56383e+07	5.04501e+07	4.04854e+06	1.81128e+07	2.29426e+07
Com_2321_pos	6-Thioinosine	6-疏基嘌呤核苷	P	C10H12N4O4S	284.058	307.044	9.68409	[M+Na]+	3.074	0.58	1	C18	Nucleosides, nucleotides, and analogues	核苷、核苷酸和类似物	Purine nucleosides	嘌呤核苷	-	-	"574-25-4"	HMDB0060791	Nucleosides, nucleotides, and analogues	Purine nucleosides	-	-	-	-	-	-	-	-	676166	C1=NC(=S)C2=C(N1)N(C=N2)[C@H]3[C@@H]([C@@H]([C@H](O3)CO)O)O	NKGPJODWTZCHGF-KQYNXXCUSA-N	1.89674	0.923524	0.0327005	0.715278	1.01717	up	7.03291e+07	6.38851e+07	4.15404e+07	4.46806e+07	4.72711e+07	1.06241e+08	2.0467e+07	1.34969e+08	1.87404e+08	1.63559e+08
Com_78_pos	Creatine	肌酸	P	C4H9N3O2	131.069	132.077	0.00392	[M+H]+	1.359	0.96	1	C18	Organic acids and derivatives	有机酸及其衍生物	Carboxylic acids and derivatives	羧酸及其衍生物	Amino acids, peptides, and analogues	氨基酸、肽和类似物	"57-00-1"	HMDB0000064	Organic acids and derivatives	Carboxylic acids and derivatives	Amino acids, peptides, and analogues	Creatine; alpha-Methylguanidino acetic acid; Methylglycocyamine	C00300	map00260;map00330;map01100	-	-	-	-	586	CN(CC(O)=O)C(N)=N	CVSVTCORWBXHQV-UHFFFAOYSA-N	0.72933	-0.455357	0.0327543	0.722222	1.06307	down	1.58951e+09	3.37479e+09	4.31228e+09	2.2508e+09	4.05646e+09	1.46271e+09	1.29827e+09	9.64403e+08	1.33083e+09	2.17087e+09
Com_1834_pos	gamma-Glutamylphenylalanine	糖基化苯丙氨酸	P	C14H18N2O5	294.122	295.129	1.1959	[M+H]+	5.387	0.99	1	C18	Organic acids and derivatives	有机酸及其衍生物	Carboxylic acids and derivatives	羧酸及其衍生物	Amino acids, peptides, and analogues	氨基酸、肽和类似物	"7432-24-8"	HMDB0000594	Organic acids and derivatives	Carboxylic acids and derivatives	Amino acids, peptides, and analogues	-	-	-	-	-	-	-	111299	N[C@@H](CCC(=O)N[C@@H](CC1=CC=CC=C1)C(O)=O)C(O)=O	XHHOHZPNYFQJKL-QWRGUYRKSA-N	3.26363	1.70648	0.0328193	0.805556	1.12177	up	4.49596e+09	8.6281e+09	1.51052e+09	8.15185e+08	6.49829e+07	2.43693e+09	2.9291e+09	9.75573e+08	1.98696e+09	1.15721e+09
Com_10284_pos	Hericenone B	-	P	C27H31NO4	433.225	434.228	9.57032	[M+H]+	5.763	-	3	C18	Organoheterocyclic compounds	有机杂环化合物	Isoindoles and derivatives	异吲哚及其衍生物	Isoindolines	异吲哚啉类	"126654-53-3"	HMDB0036548	Organoheterocyclic compounds	Isoindoles and derivatives	Isoindolines	-	-	-	-	-	-	-	131752008	COC1=C(C\C=C(\C)CC(=O)C=C(C)C)C(O)=C2C(=O)N(CCC3=CC=CC=C3)CC2=C1	ZJTHOPGQZOXEJX-GRSHGNNSSA-N	0.320364	-1.64222	0.0329398	0.75	1.16223	down	483169	1.06218e+06	191328	50549	42796.4	1.59901e+06	6.70149e+06	570218	2.23438e+06	1.44665e+06
Com_10382_pos	Pfaffic acid	-	P	C29H44O3	440.329	441.34	9.11923	[M+H]+	6.957	0.88	2	C18	Lipids and lipid-like molecules	脂质和类脂分子	Prenol lipids	异戊烯醇脂	Triterpenoids	三萜类	-	-	-	-	-	-	C08965	-	LMPR0106250001	Prenol Lipids [PR]	Isoprenoids [PR01]	C30 isoprenoids (triterpenes) [PR0106]	-	CC1(C2CCC3(C(C2(CCC1O)C)CC=C4C3(CC5C6(CCC5(C4C6)C(=O)O)C)C)C)C	AXDBORJNOUXIBC-FZVIGMKHSA-N	0.602337	-0.731358	0.0334193	0.756944	1.19676	down	1.78561e+06	2.289e+07	1.70573e+06	239353	816540	7.70041e+06	1.01401e+07	1.71904e+06	3.77477e+06	4.97363e+06
Com_2817_pos	Dodecanoylcarnitine	十二酰左旋肉碱	P	C19H38NO4	344.28	344.28	0.83589	[M+H]+	6.642	0.85	1	C18	Lipids and lipid-like molecules	脂质和类脂分子	Fatty Acyls	脂肪酰类	Fatty acid esters	脂肪酸酯	"25518-54-1"	HMDB0002250	Lipids and lipid-like molecules	Fatty Acyls	Fatty acid esters	-	-	-	LMFA07070090	Fatty Acyls [FA]	Fatty esters [FA07]	Fatty acyl carnitines [FA0707]	168381	CCCCCCCCCCCC(=O)O[C@H](CC(O)=O)C[N+](C)(C)C	FUJLYHJROOYKRA-QGZVFWFLSA-O	0.49556	-1.01287	0.0334935	0.743056	1.19299	down	1.042e+07	1.26336e+08	5.61757e+06	3.98418e+06	1.62782e+06	2.43677e+07	4.86799e+07	3.75243e+07	3.55317e+07	2.16514e+07
Com_1767_pos	Ethyl 3-amino-3-(4-ethoxy-3-methoxyphenyl)propanoate	[3-氨基-3-(4-乙氧基-3-甲氧基苯基)丙酸乙酯]	P	C14H21NO4	267.147	290.135	3.84913	[M+Na]+	4.49	-	3	C18	Organic acids and derivatives	有机酸及其衍生物	Carboxylic acids and derivatives	羧酸及其衍生物	Amino acids, peptides, and analogues	氨基酸、肽和类似物	"613656-39-6"	-	-	-	-	-	-	-	-	-	-	-	46736974	CCOC1=C(C=C(C=C1)C(CC(=O)OCC)N)OC	JNTCGRCDMCFMET-UHFFFAOYSA-N	1.97981	0.985365	0.0335187	0.722222	1.00648	up	4.11849e+07	1.50632e+08	2.60676e+07	2.51896e+07	2.25974e+07	1.53101e+08	2.46244e+08	8.53902e+07	1.21315e+08	1.7578e+08
Com_6150_pos	1-(2-Thienyl)-1-heptanone	2-(正庚酰)噻吩	P	C11H16OS	196.092	197.101	6.09468	[M+H]+	4.758	-	3	C18	Organic oxygen compounds	有机氧化合物	Organooxygen compounds	有机氧化合物	Carbonyl compounds	羰基化合物	"30711-40-1"	HMDB0040241	Organic oxygen compounds	Organooxygen compounds	Carbonyl compounds	-	-	-	-	-	-	-	141581	CCCCCCC(=O)C1=CC=CS1	BDNFJEMAAFFMFH-UHFFFAOYSA-N	2.22425	1.15332	0.0339922	0.743056	1.05896	up	2.51931e+06	8.98563e+06	170779	370511	247362	1.50509e+06	2.85846e+06	1.56104e+06	2.31049e+06	898894
Com_8450_pos	(4E,6Z)-3-Hydroxydeca-4,6-dienoylcarnitine	-	P	C17H29NO5	327.205	328.212	0.7874	[M+H]+	5.743	-	3	C18	Lipids and lipid-like molecules	脂质和类脂分子	Fatty Acyls	脂肪酰类	Fatty acid esters	脂肪酸酯	"-"	HMDB0241110	Lipids and lipid-like molecules	Fatty Acyls	Fatty acid esters	-	-	-	-	-	-	-	-	CCCC=CC=CC(O)CC(=O)OC(CC([O-])=O)C[N+](C)(C)C	GZINPZNSGKWFDW-UHFFFAOYSA-N	0.560875	-0.834248	0.0341531	0.763889	1.21312	down	7.06368e+06	2.34168e+07	3.02555e+06	2.65572e+06	1.35001e+06	7.26186e+06	1.60648e+07	6.95318e+06	1.12564e+07	1.0548e+07
Com_574_pos	(E)-alpha-Ionone	alpha-紫罗酮	P	C13H20O	192.151	193.159	0.66314	[M+H]+	8.889	0.90	1	C18	Lipids and lipid-like molecules	脂质和类脂分子	Prenol lipids	异戊烯醇脂	Sesquiterpenoids	倍半萜类	"127-41-3"	HMDB0059883	Lipids and lipid-like molecules	Prenol lipids	Sesquiterpenoids	-	C12286	-	-	-	-	-	5282108	CC1=CCCC(C1C=CC(=O)C)(C)C	UZFLPKAIBPNNCA-BQYQJAHWSA-N	0.772745	-0.371936	0.0345628	0.770833	1.19682	down	1.57019e+08	7.54045e+07	2.08412e+08	2.00131e+08	2.03536e+08	1.16213e+08	1.36127e+08	1.62104e+08	5.31527e+07	1.22706e+08
Com_8747_pos	Val Asp Leu	缬氨酸-天冬氨酸-亮氨酸	P	C15H27N3O6	345.19	346.198	0.90864	[M+H]+	5.454	0.85	2	C18	Organic acids and derivatives	有机酸及其衍生物	Peptidomimetics	肽模拟物	Hybrid peptides	混合肽	-	-	-	-	-	-	-	-	-	-	-	-	-	CC(C)CC(C(=O)O)NC(=O)C(CC(=O)O)NC(=O)C(C(C)C)N	TZVUSFMQWPWHON-NHCYSSNCSA-N	3.051	1.60928	0.0345633	0.729167	1.13478	up	2.42132e+07	1.24671e+08	1.1425e+07	1.21792e+07	8.02397e+06	1.03018e+08	4.0636e+07	5.44086e+07	1.96786e+08	1.39908e+08
Com_10376_pos	Phe Phe Lys	苯丙氨酸-苯丙氨酸-赖氨酸	P	C24H32N4O4	440.242	441.246	7.20496	[M+H]+	6.228	-	3	C18	Organic acids and derivatives	有机酸及其衍生物	Carboxylic acids and derivatives	羧酸及其衍生物	Amino acids, peptides, and analogues	氨基酸、肽和类似物	-	-	-	-	-	-	-	-	-	-	-	-	-	C1=CC=C(C=C1)CC(C(=O)NC(CC2=CC=CC=C2)C(=O)NC(CCCCN)C(=O)O)N	RBRNEFJTEHPDSL-ACRUOGEOSA-N	0.607591	-0.718828	0.0348178	0.75	1.17825	down	8.05895e+06	3.52769e+07	7.34035e+06	4.58796e+06	4.70286e+06	3.15579e+07	5.64524e+07	1.40438e+07	1.17868e+07	1.93791e+07
[truncated: 84 more rows]
[truncated: 14 more columns]
