# Supplementary material for: Effects of Plant Polysaccharides on Meat Quality of Squabs Based on Ileal Metabolomics
Source: Life (Basel). 2026 Apr 22;16(5):705. doi: 10.3390/life16050705 (PMC13208362; doi:10.3390/life16050705)
Supplement: Supplementary file 1 [file life-16-00705-s001.zip › APS,GPS/III.vs.I_neg_diff.anno.xlsx]

## Sheet: Sheet1
Compound_ID	Name	ChineseName	IonMode	Formula	MolecularWeight	m/z	MassError	Adduct	RT (min)	Score	Level	Column	ClassI	ClassI (Chinese)	ClassII	ClassII (Chinese)	ClassIII	ClassIII (Chinese)	CAS	HMDB_ID	SuperClass(HMDB)	Class(HMDB)	SubClass(HMDB)	Other_name(Kegg_name)	KEGG_ID	KEGG_MapID	Lipidmaps_ID	CATEGORY(Lipidmaps)	MAIN_CLASS(Lipidmaps)	SUB_CLASS(Lipidmaps)	PubChemID	SMILES	InChIKey	FC	log2FC	Pvalue	ROC	VIP	Up.Down	neg_IIIGHN_2	neg_IIIGHN_3	neg_IIIGHN_4	neg_IIIGHN_5	neg_IIIGHN_6	neg_IIIGHN_7	neg_IIIMHN_1	neg_IIIMHN_2	neg_IIIMHN_3	neg_IIIMHN_5
Com_4745_neg	2-Caffeoylisocitrate	-	N	C15H14O10	354.059	353.052	1.11648	[M-H]-	5.326	0.61	2	C18	Organic acids and derivatives	有机酸及其衍生物	Carboxylic acids and derivatives	羧酸及其衍生物	Tetracarboxylic acids and derivatives	四羧酸及其衍生物	-	-	-	-	-	-	C02927	-	-	-	-	-	-	C1=CC(=C(C=C1C=CC(=O)OC(C(CC(=O)O)C(=O)O)C(=O)O)O)O	KYSQDMNDMYECNZ-DUXPYHPUSA-N	13.6751	3.77348	9.23844e-08	0.972222	2.33521	up	7.74715e+07	8.63342e+07	7.31004e+07	3.12029e+08	1.02956e+08	9.53642e+07	4.08805e+07	5.42606e+07	4.73604e+07	1.08707e+07
Com_294_neg	(-)-Hydroxycitric acid lactone	藤黄内酯	N	C6H6O7	190.011	189.004	0.45408	[M-H]-	5.335	0.95	2	C18	Organic acids and derivatives	有机酸及其衍生物	Carboxylic acids and derivatives	羧酸及其衍生物	Tricarboxylic acids and derivatives	三羧酸及其衍生物	"27750-13-6"	-	-	-	-	-	-	-	-	-	-	-	-	C1C(=O)OC(C1(C(=O)O)O)C(=O)O	PFHZIWAVXDSFTB-CVYQJGLWSA-N	7.01115	2.80965	9.8272e-08	1	2.17585	up	1.67336e+08	5.46279e+07	5.15694e+07	2.08713e+08	6.24767e+07	5.72988e+07	3.82882e+07	9.35209e+07	4.2633e+07	3.36963e+07
Com_6292_neg	Manumycin F	-	N	C31H34N2O7	546.237	545.225	8.48564	[M-H]-	5.698	0.63	2	C18	Organic oxygen compounds	有机氧化合物	Organooxygen compounds	有机氧化合物	Carbonyl compounds	羰基化合物	-	-	-	-	-	-	-	-	-	-	-	-	-	C1CCC(CC1)C=CC=CC=CC(=O)NC2=CC(C3C(C2=O)O3)(C=CC=CC=CC(=O)NC4=C(CCC4=O)O)O	SSHVAUUEPNULMP-XCTDESGWSA-N	14.4601	3.85401	7.01183e-07	0.986111	2.41036	up	9.09397e+06	1.22138e+07	2.03146e+07	3.71536e+07	2.50659e+07	9.9831e+06	6.1275e+06	1.7825e+06	9.94944e+06	1.69542e+06
Com_6290_neg	Siphonodictyal B1	-	N	C24H35NO9S2	545.175	544.168	0.1301	[M-H]-	5.241	-	3	C18	Lipids and lipid-like molecules	脂质和类脂分子	Prenol lipids	异戊烯醇脂	Sesquiterpenoids	倍半萜类	-	-	-	-	-	-	-	-	-	-	-	-	-	CC1CCC2C(CCCC2(C1=CC3=CC(=C(C(=C3OS(=O)(=O)O)C=NCCS(=O)(=O)O)O)O)C)(C)C	FHQITOIUGPNWFK-AFGCWVOFSA-N	7.97791	2.99601	7.09663e-07	0.986111	2.14485	up	4.48546e+06	6.38775e+06	9.63812e+06	1.99118e+07	9.33195e+06	6.40754e+06	3.43039e+06	3.61132e+06	7.01488e+06	1.26975e+06
Com_6259_neg	5,7-Dihydroxy-8,3',4',5'-tetramethoxyflavone 6-C-glucoside	5,7-二羟基-8,3',4',5'-四甲氧基黄酮6-C-葡萄糖苷	N	C25H28O13	536.153	535.151	9.81618	[M-H]-	5.247	-	3	C18	Phenylpropanoids and polyketides	苯丙素类和聚酮类	Flavonoids	黄酮类化合物	Flavonoid glycosides	黄酮糖苷	-	-	-	-	-	-	-	-	LMPK12111406	Polyketides [PK]	Flavonoids [PK12]	Flavones and Flavonols [PK1211]	-	COC1=CC(=CC(=C1OC)OC)C2=CC(=O)C3=C(C(=C(C(=C3O2)OC)O)C4C(C(C(C(O4)CO)O)O)O)O	FUJFYAOYGILVAO-UHFFFAOYSA-N	8.13418	3.024	7.4392e-07	0.986111	2.12985	up	2.31894e+06	2.37388e+06	4.1396e+06	9.87811e+06	2.05525e+06	2.4263e+06	1.4047e+06	800942	1.74324e+06	534069
Com_6618_neg	Eucalmaidin D	-	N	C31H34O14	630.195	629.185	4.02904	[M-H]-	5.084	-	3	C18	Phenylpropanoids and polyketides	苯丙素类和聚酮类	Flavonoids	黄酮类化合物	Flavonoid glycosides	黄酮糖苷	-	-	-	-	-	-	-	-	-	-	-	-	-	CC(C)(C1CCC(=CC1)C(=O)OCC2C(C(C(C(O2)OC3=C(C=C(C=C3)C4=C(C(=O)C5=C(C=C(C=C5O4)O)O)O)O)O)O)O)O	VPEVCJYUUTVRAN-GXULVKLVSA-N	6.95408	2.79786	1.14648e-06	0.993056	2.26175	up	8.48811e+07	5.58063e+07	9.61935e+07	1.82352e+08	1.00645e+08	5.92889e+07	2.20649e+07	2.81565e+07	2.74652e+07	2.0645e+07
Com_6351_neg	Protoporphyrin	原卟啉	N	C34H34N4O4	562.258	561.256	9.71006	[M-H]-	5.464	-	3	C18	Organoheterocyclic compounds	有机杂环化合物	Tetrapyrroles and derivatives	四吡咯及其衍生物	Porphyrins	卟啉	"553-12-8"	HMDB0012947	Organoheterocyclic compounds	Tetrapyrroles and derivatives	Metallotetrapyrroles	Protoporphyrin; Protoporphyrin IX; Porphyrinogen IX	C02191	map00860;map01100;map01110;map01240	-	-	-	-	-	CC1=C(C2=CC3=NC(=CC4=NC(=CC5=C(C(=C(N5)C=C1N2)C=C)C)C(=C4CCC(=O)O)C)C(=C3C)CCC(=O)O)C=C	ZCFFYALKHPIRKJ-UHFFFAOYSA-N	20.2736	4.34153	1.61955e-06	0.958333	2.22855	up	9.46868e+06	1.19994e+07	9.60889e+06	3.15844e+07	1.36275e+07	1.18951e+07	1.51682e+06	3.83765e+06	7.30938e+06	360990
Com_2854_neg	Nifuradene	-	N	C8H8N4O4	224.055	223.046	5.92626	[M-H]-	5.268	0.71	2	C18	Organoheterocyclic compounds	有机杂环化合物	Furans	呋喃	Nitrofurans	硝基呋喃类	-	-	-	-	-	-	C19272	-	-	-	-	-	-	C1CN(C(=O)N1)N=CC2=CC=C(O2)[N+](=O)[O-]	VSVAVMVWTLLTCH-BJMVGYQFSA-N	6.6716	2.73803	2.03994e-06	0.972222	1.95981	up	1.08464e+07	9.17916e+06	1.20868e+07	3.25505e+07	1.36506e+07	9.27943e+06	4.83989e+06	5.88093e+06	9.63946e+06	1.90015e+06
Com_3033_neg	D-erythro-D-galacto-octitol	-	N	C8H18O8	242.1	241.092	3.30042	[M-H]-	1.239	0.53	2	C18	Organic oxygen compounds	有机氧化合物	Organooxygen compounds	有机氧化合物	Carbohydrates and carbohydrate conjugates	碳水化合物和碳水化合物结合物	"27655-86-3"	HMDB0029953	Organic oxygen compounds	Organooxygen compounds	Carbohydrates and carbohydrate conjugates	-	-	-	-	-	-	-	219890	OCC(O)C(O)C(O)C(O)C(O)C(O)CO	DRDSDQVQSRICML-UHFFFAOYSA-N	4.84745	2.27723	2.38375e-06	0.993056	2.00523	up	4.62685e+07	4.14796e+07	5.27482e+07	1.06548e+08	4.86449e+07	3.44831e+07	2.05933e+07	1.77281e+07	1.49419e+07	1.14399e+07
Com_5117_neg	Ixoside	-	N	C16H20O11	388.101	387.094	1.71603	[M-H]-	5.209	-	3	C18	Lipids and lipid-like molecules	脂质和类脂分子	Prenol lipids	异戊烯醇脂	Terpene glycosides	萜烯糖苷	-	-	-	-	-	-	-	-	LMPR0102070040	Prenol Lipids [PR]	Isoprenoids [PR01]	C10 isoprenoids (monoterpenes) [PR0102]	-	C1C=C(C2C1C(=COC2OC3C(C(C(C(O3)CO)O)O)O)C(=O)O)C(=O)O	AYRQUPRKTDTPEN-SQQPMCIGSA-N	6.68838	2.74166	2.79607e-06	0.951389	1.95593	up	3.27079e+07	1.85536e+07	3.8364e+07	7.51936e+07	3.46809e+07	1.92412e+07	1.1852e+07	1.39172e+07	2.06704e+07	3.71274e+06
Com_6311_neg	Eriosemaside A	-	N	C26H34O13	554.2	553.194	1.97854	[M-H]-	5.705	-	3	C18	Organic oxygen compounds	有机氧化合物	Organooxygen compounds	有机氧化合物	Carbohydrates and carbohydrate conjugates	碳水化合物和碳水化合物结合物	-	-	-	-	-	-	-	-	-	-	-	-	-	CC1C(C(C(C(O1)OCC2C(C(C(C(O2)OC3=C(C4=C(C(=O)C=CO4)C(=C3)O)CC=C(C)C)O)O)O)O)O)O	YGJMALDBWUQLEI-KAQYSUFSSA-N	10.4293	3.38257	3.90557e-06	0.951389	1.86405	up	2.74644e+07	5.60006e+07	8.45482e+07	1.43179e+08	9.72182e+07	7.03348e+07	3.24733e+07	1.02806e+07	8.13414e+07	5.419e+06
Com_4440_neg	beta-D-Galactosyl-(1->4)-L-rhamnose	-	N	C12H22O10	326.121	325.115	3.85286	[M-H]-	2.485	0.86	2	C18	Organic oxygen compounds	有机氧化合物	Organooxygen compounds	有机氧化合物	Carbohydrates and carbohydrate conjugates	碳水化合物和碳水化合物结合物	-	-	-	-	-	-	C19758	-	-	-	-	-	-	CC1C(C(C(C(O1)O)O)O)OC2C(C(C(C(O2)CO)O)O)O	VFLUXFSSKVKHEL-OAAPHKSHSA-N	6.58427	2.71902	4.11581e-06	0.965278	1.90401	up	3.60502e+07	2.56797e+07	6.03814e+07	9.8499e+07	4.53793e+07	2.31541e+07	2.46861e+07	6.32864e+06	1.96694e+07	9.37322e+06
Com_5976_neg	Biochanin-7-O-glucoside	-	N	C22H22O10	446.121	491.12	1.34837	[M+HCOOH-H]-	5.386	0.61	2	C18	Phenylpropanoids and polyketides	苯丙素类和聚酮类	Isoflavonoids	异黄酮类	Isoflavonoid O-glycosides	异黄酮O-糖苷	-	-	-	-	-	-	-	-	-	-	-	-	-	O=C1C(=COC2=CC(OC3OC(CO)C(O)C(O)C3O)=CC(O)=C12)C=4C=CC(OC)=CC4	LFEUICHQZGNOHD-UHFFFAOYSA-N	14.7661	3.88422	4.33484e-06	0.944444	2.08609	up	4.02672e+07	1.15834e+08	1.17299e+08	1.79138e+08	1.2282e+08	7.49069e+07	3.92684e+07	8.20258e+06	5.7957e+07	3.11158e+06
Com_3500_neg	GHB-Gluc	葡萄糖醛酸	N	C10H16O9	280.079	279.071	4.3999	[M-H]-	5.289	-	3	C18	Lipids and lipid-like molecules	脂质和类脂分子	Saccharolipids	糖脂	-	-	"-"	HMDB0252712	Lipids and lipid-like molecules	Saccharolipids	-	-	-	-	-	-	-	-	131836336	OC1C(O)C(OCCCC(O)=O)OC(C1O)C(O)=O	XHBNGIHZUGLAMW-UHFFFAOYSA-N	17.6792	4.14398	4.90513e-06	0.951389	2.00303	up	6.99163e+06	1.26902e+07	1.51172e+07	3.03558e+07	2.00331e+07	1.32578e+07	2.66977e+06	2.70874e+06	1.40649e+07	403411
Com_6074_neg	Dracunculifoside C	-	N	C24H26O12	506.142	505.136	1.98884	[M-H]-	5.601	0.54	2	C18	Organic oxygen compounds	有机氧化合物	Organooxygen compounds	有机氧化合物	Carbohydrates and carbohydrate conjugates	碳水化合物和碳水化合物结合物	-	-	-	-	-	-	-	-	-	-	-	-	-	C1=CC(=C(C=C1CCC(=O)O)O)OC2C(C(C(C(O2)COC(=O)C=CC3=CC(=C(C=C3)O)O)O)O)O	ZEAUIMYFGPAHKG-WMPHAITBSA-N	7.02313	2.81211	5.05773e-06	0.972222	1.91444	up	1.7026e+06	3.29082e+06	5.06658e+06	8.44448e+06	5.48807e+06	4.52779e+06	2.42659e+06	870335	5.81805e+06	952105
Com_6703_neg	Clofazimine glucuronide	-	N	C33H30Cl2N4O7	664.149	663.146	6.54261	[M-H]-	5.042	-	3	C18	Organoheterocyclic compounds	有机杂环化合物	Indoles and derivatives	吲哚及其衍生物	Pyrroloindoles	吡咯并吲哚	"-"	HMDB0061133	Organoheterocyclic compounds	Indoles and derivatives	Pyrroloindoles	-	-	-	-	-	-	-	-	CC(COC1O[C@@H]([C@@H](O)[C@H](O)[C@H]1O)C(O)=O)\N=C1/C=C2N(C3=CC=C(Cl)C=C3)C3=C(C=CC=C3)N=C2C=C1NC1=CC=C(Cl)C=C1	YJJBZADWPTXVOZ-DDXRKAPGSA-N	6.03391	2.59309	5.55398e-06	0.958333	2.14141	up	3.82285e+07	3.01309e+07	4.38063e+07	9.28317e+07	4.44596e+07	3.54882e+07	6.03294e+06	1.81038e+07	1.65052e+07	1.17935e+07
Com_2642_neg	Glycyl-Lysine	甘氨酰赖氨酸	N	C8H17N3O3	203.127	202.12	0.16189	[M-H]-	1.202	-	3	C18	Organic acids and derivatives	有机酸及其衍生物	Carboxylic acids and derivatives	羧酸及其衍生物	Amino acids, peptides, and analogues	氨基酸、肽和类似物	"-"	HMDB0028846	Organic acids and derivatives	Carboxylic acids and derivatives	Amino acids, peptides, and analogues	-	-	-	-	-	-	-	306144	NCCCCC(NC(=O)CN)C(O)=O	IKAIKUBBJHFNBZ-UHFFFAOYSA-N	7.50439	2.90774	5.71126e-06	0.979167	2.0161	up	2.82094e+06	1.47743e+06	950132	1.48794e+06	710066	417757	341284	722370	4.68062e+06	317593
Com_5094_neg	2-trans-O-Feruloylglucaric acid	-	N	C16H18O11	386.085	385.078	0.64383	[M-H]-	5.347	-	3	C18	Organic oxygen compounds	有机氧化合物	Organooxygen compounds	有机氧化合物	Carbohydrates and carbohydrate conjugates	碳水化合物和碳水化合物结合物	"-"	HMDB0302546	Organic oxygen compounds	Organooxygen compounds	Carbohydrates and carbohydrate conjugates	-	-	-	-	-	-	-	-	COC1=C(O)C=CC(\C=C\C(=O)O[C@H]([C@@H](O)[C@H](O)[C@H](O)C(O)=O)C(O)=O)=C1	JZRAOXRUPYISEN-GLJYKRHASA-N	5.2565	2.3941	6.13514e-06	1	2.05605	up	2.02442e+08	4.25711e+07	5.65183e+07	1.51041e+08	6.2585e+07	4.22425e+07	5.85325e+07	8.50127e+07	5.02069e+07	4.80791e+07
Com_5864_neg	Naringenin 7-O-beta-D-glucoside 6''-acetate	柚皮素 7-O-beta-D-葡萄糖苷 6''-乙酸酯	N	C23H24O11	476.132	475.125	0.08302	[M-H]-	5.613	0.61	2	C18	Phenylpropanoids and polyketides	苯丙素类和聚酮类	Flavonoids	黄酮类化合物	Flavonoid glycosides	黄酮糖苷	-	-	-	-	-	-	-	-	LMPK12140257	Polyketides [PK]	Flavonoids [PK12]	Flavanones [PK1214]	-	CC(=O)OCC1C(C(C(C(O1)OC2=CC(=C3C(=O)CC(OC3=C2)C4=CC=C(C=C4)O)O)O)O)O	WOWQBWNVGFBXQH-AXUZOQDHSA-N	3.58901	1.84358	6.27743e-06	0.972222	1.82331	up	9.01562e+06	1.0958e+07	1.05816e+07	3.65143e+07	1.26647e+07	8.97724e+06	7.35145e+06	1.04038e+07	1.66883e+07	4.56554e+06
Com_6522_neg	Dimethoxyscytonemin	-	N	C38H28N2O6	608.195	607.19	3.72212	[M-H]-	5.066	-	3	C18	Organoheterocyclic compounds	有机杂环化合物	Indoles and derivatives	吲哚及其衍生物	Indoles	吲哚	-	-	-	-	-	-	-	-	-	-	-	-	-	COC(C1=CC=C(C=C1)O)C2(C3=C(C4=CC=CC=C4N3)C(=C5C6=C(C(=CC7=CC=C(C=C7)O)C5=O)NC8=CC=CC=C86)C2=O)OC	LYBUQCYMUDBGSN-TZSBJDCCSA-N	16.1113	4.01	6.35102e-06	0.951389	2.10134	up	1.87286e+06	4.35538e+06	7.11793e+06	1.88449e+07	4.64412e+06	3.74846e+06	1.69712e+06	537966	2.67012e+06	194356
Com_6173_neg	Suspensolide E	-	N	C23H36O13	520.216	519.209	1.97417	[M-H]-	5.345	0.71	2	C18	Lipids and lipid-like molecules	脂质和类脂分子	Prenol lipids	异戊烯醇脂	Terpene glycosides	萜烯糖苷	-	-	-	-	-	-	-	-	-	-	-	-	-	CC(C)CC(=O)OC1C2C(CC(C2(COC(=O)C)O)O)C(=CO1)COC3C(C(C(C(O3)CO)O)O)O	ZZSVMUQQFFDKCD-LQTOQOFHSA-N	6.02213	2.59027	6.85919e-06	0.958333	1.89713	up	5.89935e+06	7.31423e+06	1.30797e+07	2.383e+07	1.05412e+07	7.51953e+06	3.86844e+06	2.13918e+06	5.40958e+06	1.82687e+06
Com_3488_neg	N-(E-4-coumaroyl)-aspartate	N-(E-4-香豆酰)-天冬氨酸	N	C13H13NO6	279.074	278.067	0.87366	[M-H]-	5.288	0.82	2	C18	Organic acids and derivatives	有机酸及其衍生物	Carboxylic acids and derivatives	羧酸及其衍生物	Amino acids, peptides, and analogues	氨基酸、肽和类似物	-	-	-	-	-	-	-	-	-	-	-	-	-	C1=CC(=CC=C1C=CC(=O)NC(CC(=O)O)C(=O)O)O	FKBRNPNAUOXZMQ-QLCVYAKKSA-N	10.2271	3.35433	7.52232e-06	0.965278	1.87813	up	5.23755e+07	9.27166e+07	1.09091e+08	2.20689e+08	1.38209e+08	9.35902e+07	2.05308e+07	2.16433e+07	9.9254e+07	7.25722e+06
Com_4296_neg	4-O-(beta-D-Glucopyranosyl)-D-ribitol	4-O-(β-D-吡喃葡萄糖基)-D-核糖醇	N	C11H22O10	314.121	313.114	1.22844	[M-H]-	1.353	0.62	2	C18	Benzenoids	苯类化合物	Benzene and substituted derivatives	苯及其取代衍生物	Benzoic acids and derivatives	苯甲酸及其衍生物	"-"	-	-	-	-	-	-	-	-	-	-	-	-	-	LKUUMZAPLBFPMK-RHUHEKDTSA-N	7.57095	2.92048	7.65041e-06	0.951389	2.11324	up	1.22058e+07	1.77146e+07	2.1382e+07	5.22818e+07	1.18757e+07	1.29428e+07	6.16828e+06	2.92119e+06	8.78204e+06	2.34833e+06
Com_4768_neg	Caffeoyl C1-glucuronide	-	N	C15H16O10	356.074	355.068	1.6052	[M-H]-	5.162	0.52	2	C18	Phenylpropanoids and polyketides	苯丙素类和聚酮类	Cinnamic acids and derivatives	肉桂酸及其衍生物	Hydroxycinnamic acids and derivatives	羟基肉桂酸及其衍生物	"-"	HMDB0041709	Phenylpropanoids and polyketides	Cinnamic acids and derivatives	Hydroxycinnamic acids and derivatives	-	-	-	-	-	-	-	131753189	O[C@H]1[C@H](OC(=O)\C=C\C2=CC=C(O)C(O)=C2)O[C@@H]([C@@H](O)[C@@H]1O)C(O)=O	VMGJMCCDXJNCOK-ZYZFHZPYSA-N	4.35021	2.12109	7.97889e-06	0.965278	1.8404	up	5.49291e+08	2.91197e+08	3.30074e+08	1.02681e+09	4.20466e+08	3.45554e+08	1.8391e+08	3.1179e+08	1.28389e+08	1.7242e+08
Com_4224_neg	Isotan B	-	N	C14H15NO7	309.085	308.078	1.44792	[M-H]-	5.326	0.76	2	C18	Organic oxygen compounds	有机氧化合物	Organooxygen compounds	有机氧化合物	Carbohydrates and carbohydrate conjugates	碳水化合物和碳水化合物结合物	-	-	-	-	-	-	C08494	-	-	-	-	-	-	C1=CC=C2C(=C1)C(=CN2)OC(=O)C3C(C(C(O3)(CO)O)O)O	KGXOHVOUKNLUNP-VFJKSUPXSA-N	6.13423	2.61688	8.61827e-06	0.951389	1.92396	up	1.85522e+08	1.86969e+08	2.27034e+08	5.34221e+08	2.8282e+08	2.07654e+08	8.56983e+07	9.8546e+07	2.01813e+08	2.50115e+07
Com_6547_neg	Fustin 3,7-diglucoside	-	N	C27H32O16	612.169	611.163	1.5898	[M-H]-	5.292	0.51	2	C18	Phenylpropanoids and polyketides	苯丙素类和聚酮类	Flavonoids	黄酮类化合物	Flavonoid glycosides	黄酮糖苷	-	-	-	-	-	-	-	-	-	-	-	-	-	C1=CC(=C(C=C1C2C(C(=O)C3=C(O2)C=C(C=C3)OC4C(C(C(C(O4)CO)O)O)O)OC5C(C(C(C(O5)CO)O)O)O)O)O	JSQRMPZGYZVRHZ-HZRTVGEQSA-N	9.78462	3.29052	9.55077e-06	0.979167	1.94374	up	4.13034e+06	8.43987e+06	1.32762e+07	2.60768e+07	8.07106e+06	7.77992e+06	3.74082e+06	1.32665e+06	1.64215e+07	1.42188e+06
Com_3682_neg	Imirestat	咪瑞司他	N	C15H8F2N2O2	286.055	285.047	2.89349	[M-H]-	5.078	-	3	C18	Benzenoids	苯类化合物	Fluorenes	芴类	-	-	"89391-50-4"	HMDB0253435	Benzenoids	Fluorenes	-	-	-	-	-	-	-	-	65673	FC1=CC2=C(C=C1)C1=C(C=C(F)C=C1)C21NC(=O)NC1=O	QCCHBHSAIQIQGO-UHFFFAOYSA-N	6.91384	2.78949	9.80558e-06	0.965278	2.12979	up	2.15437e+06	1.73966e+06	2.99158e+06	6.25967e+06	2.50651e+06	1.6805e+06	759875	454407	384733	702731
Com_5992_neg	6-O-Galloylsucrose	6-O-没食子酸葡萄糖苷	N	C19H26O15	494.127	493.124	8.25297	[M-H]-	5.38	-	3	C18	Benzenoids	苯类化合物	Benzene and substituted derivatives	苯及其取代衍生物	Benzoic acids and derivatives	苯甲酸及其衍生物	"115731-15-2"	HMDB0039282	Benzenoids	Benzene and substituted derivatives	Benzoic acids and derivatives	-	-	-	-	-	-	-	14055557	OCC1OC(CO)(OC2OC(COC(=O)C3=CC(O)=C(O)C(O)=C3)C(O)C(O)C2O)C(O)C1O	SNSUBUCSOCHKOG-UHFFFAOYSA-N	12.1842	3.60693	1.00572e-05	0.958333	1.82751	up	1.23356e+06	4.50229e+06	4.8144e+06	6.87477e+06	4.8616e+06	2.31476e+06	1.35025e+06	472508	1.68508e+06	207507
Com_4561_neg	AICAR	-	N	C9H15N4O8P	338.063	337.057	5.66125	[M-H]-	5.43	0.58	2	C18	Nucleosides, nucleotides, and analogues	核苷、核苷酸和类似物	Imidazole ribonucleosides and ribonucleotides	咪唑核糖核苷和核糖核苷酸	1-ribosyl-imidazolecarboxamides	1-核糖基-咪唑甲酰胺	-	HMDB0001517	Nucleosides, nucleotides, and analogues	Imidazole ribonucleosides and ribonucleotides	1-ribosyl-imidazolecarboxamides	1-(5'-Phosphoribosyl)-5-amino-4-imidazolecarboxamide; 5'-Phosphoribosyl-5-amino-4-imidazolecarboxamide; 5'-Phospho-ribosyl-5-amino-4-imidazole carboxamide; AICAR; 5-Aminoimidazole-4-carboxamide ribotide; 5-Phosphoribosyl-4-carbamoyl-5-aminoimidazole; 5-Amino-1-(5-phospho-D-ribosyl)imidazole-4-carboxamide; 5-Amino-1-(5-phospho-beta-D-ribosyl)imidazole-4-carboxamide	C04677	map00230;map00340;map01060;map01065;map01100;map01110;map04152	-	-	-	-	-	C1=NC(=C(N1C2C(C(C(O2)COP(=O)(O)O)O)O)N)C(=O)N	NOTGFIUVDGNKRI-KHLHZJAASA-N	14.3661	3.8446	1.10803e-05	0.944444	1.85771	up	3.16885e+06	5.3357e+06	5.17931e+06	1.43952e+07	8.13891e+06	3.3569e+06	1.72912e+06	610575	1.51581e+06	244890
Com_1336_neg	Trehalose	海藻糖	N	C12H22O11	342.116	341.109	0.78593	[M-H]-	1.327	0.89	1	C18	Organic oxygen compounds	有机氧化合物	Organooxygen compounds	有机氧化合物	Carbohydrates and carbohydrate conjugates	碳水化合物和碳水化合物结合物	"99-20-7"	HMDB0000975	Organic oxygen compounds	Organooxygen compounds	Carbohydrates and carbohydrate conjugates	alpha,alpha-Trehalose; alpha,alpha'-Trehalose; Trehalose	C01083	map00074;map00500;map01100;map01110;map02010;map02060	-	-	-	-	7427	OC[C@H]1O[C@H](O[C@H]2O[C@H](CO)[C@@H](O)[C@H](O)[C@H]2O)[C@H](O)[C@@H](O)[C@@H]1O	HDTRYLNUVZCQOY-LIZSDCNHSA-N	13.2621	3.72924	1.47702e-05	0.979167	1.84784	up	4.62906e+07	8.16504e+07	1.12974e+08	2.72909e+08	5.07815e+07	6.98494e+07	2.48746e+07	6.02752e+06	4.65428e+07	5.8498e+06
Com_3321_neg	(3S,4R,5R)-1,3,4,5,6-Pentahydroxy-1-morpholin-4-ylhexan-2-one	-	N	C10H19NO7	265.116	264.109	1.30627	[M-H]-	1.354	0.55	2	C18	Organoheterocyclic compounds	有机杂环化合物	Oxazinanes	恶嗪烷类	Morpholines	吗啉类	"-"	HMDB0243864	Organoheterocyclic compounds	Oxazinanes	Morpholines	-	-	-	-	-	-	-	78411199	OCC(O)C(O)C(O)C(=O)C(O)N1CCOCC1	MQDTXDVZHGTKQS-UHFFFAOYSA-N	3.48664	1.80184	1.66815e-05	0.986111	1.79343	up	8.83032e+06	6.54667e+06	1.34304e+07	2.38762e+07	1.1627e+07	7.84552e+06	4.36962e+06	5.08339e+06	7.00013e+06	4.03739e+06
Com_3692_neg	(1S,2R)-1-C-(indol-3-yl)glycerol 3-phosphate	-	N	C11H14NO6P	287.056	286.051	7.11868	[M-H]-	3.075	-	3	C18	Organoheterocyclic compounds	有机杂环化合物	Indoles and derivatives	吲哚及其衍生物	Indoles	吲哚	"-"	HMDB0303952	Organoheterocyclic compounds	Indoles and derivatives	Indoles	Indoleglycerol phosphate; 1-C-(Indol-3-yl)glycerol 3-phosphate; (3-Indolyl)-glycerol phosphate; C1-(3-Indolyl)-glycerol 3-phosphate; (1S,2R)-1-C-(Indol-3-yl)glycerol 3-phosphate; Indole-3-glycerol phosphate	C03506	map00400;map00402;map00403;map00999;map01063;map01100;map01110;map01230	-	-	-	-	444150	[H][C@@](O)(COP(O)(O)=O)[C@@]([H])(O)C1=CNC2=C1C=CC=C2	NQEQTYPJSIEPHW-MNOVXSKESA-N	6.14479	2.61936	1.70539e-05	0.993056	1.97219	up	4.71387e+06	4.37123e+06	5.91369e+06	1.33427e+07	6.93041e+06	2.28096e+06	2.35826e+06	2.23377e+06	2.34108e+06	1.46144e+06
Com_6549_neg	Taxayuntin J	-	N	C30H44O13	612.278	611.271	0.60906	[M-H]-	5.794	0.64	2	C18	Lipids and lipid-like molecules	脂质和类脂分子	Prenol lipids	异戊烯醇脂	Diterpenoids	二萜类	-	-	-	-	-	-	-	-	-	-	-	-	-	CC1=C2C(C(C3(C(CC(C(C3C(C2(CC1O)C(C)(C)O)O)COC(=O)C)OC(=O)C)OC(=O)C)C)OC(=O)C)OC(=O)C	PEKHIMFDZJOIMW-FGDGRSHYSA-N	13.3492	3.73868	1.99103e-05	0.916667	1.81045	up	3.23193e+06	1.04154e+07	1.71848e+07	2.96406e+07	1.62452e+07	9.45464e+06	2.57283e+06	1.01209e+06	9.23231e+06	833480
Com_4882_neg	(1R*,2R*,4R*,8S*)-p-Menthane-1,2,8,9-tetrol 9-glucoside	-	N	C16H30O9	366.189	365.182	1.2444	[M-H]-	5.583	0.53	2	C18	Lipids and lipid-like molecules	脂质和类脂分子	Prenol lipids	异戊烯醇脂	Terpene glycosides	萜烯糖苷	"402593-84-4"	HMDB0039976	Lipids and lipid-like molecules	Prenol lipids	Terpene glycosides	-	-	-	-	-	-	-	85402711	CC(O)(COC1OC(CO)C(O)C(O)C1O)C1CCC(C)(O)C(O)C1	OUUOFMUQJUUKQQ-UHFFFAOYSA-N	14.1075	3.81839	2.01517e-05	0.9375	1.84399	up	2.91229e+07	4.37509e+07	7.58408e+07	1.42447e+08	7.36096e+07	4.95537e+07	1.37475e+07	3.63079e+06	2.17683e+07	4.68872e+06
Com_2709_neg	2',3'-Didehydro-2',3'-dideoxycytidine	-	N	C9H11N3O3	209.08	208.073	0.49685	[M-H]-	4.844	-	3	C18	Nucleosides, nucleotides, and analogues	核苷、核苷酸和类似物	Nucleoside and nucleotide analogues	核苷和核苷酸类似物	-	-	"-"	HMDB0245545	Nucleosides, nucleotides, and analogues	Nucleoside and nucleotide analogues	-	-	-	-	-	-	-	-	356055	NC1=NC(=O)N(C=C1)C1OC(CO)C=C1	OOBICGOWICFMIX-UHFFFAOYSA-N	7.5478	2.91606	2.27879e-05	0.951389	1.70372	up	2.3835e+07	1.16081e+07	1.92191e+07	2.64451e+07	2.5801e+07	8.43429e+06	4.98535e+06	1.88457e+06	4.53246e+06	2.59056e+06
Com_3299_neg	7-Mercaptoheptanoylthreonine	7-巯基庚酰苏氨酸	N	C11H21NO4S	263.119	262.112	0.62302	[M-H]-	5.635	0.69	2	C18	Organic acids and derivatives	有机酸及其衍生物	Carboxylic acids and derivatives	羧酸及其衍生物	Amino acids, peptides, and analogues	氨基酸、肽和类似物	-	-	-	-	-	7-Mercaptoheptanoylthreonine	C16594	map00680;map01100;map01120	-	-	-	-	-	CC(C(C(=O)O)NC(=O)CCCCCCS)O	MZUIODFZFFPDDR-SCZZXKLOSA-N	4.52564	2.17812	2.33965e-05	0.9375	1.97072	up	1.83559e+07	1.33431e+07	2.6383e+07	3.22498e+07	2.12776e+07	1.32554e+07	7.433e+06	5.58465e+06	6.9626e+06	6.27254e+06
Com_6371_neg	Okaramine B	-	N	C33H34N4O5	566.253	565.251	9.26995	[M-H]-	6.061	-	3	C18	Organoheterocyclic compounds	有机杂环化合物	Indoles and derivatives	吲哚及其衍生物	Pyrroloindoles	吡咯并吲哚	-	-	-	-	-	-	-	-	-	-	-	-	-	CC1C(N2C13C(C(C4(N3C(=O)C5=CC6=C(C(C=CN5C4=O)(C)C)NC7=CC=CC=C76)O)OC)(C8=CC=CC=C82)O)(C)C	PNJDFZNVNWQTFD-KTJJPEJQSA-N	7.69867	2.94461	2.38527e-05	0.972222	2.00552	up	1.59414e+07	1.68477e+07	2.52088e+07	6.33053e+07	2.69999e+07	1.59271e+07	4.80285e+06	1.32121e+07	1.38946e+07	7.78343e+06
Com_6111_neg	Mallophenol A	-	N	C23H26O13	510.137	509.128	3.94315	[M-H]-	1.381	-	3	C18	Benzenoids	苯类化合物	Benzene and substituted derivatives	苯及其取代衍生物	Benzoic acids and derivatives	苯甲酸及其衍生物	-	-	-	-	-	-	-	-	-	-	-	-	-	COC1=C(C=CC(=C1)C2C(OC3C(O2)C(C(C(O3)COC(=O)C4=CC(=C(C(=C4)O)O)O)O)O)CO)O	AKCZTYUUVZJONY-HBYZOQDXSA-N	16.3697	4.03295	2.40776e-05	0.951389	1.91998	up	2.54475e+07	5.00063e+07	8.51453e+07	1.84769e+08	6.6623e+07	4.51254e+07	1.24602e+07	3.16051e+06	1.54198e+07	2.65559e+06
Com_5630_neg	Bungeiside D	-	N	C19H26O12	446.142	445.136	2.25306	[M-H]-	5.105	0.71	2	C18	Organic oxygen compounds	有机氧化合物	Organooxygen compounds	有机氧化合物	Carbohydrates and carbohydrate conjugates	碳水化合物和碳水化合物结合物	-	-	-	-	-	-	-	-	-	-	-	-	-	CC(=O)C1=C(C=C(C=C1)OC2C(C(C(C(O2)COC3C(C(C(CO3)O)O)O)O)O)O)O	YKOIOWJTRVFMHP-BMVMOQKNSA-N	7.96638	2.99392	2.44006e-05	0.944444	1.9173	up	1.20927e+07	1.95371e+07	3.32496e+07	7.41949e+07	2.64693e+07	2.06559e+07	8.73464e+06	5.28997e+06	1.24735e+07	2.61415e+06
Com_4824_neg	bezafibrate	苯扎贝特	N	C19H20ClNO4	361.108	360.103	4.99512	[M-H]-	5.096	0.53	2	C18	Benzenoids	苯类化合物	Benzene and substituted derivatives	苯及其取代衍生物	Phenoxyacetic acid derivatives	苯氧乙酸衍生物	"41859-67-0"	HMDB0015465	Benzenoids	Benzene and substituted derivatives	Phenoxyacetic acid derivatives	-	-	-	-	-	-	-	-	CC(C)(C(=O)O)OC1=CC=C(C=C1)CCNC(=O)C2=CC=C(C=C2)Cl	IIBYAHWJQTYFKB-UHFFFAOYSA-N	22.9906	4.52297	2.67819e-05	0.916667	1.92567	up	4.04119e+06	7.91793e+06	1.32312e+07	2.7244e+07	1.53321e+07	9.27234e+06	2.81275e+06	150048	3.12585e+06	1.59476e+06
Com_6225_neg	Eurycomaoside	-	N	C25H38O12	530.236	529.23	1.53297	[M-H]-	5.584	0.64	2	C18	Lipids and lipid-like molecules	脂质和类脂分子	Prenol lipids	异戊烯醇脂	Terpene lactones	萜内酯	-	-	-	-	-	-	-	-	-	-	-	-	-	CC1C(C(C2C3(C(C=CC(C3C(C4C2(C1C(=O)O4)C)O)(C)O)OC5C(C(C(C(O5)CO)O)O)O)C)O)O	TYXFVKGQQWDJKA-ZCGIWQPNSA-N	8.83605	3.1434	3.16194e-05	0.944444	1.84428	up	1.01854e+07	1.22345e+07	2.46215e+07	3.51255e+07	1.97841e+07	1.4166e+07	6.38408e+06	1.66948e+06	1.23549e+07	2.11841e+06
Com_5525_neg	Apiosylglucosyl 4-hydroxybenzoate	-	N	C18H24O12	432.127	431.12	1.34947	[M-H]-	4.926	0.52	2	C18	Organic oxygen compounds	有机氧化合物	Organooxygen compounds	有机氧化合物	Carbohydrates and carbohydrate conjugates	碳水化合物和碳水化合物结合物	"223261-31-2"	HMDB0035318	Organic oxygen compounds	Organooxygen compounds	Carbohydrates and carbohydrate conjugates	-	-	-	-	-	-	-	85284146	OCC1(O)COC(OCC2OC(OC(=O)C3=CC=C(O)C=C3)C(O)C(O)C2O)C1O	QDXPYWCJJZAQEN-UHFFFAOYSA-N	10.3827	3.37611	3.53226e-05	0.930556	1.86456	up	5.26546e+07	8.69688e+07	1.48629e+08	3.23811e+08	1.10795e+08	9.47585e+07	3.51976e+07	1.08991e+07	4.93816e+07	5.53844e+06
Com_4466_neg	Masuda's compound V	-	N	C12H16N4O7	328.102	327.094	2.01376	[M-H]-	1.354	0.76	2	C18	Organoheterocyclic compounds	有机杂环化合物	Pteridines and derivatives	蝶啶及其衍生物	-	-	-	HMDB0004256	Organoheterocyclic compounds	Pteridines and derivatives	-	-	-	-	-	-	-	-	-	CC1=NC2=C(NC(=O)NC2=O)N(C1=O)CC(C(C(CO)O)O)O	QCYVUUAIJUUUPI-BBVRLYRLSA-N	4.37136	2.12808	3.69873e-05	0.972222	1.8023	up	4.45457e+07	4.44083e+07	6.3826e+07	1.66343e+08	4.85669e+07	5.06181e+07	1.97081e+07	1.75657e+07	2.68597e+07	1.91812e+07
Com_6210_neg	Physalin Y	-	N	C28H32O10	528.2	527.197	9.42455	[M-H]-	5.308	-	3	C18	Lipids and lipid-like molecules	脂质和类脂分子	Steroids and steroid derivatives	类固醇和类固醇衍生物	Physalins and derivatives	酸浆苦素及其衍生物	-	-	-	-	-	-	-	-	-	-	-	-	-	CC12CC3C4(C56C1C(=O)C(O5)(C7CC=C8CC(CC(=O)C8(C7CCC6(C(=O)O4)O)C)O)OCC2C(=O)O3)C	AMFDIHDGEZLBRP-INTHQURXSA-N	6.37729	2.67294	3.77717e-05	0.958333	1.91583	up	2.23076e+07	1.63964e+07	3.97662e+07	7.05592e+07	3.07375e+07	1.66659e+07	1.26859e+07	5.12688e+06	1.81427e+07	6.52631e+06
Com_6049_neg	Phenazostatin C	-	N	C30H22N4O4	502.164	501.16	6.42854	[M-H]-	5.777	0.51	2	C18	Organoheterocyclic compounds	有机杂环化合物	Diazanaphthalenes	二氮杂萘类	Benzodiazines	苯并二嗪类	-	-	-	-	-	-	-	-	-	-	-	-	-	CC(C1=C2C(=CC=C1)N=C3C(=N2)C=CC=C3C(=O)OC)C4=CC=C(C5=NC6=CC=CC=C6N=C45)C(=O)OC	LYBOZFUZRYGWHU-UHFFFAOYSA-N	5.89228	2.55883	3.83755e-05	0.951389	1.70329	up	4.79975e+06	3.0353e+06	7.05798e+06	4.13619e+06	4.72803e+06	2.02058e+06	1.45694e+06	2.34286e+06	3.33044e+06	1.3169e+06
Com_6526_neg	Daurisoline	蝙蝠葛苏林碱	N	C37H42N2O6	610.304	609.293	7.34656	[M-H]-	5.841	0.55	2	C18	Organoheterocyclic compounds	有机杂环化合物	Isoquinolines and derivatives	异喹啉及其衍生物	Benzylisoquinolines	苄基异喹啉	"70553-76-3"	HMDB0250882	Organoheterocyclic compounds	Isoquinolines and derivatives	Benzylisoquinolines	-	-	-	-	-	-	-	13895814	COC1=CC2=C(C=C1O)C(CC1=CC=C(O)C(OC3=CC=C(CC4N(C)CCC5=CC(OC)=C(OC)C=C45)C=C3)=C1)N(C)CC2	BURJAQFYNVMZDV-UHFFFAOYSA-N	12.1308	3.6006	3.99072e-05	0.9375	1.81417	up	5.97904e+06	8.50346e+06	1.49165e+07	2.2957e+07	1.31333e+07	8.18725e+06	3.49731e+06	291606	1.05678e+07	611099
Com_325_neg	Calcium D-galactonate	D-半乳糖酸钙	N	C6H12O7	196.058	195.051	0.44496	[M-H]-	1.284	0.99	1	C18	Organic acids and derivatives	有机酸及其衍生物	Hydroxy acids and derivatives	羟基酸及其衍生物	Medium-chain hydroxy acids and derivatives	中链羟基酸及其衍生物	"69617-74-9"	HMDB0000565	Organic acids and derivatives	Hydroxy acids and derivatives	Medium-chain hydroxy acids and derivatives	D-Galactonate; D-Galactonic acid	C00880	map00052;map01100;map01120	-	-	-	-	128869	C(C(C(C(C(C(=O)O)O)O)O)O)O	RGHNJXZEOKUKBD-MGCNEYSASA-N	13.4465	3.74915	4.10723e-05	0.951389	1.71604	up	5.25535e+09	4.6592e+09	6.32775e+09	1.46612e+10	6.48779e+09	6.02498e+09	1.02827e+09	9.12248e+08	1.13915e+09	2.34671e+08
Com_5948_neg	DHP-mOx-NS-DHB	-	N	C24H30N4O7	486.211	485.204	1.05246	[M-H]-	5.388	-	3	C18	Benzenoids	苯类化合物	Phenols	酚类	Benzenediols	苯二醇类	-	-	-	-	-	-	-	-	-	-	-	-	-	CC1C(N=C(O1)C2=CC(=C(C=C2)O)O)C(=O)NCCCNCCCNC(=O)C3=C(C(=CC=C3)O)O	FNJFOXJURHYRMA-QMRFKDRMSA-N	12.8824	3.68734	4.396e-05	0.930556	1.95371	up	7.08111e+06	7.26649e+06	9.60941e+06	2.50545e+07	1.2138e+07	8.41957e+06	1.21487e+06	2.26142e+06	4.59594e+06	276106
Com_6112_neg	Defactinib	地法替尼	N	C20H21F3N8O3S	510.141	509.129	9.64309	[M-H]-	1.372	-	3	C18	Benzenoids	苯类化合物	Benzene and substituted derivatives	苯及其取代衍生物	Benzoic acids and derivatives	苯甲酸及其衍生物	"1345713-71-4"	HMDB0250931	Benzenoids	Benzene and substituted derivatives	Benzoic acids and derivatives	-	-	-	-	-	-	-	-	CNC(=O)C1=CC=C(NC2=NC=C(C(NCC3=C(N=CC=N3)N(C)S(C)(=O)=O)=N2)C(F)(F)F)C=C1	FWLMVFUGMHIOAA-UHFFFAOYSA-N	11.5417	3.52879	4.55786e-05	0.965278	1.92889	up	2.52304e+07	5.06904e+07	9.96444e+07	1.9454e+08	8.5789e+07	4.6238e+07	1.88043e+07	6.58087e+06	1.36869e+07	5.16403e+06
Com_5422_neg	Citrifolinin B epimer b	-	N	C17H22O12	418.111	417.104	1.33522	[M-H]-	5.245	-	3	C18	Organic oxygen compounds	有机氧化合物	Organooxygen compounds	有机氧化合物	Carbohydrates and carbohydrate conjugates	碳水化合物和碳水化合物结合物	-	-	-	-	-	-	-	-	-	-	-	-	-	COC(=O)C1=COC(C2C1C3C(C24C(O4)O)O3)OC5C(C(C(C(O5)CO)O)O)O	UXNDFLAYYHSFII-HRVAGKKISA-N	7.40941	2.88936	4.56092e-05	0.951389	1.7972	up	9.91736e+06	1.44583e+07	3.07045e+07	6.00142e+07	2.40407e+07	1.61348e+07	5.36731e+06	3.51074e+06	1.31072e+07	3.61542e+06
Com_5527_neg	Zizybeoside I	-	N	C19H28O11	432.163	431.157	2.1596	[M-H]-	5.273	0.70	2	C18	Organic oxygen compounds	有机氧化合物	Organooxygen compounds	有机氧化合物	Carbohydrates and carbohydrate conjugates	碳水化合物和碳水化合物结合物	-	HMDB0034954	Organic oxygen compounds	Organooxygen compounds	Carbohydrates and carbohydrate conjugates	-	C17564	-	-	-	-	-	-	C1=CC=C(C=C1)COC2C(C(C(C(O2)CO)O)O)OC3C(C(C(C(O3)CO)O)O)O	WKXRKKUZTXIFJY-UELUTJGDSA-N	4.99607	2.32079	4.69389e-05	0.958333	1.82166	up	1.96257e+07	2.04894e+07	3.67538e+07	7.54133e+07	2.22407e+07	2.22023e+07	1.11169e+07	9.09535e+06	1.72075e+07	5.68459e+06
Com_3755_neg	Climbazol	二唑丁酮	N	C15H17ClN2O2	292.098	291.092	4.45839	[M-H]-	1.995	-	3	C18	Benzenoids	苯类化合物	Phenol ethers	苯酚醚	-	-	"38083-17-9"	-	-	-	-	-	-	-	-	-	-	-	37907	O=C(C(OC1=CC=C(Cl)C=C1)N2C=NC=C2)C(C)(C)C	OWEGWHBOCFMBLP-UHFFFAOYSA-N	4.82695	2.27111	4.70927e-05	0.9375	1.86688	up	1.94572e+07	1.20999e+07	3.0729e+07	9.68511e+07	3.86733e+07	2.50199e+07	1.2965e+07	7.89147e+06	1.33791e+07	8.35075e+06
Com_6368_neg	Monodictyochrome B	-	N	C30H30O11	566.179	565.167	8.54995	[M-H]-	5.276	-	3	C18	Organoheterocyclic compounds	有机杂环化合物	Benzopyrans	苯并吡喃类	1-benzopyrans	1-苯并吡喃	-	-	-	-	-	-	-	-	-	-	-	-	-	CC1CC(=O)OC1C2(CC(=O)C3=C(O2)C=C(C(=C3O)C4=C(C5=C(C=C4)OC(CC5=O)(C)C6C(CC(=O)O6)O)O)C)C	XPCAPFZNSNDTQW-GQNMHRLUSA-N	4.14014	2.04968	4.89741e-05	0.9375	1.58116	up	9.51532e+06	6.38852e+06	1.42205e+07	2.73274e+07	1.04609e+07	8.83866e+06	7.57548e+06	4.65806e+06	5.67285e+06	2.13748e+06
Com_4763_neg	5-methylthiopentyldesulfoglucosinolate	5-甲硫基戊基脱磺基硫代葡萄糖苷	N	C13H25NO6S2	355.112	354.106	2.08974	[M-H]-	5.029	-	3	C18	Organic oxygen compounds	有机氧化合物	Organooxygen compounds	有机氧化合物	Carbohydrates and carbohydrate conjugates	碳水化合物和碳水化合物结合物	"-"	HMDB0304219	Organic oxygen compounds	Organooxygen compounds	Carbohydrates and carbohydrate conjugates	-	-	-	-	-	-	-	74960830	CSCCCCCC(SC1OC(CO)C(O)C(O)C1O)=NO	HKIBRYCZLMJRFT-UHFFFAOYSA-N	4.09028	2.0322	5.0571e-05	0.972222	1.81512	up	3.31932e+06	4.92474e+06	5.69741e+06	1.09426e+07	4.83351e+06	5.72317e+06	3.75471e+06	2.77983e+06	7.53384e+06	2.04461e+06
Com_2646_neg	Oxaloglutarate	-	N	C7H8O7	204.027	203.02	0.10489	[M-H]-	1.944	0.82	2	C18	Organic acids and derivatives	有机酸及其衍生物	Carboxylic acids and derivatives	羧酸及其衍生物	Tricarboxylic acids and derivatives	三羧酸及其衍生物	-	-	-	-	-	Oxaloglutarate	C05533	map01210	-	-	-	-	-	C(CC(=O)O)C(C(=O)C(=O)O)C(=O)O	PYOHERBGXSPHQI-UHFFFAOYSA-N	4.4981	2.16932	5.10818e-05	0.951389	1.72822	up	2.44913e+07	1.42051e+07	2.78492e+07	9.0791e+07	2.213e+07	1.94647e+07	9.00753e+06	7.53376e+06	1.19087e+07	7.74835e+06
Com_5644_neg	Aralidioside	-	N	C18H24O13	448.122	447.115	1.69462	[M-H]-	5.079	-	3	C18	Lipids and lipid-like molecules	脂质和类脂分子	Prenol lipids	异戊烯醇脂	Terpene glycosides	萜烯糖苷	-	-	-	-	-	-	-	-	-	-	-	-	-	COC(=O)C1CC(=O)C2(C1C(OC=C2C(=O)OC)OC3C(C(C(C(O3)CO)O)O)O)O	FBCCHXZZIXDKRH-COLWNSHYSA-N	18.3368	4.19667	5.33244e-05	0.923611	1.82077	up	6.3133e+07	1.10917e+08	2.02591e+08	4.16026e+08	1.78833e+08	1.10171e+08	4.05315e+07	6.91868e+06	6.75654e+07	1.7852e+06
Com_5398_neg	Dafadine-B	-	N	C21H19ClFN3O3	415.11	414.105	4.92447	[M-H]-	5.206	0.53	2	C18	Organoheterocyclic compounds	有机杂环化合物	Piperidines	哌啶类	N-acylpiperidines	N-酰基哌啶类	-	-	-	-	-	-	-	-	-	-	-	-	-	C1CN(CCC1C2=CC=NC=C2)C(=O)C3=NOC(=C3)COC4=C(C=C(C=C4)F)Cl	DXBZYDLDLSGUDB-UHFFFAOYSA-N	3.39532	1.76355	5.36912e-05	0.951389	1.72912	up	6.62274e+07	6.25962e+07	1.19343e+08	2.2388e+08	9.77755e+07	6.50865e+07	4.39605e+07	4.03087e+07	6.58665e+07	2.95742e+07
Com_6654_neg	Brartemicin	-	N	C28H34O17	642.18	641.173	1.28978	[M-H]-	5.297	0.64	2	C18	Organic oxygen compounds	有机氧化合物	Organooxygen compounds	有机氧化合物	Carbohydrates and carbohydrate conjugates	碳水化合物和碳水化合物结合物	-	-	-	-	-	-	-	-	-	-	-	-	-	CC1=CC(=CC(=C1C(=O)OCC2C(C(C(C(O2)OC3C(C(C(C(O3)COC(=O)C4=C(C=C(C=C4C)O)O)O)O)O)O)O)O)O)O	UZVUYEBJQAEAGM-SHSJKSAASA-N	11.6539	3.54274	5.53489e-05	0.923611	1.8711	up	2.48762e+06	5.97816e+06	1.00294e+07	1.84477e+07	8.29827e+06	7.72605e+06	2.75494e+06	1.07075e+06	3.18633e+06	221554
Com_402_neg	6-DEOXY-D-GLUCOSE	6-脱氧-D-葡萄糖	N	C6H12O5	164.068	209.066	0.8549	[M+HCOOH-H]-	1.377	0.60	1	C18	Organic oxygen compounds	有机氧化合物	Organooxygen compounds	有机氧化合物	Carbohydrates and carbohydrate conjugates	碳水化合物和碳水化合物结合物	"7658-08-4"	-	-	-	-	-	-	-	-	-	-	-	93579	CC(C(C(C(C=O)O)O)O)O	PNNNRSAQSRJVSB-JGWLITMVSA-N	3.79042	1.92236	5.54603e-05	0.944444	1.76348	up	1.47093e+08	1.10953e+08	1.67689e+08	3.65556e+08	1.33545e+08	1.19751e+08	4.18124e+07	3.86179e+07	7.52704e+07	4.30523e+07
Com_3714_neg	N-Succinyl-2-amino-6-ketopimelate	N-琥珀酰-2-氨基-6-酮庚二酸酯	N	C11H15NO8	289.08	288.073	1.42195	[M-H]-	4.95	-	3	C18	Organic acids and derivatives	有机酸及其衍生物	Carboxylic acids and derivatives	羧酸及其衍生物	Amino acids, peptides, and analogues	氨基酸、肽和类似物	"-"	HMDB0012266	Organic acids and derivatives	Carboxylic acids and derivatives	Amino acids, peptides, and analogues	N-Succinyl-2-L-amino-6-oxoheptanedioate; N-Succinyl-L-2-amino-6-oxoheptanedioate; N-Succinyl-L-2-amino-6-oxopimelate; N-Succinyl-2-amino-6-oxo-L-pimelic acid; N-Succinyl-epsilon-keto-L-aminopimelic acid; (S)-2-(Succinylamino)-6-oxoheptanedioate	C04462	map00300;map01100;map01120;map01230	-	-	-	-	440349	OC(=O)CCC(=O)N[C@@H](CCCC(=O)C(O)=O)C(O)=O	SDVXSCSNVVZWDD-LURJTMIESA-N	4.17463	2.06165	5.60591e-05	0.951389	1.64047	up	1.70648e+07	1.2461e+07	1.90807e+07	4.10328e+07	1.71087e+07	1.12495e+07	8.16204e+06	3.99766e+06	6.94735e+06	5.45982e+06
Com_4511_neg	1-O-Galloyl-beta-D-glucose	-	N	C13H16O10	332.074	331.068	2.68031	[M-H]-	4.685	0.77	2	C18	Phenylpropanoids and polyketides	苯丙素类和聚酮类	Tannins	单宁	-	-	-	HMDB0301708	Phenylpropanoids and polyketides	Tannins	-	-	C01158	map00999;map01061	-	-	-	-	-	C1=C(C=C(C(=C1O)O)O)C(=O)OC2C(C(C(C(O2)CO)O)O)O	GDVRUDXLQBVIKP-HQHREHCSSA-N	13.1865	3.72099	6.07969e-05	0.9375	1.68541	up	2.43483e+07	3.0331e+07	3.56806e+07	1.18984e+08	5.43026e+07	2.44516e+07	9.93598e+06	4.43541e+06	1.83918e+07	1.79502e+06
Com_5290_neg	6-Deoxylamioside	6-脱氧核糖苷	N	C18H28O10	404.168	403.161	0.99902	[M-H]-	5.528	0.84	2	C18	Lipids and lipid-like molecules	脂质和类脂分子	Prenol lipids	异戊烯醇脂	Terpene glycosides	萜烯糖苷	-	-	-	-	-	-	-	-	-	-	-	-	-	CC1=COC(C2C1(CCC2(C)OC(=O)C)O)OC3C(C(C(C(O3)CO)O)O)O	MHPCGYUNJSQGDG-SRUZXEAMSA-N	3.29223	1.71906	6.0852e-05	0.958333	1.4785	up	6.91808e+07	4.99005e+07	1.2104e+08	1.96524e+08	8.20327e+07	8.84217e+07	5.84733e+07	3.88779e+07	1.75028e+08	4.7966e+07
Com_3597_neg	alpha-1,5-L-Arabinobiose	α-1,5-L-阿拉伯二糖	N	C10H18O9	282.095	281.088	1.0211	[M-H]-	1.426	0.87	2	C18	Organic oxygen compounds	有机氧化合物	Organooxygen compounds	有机氧化合物	Carbohydrates and carbohydrate conjugates	碳水化合物和碳水化合物结合物	-	-	-	-	-	alpha-1,5-L-Arabinobiose	C20570	map02010	-	-	-	-	-	C(C1C(C(C(O1)OCC2C(C(C(O2)O)O)O)O)O)O	HANDMAIZTZRPTQ-PMOQGPMASA-N	4.23486	2.08232	6.5297e-05	0.958333	1.77651	up	2.71517e+07	2.30376e+07	4.9826e+07	1.02286e+08	3.21045e+07	2.52665e+07	1.09777e+07	1.27476e+07	2.16343e+07	1.2931e+07
Com_5771_neg	Sibiricose A3	-	N	C19H26O13	462.137	461.131	1.80594	[M-H]-	4.979	0.77	2	C18	Organic oxygen compounds	有机氧化合物	Organooxygen compounds	有机氧化合物	Carbohydrates and carbohydrate conjugates	碳水化合物和碳水化合物结合物	-	-	-	-	-	-	-	-	-	-	-	-	-	C1=CC(=CC=C1C(=O)OCC2C(C(C(C(O2)OC3(C(C(C(O3)CO)O)O)CO)O)O)O)O	CDTIMEVVBBGLIF-XHKRIIMRSA-N	16.0231	4.00208	6.5801e-05	0.930556	1.91171	up	2.95537e+07	4.95344e+07	9.54056e+07	1.88316e+08	7.81889e+07	5.51139e+07	2.04817e+07	1.64407e+06	2.87496e+07	1.02359e+06
Com_1150_neg	Aflatoxin B1	黄曲霉素 B1	N	C17H12O6	312.063	311.056	0.73574	[M-H]-	5.588	0.62	1	C18	Phenylpropanoids and polyketides	苯丙素类和聚酮类	Coumarins and derivatives	香豆素及其衍生物	Furanocoumarins	呋喃香豆素类	"1162-65-8"	HMDB0006552	Phenylpropanoids and polyketides	Coumarins and derivatives	Furanocoumarins	Aflatoxin B1	C06800	map00254;map00980;map01100;map01110;map05204;map05225	LMPK10000006	Polyketides [PK]	Aflatoxins and related substances [PK10]	_	186907	[H][C@]12OC=C[C@@]1([H])C1=C(O2)C=C(OC)C2=C1OC(=O)C1=C2CCC1=O	OQIQSTLJSLGHID-WNWIJWBNSA-N	7.35455	2.87864	6.86373e-05	0.979167	1.87586	up	3.62254e+06	9.13582e+06	7.17243e+06	2.30118e+07	1.25788e+07	6.42736e+06	4.03302e+06	3.85946e+06	1.22431e+07	2.10268e+06
Com_4373_neg	Flustramine E	-	N	C16H21BrN2	320.089	319.081	3.1035	[M-H]-	1.353	0.62	2	C18	Organoheterocyclic compounds	有机杂环化合物	Indoles and derivatives	吲哚及其衍生物	Pyrroloindoles	吡咯并吲哚	-	-	-	-	-	-	-	-	-	-	-	-	-	CC(=CCC12CCN(C1NC3=C2C=CC(=C3)Br)C)C	NXURJBZDLHRCEU-HOTGVXAUSA-N	16.7144	4.06302	7.01219e-05	0.923611	1.82911	up	7.72287e+06	4.13204e+07	8.42786e+07	1.36718e+08	8.52735e+07	4.51252e+07	1.2047e+07	953475	1.93714e+07	2.36343e+06
Com_3153_neg	Valienone 7-phosphate	-	N	C7H11O8P	254.019	253.01	9.04267	[M-H]-	1.493	-	3	C18	Organic oxygen compounds	有机氧化合物	Organooxygen compounds	有机氧化合物	Carbonyl compounds	羰基化合物	-	-	-	-	-	Valienone 7-phosphate	C17697	map00525;map01100;map01110	-	-	-	-	-	C1=C(C(C(C(C1=O)O)O)O)COP(=O)(O)O	OIBXQBFLSXHTEZ-VQVTYTSYSA-N	9.4038	3.23324	7.32241e-05	0.895833	1.6697	up	5.14829e+07	5.01868e+07	6.20517e+07	8.17593e+07	1.227e+08	7.14649e+07	3.45625e+07	2.76748e+07	5.95446e+06	3.32282e+06
Com_5977_neg	Rhyncoside D	-	N	C21H32O13	492.184	491.178	1.52725	[M-H]-	5.526	0.87	2	C18	Organic oxygen compounds	有机氧化合物	Organooxygen compounds	有机氧化合物	Carbohydrates and carbohydrate conjugates	碳水化合物和碳水化合物结合物	-	-	-	-	-	-	-	-	-	-	-	-	-	CC1C(C(C(C(O1)OCC2C(C(C(C(O2)OC3=C(C=C(C=C3OC)CO)OC)O)O)O)O)O)O	CLFLQEOCRODKDN-RZJFKOLTSA-N	4.09161	2.03267	7.59861e-05	0.916667	1.6484	up	1.03194e+08	8.74618e+07	1.6567e+08	2.9999e+08	1.46041e+08	8.49185e+07	5.61006e+07	2.01308e+07	9.08759e+07	3.60362e+07
Com_3664_neg	Coformycin	-	N	C11H16N4O5	284.112	283.104	3.60526	[M-H]-	1.352	0.77	2	C18	Organic oxygen compounds	有机氧化合物	Organooxygen compounds	有机氧化合物	Carbohydrates and carbohydrate conjugates	碳水化合物和碳水化合物结合物	-	HMDB0250398	Organic oxygen compounds	Organooxygen compounds	Carbohydrates and carbohydrate conjugates	-	C01677	-	-	-	-	-	-	C1C(C2=C(NC=N1)N(C=N2)C3C(C(C(O3)CO)O)O)O	YOOVTUPUBVHMPG-LODYRLCVSA-N	5.81136	2.53888	7.70308e-05	0.916667	1.73507	up	1.07233e+07	2.03158e+07	1.65313e+07	4.33048e+07	1.44146e+07	1.5081e+07	5.97545e+06	2.26472e+06	7.7222e+06	1.90116e+06
Com_3270_neg	Dihydromaleimide beta-D-glucoside	-	N	C10H15NO7	261.085	260.078	0.47765	[M-H]-	4.801	-	3	C18	Organic oxygen compounds	有机氧化合物	Organooxygen compounds	有机氧化合物	Carbohydrates and carbohydrate conjugates	碳水化合物和碳水化合物结合物	"26696-59-3"	HMDB0030277	Organic oxygen compounds	Organooxygen compounds	Carbohydrates and carbohydrate conjugates	-	-	-	-	-	-	-	77879498	OCC1OC(OC2NC(=O)C=C2)C(O)C(O)C1O	CAXBOXWWAIDBMS-UHFFFAOYSA-N	3.83519	1.9393	7.74361e-05	0.930556	1.6867	up	4.39175e+07	2.1831e+07	3.89742e+07	7.8402e+07	3.95361e+07	2.34613e+07	1.43104e+07	8.44767e+06	1.33045e+07	9.8641e+06
Com_4484_neg	6-(4-carboxy-3-hydroxyphenoxy)-3,4,5-trihydroxyoxane-2-carboxylic acid	6-(4-羧基-3-羟基苯氧基)-3,4,5-三羟基氧杂环己烷-2-羧酸	N	C13H14O10	330.059	329.053	3.33744	[M-H]-	4.855	-	3	C18	Organic oxygen compounds	有机氧化合物	Organooxygen compounds	有机氧化合物	Carbohydrates and carbohydrate conjugates	碳水化合物和碳水化合物结合物	"-"	HMDB0126444	Organic oxygen compounds	Organooxygen compounds	Carbohydrates and carbohydrate conjugates	-	-	-	-	-	-	-	131832862	OC1C(O)C(OC2=CC(O)=C(C=C2)C(O)=O)OC(C1O)C(O)=O	HTVZPXVZCIIMAA-UHFFFAOYSA-N	4.00869	2.00313	7.80723e-05	0.909722	1.66556	up	7.10355e+06	5.73087e+06	6.74764e+06	1.63322e+07	6.95412e+06	5.39984e+06	3.24309e+06	2.57942e+06	2.5729e+06	1.7832e+06
Com_4623_neg	DHBOA-Glc	-	N	C14H17NO9	343.09	342.084	1.55753	[M-H]-	4.989	-	3	C18	Organic oxygen compounds	有机氧化合物	Organooxygen compounds	有机氧化合物	Carbohydrates and carbohydrate conjugates	碳水化合物和碳水化合物结合物	"28512-70-1"	HMDB0037261	Organic oxygen compounds	Organooxygen compounds	Carbohydrates and carbohydrate conjugates	-	-	-	-	-	-	-	592555	OCC1OC(OC2OC3=CC(O)=CC=C3NC2=O)C(O)C(O)C1O	VUFDXOACUHDTLI-UHFFFAOYSA-N	4.38743	2.13338	7.85243e-05	0.909722	1.7284	up	4.15824e+06	5.84725e+06	1.04165e+07	2.04993e+07	7.77353e+06	6.30404e+06	4.1357e+06	2.92427e+06	5.36647e+06	1.22805e+06
Com_2984_neg	N-glycoloyl-D-glucosamine	N-乙醇酰-D-葡萄糖胺	N	C8H15NO7	237.085	236.077	0.28335	[M-H]-	1.564	0.79	2	C18	Organic oxygen compounds	有机氧化合物	Organooxygen compounds	有机氧化合物	Carbohydrates and carbohydrate conjugates	碳水化合物和碳水化合物结合物	-	-	-	-	-	-	-	-	-	-	-	-	-	C(C1C(C(C(C(O1)O)NC(=O)CO)O)O)O	KSWRTSFNOKOHBE-ZQLGFOCFSA-N	3.77132	1.91507	7.86947e-05	0.9375	1.70119	up	4.40163e+07	3.38844e+07	6.98517e+07	1.3501e+08	4.89373e+07	3.88995e+07	1.78485e+07	1.3251e+07	3.02426e+07	1.60498e+07
Com_6164_neg	6S,9R-Dihydroxy-4,7E-megastigmadien-3-one 9-[apiosyl-(1->6)-glucoside]	6S,9R-二羟基-4,7E-巨豆烯-3-酮 9-[芹菜苷-(1->6)-葡萄糖苷]	N	C24H38O12	518.236	517.23	1.83667	[M-H]-	5.431	0.50	2	C18	Lipids and lipid-like molecules	脂质和类脂分子	Fatty Acyls	脂肪酰类	Fatty acyl glycosides	脂肪酰糖苷	"-"	HMDB0029773	Lipids and lipid-like molecules	Fatty Acyls	Fatty acyl glycosides	-	-	-	-	-	-	-	131750896	CC(OC1OC(COC2OCC(O)(CO)C2O)C(O)C(O)C1O)\C=C\C1(O)C(C)=CC(=O)CC1(C)C	WGPMCTNBJPAHNW-AATRIKPKSA-N	10.5888	3.40447	7.90216e-05	0.909722	1.76063	up	7.4819e+07	1.10619e+08	1.96858e+08	3.94377e+08	1.93884e+08	1.28681e+08	5.02397e+07	1.33741e+07	6.43336e+07	5.17641e+06
Com_5786_neg	Mudanoside B	-	N	C18H24O14	464.117	463.11	1.29217	[M-H]-	4.854	0.75	2	C18	Phenylpropanoids and polyketides	苯丙素类和聚酮类	Tannins	单宁	Hydrolyzable tannins	水解单宁	-	-	-	-	-	-	-	-	-	-	-	-	-	C1C(C(C(O1)OCC2C(C(C(C(O2)OC3=CC(=CC(=C3O)O)C(=O)O)O)O)O)O)(CO)O	XCJSGXFVYBFHAN-MMMFZHIVSA-N	17.6392	4.14072	8.0638e-05	0.916667	1.8459	up	8.87179e+06	1.68268e+07	2.86834e+07	5.26593e+07	2.56416e+07	2.02792e+07	6.40187e+06	513634	2.62808e+07	469464
Com_4818_neg	Syringic acid beta-glucopyranosyl ester	丁香酸β-吡喃葡萄糖酯	N	C15H20O10	360.106	359.099	2.23189	[M-H]-	5.096	0.63	2	C18	Phenylpropanoids and polyketides	苯丙素类和聚酮类	Tannins	单宁	Hydrolyzable tannins	水解单宁	-	-	-	-	-	-	-	-	-	-	-	-	-	COC1=CC(=CC(=C1O)OC)C(=O)OC2C(C(C(C(O2)CO)O)O)O	CIYLTHWUJCCASO-APACUCGBSA-N	12.7726	3.67498	8.26626e-05	0.916667	1.70633	up	5.10964e+07	5.59768e+07	9.88808e+07	1.92591e+08	9.43664e+07	6.44828e+07	2.22125e+07	6.25175e+06	2.16313e+07	2.24077e+06
Com_5880_neg	Rhodamine B	罗丹明 B	N	C28H31ClN2O3	478.202	477.198	7.13856	[M-H]-	5.427	0.54	2	C18	Organoheterocyclic compounds	有机杂环化合物	Benzopyrans	苯并吡喃类	1-benzopyrans	1-苯并吡喃	"81-88-9"	HMDB0031786	Organoheterocyclic compounds	Benzopyrans	1-benzopyrans	-	-	-	-	-	-	-	-	CCN(CC)C1=CC2=C(C=C1)C(=C3C=CC(=[N+](CC)CC)C=C3O2)C4=CC=CC=C4C(=O)O.[Cl-]	PYWVYCXTNDRMGF-UHFFFAOYSA-N	6.77465	2.76015	8.31361e-05	0.902778	1.84134	up	1.47826e+07	1.2876e+07	2.31008e+07	4.17967e+07	2.19854e+07	1.32702e+07	6.40711e+06	1.06881e+06	1.33264e+07	2.67064e+06
Com_4960_neg	Succinylaminoimidazole carboxamide riboside	琥珀酰胺基咪唑甲酸核苷	N	C13H18N4O9	374.107	373.098	6.50363	[M-H]-	5.163	-	3	C18	Nucleosides, nucleotides, and analogues	核苷、核苷酸和类似物	Imidazole ribonucleosides and ribonucleotides	咪唑核糖核苷和核糖核苷酸	1-ribosyl-imidazolecarboxamides	1-核糖基-咪唑甲酰胺	"17388-80-6"	HMDB0240295	Nucleosides, nucleotides, and analogues	Imidazole ribonucleosides and ribonucleotides	1-ribosyl-imidazolecarboxamides	-	-	-	-	-	-	-	54478644	NC1=C(N=CN1[C@@H]1O[C@H](CO)[C@@H](O)[C@H]1O)C(=O)N[C@@H](CC(O)=O)C(O)=O	XNKLTOHYNRQCLJ-ZZZDFHIKSA-N	5.44481	2.44488	8.38461e-05	0.972222	1.99461	up	2.59681e+06	2.18917e+06	6.56216e+06	1.33863e+07	4.18301e+06	3.34953e+06	1.47902e+06	2.30745e+06	3.79465e+06	1.74809e+06
Com_2574_neg	Xanthone	呫吨酮	N	C13H8O2	196.052	195.046	6.23078	[M-H]-	1.27	0.50	2	C18	Organoheterocyclic compounds	有机杂环化合物	Benzopyrans	苯并吡喃类	1-benzopyrans	1-苯并吡喃	"90-47-1"	HMDB0259922	Organoheterocyclic compounds	Benzopyrans	1-benzopyrans	-	-	-	-	-	-	-	-	O=C1C=2C=CC=CC2OC=3C=CC=CC31	JNELGWHKGNBSMD-UHFFFAOYSA-N	21.5303	4.4283	8.83777e-05	0.909722	1.58517	up	4.37652e+07	2.50927e+07	2.63467e+07	3.56028e+07	4.61634e+07	2.51218e+07	4.27216e+06	808983	4.31854e+06	598262
Com_2500_neg	2-(Sec-butyldisulfanyl)-1h-imidazole	-	N	C7H12N2S2	188.044	187.036	2.97468	[M-H]-	1.549	-	3	C18	Organoheterocyclic compounds	有机杂环化合物	Azoles	唑类	Imidazoles	咪唑类	"-"	HMDB0244601	Organoheterocyclic compounds	Azoles	Imidazoles	-	-	-	-	-	-	-	219104	CCC(C)SSC1=NC=CN1	BPBPYQWMFCTCNG-UHFFFAOYSA-N	3.7457	1.90524	8.94637e-05	0.916667	1.74248	up	3.00191e+07	2.18661e+07	3.28263e+07	6.20248e+07	2.88049e+07	2.72563e+07	9.15918e+06	5.22324e+06	2.10468e+07	1.16953e+07
Com_1740_neg	ethyl 4-({8-[(dimethylamino)methyl]-7-hydroxy-4-oxo-2-(trifluoromethyl)-4H-chromen-3-yl}oxy)benzoate	4-（{8-[（二甲氨基）甲基]-7-羟基-4-氧代-2-（三氟甲基）-4H-色烯-3-基}氧基）苯甲酸乙酯	N	C22H20F3NO6	451.124	450.113	8.78398	[M-H]-	5.318	-	3	C18	Organoheterocyclic compounds	有机杂环化合物	Benzopyrans	苯并吡喃类	1-benzopyrans	1-苯并吡喃	"848212-80-6"	-	-	-	-	-	-	-	-	-	-	-	6230822	CCOC(=O)C1=CC=C(C=C1)OC2=C(OC3=C(C2=O)C=CC(=C3CN(C)C)O)C(F)(F)F	SNOWNHBSHLINQR-UHFFFAOYSA-N	8.81386	3.13977	9.00886e-05	0.895833	1.66354	up	1.3825e+07	1.96469e+07	3.2099e+07	6.82362e+07	3.39659e+07	1.99166e+07	1.0709e+07	2.20606e+06	2.32011e+07	1.30957e+06
Com_5818_neg	Polycarpine	-	N	C22H24N6O2S2	468.14	467.131	3.61359	[M-H]-	4.963	0.69	2	C18	Organoheterocyclic compounds	有机杂环化合物	Azoles	唑类	Imidazoles	咪唑类	-	-	-	-	-	-	-	-	-	-	-	-	-	CN1C(=C(N=C1N)C2=CC=C(C=C2)OC)SSC3=C(N=C(N3C)N)C4=CC=C(C=C4)OC	GBYNZTPAERUJGY-UHFFFAOYSA-N	16.7615	4.06708	9.10551e-05	0.916667	1.9037	up	3.30326e+08	3.92299e+08	6.30513e+08	7.75845e+08	5.75489e+08	4.87067e+08	2.7335e+07	4.87337e+07	1.1503e+08	1.25957e+07
Com_5732_neg	amygdalin	扁桃苷	N	C20H27NO11	457.158	456.152	1.62231	[M-H]-	5.25	-	3	C18	Organic oxygen compounds	有机氧化合物	Organooxygen compounds	有机氧化合物	Carbohydrates and carbohydrate conjugates	碳水化合物和碳水化合物结合物	"29883-15-6"	HMDB0035030	Organic oxygen compounds	Organooxygen compounds	Carbohydrates and carbohydrate conjugates	Amygdalin; (R)-Amygdalin; (R)-Amygdaloside; (R)-Laenitrile	C08325	map00460;map01100;map01110	-	-	-	-	-	C1=CC=C(C=C1)C(C#N)OC2C(C(C(C(O2)COC3C(C(C(C(O3)CO)O)O)O)O)O)O	XUCIJNAGGSZNQT-JHSLDZJXSA-N	5.07507	2.34343	9.50746e-05	0.923611	1.66733	up	4.11123e+06	7.74779e+06	1.6615e+07	2.97477e+07	1.0443e+07	9.24059e+06	4.89265e+06	1.89989e+06	6.57299e+06	2.32631e+06
Com_5065_neg	Glucose lactate ketone	葡萄糖乳酸酮	N	C13H20O13	384.09	383.081	5.31595	[M-H]-	1.252	-	3	C18	Organic oxygen compounds	有机氧化合物	Organooxygen compounds	有机氧化合物	Carbohydrates and carbohydrate conjugates	碳水化合物和碳水化合物结合物	"-"	HMDB0252781	Organic oxygen compounds	Organooxygen compounds	Carbohydrates and carbohydrate conjugates	-	-	-	-	-	-	-	-	CC(O)C(=O)OC(=O)OC(=O)C(C)(O)C1(O)OC(CO)C(O)C(O)C1O	RJHWLOLAORKKFT-UHFFFAOYSA-N	19.3475	4.27408	9.51583e-05	0.888889	1.87339	up	4.38477e+06	3.45163e+06	2.17084e+06	1.0202e+07	3.33357e+06	3.50755e+06	533485	83991.9	1.95406e+06	100646
Com_6393_neg	Cyclorivulobirin C	环丝氨酸蛋白酶C	N	C32H28O10	572.168	571.158	4.53951	[M-H]-	5.61	-	3	C18	Organoheterocyclic compounds	有机杂环化合物	Benzopyrans	苯并吡喃类	1-benzopyrans	1-苯并吡喃	-	-	-	-	-	-	-	-	-	-	-	-	-	CC1(C2COC3=C4C(=CC5=C3OC6(C=C5)OC(COC7=C8C(=CC9=C7OC(O2)(O1)C=C9)C=CO8)C(O6)(C)C)C=CO4)C	FZLRWUYBDZIACJ-GAJZAHEVSA-N	4.11939	2.04243	9.64278e-05	0.902778	1.78027	up	8.40183e+07	4.96096e+07	7.95569e+07	5.95442e+07	5.70573e+07	4.34186e+07	7.27961e+06	4.50856e+07	6.16867e+07	2.00217e+07
Com_5826_neg	Indol-3-ylacetyl-myo-inositol L-arabinoside	吲哚-3-基乙酰肌醇 L-阿拉伯糖苷	N	C21H27NO11	469.158	468.152	1.58652	[M-H]-	5.329	0.84	2	C18	Organoheterocyclic compounds	有机杂环化合物	Indoles and derivatives	吲哚及其衍生物	Indolyl carboxylic acids and derivatives	吲哚基羧酸及其衍生物	-	-	-	-	-	-	C04611	-	-	-	-	-	-	C1C(C(C(C(O1)OC2C(C(C(C(C2O)O)OC(=O)CC3=CNC4=CC=CC=C43)O)O)O)O)O	RBVNENAKUTUHCM-KBGLIUAJSA-N	5.0855	2.34639	9.67374e-05	0.930556	1.87869	up	1.16498e+07	1.85069e+07	2.98742e+07	5.47284e+07	2.43745e+07	1.91936e+07	6.51414e+06	8.48118e+06	1.69107e+07	6.01425e+06
Com_201_neg	(+-)-1-Aminocyclopentane-trans-1,3-dicarboxylic acid	（+-）-1-氨基环戊烷反式-1,3-二羧酸	N	C7H11NO4	173.069	172.062	2.55395	[M-H]-	1.527	0.75	1	C18	Organic acids and derivatives	有机酸及其衍生物	Carboxylic acids and derivatives	羧酸及其衍生物	Amino acids, peptides, and analogues	氨基酸、肽和类似物	"67684-64-4"	-	-	-	-	-	-	-	-	-	-	-	73537	C1C[C@@](C[C@H]1C(=O)O)(C(=O)O)N	YFYNOWXBIBKGHB-MHTLYPKNSA-N	2.91761	1.54479	9.74438e-05	0.972222	1.57331	up	3.81821e+07	5.16193e+07	5.72164e+07	1.10386e+08	8.07062e+07	5.72359e+07	3.05152e+07	2.96065e+07	3.34822e+07	2.59814e+07
Com_2736_neg	4-(5-Ethyl-thiophen-2-yl)-4-oxo-butyric acid	4-(5-乙基-噻吩-2-基)-4-氧代丁酸	N	C10H12O3S	212.051	211.045	8.40015	[M-H]-	11.855	-	3	C18	Organic acids and derivatives	有机酸及其衍生物	Keto acids and derivatives	酮酸及其衍生物	Gamma-keto acids and derivatives	γ-酮酸及其衍生物	-	-	-	-	-	-	-	-	-	-	-	-	-	CCC1=CC=C(S1)C(=O)CCC(=O)O	CQZPZVGEZHGESA-UHFFFAOYSA-N	3.08375	1.62469	9.99976e-05	0.993056	1.50015	up	2.09674e+06	1.1627e+06	1.2566e+06	3.17933e+06	1.64038e+06	1.56681e+06	1.68453e+06	1.83302e+06	2.04528e+06	1.2876e+06
Com_4772_neg	Juglanoside E	-	N	C16H20O9	356.111	355.104	3.01122	[M-H]-	5.278	0.61	2	C18	Organic oxygen compounds	有机氧化合物	Organooxygen compounds	有机氧化合物	Carbohydrates and carbohydrate conjugates	碳水化合物和碳水化合物结合物	-	-	-	-	-	-	-	-	-	-	-	-	-	C1CC(=O)C2=C(C=CC(=C2C1O)OC3C(C(C(C(O3)CO)O)O)O)O	ALFSMVLFWLIEED-FAPMDJLWSA-N	2.90453	1.5383	0.00010062	0.923611	1.62512	up	4.48377e+07	1.83909e+07	2.60349e+07	6.28961e+07	2.8518e+07	2.50844e+07	2.02776e+07	1.44132e+07	2.88434e+07	1.39022e+07
Com_5268_neg	Apodanthoside	-	N	C17H22O11	402.116	401.109	0.77316	[M-H]-	4.886	0.68	2	C18	Lipids and lipid-like molecules	脂质和类脂分子	Prenol lipids	异戊烯醇脂	Terpene glycosides	萜烯糖苷	-	-	-	-	-	-	-	-	-	-	-	-	-	COC(=O)C1=COC(C2C1C=CC2C(=O)O)OC3C(C(C(C(O3)CO)O)O)O	QXLZMFXGMGPPHW-VZNPXCROSA-N	2.32561	1.21761	0.000101743	0.930556	1.27819	up	1.79475e+07	1.30181e+07	1.57238e+07	3.85501e+07	1.3073e+07	1.01697e+07	9.99909e+06	1.3597e+07	1.47099e+07	7.30943e+06
Com_3165_neg	3-beta-D-Galactosyl-sn-glycerol	-	N	C9H18O8	254.1	253.093	1.46315	[M-H]-	1.353	0.75	2	C18	Lipids and lipid-like molecules	脂质和类脂分子	Glycerolipids	甘油脂	Glycosylglycerols	糖基甘油	-	HMDB0304157	Lipids and lipid-like molecules	Glycerolipids	Glycosylglycerols	3-beta-D-Galactosyl-sn-glycerol; Galactosylglycerol	C05401	map00052;map00561	-	-	-	-	-	C(C1C(C(C(C(O1)OCC(CO)O)O)O)O)O	NHJUPBDCSOGIKX-NTXXKDEISA-N	3.26261	1.70602	0.000105353	0.965278	1.63711	up	7.17921e+06	7.76486e+06	8.20618e+06	2.70395e+07	5.37933e+06	7.94712e+06	7.75239e+06	1.00807e+07	1.17399e+07	5.25983e+06
Com_2003_neg	Isomaltotetraose	异麦芽四糖	N	C24H42O21	666.222	647.206	2.78566	[M-H-H2O]-	4.66	0.61	2	C18	Organic oxygen compounds	有机氧化合物	Organooxygen compounds	有机氧化合物	Carbohydrates and carbohydrate conjugates	碳水化合物和碳水化合物结合物	"35997-20-7"	-	-	-	-	-	-	-	-	-	-	-	-	-	MUIAGSYGABVSAA-KBLAXFPMSA-N	33.8836	5.08252	0.00010676	0.888889	1.7952	up	9.64082e+06	1.3054e+07	2.41093e+07	6.10568e+07	2.09547e+07	1.03366e+07	3.41403e+06	251503	3.45002e+06	194137
Com_3152_neg	Imidazole citrate	-	N	C9H6N2O7	254.018	253.01	2.32811	[M-H]-	1.269	-	3	C18	Organic acids and derivatives	有机酸及其衍生物	Carboxylic acids and derivatives	羧酸及其衍生物	Tricarboxylic acids and derivatives	三羧酸及其衍生物	"-"	HMDB0253417	Organic acids and derivatives	Carboxylic acids and derivatives	Tricarboxylic acids and derivatives	-	-	-	-	-	-	-	129668652	OC12CC(=O)ON3C=C(OC(=O)C1)N=C3OC2=O	VYKJZGXZKPUALN-UHFFFAOYSA-N	7.93938	2.98903	0.000106947	0.902778	1.66007	up	1.12368e+08	6.54944e+07	7.03021e+07	2.36526e+08	2.52539e+08	1.52422e+08	6.98231e+07	6.17005e+07	2.17949e+07	6.53575e+06
Com_2951_neg	(R)-(Homo)3-citrate	-	N	C9H14O7	234.074	233.067	0.04304	[M-H]-	5.364	0.57	2	C18	Organic acids and derivatives	有机酸及其衍生物	Carboxylic acids and derivatives	羧酸及其衍生物	Tricarboxylic acids and derivatives	三羧酸及其衍生物	-	-	-	-	-	(R)-(Homo)3-citrate; (R)-2-Hydroxy-1,2,6-hexanetricarboxylate; (R)-2-Hydroxy-1,2,6-hexanetricarboxylic acid	C16598	map00680;map01100;map01120;map01210;map01240	-	-	-	-	-	C(CCC(CC(=O)O)(C(=O)O)O)CC(=O)O	YNPKOQYWJZNZGP-SECBINFHSA-N	5.00654	2.32381	0.000107143	0.958333	1.83594	up	8.04362e+06	7.39728e+06	1.42252e+07	2.29809e+07	1.29542e+07	5.81898e+06	3.67574e+06	1.97654e+06	6.35125e+06	3.32512e+06
Com_2413_neg	3-O-methyl-alpha-L-rhamnose	3-O-甲基-α-L-鼠李糖	N	C7H14O5	178.084	177.077	1.6309	[M-H]-	2.012	0.83	2	C18	Organic oxygen compounds	有机氧化合物	Organooxygen compounds	有机氧化合物	Carbohydrates and carbohydrate conjugates	碳水化合物和碳水化合物结合物	-	-	-	-	-	-	-	-	-	-	-	-	-	CC1C(C(C(C(O1)O)O)OC)O	OEKPKBBXXDGXNB-PAMBMQIZSA-N	3.56185	1.83263	0.000107969	0.916667	1.75832	up	1.52316e+07	7.59921e+06	1.68204e+07	3.33971e+07	1.55936e+07	9.90536e+06	6.09783e+06	3.91579e+06	9.83315e+06	5.21555e+06
Com_5272_neg	Glochidionionoside A	毛刺皂甙A	N	C19H30O9	402.189	401.182	1.17563	[M-H]-	5.506	0.83	2	C18	Lipids and lipid-like molecules	脂质和类脂分子	Prenol lipids	异戊烯醇脂	Terpene glycosides	萜烯糖苷	-	-	-	-	-	-	-	-	-	-	-	-	-	CC(C=CC1(C(=CC(=O)CC1(C)C)COC2C(C(C(C(O2)CO)O)O)O)O)O	UBPXJBQKHFQSGI-CDPGZDAZSA-N	2.86174	1.51689	0.000108369	0.951389	1.50523	up	9.60162e+07	5.30509e+07	1.38399e+08	1.98354e+08	1.18011e+08	8.43988e+07	1.34284e+08	5.50196e+07	8.20124e+07	5.26462e+07
Com_5210_neg	1-(3-Methylbutanoyl)-6-apiosylglucose	-	N	C16H28O11	396.163	395.156	0.50138	[M-H]-	5.251	0.54	2	C18	Lipids and lipid-like molecules	脂质和类脂分子	Fatty Acyls	脂肪酰类	Fatty acyl glycosides	脂肪酰糖苷	"467242-31-5"	HMDB0039953	Lipids and lipid-like molecules	Fatty Acyls	Fatty acyl glycosides	-	-	-	-	-	-	-	74029760	CC(C)CC(=O)OC1OC(COC2OCC(O)(CO)C2O)C(O)C(O)C1O	ZIEQNJFDWXPCBV-UHFFFAOYSA-N	11.3296	3.50203	0.000112997	0.9375	1.87218	up	3.48065e+07	5.95798e+07	1.15407e+08	2.36163e+08	1.03056e+08	6.41725e+07	2.75599e+07	4.84859e+06	3.76346e+07	2.98636e+06
Com_6174_neg	Ebracteatoside A	-	N	C24H40O12	520.252	519.246	1.83764	[M-H]-	5.402	0.84	2	C18	Lipids and lipid-like molecules	脂质和类脂分子	Fatty Acyls	脂肪酰类	Fatty acyl glycosides	脂肪酰糖苷	-	-	-	-	-	-	-	-	-	-	-	-	-	CC1=C(C(CC(C1O)O)(C)C)C=CC(C)OC2C(C(C(C(O2)CO)O)O)OC3C(C(CO3)(CO)O)O	UVNWUTOIBBOFBU-ZQOGFMHLSA-N	6.53722	2.70868	0.000115834	0.923611	1.61718	up	7.44297e+07	1.30183e+08	2.42033e+08	4.67553e+08	2.32098e+08	1.46981e+08	4.66151e+07	2.67535e+07	5.26169e+07	2.21335e+07
Com_6123_neg	CGP72383	-	N	C29H33N7O2	511.27	510.258	8.96879	[M-H]-	5.37	-	3	C18	Benzenoids	苯类化合物	Benzene and substituted derivatives	苯及其取代衍生物	Anilides	酰苯胺类	"-"	HMDB0013865	Benzenoids	Benzene and substituted derivatives	Anilides	-	-	-	-	-	-	-	7843	CN1CCN(CC2=CC=C(C=C2)C(=O)NC2=CC=C(C)C(NC3=NC=CC(=N3)C3=CNOCC=C3)=C2)CC1	NNACDCXPEQXEMT-UHFFFAOYSA-N	3.08749	1.62643	0.000117105	0.944444	1.59897	up	1.7638e+07	1.33031e+07	1.0804e+07	3.48845e+07	1.91391e+07	9.1142e+06	9.71876e+06	7.94451e+06	2.65799e+07	9.12581e+06
Com_1231_neg	n-Hexyl-beta-D-glucopyranoside	己基β-D-吡喃葡萄糖苷	N	C12H24O6	264.157	323.172	1.50439	[M+CH3COOH-H]-	4.845	-	3	C18	Lipids and lipid-like molecules	脂质和类脂分子	Fatty Acyls	脂肪酰类	Fatty acyl glycosides	脂肪酰糖苷	"59080-45-4"	-	-	-	-	-	-	-	-	-	-	-	181215	CCCCCCOC1C(C(C(C(O1)CO)O)O)O	JVAZJLFFSJARQM-RMPHRYRLSA-N	5.14059	2.36193	0.000117985	0.909722	1.767	up	3.11166e+06	2.27772e+06	5.28996e+06	9.47233e+06	4.0546e+06	2.85005e+06	1.42491e+06	754695	2.51627e+06	630927
Com_2434_neg	6-Chloro-2,3,4,5-tetrahydro-1H-3-benzazepine	6-氯-2,3,4,5-四氢-1H-3-苯并氮杂	N	C10H12ClN	181.066	180.06	5.96495	[M-H]-	1.363	-	3	C18	Organoheterocyclic compounds	有机杂环化合物	Benzazepines	苯并氮卓类	-	-	"-"	HMDB0247043	Organoheterocyclic compounds	Benzazepines	-	-	-	-	-	-	-	-	117762	ClC1=CC=CC2=C1CCNCC2	KGJFKHNSLOSGMN-UHFFFAOYSA-N	3.48811	1.80244	0.000118755	0.909722	1.77301	up	2.58555e+07	1.87144e+07	2.60261e+07	5.02373e+07	2.34493e+07	2.0501e+07	6.98173e+06	8.05373e+06	1.5339e+07	6.51383e+06
Com_4732_neg	17beta-Estradiol 3-sulfate	-	N	C18H24O5S	352.134	351.13	8.46294	[M-H]-	5.505	0.52	2	C18	Lipids and lipid-like molecules	脂质和类脂分子	Steroids and steroid derivatives	类固醇和类固醇衍生物	Sulfated steroids	硫酸化类固醇	"481-96-9"	HMDB0004448	Lipids and lipid-like molecules	Steroids and steroid derivatives	Sulfated steroids	Estradiol-17beta 3-sulfate	C08357	map00140;map04976	LMST05020005	Sterol Lipids [ST]	Steroid conjugates [ST05]	Sulfates [ST0502]	66416	[H][C@@]12CC[C@H](O)[C@@]1(C)CC[C@]1([H])C3=CC=C(OS(O)(=O)=O)C=C3CC[C@@]21[H]	QZIGLSSUDXBTLJ-ZBRFXRBCSA-N	7.95541	2.99194	0.000122618	0.902778	1.67284	up	2.26359e+07	4.62954e+07	2.98384e+07	4.80132e+07	4.48609e+07	2.87937e+07	7.62562e+06	1.84466e+06	1.47151e+07	2.80434e+06
Com_6369_neg	Chinikomycin B	-	N	C31H35ClN2O6	566.218	565.215	6.72877	[M-H]-	5.469	0.55	2	C18	Benzenoids	苯类化合物	Phenols	酚类	1,4-dihydroxy-2-halobenzenoids	1,4-二羟基-2-卤代苯类	-	-	-	-	-	-	-	-	-	-	-	-	-	CCCCC(C)C=C(C)C=C(C)C(=O)NC1=CC(=C(C(=C1O)Cl)C=CC=CC=CC(=O)N=C2C(=O)CCC2=O)O	GVRSHCDEQGJRPD-RWZZEPMSSA-N	78.8606	6.30123	0.000124071	0.881944	1.94592	up	9.53209e+07	1.44584e+08	2.56807e+08	4.96021e+08	2.63554e+08	1.29579e+08	3.0838e+07	657006	2.80981e+07	181722
Com_5846_neg	Proteacin	-	N	C20H27NO12	473.153	472.145	1.49932	[M-H]-	5.115	0.54	2	C18	Organic oxygen compounds	有机氧化合物	Organooxygen compounds	有机氧化合物	Carbohydrates and carbohydrate conjugates	碳水化合物和碳水化合物结合物	-	-	-	-	-	-	C08339	-	-	-	-	-	-	C1=CC(=CC=C1C(C#N)OC2C(C(C(C(O2)CO)O)O)O)OC3C(C(C(C(O3)CO)O)O)O	RJPLGQRRNXUSQI-UUGBRMIUSA-N	18.5659	4.21458	0.000125929	0.895833	1.75462	up	3.47497e+06	1.04694e+07	1.93909e+07	1.84404e+07	1.24869e+07	1.17255e+07	57612.1	1.31051e+06	6.31712e+06	1.52933e+06
Com_5687_neg	Coatline B	-	N	C21H24O11	452.132	451.125	0.46097	[M-H]-	5.192	0.63	2	C18	Phenylpropanoids and polyketides	苯丙素类和聚酮类	Linear 1,3-diarylpropanoids	直链 1,3-二芳基丙烷	Chalcones and dihydrochalcones	查尔酮和二氢查尔酮	-	-	-	-	-	-	-	-	LMPK12120567	Polyketides [PK]	Flavonoids [PK12]	Chalcones and dihydrochalcones [PK1212]	-	C1=CC(=C(C=C1CC(C(=O)C2=C(C(=C(C=C2)O)C3C(C(C(C(O3)CO)O)O)O)O)O)O)O	LNVWGAALAQOWHF-IUOSPEFCSA-N	3.343	1.74114	0.000128368	0.902778	1.62989	up	4.83493e+06	7.49072e+06	6.92165e+06	1.9635e+07	7.80859e+06	4.65264e+06	3.00734e+06	3.01379e+06	7.39738e+06	2.16184e+06
Com_1214_neg	Methylophiopogonone A	甲基麦冬黄酮 A	N	C19H16O6	340.095	321.077	0.77021	[M-H-H2O]-	1.355	0.63	2	C18	Phenylpropanoids and polyketides	苯丙素类和聚酮类	Homoisoflavonoids	高异黄酮	Homoisoflavones	高异黄酮	"74805-90-6"	-	-	-	-	-	C17473	-	-	-	-	-	-	CC1=C(C(=C2C(=C1O)C(=O)C(=CO2)CC3=CC4=C(C=C3)OCO4)C)O	AUTZLTCWRDPAPV-UHFFFAOYSA-N	16.5314	4.04713	0.000128887	0.916667	1.68043	up	1.90081e+06	8.15379e+06	2.35718e+07	3.32914e+07	2.56973e+07	1.25049e+07	5.30842e+06	763063	7.04514e+06	542703
Com_4892_neg	6-hydroxydeoxybrevianamide E	6-羟基脱氧布雷维酰胺E	N	C21H25N3O3	367.19	366.186	9.25317	[M-H]-	5.582	-	3	C18	Organic acids and derivatives	有机酸及其衍生物	Carboxylic acids and derivatives	羧酸及其衍生物	Amino acids, peptides, and analogues	氨基酸、肽和类似物	"-"	-	-	-	-	-	-	-	-	-	-	-	-	[H][C@@]12CCCN1C(=O)[C@]([H])(CC1=C(NC3=C1C=CC(O)=C3)C(C)(C)C=C)N=C2O	DHOZDQLRUFUUQZ-IRXDYDNUSA-N	10.0939	3.33541	0.000130984	0.888889	1.60373	up	3.00025e+06	6.37041e+06	1.15784e+07	2.1545e+07	1.14962e+07	8.05864e+06	738611	940140	2.25574e+06	872342
Com_5483_neg	b-D-Xylopyranosyl-(1->4)-a-L-rhamnopyranosyl-(1->2)-L-arabinose	-	N	C16H28O13	428.153	427.147	2.13572	[M-H]-	4.611	-	3	C18	Organic oxygen compounds	有机氧化合物	Organooxygen compounds	有机氧化合物	Carbohydrates and carbohydrate conjugates	碳水化合物和碳水化合物结合物	"-"	HMDB0041221	Organic oxygen compounds	Organooxygen compounds	Carbohydrates and carbohydrate conjugates	-	-	-	-	-	-	-	131753072	CC1OC(OC2C(O)OCC(O)C2O)C(O)C(O)C1OC1OCC(O)C(O)C1O	YRPDOTZSNIEQMF-UHFFFAOYSA-N	14.7772	3.8853	0.000135513	0.916667	1.76483	up	9.85136e+06	1.11066e+07	2.23378e+07	4.99438e+07	1.99896e+07	9.91063e+06	4.35136e+06	488492	7.66147e+06	470669
Com_3747_neg	Sarmentosin epoxide	-	N	C11H17NO8	291.095	290.088	0.94178	[M-H]-	1.999	0.92	2	C18	Organic oxygen compounds	有机氧化合物	Organooxygen compounds	有机氧化合物	Carbohydrates and carbohydrate conjugates	碳水化合物和碳水化合物结合物	-	-	-	-	-	-	C08341	-	-	-	-	-	-	C(C1C(C(C(C(O1)OCC2C(O2)(CO)C#N)O)O)O)O	MGWCXJDKHMCXRL-YMGPVYFXSA-N	4.35571	2.12291	0.000141426	0.916667	1.73809	up	2.6759e+08	1.0232e+08	2.54783e+08	8.29142e+08	3.33997e+08	2.16496e+08	1.06153e+08	6.42546e+07	1.12487e+08	5.50521e+07
Com_5438_neg	3-Epiphlomurin	3-表弗霉素	N	C18H28O11	420.163	419.156	1.01372	[M-H]-	5.51	0.83	2	C18	Organic oxygen compounds	有机氧化合物	Organooxygen compounds	有机氧化合物	Carbohydrates and carbohydrate conjugates	碳水化合物和碳水化合物结合物	-	-	-	-	-	-	-	-	-	-	-	-	-	CC1C(CC2=C(C(OC(C12)OC3C(C(C(C(O3)CO)O)O)O)OC)C(=O)OC)O	PSQQPRMLISSRFV-VYVLMKMUSA-N	2.68603	1.42548	0.000148068	0.951389	1.58582	up	3.09263e+07	2.95731e+07	2.8559e+07	5.45914e+07	2.63417e+07	1.85008e+07	2.09498e+07	1.39115e+07	2.15903e+07	1.23187e+07
Com_692_neg	4-Methylumbelliferyl phosphate	4-甲基伞形酮磷酸酯	N	C10H9O6P	256.014	255.007	1.40705	[M-H]-	1.27	0.63	2	C18	Phenylpropanoids and polyketides	苯丙素类和聚酮类	Coumarins and derivatives	香豆素及其衍生物	-	-	"3368-04-5"	HMDB0246521	Phenylpropanoids and polyketides	Coumarins and derivatives	-	-	-	-	-	-	-	-	65118	CC1=CC(=O)OC2=C1C=CC(=C2)OP(=O)(O)O	BCHIXGBGRHLSBE-UHFFFAOYSA-N	7.01792	2.81104	0.000149751	0.923611	1.84711	up	2.09717e+07	1.9216e+07	1.93159e+07	4.96439e+07	4.3204e+07	2.83605e+07	2.23036e+07	1.27816e+07	4.52815e+06	2.17185e+06
Com_6303_neg	6-Hydroxymyricetin 3,6,3',5'-tetramethyl ether 7-glucoside	6-羟基杨梅素 3,6,3',5'-四甲醚 7-葡萄糖苷	N	C25H28O14	552.148	551.141	1.52161	[M-H]-	5.334	-	3	C18	Phenylpropanoids and polyketides	苯丙素类和聚酮类	Flavonoids	黄酮类化合物	Flavonoid glycosides	黄酮糖苷	-	-	-	-	-	-	-	-	LMPK12113038	Polyketides [PK]	Flavonoids [PK12]	Flavones and Flavonols [PK1211]	-	COC1=CC(=CC(=C1O)OC)C2=C(C(=O)C3=C(C(=C(C=C3O2)OC4C(C(C(C(O4)CO)O)O)O)OC)O)OC	WKSRJSLONFSQMS-BICSQNHUSA-N	6.32631	2.66137	0.000150102	0.9375	1.81599	up	2.40773e+06	3.5575e+06	5.75509e+06	1.73536e+07	5.74583e+06	4.19938e+06	1.32759e+06	2.41142e+06	6.05171e+06	923332
Com_5603_neg	Cortisol 21-sulfate	皮质醇21-硫酸	N	C21H30O8S	442.166	441.162	8.20799	[M-H]-	4.867	0.86	2	C18	Lipids and lipid-like molecules	脂质和类脂分子	Steroids and steroid derivatives	类固醇和类固醇衍生物	Sulfated steroids	硫酸化类固醇	-	HMDB0062779	Lipids and lipid-like molecules	Steroids and steroid derivatives	Sulfated steroids	-	C02822	-	LMST05020020	Sterol Lipids [ST]	Steroid conjugates [ST05]	Sulfates [ST0502]	-	CC12CCC(=O)C=C1CCC3C2C(CC4(C3CCC4(C(=O)COS(=O)(=O)O)O)C)O	JOVLCJDINAUYJW-VWUMJDOOSA-N	17.8232	4.15568	0.000150282	0.902778	2.03252	up	1.55002e+07	2.0809e+07	4.47666e+07	8.33192e+07	3.93148e+07	2.41419e+07	7.02608e+06	1.24237e+06	1.28633e+07	227630
Com_3775_neg	Distichonic acid B	-	N	C10H18N2O8	294.106	293.099	1.3687	[M-H]-	1.274	-	3	C18	Organic acids and derivatives	有机酸及其衍生物	Carboxylic acids and derivatives	羧酸及其衍生物	Amino acids, peptides, and analogues	氨基酸、肽和类似物	"84495-21-6"	HMDB0038753	Organic acids and derivatives	Carboxylic acids and derivatives	Amino acids, peptides, and analogues	-	-	-	-	-	-	-	131752452	OC(CC(NCCC(O)C(O)=O)C(O)=O)NCC(O)=O	MQDGZZFOZKWSKP-UHFFFAOYSA-N	11.8556	3.56749	0.000154009	0.909722	1.83484	up	4.48772e+06	4.69815e+06	6.45472e+06	1.69057e+07	6.59171e+06	9.64809e+06	1.27563e+06	222465	2.04871e+06	275150
Com_6378_neg	Lappaol D	-	N	C31H36O10	568.231	567.22	5.49368	[M-H]-	5.451	-	3	C18	Lignans, neolignans and related compounds	木脂素、新木脂素及相关化合物	Furanoid lignans	呋喃类木脂素	Tetrahydrofuran lignans	四氢呋喃木脂素	-	HMDB0302070	Phenylpropanoids and polyketides	2-arylbenzofuran flavonoids	-	-	C17812	-	-	-	-	-	-	COC1=C(C=C(C=C1)CC2COC(=O)C2CC3=CC(=C(C(=C3)OC)O)C(CO)C(C4=CC(=C(C=C4)O)OC)O)OC	HDTODGZKAUQBPM-DVYQMHLFSA-N	11.2996	3.4982	0.000159285	0.895833	1.68077	up	3.70658e+06	6.65626e+06	1.187e+07	2.15571e+07	1.03631e+07	6.18351e+06	356922	697930	3.11765e+06	764963
Com_5626_neg	Dibutyryl cyclic 3',5'-cytidine monophosphate	-	N	C17H24N3O9P	445.125	444.115	6.48063	[M-H]-	4.829	-	3	C18	Organic oxygen compounds	有机氧化合物	Organooxygen compounds	有机氧化合物	Carbohydrates and carbohydrate conjugates	碳水化合物和碳水化合物结合物	"-"	HMDB0249394	Organic oxygen compounds	Organooxygen compounds	Carbohydrates and carbohydrate conjugates	-	-	-	-	-	-	-	4649133	CCCC(=O)NC1=NC(=O)N(C=C1)C1OC2COP(O)(=O)OC2C1OC(=O)CCC	IPICHPMWYGQEKH-UHFFFAOYSA-N	16.5407	4.04795	0.000163179	0.902778	1.76185	up	2.67296e+06	4.07022e+06	1.07685e+07	1.82001e+07	6.75926e+06	4.8907e+06	2.04035e+06	302873	1.49275e+06	122333
Com_6719_neg	Premithramycin A2'	-	N	C33H38O15	674.221	673.215	1.5253	[M-H]-	5.662	-	3	C18	Benzenoids	苯类化合物	Naphthalenes	萘类	Naphthols and derivatives	萘酚及其衍生物	-	-	-	-	-	Premithramycin A2'	C12385	map01057;map01100;map01110	-	-	-	-	-	CC1C(C(CC(O1)OC2CC(OC(C2O)C)OC34C(CC5=CC6=CC(=CC(=C6C(=C5C3=O)O)O)O)C(C(=O)C(=C4O)C(=O)C)OC)O)O	MSZWVMYMDWJNJY-JYVXNHNOSA-N	5.64902	2.498	0.000171486	0.909722	1.61875	up	1.57439e+06	5.17425e+06	6.55949e+06	1.10986e+07	8.36593e+06	5.79317e+06	3.07843e+06	681772	1.07542e+07	1.86319e+06
Com_4711_neg	11beta,13-dihydrolactucin 15-oxalate	-	N	C17H18O8	350.1	349.091	5.64684	[M-H]-	1.35	-	3	C18	Organic acids and derivatives	有机酸及其衍生物	Carboxylic acids and derivatives	羧酸及其衍生物	Tricarboxylic acids and derivatives	三羧酸及其衍生物	-	-	-	-	-	-	-	-	-	-	-	-	121225503	CC1C2C(CC(=C3C(C2OC1=O)C(=CC3=O)COC(=O)C(=O)O)C)O	ZIRFGNHEXDKBIN-WMNLTVTKSA-N	7.99723	2.9995	0.000173282	0.895833	1.76712	up	2.10159e+07	4.06233e+07	8.39651e+07	1.46147e+08	7.18871e+07	4.17998e+07	1.37902e+07	4.17218e+06	3.05345e+07	4.30991e+06
Com_2457_neg	fosmidomycin	膦胺霉素	N	C4H10NO5P	183.03	182.022	0.27058	[M-H]-	5.08	0.58	2	C18	Organic acids and derivatives	有机酸及其衍生物	Organic phosphonic acids and derivatives	有机膦酸及其衍生物	Organic phosphonic acids	有机膦酸	"66508-53-0"	HMDB0252468	Organic acids and derivatives	Organic phosphonic acids and derivatives	Organic phosphonic acids	-	-	-	-	-	-	-	-	C(CN(C=O)O)CP(=O)(O)O	GJXWDTUCERCKIX-UHFFFAOYSA-N	3.85879	1.94815	0.00017393	0.902778	1.6057	up	1.79742e+06	2.47607e+06	4.73772e+06	7.47685e+06	4.03981e+06	3.07997e+06	1.63179e+06	912623	1.82182e+06	1.29469e+06
Com_4544_neg	Ciliatin A	-	N	C20H16O5	336.1	335.09	6.76666	[M-H]-	5.011	-	3	C18	Phenylpropanoids and polyketides	苯丙素类和聚酮类	Flavonoids	黄酮类化合物	Flavones	黄酮类	-	-	-	-	-	-	-	-	LMPK12110408	Polyketides [PK]	Flavonoids [PK12]	Flavones and Flavonols [PK1211]	-	CC(=C)C1CC2=C(O1)C=C3C(=C2O)C(=O)C=C(O3)C4=CC=C(C=C4)O	OEXDXBQIIVHRPG-UHFFFAOYSA-N	3.17403	1.66632	0.00017445	0.916667	1.53419	up	1.1592e+07	1.66899e+07	1.73601e+07	4.00844e+07	1.47162e+07	8.40885e+06	8.73518e+06	4.85351e+06	9.80835e+06	5.5575e+06
Com_5733_neg	5-Methyldihydrofolic acid	-	N	C20H23N7O6	457.171	456.162	3.37594	[M-H]-	4.71	-	3	C18	Organoheterocyclic compounds	有机杂环化合物	Pteridines and derivatives	蝶啶及其衍生物	Pterins and derivatives	蝶呤及其衍生物	"59904-24-4"	HMDB0006486	Organoheterocyclic compounds	Pteridines and derivatives	Pterins and derivatives	-	-	-	-	-	-	-	6453871	CN1C(CNC2=CC=C(C=C2)C(=O)N[C@@H](CCC(O)=O)C(O)=O)=CNC2=C1C(=O)N=C(N)N2	VWNDXSYYCICZGD-ZDUSSCGKSA-N	3.725	1.89724	0.00018976	0.951389	1.6751	up	3.99961e+06	3.01204e+06	5.46645e+06	1.38997e+07	4.38666e+06	2.52172e+06	2.38189e+06	1.71681e+06	4.92911e+06	1.51647e+06
Com_4457_neg	Leteprinim	-	N	C15H13N5O4	327.097	326.092	7.53376	[M-H]-	1.332	-	3	C18	Benzenoids	苯类化合物	Benzene and substituted derivatives	苯及其取代衍生物	Benzoic acids and derivatives	苯甲酸及其衍生物	"-"	HMDB0254024	Benzenoids	Benzene and substituted derivatives	Benzoic acids and derivatives	-	-	-	-	-	-	-	132123	OC(=O)C1=CC=C(NC(=O)CCN2C=NC3=C2N=CNC3=O)C=C1	JMPOIZCOJJMTHI-UHFFFAOYSA-N	7.52928	2.91251	0.000194941	0.909722	1.46365	up	1.41721e+07	1.92699e+07	2.72878e+07	1.4594e+08	1.40141e+07	1.24586e+07	1.47328e+07	3.93455e+06	1.9009e+07	3.64846e+06
Com_4489_neg	8-(3-Chlorostyryl)caffeine	8-(3-氯苯乙烯基)咖啡因	N	C16H15ClN4O2	330.088	329.08	1.6687	[M-H]-	5.442	-	3	C18	Organoheterocyclic compounds	有机杂环化合物	Imidazopyrimidines	咪唑并嘧啶类	Purines and purine derivatives	嘌呤和嘌呤衍生物	-	HMDB0247411	Organoheterocyclic compounds	Imidazopyrimidines	Purines and purine derivatives	-	-	-	-	-	-	-	-	CN1C(=NC2=C1C(=O)N(C(=O)N2C)C)C=CC3=CC(=CC=C3)Cl	WBWFIUAVMCNYPG-BQYQJAHWSA-N	4.73548	2.24351	0.000196766	0.909722	1.63895	up	1.07615e+07	7.67022e+06	2.2391e+07	2.52961e+07	1.78841e+07	6.19193e+06	4.67283e+06	1.65515e+06	9.76704e+06	1.88322e+06
Com_1414_neg	Lactobionic acid	乳糖酸	N	C12H22O12	358.111	357.104	0.93943	[M-H]-	1.306	0.90	1	C18	Lipids and lipid-like molecules	脂质和类脂分子	Fatty Acyls	脂肪酰类	Fatty acyl glycosides	脂肪酰糖苷	"96-82-2"	HMDB0253945	Lipids and lipid-like molecules	Fatty Acyls	Fatty acyl glycosides	-	-	-	-	-	-	-	60793	OCC(O)C(OC1OC(CO)C(O)C(O)C1O)C(O)C(O)C(O)=O	JYTUSYBCFIZPBE-UHFFFAOYSA-N	7.45263	2.89775	0.000203209	0.923611	1.62826	up	6.71874e+07	9.7448e+07	7.5568e+07	2.33767e+08	1.2363e+08	1.05341e+08	1.27123e+07	1.18063e+07	2.25583e+07	8.62468e+06
Com_5840_neg	dexamethasone phosphate	地塞米松 21-磷酸	N	C22H30FO8P	472.166	471.161	5.11075	[M-H]-	5.432	0.53	2	C18	Lipids and lipid-like molecules	脂质和类脂分子	Steroids and steroid derivatives	类固醇和类固醇衍生物	Pregnane steroids	妊娠类固醇	"312-93-6"	-	-	-	-	-	-	-	-	-	-	-	-	CC1CC2C3CCC4=CC(=O)C=CC4(C3(C(CC2(C1(C(=O)COP(=O)(O)O)O)C)O)F)C	VQODGRNSFPNSQE-CXSFZGCWSA-N	4.63431	2.21236	0.000204199	0.9375	1.79107	up	6.9474e+06	5.20655e+06	1.13472e+07	2.01213e+07	8.79514e+06	4.63013e+06	3.70331e+06	1.30582e+06	4.15276e+06	2.95228e+06
Com_2753_neg	2-Hydroxy-6-oxonona-2,4-diene-1,9-dioate	-	N	C9H10O6	214.048	213.04	0.7618	[M-H]-	5.007	-	3	C18	Organic acids and derivatives	有机酸及其衍生物	Keto acids and derivatives	酮酸及其衍生物	Medium-chain keto acids and derivatives	中链酮酸及其衍生物	-	-	-	-	-	2-Hydroxy-6-oxonona-2,4-diene-1,9-dioate; (2Z,4E)-2-Hydroxy-6-oxonona-2,4-diene-1,9-dioate	C04479	map00360;map01100;map01120;map01220	-	-	-	-	-	C(CC(=O)O)C(=O)C=CC=C(C(=O)O)O	RFENOVFRMPRRJI-AFCKVHGPSA-N	5.78887	2.53328	0.000210136	0.916667	1.62286	up	2.35194e+07	2.41935e+07	3.35186e+07	8.11943e+07	4.08134e+07	2.32266e+07	6.79409e+06	3.04476e+06	1.64587e+07	3.50439e+06
Com_6449_neg	Ebracteatoside B	-	N	C25H44O15	584.268	583.26	0.79432	[M-H]-	5.969	0.82	2	C18	Lipids and lipid-like molecules	脂质和类脂分子	Fatty Acyls	脂肪酰类	Fatty acyl glycosides	脂肪酰糖苷	-	-	-	-	-	-	-	-	-	-	-	-	-	CCCCCC(C=C)OC1C(C(C(C(O1)COC2C(C(C(CO2)O)O)O)O)O)OC3C(C(C(C(O3)CO)O)O)O	FXENSHPEOIVUMK-PUQQUVQJSA-N	10.5942	3.40521	0.000211312	0.895833	1.64173	up	4.95479e+07	8.50718e+07	1.35606e+08	2.86213e+08	1.05406e+08	6.08423e+07	1.67689e+07	9.37846e+06	2.43138e+07	4.40542e+06
Com_5406_neg	2-Phenylethyl beta-primeveroside	-	N	C19H28O10	416.168	415.161	1.03201	[M-H]-	5.485	0.65	2	C18	Organic oxygen compounds	有机氧化合物	Organooxygen compounds	有机氧化合物	Carbohydrates and carbohydrate conjugates	碳水化合物和碳水化合物结合物	-	HMDB0041274	Organic oxygen compounds	Organooxygen compounds	Carbohydrates and carbohydrate conjugates	-	-	-	-	-	-	-	-	C1C(C(C(C(O1)OCC2C(C(C(C(O2)OCCC3=CC=CC=C3)O)O)O)O)O)O	ZRGXCWYRIBRSQA-BMVMOQKNSA-N	8.32028	3.05663	0.000213627	0.895833	1.68139	up	1.23699e+08	2.07391e+08	3.65464e+08	7.84294e+08	2.74491e+08	1.99068e+08	8.5717e+07	2.93759e+07	1.60437e+08	9.89322e+06
Com_3195_neg	Ethofumesate-2-keto	乙氧呋草黄-2-酮	N	C11H12O5S	256.041	255.034	1.74465	[M-H]-	5.278	0.55	2	C18	Organoheterocyclic compounds	有机杂环化合物	Benzofurans	苯并呋喃类	-	-	"26244-33-7"	-	-	-	-	-	-	-	-	-	-	-	-	CC1(C2=C(C=CC(=C2)OS(=O)(=O)C)OC1=O)C	CXWYCAYNZXSHTF-UHFFFAOYSA-N	4.84489	2.27646	0.000216674	0.909722	1.68363	up	891244	739534	3.30513e+06	5.0574e+06	3.01534e+06	1.58237e+06	969285	243317	4.26267e+06	643366
Com_4418_neg	Antibiotic DO 248A	-	N	C14H20N4O5	324.143	323.135	2.06185	[M-H]-	5.274	0.90	2	C18	Organic acids and derivatives	有机酸及其衍生物	Carboxylic acids and derivatives	羧酸及其衍生物	Amino acids, peptides, and analogues	氨基酸、肽和类似物	-	-	-	-	-	-	-	-	-	-	-	-	-	CC(C)C1=C(C=C(C=C1O)C(C(=O)NCC(=O)O)N=C(N)N)O	QMFJWJLPWNAZMH-LBPRGKRZSA-N	15.5392	3.95784	0.00022014	0.895833	1.65951	up	1.97048e+08	3.49895e+08	6.44439e+08	1.18827e+09	5.41102e+08	3.50442e+08	9.82024e+07	1.19462e+07	1.3056e+08	7.63968e+06
Com_2261_neg	(1R,6S)-6-Amino-5-oxocyclohex-2-ene-1-carboxylate	-	N	C7H9NO3	155.058	154.051	3.44458	[M-H]-	1.524	0.61	2	C18	Organic acids and derivatives	有机酸及其衍生物	Carboxylic acids and derivatives	羧酸及其衍生物	Amino acids, peptides, and analogues	氨基酸、肽和类似物	"-"	-	-	-	-	(1R,6S)-6-Amino-5-oxocyclohex-2-ene-1-carboxylate	C19831	map00405;map01100;map01110	-	-	-	-	-	[H][C@]1(C=CCC(=O)[C@H]1N)C(O)=O	AQGCSVBPRRQXIN-XINAWCOVSA-N	2.11687	1.08193	0.00022565	0.930556	1.40883	up	3.14225e+07	1.37987e+07	2.35092e+07	2.74212e+07	2.8158e+07	1.40725e+07	1.65844e+07	1.87548e+07	1.64864e+07	1.21576e+07
Com_2667_neg	N-Acetyl-D-fucosamine	N-乙酰-D-岩藻糖胺	N	C8H15NO5	205.095	204.088	0.82583	[M-H]-	1.943	0.88	2	C18	Organic oxygen compounds	有机氧化合物	Organooxygen compounds	有机氧化合物	Carbohydrates and carbohydrate conjugates	碳水化合物和碳水化合物结合物	-	-	-	-	-	-	C15480	-	-	-	-	-	-	CC1C(C(C(C(O1)O)NC(=O)C)O)O	XOCCAGJZGBCJME-IANFNVNHSA-N	3.4506	1.78685	0.000229098	0.895833	1.61342	up	6.89901e+07	3.18302e+07	8.93685e+07	1.12462e+08	6.58495e+07	3.90975e+07	2.04231e+07	1.21219e+07	3.83094e+07	1.97305e+07
Com_6278_neg	Pilosanol A	-	N	C29H32O10	540.2	539.193	0.83946	[M-H]-	1.368	-	3	C18	Phenylpropanoids and polyketides	苯丙素类和聚酮类	Flavonoids	黄酮类化合物	Flavans	黄烷	-	-	-	-	-	-	-	-	LMPK12020071	Polyketides [PK]	Flavonoids [PK12]	Flavans, Flavanols and Leucoanthocyanidins [PK1202]	-	CCC(C)C(=O)C1=C(C(=C(C(=C1O)CC2=C(C=C(C3=C2OC(C(C3)O)C4=CC(=C(C=C4)O)O)O)O)O)C)OC	AXODAJZSINDBPB-WAUBUFGSSA-N	9.74264	3.28431	0.000240602	0.930556	1.69539	up	6.33414e+06	1.61435e+07	3.1573e+07	6.46282e+07	2.44067e+07	1.48278e+07	2.37214e+06	2.78907e+06	3.71928e+06	2.01394e+06
Com_578_neg	methyl-beta-glucopyranoside	甲基β-D-吡喃葡萄糖苷半水合物	N	C7H14O6	194.079	239.077	0.58539	[M+HCOOH-H]-	1.3	0.70	1	C18	Organic oxygen compounds	有机氧化合物	Organooxygen compounds	有机氧化合物	Carbohydrates and carbohydrate conjugates	碳水化合物和碳水化合物结合物	"709-50-2"	HMDB0029965	Organic oxygen compounds	Organooxygen compounds	Carbohydrates and carbohydrate conjugates	-	-	-	-	-	-	-	445238	COC1C(C(C(C(O1)CO)O)O)O	HOVAGTYPODGVJG-XUUWZHRGSA-N	3.54379	1.82529	0.000244514	0.944444	1.56141	up	7.84341e+07	6.52257e+07	7.41584e+07	2.29279e+08	8.05552e+07	5.44897e+07	2.66628e+07	3.81168e+07	5.47118e+07	2.22672e+07
Com_3294_neg	Ascorbalamic acid	-	N	C9H13NO8	263.064	262.057	0.15064	[M-H]-	1.36	-	3	C18	Organic acids and derivatives	有机酸及其衍生物	Carboxylic acids and derivatives	羧酸及其衍生物	Amino acids, peptides, and analogues	氨基酸、肽和类似物	"41679-87-2"	HMDB0029944	Organic acids and derivatives	Carboxylic acids and derivatives	Amino acids, peptides, and analogues	-	-	-	-	-	-	-	71437684	OC1COC(O)(C1O)C1(O)CC(N=C1O)C(O)=O	FLVJBXHFHKVHJN-UHFFFAOYSA-N	3.84844	1.94427	0.000255399	0.916667	1.63519	up	2.64225e+08	1.52817e+08	2.42695e+08	8.3231e+08	2.93635e+08	2.51152e+08	1.04626e+08	6.53865e+07	1.98324e+08	1.01581e+08
Com_4998_neg	vaccihein A	-	N	C18H18O9	378.095	377.086	5.05673	[M-H]-	1.305	-	3	C18	Phenylpropanoids and polyketides	苯丙素类和聚酮类	Depsides and depsidones	缩酚酸及缩酚酸环醚	-	-	-	-	-	-	-	-	-	-	-	-	-	-	-	COC1=CC(=CC(=C1O)OC)C(=O)OC2=CC(=CC(=C2CC(=O)OC)O)O	HTYXVCATPMWMSN-UHFFFAOYSA-N	5.55988	2.47505	0.000268928	0.902778	1.38653	up	3.27666e+08	4.07284e+08	9.90625e+08	1.4922e+09	6.26717e+08	5.2544e+08	2.31906e+08	8.88403e+07	7.92089e+08	7.00792e+07
Com_6279_neg	Erizomycin	-	N	C27H32N4O8	540.222	539.214	1.86132	[M-H]-	6.007	0.50	2	C18	Organic acids and derivatives	有机酸及其衍生物	Peptidomimetics	肽模拟物	Depsipeptides	缩酚肽	-	-	-	-	-	-	-	-	-	-	-	-	-	CCC(=C1C(=O)OC(C(C(=O)NC(C(C(C(=O)O1)C)O)CC2=CN=CC=C2)NC(=O)C3=C(C=CC=N3)O)C)C	WHIKSLGSXKIHCA-IGCCMALHSA-N	4.66938	2.22323	0.000274261	0.9375	1.62806	up	3.44103e+06	5.57228e+06	1.24665e+07	1.86189e+07	8.24837e+06	5.52581e+06	3.34518e+06	1.19266e+06	5.1559e+06	2.04949e+06
Com_5820_neg	Nigrasin J	-	N	C26H28O8	468.178	467.167	8.15723	[M-H]-	5.585	-	3	C18	Phenylpropanoids and polyketides	苯丙素类和聚酮类	Flavonoids	黄酮类化合物	Flavones	黄酮类	-	-	-	-	-	-	-	-	-	-	-	-	-	CC(=CCCC(C)(C1CC2=C(C=CC(=C2O1)O)C3=C(C(=O)C4=C(C=C(C=C4O3)O)O)OC)O)C	ZFZCFFNYBORJLD-DQUNLGLBSA-N	3.33126	1.73607	0.000277768	0.972222	1.75009	up	3.62611e+07	2.4355e+07	4.5023e+07	7.17266e+07	4.37294e+07	2.52901e+07	2.64042e+07	1.93082e+07	3.61996e+07	1.49346e+07
Com_6833_neg	Isothalicrine	-	N	C42H52N2O10	744.362	743.352	3.70927	[M-H]-	5.833	-	3	C18	Organoheterocyclic compounds	有机杂环化合物	Isoquinolines and derivatives	异喹啉及其衍生物	Benzylisoquinolines	苄基异喹啉	-	-	-	-	-	-	-	-	-	-	-	-	-	CN1CCC2=CC(=C(C=C2C1CC3=CC(=C(C=C3)OC)O)OC4=C(C(=C(C(=C4)CC5C6=CC(=C(C(=C6CCN5C)OC)OC)OC)OC)OC)OC)OC	IJVBJQZGTABEMP-CONSDPRKSA-N	8.22333	3.03972	0.000281405	0.895833	1.58663	up	1.43166e+06	1.17956e+07	1.82825e+07	2.37107e+07	2.95377e+07	1.18175e+07	1.89361e+06	929642	1.11036e+07	908205
Com_4253_neg	Metamizol	-	N	C13H17N3O4S	311.094	310.084	7.72578	[M-H]-	5.335	-	3	C18	Organoheterocyclic compounds	有机杂环化合物	Azoles	唑类	Pyrazoles	吡唑类	"-"	HMDB0254502	Organoheterocyclic compounds	Azoles	Pyrazoles	-	-	-	-	-	-	-	3111	CN(CS(O)(=O)=O)C1=C(C)N(C)N(C1=O)C1=CC=CC=C1	LVWZTYCIRDMTEY-UHFFFAOYSA-N	11.7077	3.54939	0.000283261	0.868056	1.68155	up	2.14703e+06	5.21897e+06	6.36823e+06	1.83273e+07	5.21048e+06	4.64083e+06	998572	1.03682e+06	5.63738e+06	207141
Com_5386_neg	Futalosine	-	N	C19H18N4O7	414.118	413.11	1.39018	[M-H]-	5.125	0.51	2	C18	Nucleosides, nucleotides, and analogues	核苷、核苷酸和类似物	5'-deoxyribonucleosides	5'-脱氧核糖核苷	-	-	-	-	-	-	-	Futalosine	C16999	map00130;map01100;map01110;map01240	-	-	-	-	-	C1=CC(=CC(=C1)C(=O)O)C(=O)CCC2C(C(C(O2)N3C=NC4=C3N=CNC4=O)O)O	VEDWXCWBMDQNCV-SCFUHWHPSA-N	7.58895	2.9239	0.000296175	0.916667	1.71914	up	1.07657e+07	1.40494e+07	3.01475e+07	1.87007e+08	3.66076e+07	2.5065e+07	7.55763e+06	8.31436e+06	3.29102e+07	4.27248e+06
Com_4213_neg	Monoacetyldiglyceride	-	N	C11H16O10	308.074	307.065	7.49786	[M-H]-	1.583	-	3	C18	Organic acids and derivatives	有机酸及其衍生物	Carboxylic acids and derivatives	羧酸及其衍生物	Tricarboxylic acids and derivatives	三羧酸及其衍生物	"-"	HMDB0254848	Organic acids and derivatives	Carboxylic acids and derivatives	Tricarboxylic acids and derivatives	-	-	-	-	-	-	-	129678935	CC(=O)OC(C(O)CO)C1(CO)OC(=O)C(CO)OC1=O	ZQSYXRZYUJPWKK-UHFFFAOYSA-N	15.3718	3.94222	0.00030138	0.881944	1.85753	up	1.56741e+07	7.22489e+06	6.36064e+06	1.33127e+07	7.09366e+06	7.25323e+06	3.97952e+06	1.16511e+06	107400	369567
Com_5435_neg	Maltol 6'-O-beta-D-apiofuranosyl-beta-D-glucopyranoside	-	N	C17H24O12	420.127	419.12	0.92838	[M-H]-	4.922	0.76	2	C18	Organic oxygen compounds	有机氧化合物	Organooxygen compounds	有机氧化合物	Carbohydrates and carbohydrate conjugates	碳水化合物和碳水化合物结合物	-	-	-	-	-	-	-	-	-	-	-	-	-	CC1=C(C(=O)C=CO1)OC2C(C(C(C(O2)COC3C(C(CO3)(CO)O)O)O)O)O	OXNYNKGAOAFFBD-ORCMLXAYSA-N	9.07836	3.18243	0.000302779	0.895833	1.702	up	1.82696e+07	2.78734e+07	5.7873e+07	1.11996e+08	5.10636e+07	3.20319e+07	1.264e+07	3.05279e+06	1.44779e+07	1.6455e+06
Com_4624_neg	phenyl[1-(n-succinylamino)pentyl]phosphonate	-	N	C15H22NO6P	343.118	342.113	4.18144	[M-H]-	1.289	-	3	C18	Benzenoids	苯类化合物	Benzene and substituted derivatives	苯及其取代衍生物	Phenoxy compounds	苯氧基化合物	-	-	-	-	-	-	-	-	LMFA08020199	Fatty Acyls [FA]	Fatty amides [FA08]	N-acyl amines [FA0802]	-	CCCCC(NC(=O)CCC(=O)O)P(=O)(O)OC1=CC=CC=C1	FJQWWGCHPFSERW-CQSZACIVSA-N	7.72475	2.94949	0.00030347	0.909722	1.54193	up	3.06848e+06	8.99542e+06	1.36166e+07	1.8489e+07	3.66109e+06	6.37361e+06	2.08177e+06	722057	4.18434e+06	750621
Com_6013_neg	Dukunolide B	-	N	C26H26O10	498.153	497.141	8.01281	[M-H]-	4.924	-	3	C18	Lipids and lipid-like molecules	脂质和类脂分子	Fatty Acyls	脂肪酰类	Fatty alcohols	脂肪醇	"99343-73-4"	HMDB0035664	Lipids and lipid-like molecules	Fatty Acyls	Fatty alcohols	-	-	-	-	-	-	-	25240035	CC12OC(=O)C3OC13C(C)(C)C(=O)C1(O)CC34OC3CCC3(C)C(OC(=O)C(=C43)C21O)C1=COC=C1	CDCHBVSDWNDPOE-UHFFFAOYSA-N	4.08884	2.03169	0.000307898	0.909722	1.60802	up	1.48167e+07	1.31486e+07	2.65775e+07	5.60429e+07	2.00005e+07	1.25188e+07	9.34731e+06	4.18158e+06	9.01039e+06	3.92732e+06
Com_5666_neg	Kipukasin J	-	N	C20H22N2O10	450.127	449.12	0.26897	[M-H]-	5.076	-	3	C18	Organoheterocyclic compounds	有机杂环化合物	Lactams	内酰胺类	Beta lactams	β内酰胺类	"-"	-	-	-	-	-	-	-	-	-	-	-	-	[H][C@]1(CO)O[C@@]([H])(N2C=CC(=O)N(C)C2=O)[C@]([H])(OC(C)=O)[C@]1([H])OC(=O)C1=C(O)C=C(O)C=C1C	IXQHYJHUSQNOOZ-BNEJOLLZSA-N	10.1109	3.33784	0.000314009	0.895833	1.50291	up	1.27319e+06	3.73053e+06	7.56203e+06	1.45394e+07	6.26492e+06	3.84643e+06	825902	934228	2.12803e+06	401856
Com_5153_neg	(-)-11-hydroxy-9,10-dihydrojasmonic acid 11-beta-D-glucoside	-	N	C18H30O9	390.189	389.182	1.73353	[M-H]-	5.42	0.70	2	C18	Lipids and lipid-like molecules	脂质和类脂分子	Fatty Acyls	脂肪酰类	Fatty acyl glycosides	脂肪酰糖苷	-	-	-	-	-	-	-	-	LMFA02020206	Fatty Acyls [FA]	Octadecanoids [FA02]	Jasmonic acids [FA0202]	-	CC(CCCC1C(CCC1=O)CC(=O)O)OC2C(C(C(C(O2)CO)O)O)O	QPYZJXJBZOQDGA-XGNCEZCHSA-N	13.7004	3.77614	0.000316696	0.875	1.62636	up	1.23114e+08	1.45948e+08	2.58337e+08	4.91285e+08	2.49408e+08	1.66275e+08	3.33917e+07	7.72013e+06	6.07502e+07	3.81137e+06
Com_6269_neg	Alangionoside O	-	N	C24H42O13	538.263	537.255	0.11632	[M-H]-	5.338	0.70	2	C18	Lipids and lipid-like molecules	脂质和类脂分子	Prenol lipids	异戊烯醇脂	Terpene glycosides	萜烯糖苷	-	-	-	-	-	-	-	-	-	-	-	-	-	CC(C=CC1(C(CC(CC1(C)O)OC2C(C(C(C(O2)COC3C(C(C(CO3)O)O)O)O)O)O)(C)C)O)O	RIHVUVZNBNYDHR-KMACOFCMSA-N	9.46021	3.24187	0.00031908	0.916667	1.67215	up	8.006e+06	1.26903e+07	1.67584e+07	5.82702e+07	1.77583e+07	1.91258e+07	7.21372e+06	3.37898e+06	1.31042e+07	504383
Com_6251_neg	Asukamycin E	-	N	C30H34N2O7	534.237	533.225	7.89953	[M-H]-	5.54	-	3	C18	Organic oxygen compounds	有机氧化合物	Organooxygen compounds	有机氧化合物	Carbonyl compounds	羰基化合物	-	-	-	-	-	-	-	-	-	-	-	-	-	C1CC(=C(C1=O)NC(=O)/C=C/C=C/C=C/[C@]1([C@H]2[C@@H](C(=O)C(=C1)NC(=O)/C=C/C=C/C=C/CCC(C)C)O2)O)O	VVOBNOKKAUOIJN-UHFFFAOYNA-N	17.4872	4.12823	0.00032844	0.861111	1.72739	up	1.90455e+07	2.5748e+07	5.2615e+07	8.90416e+07	4.63315e+07	2.90988e+07	1.18469e+07	523314	2.08753e+07	264921
Com_6738_neg	PC(TXB2/2:0)	磷脂酰胆碱(TXB2/2:0)	N	C30H54NO12P	651.338	686.302	8.13769	[M+Cl]-	5.219	-	3	C18	-	-	-	-	-	-	"-"	HMDB0288841	-	-	-	-	-	-	-	-	-	-	-	CCCCC[C@H](O)\C=C\[C@H]1OC(O)C[C@H](O)[C@@H]1C\C=C/CCCC(=O)OC[C@H](COP([O-])(=O)OCC[N+](C)(C)C)OC(C)=O	RMBNDLTXFSFOHD-KGICPDGMSA-N	7.60691	2.92731	0.000334805	0.902778	1.59852	up	6.87218e+06	1.42248e+07	2.42756e+06	1.50471e+07	1.99711e+07	5.32908e+06	633555	3.71858e+06	3.3222e+06	1.68912e+06
Com_1387_neg	cotinine-glucuronide	氘代可替宁-N-葡(萄)糖苷酸	N	C16H20N2O7	352.127	351.12	1.36695	[M-H]-	5.2	-	3	C18	Organic oxygen compounds	有机氧化合物	Organooxygen compounds	有机氧化合物	Carbohydrates and carbohydrate conjugates	碳水化合物和碳水化合物结合物	"139427-57-9"	-	-	-	-	-	-	-	-	-	-	-	178540	CN1[C@@H](CCC1=O)C2=C[N+](=CC=C2)[C@H]3[C@@H]([C@H]([C@@H]([C@H](O3)C(=O)O)O)O)O	XWZCZWKUGIQPJD-LKUTUIMVSA-N	2.84592	1.5089	0.00036039	0.888889	1.51534	up	4.31189e+07	3.83387e+07	7.32827e+07	1.29459e+08	6.0443e+07	3.79105e+07	2.89278e+07	1.97437e+07	4.6663e+07	2.06541e+07
Com_1913_neg	Hypocrellin A	竹红菌甲素	N	C30H26O10	546.153	527.131	7.39956	[M-H-H2O]-	5.606	-	3	C18	Benzenoids	苯类化合物	Perylenequinones	苝醌类	-	-	"77029-83-5"	HMDB0253310	Benzenoids	Perylenequinones	-	-	-	-	-	-	-	-	3664	COC1=CC(=O)C2=C3C1=C1C(OC)=CC(=O)C4=C1C1=C(C(C(C)=O)C(C)(O)CC(C(OC)=C2O)=C31)C(OC)=C4O	VANSZAOQCMTTPB-UHFFFAOYSA-N	3.17022	1.66458	0.000361309	0.902778	1.41843	up	7.93283e+06	6.85893e+06	1.10041e+07	1.06613e+07	6.56394e+06	1.53321e+06	3.14663e+06	5.05167e+06	6.73357e+06	4.36029e+06
Com_3259_neg	TRIPROPIONIN	三丙酸甘油酯	N	C12H20O6	260.126	259.119	2.58971	[M-H]-	5.018	0.58	2	C18	Lipids and lipid-like molecules	脂质和类脂分子	Glycerolipids	甘油脂	Triradylcglycerols	三酰基甘油	"139-45-7"	HMDB0032857	Lipids and lipid-like molecules	Glycerolipids	Triradylcglycerols	-	-	-	-	-	-	-	-	CCC(=O)OCC(COC(=O)CC)OC(=O)CC	YZWRNSARCRTXDS-UHFFFAOYSA-N	3.82061	1.9338	0.000362019	0.930556	1.77535	up	4.62994e+07	2.61076e+07	5.75471e+07	9.45347e+07	3.89942e+07	2.53266e+07	1.43321e+07	1.28318e+07	2.48243e+07	1.28799e+07
Com_2992_neg	Isopropyl-beta-D-thiogalactopyranoside	异丙基-β-D-硫代半乳糖苷(IPTG)	N	C9H18O5S	238.088	237.081	4.0646	[M-H]-	1.363	-	3	C18	Organic oxygen compounds	有机氧化合物	Organooxygen compounds	有机氧化合物	Carbohydrates and carbohydrate conjugates	碳水化合物和碳水化合物结合物	"367-93-1"	HMDB0253575	Organic oxygen compounds	Organooxygen compounds	Carbohydrates and carbohydrate conjugates	-	-	-	-	-	-	-	552632	CC(C)SC1OC(CO)C(O)C(O)C1O	BPHPUYQFMNQIOC-UHFFFAOYSA-N	5.38449	2.42881	0.000366507	0.9375	1.71295	up	5.27326e+06	4.69776e+06	8.52087e+06	2.73419e+07	5.77984e+06	4.92592e+06	1.77508e+06	1.32612e+06	5.43532e+06	2.4158e+06
Com_5769_neg	Isoscoparine	-	N	C22H22O11	462.116	461.11	2.93813	[M-H]-	5.383	0.55	2	C18	Phenylpropanoids and polyketides	苯丙素类和聚酮类	Flavonoids	黄酮类化合物	Flavonoid glycosides	黄酮糖苷	-	-	-	-	-	-	C05990	-	LMPK12110738	Polyketides [PK]	Flavonoids [PK12]	Flavones and Flavonols [PK1211]	-	COC1=C(C=CC(=C1)C2=CC(=O)C3=C(O2)C=C(C(=C3O)C4C(C(C(C(O4)CO)O)O)O)O)O	KOMUHHCFAXYRPO-DGHBBABESA-N	6.01075	2.58754	0.000371717	0.909722	1.61979	up	9.50752e+07	2.39693e+08	3.17228e+08	6.3257e+08	3.04347e+08	1.27003e+08	1.03652e+08	4.25341e+07	1.9897e+08	4.71639e+07
Com_6714_neg	Hemiphroside A	鞭打绣球苷A	N	C31H40O16	668.232	667.221	4.87275	[M-H]-	1.339	-	3	C18	Phenylpropanoids and polyketides	苯丙素类和聚酮类	Cinnamic acids and derivatives	肉桂酸及其衍生物	Hydroxycinnamic acids and derivatives	羟基肉桂酸及其衍生物	"165338-27-2"	-	-	-	-	-	-	-	-	-	-	-	-	COC1=C(C=C(C=C1)CCOC2C(C(C(C(O2)CO)OC(=O)C=CC3=CC(=C(C=C3)O)OC)OC4C(C(C(C(O4)CO)O)O)O)O)O	VKUXVDUAEAQCSK-UHFFFAOYSA-N	8.64398	3.1117	0.000372799	0.888889	1.71096	up	2.38599e+07	7.45925e+07	6.27494e+07	2.02987e+08	5.00385e+07	3.66806e+07	8.96564e+06	8.10825e+06	5.24853e+06	4.79531e+06
Com_3159_neg	Sporovexin B	-	N	C12H14O6	254.079	253.073	5.33217	[M-H]-	5.105	-	3	C18	Benzenoids	苯类化合物	Benzene and substituted derivatives	苯及其取代衍生物	Benzoic acids and derivatives	苯甲酸及其衍生物	-	-	-	-	-	-	-	-	-	-	-	-	-	CC(C(COC1=CC=C(C=C1)C(=O)O)O)C(=O)O	ZWLHAEAWGFIHEL-UHFFFAOYSA-N	4.07802	2.02787	0.000387591	0.861111	1.61249	up	1.05341e+06	2.38632e+06	2.48063e+06	6.68527e+06	3.27899e+06	2.19053e+06	1.69034e+06	532974	1.94923e+06	141529
Com_541_neg	Lysinoalanine	-	N	C9H19N3O4	233.138	232.131	1.03114	[M-H]-	1.194	0.62	1	C18	Organic acids and derivatives	有机酸及其衍生物	Carboxylic acids and derivatives	羧酸及其衍生物	Amino acids, peptides, and analogues	氨基酸、肽和类似物	"18810-04-3"	-	-	-	-	-	-	-	-	-	-	-	29269	C(CCNCC(C(=O)O)N)CC(C(=O)O)N	IMSOBGJSYSFTKG-PKPIPKONSA-N	5.69502	2.5097	0.000388575	0.916667	1.44083	up	1.83782e+06	1.19742e+06	627209	1.32931e+06	591915	221529	190065	476210	4.53712e+06	209791
Com_6163_neg	Glu-Asp-Gln-Gln	谷氨酸-天冬氨酸-谷氨酰胺-谷氨酰胺	N	C19H30N6O11	518.197	517.193	6.43397	[M-H]-	5.67	0.57	2	C18	Organic acids and derivatives	有机酸及其衍生物	Carboxylic acids and derivatives	羧酸及其衍生物	Amino acids, peptides, and analogues	氨基酸、肽和类似物	-	-	-	-	-	-	-	-	-	-	-	-	-	C(CC(=O)O)C(C(=O)NC(CC(=O)O)C(=O)NC(CCC(=O)N)C(=O)NC(CCC(=O)N)C(=O)O)N	MNYNINSTBAKKFY-NAKRPEOUSA-N	4.33003	2.11438	0.000390175	0.888889	1.5773	up	1.27311e+07	1.28405e+07	2.37947e+07	4.10256e+07	2.01069e+07	1.19028e+07	7.65603e+06	1.31641e+06	1.57458e+07	5.29536e+06
Com_3271_neg	1-(3-Methylbenzoyl)-1H-indazole-3-carbonitrile	-	N	C16H11N3O	261.09	260.08	9.92149	[M-H]-	1.16	-	3	C18	Benzenoids	苯类化合物	Benzene and substituted derivatives	苯及其取代衍生物	Benzoyl derivatives	苯甲酰衍生物	"-"	HMDB0249950	Benzenoids	Benzene and substituted derivatives	Benzoyl derivatives	-	-	-	-	-	-	-	71818549	CC1=CC=CC(=C1)C(=O)N1N=C(C#N)C2=CC=CC=C12	KRFSMLDUZFVINX-UHFFFAOYSA-N	5.62608	2.49213	0.00039084	0.916667	1.66803	up	1.49162e+06	1.89263e+06	5.53186e+06	5.32082e+06	2.29342e+06	2.4925e+06	310983	950987	5.51819e+06	1.46708e+06
Com_4967_neg	Rosiridoside C	-	N	C18H30O8	374.194	373.187	0.91371	[M-H]-	5.92	0.88	2	C18	Lipids and lipid-like molecules	脂质和类脂分子	Prenol lipids	异戊烯醇脂	Terpene glycosides	萜烯糖苷	-	-	-	-	-	-	-	-	-	-	-	-	-	CC(=CCC(C(=CCOC1C(C(C(C(O1)COC(=O)C)O)O)O)C)O)C	LJCGTVANQJWUDP-ZJTDOJAJSA-N	3.65719	1.87073	0.000391144	0.888889	1.5663	up	7.8616e+07	9.23881e+07	1.56477e+08	2.82436e+08	1.59883e+08	1.06268e+08	4.6979e+07	3.51213e+07	6.44996e+07	2.50884e+07
Com_4740_neg	5-HYDROXY TRYPTOPHOL BETA-D-GLUCURONIDE	5-羟基色胺β-D-葡萄糖醛酸苷	N	C16H19NO8	353.111	352.104	1.82774	[M-H]-	5.249	0.57	2	C18	Organic oxygen compounds	有机氧化合物	Organooxygen compounds	有机氧化合物	Carbohydrates and carbohydrate conjugates	碳水化合物和碳水化合物结合物	-	-	-	-	-	-	-	-	-	-	-	-	-	C1=CC2=C(C=C1OC3C(C(C(C(O3)C(=O)O)O)O)O)C(=CN2)CCO	NFLHLWRXDOXSCF-UHFFFAOYSA-N	2.41361	1.27119	0.000399056	0.916667	1.63907	up	1.81762e+07	1.7328e+07	2.63603e+07	4.00168e+07	1.93767e+07	1.82501e+07	1.60356e+07	2.84554e+07	2.1567e+07	9.82065e+06
Com_2069_neg	1,1,1,1-Kestohexaose	蔗果六糖	N	C36H62O31	990.328	989.322	1.50235	[M-H]-	4.673	-	3	C18	Organic oxygen compounds	有机氧化合物	Organooxygen compounds	有机氧化合物	Carbohydrates and carbohydrate conjugates	碳水化合物和碳水化合物结合物	"62512-19-0"	-	-	-	-	-	-	-	-	-	-	-	-	C(C1C(C(C(C(O1)OC2(C(C(C(O2)CO)O)O)COC3(C(C(C(O3)CO)O)O)COC4(C(C(C(O4)CO)O)O)COC5(C(C(C(O5)CO)O)O)COC6(C(C(C(O6)CO)O)O)CO)O)O)O)O	BWRYDXSZCCQXIF-TWMOFSFSSA-N	8.6893	3.11924	0.000401748	0.909722	1.6221	up	926962	1.00334e+06	5.48298e+06	5.26308e+06	3.16036e+06	1.81668e+06	703893	574640	2.12857e+06	69431.4
Com_1286_neg	(-)-Alkannin	(-)-紫草素	N	C16H16O5	288.1	333.096	5.73569	[M+HCOOH-H]-	1.404	-	3	C18	Benzenoids	苯类化合物	Naphthalenes	萘类	Naphthoquinones	萘醌类	"517-88-4"	HMDB0030579	Benzenoids	Naphthalenes	Naphthoquinones	-	C10292	-	-	-	-	-	-	CC(C)=CCC(O)C1=CC(=O)C2=C(O)C=CC(O)=C2C1=O	NEZONWMXZKDMKF-JTQLQIEISA-N	20.6428	4.36757	0.000407913	0.875	1.74361	up	3.95699e+06	2.42913e+07	4.83522e+07	7.73211e+07	6.72042e+07	2.45723e+07	1.1997e+07	122452	1.02848e+07	766815
Com_419_neg	gamma-glutamyl-2-aminobutyrate	γ-谷氨酰-2-氨基丁酸酯	N	C9H16N2O5	232.106	213.088	1.06239	[M-H-H2O]-	2.455	0.73	1	C18	Organic acids and derivatives	有机酸及其衍生物	Carboxylic acids and derivatives	羧酸及其衍生物	Amino acids, peptides, and analogues	氨基酸、肽和类似物	"16869-42-4"	HMDB0240645	Organic acids and derivatives	Carboxylic acids and derivatives	Amino acids, peptides, and analogues	gamma-L-Glutamyl-L-2-aminobutyrate	C21015	map00270;map01100	-	-	-	-	7014903	CCC(C(=O)O)NC(=O)CCC(C(=O)O)N	FUZOZPRKGAXGOB-WDSKDSINSA-N	2.82304	1.49725	0.000413293	0.881944	1.09503	up	7.9586e+06	1.18664e+07	7.48957e+06	2.53442e+07	8.18613e+06	5.66846e+06	4.04096e+06	2.18818e+06	1.31362e+07	4.71573e+06
Com_5621_neg	Rossicasin A	-	N	C20H28O11	444.163	443.159	6.81294	[M-H]-	5.29	0.60	2	C18	Lipids and lipid-like molecules	脂质和类脂分子	Fatty Acyls	脂肪酰类	Fatty acyl glycosides	脂肪酰糖苷	-	-	-	-	-	-	-	-	-	-	-	-	-	C1C(C(C(C(O1)OCC2C(C(C(C(O2)OCC=CC3=CC=C(C=C3)O)O)O)O)O)O)O	YCTDNVHNLSTJIK-FMJUDXABSA-N	2.87266	1.52239	0.000424699	0.895833	1.31705	up	4.73915e+06	1.86184e+06	3.39628e+06	9.96696e+06	4.54664e+06	3.12876e+06	1.73053e+06	2.42429e+06	4.25356e+06	876311
Com_5039_neg	Fluxapyroxad	氟唑菌酰胺	N	C18H12F5N3O	381.09	380.086	9.21365	[M-H]-	1.298	0.61	2	C18	Benzenoids	苯类化合物	Benzene and substituted derivatives	苯及其取代衍生物	Anilides	酰苯胺类	"907204-31-3"	-	-	-	-	-	-	-	-	-	-	-	-	CN1C=C(C(=N1)C(F)F)C(=O)NC2=CC=CC=C2C3=CC(=C(C(=C3)F)F)F	SXSGXWCSHSVPGB-UHFFFAOYSA-N	6.20688	2.63387	0.000433674	0.916667	1.48546	up	1.12201e+07	1.62028e+07	4.12005e+07	4.24648e+07	2.52233e+07	2.23374e+07	7.74169e+06	4.51867e+06	3.34965e+07	2.84789e+06
Com_5944_neg	Plumiepoxide	-	N	C21H26O13	486.137	485.132	4.40892	[M-H]-	4.869	-	3	C18	Organic oxygen compounds	有机氧化合物	Organooxygen compounds	有机氧化合物	Carbohydrates and carbohydrate conjugates	碳水化合物和碳水化合物结合物	-	-	-	-	-	-	-	-	-	-	-	-	-	CC(C1=CC2(C3C(C4C2O4)C(=COC3OC5C(C(C(C(O5)CO)O)O)O)C(=O)OC)OC1=O)O	UQXYPTGJEROWIM-NQPMCGTESA-N	4.61482	2.20627	0.000442295	0.923611	1.59435	up	8.7394e+06	6.24781e+06	1.6447e+07	4.21112e+07	1.29194e+07	6.85535e+06	3.75695e+06	2.87361e+06	6.3364e+06	2.34355e+06
Com_5916_neg	catalposide	梓苷	N	C22H26O12	482.142	481.134	2.9179	[M-H]-	1.373	-	3	C18	Organic oxygen compounds	有机氧化合物	Organooxygen compounds	有机氧化合物	Carbohydrates and carbohydrate conjugates	碳水化合物和碳水化合物结合物	"6736-85-2"	-	-	-	-	-	C09775	-	-	-	-	-	-	O=C(OC1C2OC2(CO)C3C(OC=CC13)OC4OC(CO)C(O)C(O)C4O)C5=CC=C(O)C=C5	UXSACQOOWZMGSE-RWORTQBESA-N	11.1785	3.48266	0.000447423	0.881944	1.54683	up	1.9507e+06	4.48901e+06	1.08632e+07	1.89441e+07	7.3507e+06	4.55204e+06	1.30598e+06	500332	2.01195e+06	84835.8
Com_5311_neg	Fortuneanoside L	-	N	C19H20O10	408.106	407.096	5.37868	[M-H]-	1.361	-	3	C18	Organic oxygen compounds	有机氧化合物	Organooxygen compounds	有机氧化合物	Carbohydrates and carbohydrate conjugates	碳水化合物和碳水化合物结合物	-	-	-	-	-	-	-	-	-	-	-	-	-	COC1=C(C(=C2C(=C1)C3=C(C=CC=C3O2)O)OC4C(C(C(C(O4)CO)O)O)O)O	AEVPZPZLCJZOJP-REYOYVKASA-N	12.9942	3.69979	0.000450398	0.895833	1.54639	up	469263	6.69059e+06	8.6516e+06	2.20236e+07	1.18993e+07	4.88605e+06	1.28037e+06	391675	1.28855e+06	562602
Com_4313_neg	4-(beta-D-glucosyloxy)-3-hydroxy-benzoic acid	4-(β-D-葡萄糖氧基)-3-羟基苯甲酸	N	C13H16O9	316.079	315.073	2.07497	[M-H]-	4.915	0.89	2	C18	Organic oxygen compounds	有机氧化合物	Organooxygen compounds	有机氧化合物	Carbohydrates and carbohydrate conjugates	碳水化合物和碳水化合物结合物	-	-	-	-	-	-	-	-	-	-	-	-	-	C1=CC(=C(C=C1C(=O)O)O)OC2C(C(C(C(O2)CO)O)O)O	HFFREILXLCWCQH-BZNQNGANSA-N	16.6114	4.0541	0.000455372	0.854167	1.49929	up	2.77016e+07	6.31524e+07	1.18688e+08	1.90179e+08	1.01289e+08	6.8684e+07	1.01547e+07	2.50782e+06	3.37378e+07	1.4728e+06
Com_2911_neg	Paracetamol sulfate	硫酸对乙酰氨基酚	N	C8H9NO5S	231.02	230.013	0.32601	[M-H]-	4.971	0.87	2	C18	Organic acids and derivatives	有机酸及其衍生物	Organic sulfuric acids and derivatives	有机硫酸及其衍生物	Arylsulfates	芳基硫酸盐	-	HMDB0059911	Organic acids and derivatives	Organic sulfuric acids and derivatives	Arylsulfates	-	-	-	-	-	-	-	-	CC(=O)NC1=CC=C(C=C1)OS(=O)(=O)O	IGTYILLPRJOVFY-UHFFFAOYSA-N	2.44145	1.28774	0.000456553	0.875	1.4293	up	4.85729e+07	3.18028e+07	6.1519e+07	1.13217e+08	4.7225e+07	4.52729e+07	1.99622e+07	2.42602e+07	6.3202e+07	2.37782e+07
Com_3434_neg	Cardiospermin	-	N	C11H17NO7	275.101	274.093	1.02951	[M-H]-	4.703	0.52	2	C18	Organic oxygen compounds	有机氧化合物	Organooxygen compounds	有机氧化合物	Carbohydrates and carbohydrate conjugates	碳水化合物和碳水化合物结合物	-	-	-	-	-	-	C08328	-	-	-	-	-	-	C=C(CO)C(C#N)OC1C(C(C(C(O1)CO)O)O)O	MQTLCYHUTVTHFO-MPVQUNCYSA-N	2.84379	1.50782	0.000461547	0.916667	1.50971	up	3.65443e+07	1.50146e+07	3.66646e+07	5.93543e+07	2.45566e+07	1.55662e+07	9.5666e+06	1.36892e+07	2.22198e+07	8.80516e+06
Com_182_neg	1-(2-hydroxyethyl)thymine	1-(2-羟基乙基)-5-甲基-1,2,3,4-四氢嘧啶-2,4-二酮	N	C7H10N2O3	170.069	169.062	2.8401	[M-H]-	5.084	0.71	1	C18	Organoheterocyclic compounds	有机杂环化合物	Diazines	二嗪类	Pyrimidines and pyrimidine derivatives	嘧啶和嘧啶衍生物	"22441-51-6"	-	-	-	-	-	-	-	-	-	-	-	566009	CC1=CN(C(=O)NC1=O)CCO	SHHSQYIHGYWCGS-UHFFFAOYSA-N	3.01905	1.5941	0.000470439	0.881944	1.54944	up	8.32972e+06	5.81949e+06	1.43639e+07	1.87587e+07	9.80628e+06	7.40194e+06	2.98426e+06	2.67421e+06	6.07097e+06	3.01216e+06
Com_4729_neg	Anagyroidisoflavone B	-	N	C20H16O6	352.095	351.088	0.89851	[M-H]-	1.353	-	3	C18	Phenylpropanoids and polyketides	苯丙素类和聚酮类	Isoflavonoids	异黄酮类	Isoflavans	异黄烷	-	-	-	-	-	-	-	-	-	-	-	-	-	CC1(C2C(O2)C3=C(O1)C=C4C(=C3O)C(=O)C(=CO4)C5=CC=C(C=C5)O)C	VTCPKAZOZJPWSB-UHFFFAOYSA-N	8.20159	3.0359	0.000472405	0.909722	1.73747	up	3.85773e+06	1.28415e+07	2.59759e+07	4.14709e+07	2.18481e+07	1.16802e+07	4.64652e+06	1.62738e+06	9.11784e+06	925608
Com_165_neg	D-Xylonic acid	D-木糖酸	N	C5H10O6	166.048	165.041	2.23364	[M-H]-	1.29	0.96	1	C18	Organic oxygen compounds	有机氧化合物	Organooxygen compounds	有机氧化合物	Carbohydrates and carbohydrate conjugates	碳水化合物和碳水化合物结合物	"526-91-0"	HMDB0059750	Organic oxygen compounds	Organooxygen compounds	Carbohydrates and carbohydrate conjugates	D-Xylonate	C00502	map00040;map01100	-	-	-	-	6602431	OC[C@@H](O)[C@H](O)[C@@H](O)C(O)=O	QXKAIJAYHKCRRA-FLRLBIABSA-N	2.8548	1.51339	0.000475198	0.875	1.49722	up	5.36822e+08	2.93739e+08	4.02563e+08	8.5749e+08	3.25547e+08	4.20394e+08	1.22531e+08	1.4785e+08	1.70318e+08	1.52033e+08
Com_5781_neg	Sclerotiamide	-	N	C26H29N3O5	463.211	462.201	4.25409	[M-H]-	5.351	-	3	C18	Organoheterocyclic compounds	有机杂环化合物	Benzopyrans	苯并吡喃类	1-benzopyrans	1-苯并吡喃	-	-	-	-	-	-	-	-	-	-	-	-	-	CC1(C=CC2=C(O1)C=CC3=C2NC(=O)C34C(C56C(C4(C)C)CC7(CCCN7C5=O)C(=O)N6)O)C	CFJMAERFDLWMJL-LQKPOZSPSA-N	4.25405	2.08884	0.000476983	0.868056	1.5701	up	4.30232e+06	2.54083e+06	2.7684e+06	1.1691e+06	2.3971e+06	1.73328e+06	597270	1.88968e+06	291399	488938
Com_230_neg	(E)-Methyl 4-coumarate	(E)-4-羟基肉桂酸甲酯	N	C10H10O3	178.063	177.056	1.50857	[M-H]-	5.975	0.95	1	C18	Phenylpropanoids and polyketides	苯丙素类和聚酮类	Cinnamic acids and derivatives	肉桂酸及其衍生物	Hydroxycinnamic acids and derivatives	羟基肉桂酸及其衍生物	"19367-38-5"	-	-	-	-	-	-	-	-	-	-	-	-	COC(=O)C=CC1=CC=C(C=C1)O	NITWSHWHQAQBAW-QPJJXVBHSA-N	2.95722	1.56424	0.000478733	0.916667	1.28747	up	1.42518e+07	1.16594e+07	2.17823e+07	2.71239e+07	2.04614e+07	6.35695e+06	1.33418e+07	1.52499e+07	9.36178e+06	5.43232e+06
Com_2823_neg	Methyl 5-hydroxyoxindole-3-acetate	-	N	C11H11NO4	221.069	220.061	0.86892	[M-H]-	5.583	0.65	2	C18	Organoheterocyclic compounds	有机杂环化合物	Indoles and derivatives	吲哚及其衍生物	Indolyl carboxylic acids and derivatives	吲哚基羧酸及其衍生物	"-"	HMDB0038990	Organoheterocyclic compounds	Indoles and derivatives	Indolyl carboxylic acids and derivatives	-	-	-	-	-	-	-	71391107	COC(=O)CC1C(=O)NC2=CC=C(O)C=C12	PQPVNWBNDOFPBO-UHFFFAOYSA-N	2.5539	1.3527	0.000479199	0.861111	1.25243	up	3.11293e+08	1.70521e+08	2.57585e+08	2.15105e+08	2.02554e+08	1.26635e+08	4.44243e+07	1.82075e+08	2.43861e+08	9.6839e+07
Com_1443_neg	Agarotetrol	沉香四醇	N	C17H18O6	318.11	363.106	6.56299	[M+HCOOH-H]-	1.378	-	3	C18	Organoheterocyclic compounds	有机杂环化合物	Pyrans	吡喃	Pyranones and derivatives	吡喃酮及其衍生物	"69809-22-9"	-	-	-	-	-	-	-	-	-	-	-	13606036	C1=CC=C(C=C1)CCC2=CC(=O)C3=C(O2)C(C(C(C3O)O)O)O	CWMIROLCTHMEEO-JJXSEGSLSA-N	15.51	3.95512	0.00050907	0.868056	1.51019	up	1.58275e+06	5.77151e+06	1.01501e+07	1.58296e+07	1.10452e+07	4.90438e+06	1.61409e+06	110716	2.76906e+06	118333
Com_5138_neg	Plakortolide I	-	N	C24H36O4	388.261	387.258	9.6809	[M-H]-	6.101	0.60	2	C18	Organoheterocyclic compounds	有机杂环化合物	Dioxanes	二恶烷	1,2-dioxanes	1,2-二氧六环类	-	-	-	-	-	-	-	-	-	-	-	-	-	CC1(CC2(C(CC(=O)O2)OO1)C)CCCCCCCCCCC3=CC=CC=C3	LBCVLXZWFGNXOB-YFNKSVMNSA-N	3.64285	1.86507	0.000530145	0.916667	1.412	up	5.00815e+06	4.47254e+06	5.25022e+06	4.66098e+06	5.23074e+06	2.23451e+06	1.34937e+06	798179	5.73454e+06	2.49631e+06
Com_6325_neg	Chaetoglobosin M	-	N	C34H40N2O5	556.294	555.287	1.51176	[M-H]-	5.369	-	3	C18	Alkaloids and derivatives	生物碱及其衍生物	Cytochalasans	细胞松弛素	Chaetoglobosins	毛壳球蛋白	-	-	-	-	-	-	-	-	-	-	-	-	-	CCC1C2C(NC(=O)C23C(C=CCC(C=C(C(=O)C(=O)CCC3=O)C)C)C4C1(O4)C)C(C)C5=CNC6=CC=CC=C65	LUGZLGYIMRDLBT-XRGXHHQQSA-N	3.39899	1.7651	0.000537218	0.979167	1.78679	up	2.04246e+08	1.58094e+08	1.26004e+08	4.397e+08	2.31257e+08	1.30419e+08	1.19213e+08	1.09048e+08	3.21365e+08	1.36059e+08
Com_4978_neg	capsazepine	辣椒平	N	C19H21ClN2O2S	376.101	375.094	0.63323	[M-H]-	5.201	-	3	C18	Organoheterocyclic compounds	有机杂环化合物	Benzazepines	苯并氮卓类	-	-	"138977-28-3"	HMDB0249598	Organoheterocyclic compounds	Benzazepines	-	-	-	-	-	-	-	-	-	C1CC2=CC(=C(C=C2CN(C1)C(=S)NCCC3=CC=C(C=C3)Cl)O)O	DRCMAZOSEIMCHM-UHFFFAOYSA-N	2.94645	1.55898	0.000543009	0.895833	1.64658	up	1.49237e+06	1.44427e+06	2.19591e+06	3.73834e+06	1.88236e+06	1.8932e+06	1.61777e+06	782330	806163	594257
Com_4688_neg	Flustrabromine	-	N	C17H21BrN2O	348.084	347.075	3.11829	[M-H]-	1.35	0.51	2	C18	Organoheterocyclic compounds	有机杂环化合物	Indoles and derivatives	吲哚及其衍生物	Indoles	吲哚	-	-	-	-	-	-	-	-	-	-	-	-	-	CC(C)(C=C)C1=C(C2=C(N1)C=C(C=C2)Br)CCN(C)C=O	XUIDYMLQEWHORM-UHFFFAOYSA-N	2.88573	1.52893	0.000548445	0.944444	1.49266	up	5.94784e+07	6.16861e+07	1.35308e+08	2.1749e+08	1.09073e+08	7.26772e+07	4.10398e+07	4.06549e+07	1.06567e+08	4.82367e+07
Com_3357_neg	formycin b	-	N	C10H12N4O5	268.081	267.072	4.36604	[M-H]-	1.339	0.94	2	C18	Organic oxygen compounds	有机氧化合物	Organooxygen compounds	有机氧化合物	Carbohydrates and carbohydrate conjugates	碳水化合物和碳水化合物结合物	-	HMDB0252449	Organic oxygen compounds	Organooxygen compounds	Carbohydrates and carbohydrate conjugates	-	-	-	-	-	-	-	-	C1=NC2=C(NN=C2C(=O)N1)C3C(C(C(O3)CO)O)O	MTCJZZBQNCXKAP-KSYZLYKTSA-N	5.37252	2.4256	0.000559732	0.861111	1.56521	up	1.30971e+08	2.45891e+08	1.73181e+08	5.80321e+08	3.28362e+08	1.81338e+08	3.0715e+07	2.97686e+07	1.04321e+08	4.53871e+07
Com_3427_neg	Xylomollin	-	N	C12H18O7	274.105	273.099	4.13174	[M-H]-	5.017	-	3	C18	Organoheterocyclic compounds	有机杂环化合物	Lactones	内酯类	Delta valerolactones	δ戊内酯	-	-	-	-	-	-	-	-	-	-	-	-	-	CC1C2C(CC(=O)O1)C(C(OC2O)OC)C(=O)OC	IYOMTPNHJRSLSB-XAPYOQSDSA-N	3.23946	1.69575	0.000560633	0.916667	1.65735	up	4.09953e+06	3.55973e+06	7.90533e+06	1.1569e+07	6.20158e+06	4.09658e+06	2.72288e+06	1.67382e+06	3.57856e+06	1.66964e+06
Com_5024_neg	Drosophylloside	-	N	C18H20O9	380.111	379.101	5.93619	[M-H]-	1.31	-	3	C18	Organic oxygen compounds	有机氧化合物	Organooxygen compounds	有机氧化合物	Carbohydrates and carbohydrate conjugates	碳水化合物和碳水化合物结合物	-	-	-	-	-	-	-	-	-	-	-	-	-	COC1=C2C(=CC(=C1)C(=O)O)C=CC=C2OC3C(C(C(C(O3)CO)O)O)O	PARMBKFFNOOBNH-AEWXESQOSA-N	14.9636	3.90338	0.000564157	0.861111	1.36537	up	2.91336e+07	7.75481e+07	1.02594e+08	2.26436e+08	1.30818e+08	1.01182e+08	2.14404e+07	1.28745e+06	3.8417e+07	720587
Com_3468_neg	Decahydro-6-(phosphonomethyl)-3-isoquinolinecarboxylic acid	-	N	C11H20NO5P	277.108	276.099	4.4991	[M-H]-	5.133	-	3	C18	Organic acids and derivatives	有机酸及其衍生物	Carboxylic acids and derivatives	羧酸及其衍生物	Amino acids, peptides, and analogues	氨基酸、肽和类似物	"-"	HMDB0254231	Organic acids and derivatives	Carboxylic acids and derivatives	Amino acids, peptides, and analogues	-	-	-	-	-	-	-	3653450	OC(=O)C1CC2CC(CP(O)(O)=O)CCC2CN1	STIRHCNEGQQBOY-UHFFFAOYSA-N	2.08831	1.06233	0.000596653	0.923611	1.36422	up	4.96659e+06	4.31192e+06	5.39731e+06	1.01227e+07	5.69203e+06	3.9071e+06	3.66521e+06	3.73422e+06	5.58679e+06	3.1133e+06
Com_679_neg	Hispidol	硫醇	N	C15H10O4	254.058	253.051	0.25967	[M-H]-	5.389	0.91	1	C18	Phenylpropanoids and polyketides	苯丙素类和聚酮类	Aurone flavonoids	橙酮类黄酮	-	-	"5786-54-9"	HMDB0033153	Phenylpropanoids and polyketides	Aurone flavonoids	-	-	C08644	-	LMPK12130004	Polyketides [PK]	Flavonoids [PK12]	Aurone flavonoids [PK1213]	5281254	OC1=CC=C(\C=C2/OC3=C(C=CC(O)=C3)C2=O)C=C1	KEZLDSPIRVZOKZ-AUWJEWJLSA-N	3.15405	1.65721	0.000599514	0.902778	1.29446	up	1.54015e+08	2.98068e+08	3.36326e+08	7.89317e+08	4.36372e+08	2.49871e+08	2.07899e+08	1.80968e+08	5.51071e+08	6.17753e+07
Com_5957_neg	Toonaciliatin A	-	N	C25H28O10	488.168	487.158	6.24915	[M-H]-	5.041	-	3	C18	Organic oxygen compounds	有机氧化合物	Organooxygen compounds	有机氧化合物	Carbonyl compounds	羰基化合物	-	-	-	-	-	-	-	-	-	-	-	-	-	CC12C(CC3C1(O3)C(C4C(C2O)OC5=CC(=O)C6(C(C45C)(C(C(=O)O6)O)O)C)(C)O)C7=COC=C7	ZAWCFJLPRJGSNA-SNPYWUFNSA-N	3.53216	1.82055	0.000614771	0.902778	1.62022	up	7.74964e+06	6.07371e+06	8.83905e+06	2.25257e+07	8.30166e+06	5.16817e+06	3.65808e+06	2.93374e+06	3.24675e+06	2.41927e+06
Com_5751_neg	Theopederin E	-	N	C22H37NO9	459.247	458.24	1.91832	[M-H]-	5.604	-	3	C18	Organoheterocyclic compounds	有机杂环化合物	Pyranodioxins	吡喃二恶英	-	-	-	-	-	-	-	-	-	-	-	-	-	-	-	CC1C(OC(CC1=C)(C(C(=O)NC2C3C(C(C(C(O3)CO)(C)C)OC)OCO2)O)OC)C	OBDAALQFQJRDKI-SBZOUALISA-N	2.86554	1.5188	0.0006258	0.902778	1.59781	up	3.25899e+07	2.15498e+07	4.76461e+07	7.4536e+07	3.93786e+07	2.14552e+07	1.78475e+07	1.35688e+07	2.62093e+07	1.01098e+07
Com_4219_neg	(R)-1-O-b-D-glucopyranosyl-1,3-octanediol	(R)-1-O-β-D-葡萄糖基-1,3-辛二醇	N	C14H28O7	308.183	307.177	1.87516	[M-H]-	5.143	-	3	C18	Lipids and lipid-like molecules	脂质和类脂分子	Fatty Acyls	脂肪酰类	Fatty acyl glycosides	脂肪酰糖苷	"120727-21-1"	HMDB0029362	Lipids and lipid-like molecules	Fatty Acyls	Fatty acyl glycosides	-	-	-	-	-	-	-	14213498	CCCCCC(O)CCOC1OC(CO)C(O)C(O)C1O	PDTNYXYWXDHHEM-UHFFFAOYSA-N	3.56868	1.83539	0.000629045	0.888889	1.64899	up	3.67284e+06	3.11047e+06	6.21975e+06	1.15595e+07	4.54735e+06	3.6949e+06	2.26396e+06	1.53041e+06	3.6272e+06	812412
Com_4431_neg	7-Acetamidoflunitrazepam	7-乙酰氨基氟硝西泮	N	C18H16FN3O2	325.123	324.118	8.84035	[M-H]-	1.193	-	3	C18	Organoheterocyclic compounds	有机杂环化合物	Benzodiazepines	苯二氮卓类	1,4-benzodiazepines	1,4-苯二氮卓类	"-"	HMDB0247228	Organoheterocyclic compounds	Benzodiazepines	1,4-benzodiazepines	-	-	-	-	-	-	-	526474	CN1C2=C(C=C(NC(C)=O)C=C2)C(=NCC1=O)C1=CC=CC=C1F	MMTDAQLJAWIUTN-UHFFFAOYSA-N	3.31299	1.72814	0.000631364	0.930556	1.67565	up	1.08786e+07	1.04953e+07	1.63156e+07	3.30875e+07	1.50334e+07	1.19655e+07	8.28932e+06	6.30913e+06	6.73983e+06	6.02374e+06
Com_2605_neg	Isoclavulanic acid	-	N	C8H9NO5	199.048	198.041	0.03465	[M-H]-	2.108	0.79	2	C18	Organic acids and derivatives	有机酸及其衍生物	Carboxylic acids and derivatives	羧酸及其衍生物	Amino acids, peptides, and analogues	氨基酸、肽和类似物	-	-	-	-	-	-	C11833	-	-	-	-	-	-	C1C2N(C1=O)C(C(=CCO)O2)C(=O)O	HZZVJAQRINQKSD-INJCQMSSSA-N	2.33042	1.22059	0.000641675	0.902778	1.46548	up	3.52253e+07	1.9053e+07	2.82286e+07	5.25986e+07	2.62343e+07	2.18199e+07	1.85572e+07	1.41846e+07	2.5277e+07	1.39254e+07
Com_134_neg	Gulonolactone	D-古洛糖酸-gamma-内酯	N	C6H10O6	178.048	159.03	0.84252	[M-H-H2O]-	1.285	0.93	1	C18	Organoheterocyclic compounds	有机杂环化合物	Lactones	内酯类	Gamma butyrolactones	γ-丁内酯	"1128-23-0"	HMDB0003466	Organoheterocyclic compounds	Lactones	Gamma butyrolactones	L-Gulono-1,4-lactone; L-Gulono-gamma-lactone; gamma-Gulonolactone; L-Gulonic acid gamma-lactone; L-Gulonolactone	C01040	map00053;map01100;map01240	-	-	-	-	439373	[H][C@@]1(OC(=O)[C@@H](O)[C@H]1O)[C@@H](O)CO	SXZYCXMUPBBULW-SKNVOMKLSA-N	4.90363	2.29385	0.000657887	0.854167	1.54348	up	1.80052e+07	1.64182e+07	3.74409e+07	9.54855e+07	3.97048e+07	3.67586e+07	4.504e+06	7.21753e+06	1.58538e+07	5.45037e+06
Com_6044_neg	Pseudostellarin A	-	N	C25H35N5O6	501.259	500.251	1.26237	[M-H]-	5.787	0.71	2	C18	Organic acids and derivatives	有机酸及其衍生物	Carboxylic acids and derivatives	羧酸及其衍生物	Amino acids, peptides, and analogues	氨基酸、肽和类似物	-	-	-	-	-	-	-	-	-	-	-	-	-	CC1C(=O)NCC(=O)N2CCCC2C(=O)NC(C(=O)NC(C(=O)N1)CC(C)C)CC3=CC=C(C=C3)O	DBUMGRDLKHIWEI-KNTRFNDTSA-N	12.7531	3.67278	0.000659219	0.875	1.52351	up	2.08604e+06	4.51047e+06	1.57806e+07	2.44299e+07	1.27236e+07	7.58795e+06	1.05519e+06	166036	2.32031e+06	540600
Com_6310_neg	Arillanin G	-	N	C25H30O14	554.164	553.155	2.51187	[M-H]-	1.284	-	3	C18	Organic oxygen compounds	有机氧化合物	Organooxygen compounds	有机氧化合物	Carbohydrates and carbohydrate conjugates	碳水化合物和碳水化合物结合物	-	-	-	-	-	-	-	-	-	-	-	-	-	C1=CC=C(C=C1)C(=O)C2=C(C(=C(C(=C2O)C3C(C(C(C(O3)CO)O)O)O)O)C4C(C(C(C(O4)CO)O)O)O)O	JOCUNCZSUBRYEK-CSJXZEEZSA-N	14.7904	3.88659	0.000662134	0.875	1.66553	up	4.73923e+07	8.45406e+07	1.59546e+08	3.161e+08	1.0847e+08	9.57035e+07	2.46905e+07	1.10175e+06	3.5735e+07	619110
Com_4184_neg	Sertraline	舍曲林	N	C17H17Cl2N	305.074	304.066	0.84544	[M-H]-	5.226	-	3	C18	Benzenoids	苯类化合物	Tetralins	四氢化萘	Tametralines	他美曲林类	"79617-96-2"	HMDB0005010	Benzenoids	Tetralins	Tametralines	-	C07246	-	-	-	-	-	68617	CN[C@H]1CC[C@@H](C2=CC(Cl)=C(Cl)C=C2)C2=CC=CC=C12	VGKDLMBJGBXTGI-SJCJKPOMSA-N	2.43259	1.28249	0.000665702	0.888889	1.40644	up	1.80682e+08	1.29936e+08	2.02562e+08	3.50459e+08	1.9554e+08	1.31274e+08	6.8815e+07	9.25884e+07	1.61954e+08	7.36998e+07
Com_3475_neg	Coumarleucasin	香豆白细胞毒素	N	C14H14O6	278.079	277.07	6.80821	[M-H]-	1.267	-	3	C18	Phenylpropanoids and polyketides	苯丙素类和聚酮类	Coumarins and derivatives	香豆素及其衍生物	-	-	-	-	-	-	-	-	-	-	-	-	-	-	-	CC1=C(C2=C(C(=C(C=C2C=O)OC)OC)OC1=O)OC	KPIACXHLXFINES-UHFFFAOYSA-N	4.49023	2.16679	0.000668425	0.923611	1.67632	up	1.39667e+07	8.27536e+06	2.41278e+07	4.62059e+07	1.99318e+07	1.50402e+07	5.68935e+06	4.59085e+06	1.32479e+07	2.98992e+06
Com_1606_neg	Ethyl rutinoside	芸香糖乙苷	N	C14H26O10	354.153	399.152	2.25656	[M+HCOOH-H]-	4.849	0.61	1	C18	Organic oxygen compounds	有机氧化合物	Organooxygen compounds	有机氧化合物	Carbohydrates and carbohydrate conjugates	碳水化合物和碳水化合物结合物	"187539-57-7"	-	-	-	-	-	-	-	-	-	-	-	129317260	CCOC1C(C(C(C(O1)COC2C(C(C(C(O2)C)O)O)O)O)O)O	JHWGIVYORFJYGB-UHFFFAOYSA-N	2.97904	1.57485	0.000669386	0.868056	1.45362	up	4.6118e+06	4.37019e+06	7.44638e+06	1.2102e+07	7.62335e+06	3.33167e+06	1.55585e+06	1.84518e+06	3.78676e+06	1.43229e+06
Com_4631_neg	Cirsilineol	3′-甲氧基蓟黄素	N	C18H16O7	344.09	343.082	0.05274	[M-H]-	5.187	-	3	C18	Phenylpropanoids and polyketides	苯丙素类和聚酮类	Flavonoids	黄酮类化合物	O-methylated flavonoids	O-甲基化黄酮类化合物	"41365-32-6"	HMDB0303612	Phenylpropanoids and polyketides	Flavonoids	O-methylated flavonoids	-	C10032	-	LMPK12111249	Polyketides [PK]	Flavonoids [PK12]	Flavones and Flavonols [PK1211]	-	COC1=C(C=CC(=C1)C2=CC(=O)C3=C(C(=C(C=C3O2)OC)OC)O)O	VKOSQMWSWLZQPA-UHFFFAOYSA-N	2.61875	1.38888	0.000730883	0.875	1.4677	up	2.21347e+06	1.79228e+06	3.8198e+06	6.72279e+06	2.54196e+06	1.51284e+06	1.43243e+06	2.3525e+06	2.76376e+06	1.03372e+06
Com_6808_neg	Isoginkgetin 7-O-beta-D-glucopyranoside	-	N	C38H32O15	728.174	727.174	9.6705	[M-H]-	5.186	-	3	C18	Phenylpropanoids and polyketides	苯丙素类和聚酮类	Flavonoids	黄酮类化合物	Biflavonoids and polyflavonoids	双黄酮和多黄酮	-	-	-	-	-	-	-	-	-	-	-	-	-	COC1=CC=C(C=C1)C2=CC(=O)C3=C(O2)C(=C(C=C3O)O)C4=C(C=CC(=C4)C5=CC(=O)C6=C(C=C(C=C6O5)OC7C(C(C(C(O7)CO)O)O)O)O)OC	XKBXVZQCIOLGJN-VQKKVCIBSA-N	4.24555	2.08595	0.000732631	0.909722	1.91321	up	4.35191e+06	4.93794e+06	6.80362e+06	1.607e+07	8.0603e+06	4.75811e+06	2.77003e+06	2.69034e+06	2.58462e+06	992720
Com_3505_neg	Hymenoside M	-	N	C11H20O8	280.116	279.109	1.26923	[M-H]-	5.06	0.90	2	C18	Lipids and lipid-like molecules	脂质和类脂分子	Fatty Acyls	脂肪酰类	Fatty acyl glycosides	脂肪酰糖苷	-	-	-	-	-	-	-	-	-	-	-	-	-	C=C(COC1C(C(C(C(O1)CO)O)O)O)C(CO)O	OREXBHOVZRVWRA-MSSAAIDJSA-N	9.38986	3.2311	0.000734345	0.868056	1.56396	up	5.49957e+07	7.2494e+07	1.43109e+08	2.73179e+08	1.25337e+08	7.93499e+07	2.20482e+07	5.44019e+06	3.77368e+07	3.18423e+06
Com_4031_neg	gamma-Glutamyl-beta-(isoxazolin-5-on-2-yl)alanine	γ-谷氨酰-β-(异噁唑烷-5-酮-2-基)丙氨酸	N	C11H15N3O7	301.091	300.081	7.39649	[M-H]-	4.635	-	3	C18	Organic acids and derivatives	有机酸及其衍生物	Carboxylic acids and derivatives	羧酸及其衍生物	Amino acids, peptides, and analogues	氨基酸、肽和类似物	"142115-24-0"	HMDB0040515	Organic acids and derivatives	Carboxylic acids and derivatives	Amino acids, peptides, and analogues	-	-	-	-	-	-	-	131752843	NC(CCC(=O)NC(CN1OC(=O)C=C1)C(O)=O)C(O)=O	XXZPYJHULCBZPT-UHFFFAOYSA-N	18.0066	4.17045	0.000738753	0.888889	1.56651	up	877207	2.35344e+06	4.45623e+06	7.56874e+06	3.96665e+06	1.97896e+06	263860	308573	1.01513e+06	183836
Com_6423_neg	HYDRANGENOSIDE C	-	N	C29H38O12	578.236	577.226	4.68479	[M-H]-	4.846	-	3	C18	Lipids and lipid-like molecules	脂质和类脂分子	Prenol lipids	异戊烯醇脂	Terpene glycosides	萜烯糖苷	-	-	-	-	-	-	-	-	-	-	-	-	-	O=C(OC)C1=COC(OC2OC(CO)C(O)C(O)C2O)C(C=C)C1CC3OC(CC(=O)C3)CCC4=CC=C(O)C=C4	GGNFGJZLCXTJLH-UHFFFAOYSA-N	2.30142	1.20252	0.000746255	0.888889	1.48982	up	1.54899e+07	9.59401e+06	8.23491e+06	2.59791e+07	1.12008e+07	5.57327e+06	8.14312e+06	9.72532e+06	1.04058e+07	7.47528e+06
Com_3145_neg	N-Methylcrinasiadine	N-甲基克林西丁	N	C15H11NO3	253.074	252.068	5.44193	[M-H]-	11.846	-	3	C18	Alkaloids and derivatives	生物碱及其衍生物	Amaryllidaceae alkaloids	石蒜科生物碱	Phenanthridine- and phenanthridone-type amaryllidaceae alkaloids	菲啶和菲啶酮型石蒜科生物碱	-	-	-	-	-	-	-	-	-	-	-	-	-	CN1C2=CC=CC=C2C3=CC4=C(C=C3C1=O)OCO4	CDCHSQZENQTMRA-UHFFFAOYSA-N	2.10471	1.07362	0.000746615	0.902778	1.13163	up	1.39478e+06	1.30854e+06	3.19042e+06	3.17928e+06	2.62366e+06	1.97668e+06	1.65054e+06	4.14321e+06	1.60581e+06	1.59605e+06
Com_3499_neg	3-Hydroxy-2-(4-methylbenzoyl)-4H-1-benzopyran-4-one	-	N	C17H12O4	280.074	279.067	2.0546	[M-H]-	1.281	-	3	C18	Organic oxygen compounds	有机氧化合物	Organooxygen compounds	有机氧化合物	Carbonyl compounds	羰基化合物	"173866-78-9"	HMDB0031969	Organic oxygen compounds	Organooxygen compounds	Carbonyl compounds	-	-	-	-	-	-	-	137185905	CC1=CC=C(C=C1)C(=O)C1=C(O)C(=O)C2=CC=CC=C2O1	IZGJHVUQSWAPEG-UHFFFAOYSA-N	3.57307	1.83717	0.000749062	0.875	1.57636	up	4.08917e+06	3.59735e+06	6.10126e+06	1.01271e+07	3.86845e+06	2.02272e+06	1.20898e+06	1.26476e+06	4.78245e+06	1.134e+06
Com_3154_neg	Carbonyl cyanide p-trifluoromethoxyphenylhydrazone	-	N	C10H5F3N4O	254.042	253.037	9.83889	[M-H]-	5.378	-	3	C18	Benzenoids	苯类化合物	Benzene and substituted derivatives	苯及其取代衍生物	Phenylhydrazines	苯肼类	"-"	HMDB0252179	Benzenoids	Benzene and substituted derivatives	Phenylhydrazines	-	-	-	-	-	-	-	3330	FC(F)(F)OC1=CC=C(NN=C(C#N)C#N)C=C1	BMZRVOVNUMQTIN-UHFFFAOYSA-N	4.97891	2.31583	0.000766338	0.909722	1.51346	up	1.5789e+07	3.62254e+07	5.74444e+07	1.19586e+08	5.07526e+07	2.58692e+07	2.55012e+07	1.50921e+07	3.28621e+07	1.75932e+06
Com_4207_neg	Dhlnl	-	N	C12H25N3O6	307.174	306.165	7.77975	[M-H]-	5.145	-	3	C18	Organic acids and derivatives	有机酸及其衍生物	Carboxylic acids and derivatives	羧酸及其衍生物	Amino acids, peptides, and analogues	氨基酸、肽和类似物	"-"	HMDB0246853	Organic acids and derivatives	Carboxylic acids and derivatives	Amino acids, peptides, and analogues	-	-	-	-	-	-	-	73069397	NC(CCC(O)CNCC(O)CCC(N)C(O)=O)C(O)=O	COYAOJMPFAKKAM-UHFFFAOYSA-N	4.22958	2.08052	0.000779454	0.916667	1.71834	up	1.17186e+06	1.5503e+06	3.70849e+06	5.54271e+06	2.58658e+06	2.1156e+06	1.15788e+06	714522	2.36528e+06	544332
Com_2_neg	Malonic acid	丙二酸	N	C3H4O4	104.011	103.004	1.52646	[M-H]-	1.565	0.91	1	C18	Organic acids and derivatives	有机酸及其衍生物	Carboxylic acids and derivatives	羧酸及其衍生物	Dicarboxylic acids and derivatives	二元酸及其衍生物	"141-82-2"	HMDB0000691	Organic acids and derivatives	Carboxylic acids and derivatives	Dicarboxylic acids and derivatives	-	C04025	-	LMFA01170041	Fatty Acyls [FA]	Fatty Acids and Conjugates [FA01]	Dicarboxylic acids [FA0117]	867	OC(=O)CC(O)=O	OFOBLEOULBTSOW-UHFFFAOYSA-N	3.45005	1.78662	0.000810954	0.854167	1.41845	up	1.32935e+08	1.14643e+08	1.91452e+08	3.41016e+08	9.55873e+07	1.36999e+08	2.26233e+07	2.9526e+07	1.10828e+08	4.69337e+07
Com_4710_neg	Tetracenomycin B1	-	N	C20H14O6	350.079	349.072	1.29237	[M-H]-	1.352	-	3	C18	Benzenoids	苯类化合物	Naphthacenes	并四苯类	Tetracenequinones	并四苯醌	-	-	-	-	-	-	C12377	map01057	-	-	-	-	-	CC1=CC(=CC2=CC3=C(C(=C12)O)C(=O)C4=C(C3=O)C=C(C=C4O)OC)O	CXOLVKMMHKZPPM-UHFFFAOYSA-N	2.80556	1.48829	0.000818043	0.923611	1.48827	up	1.64114e+07	1.83486e+07	4.29061e+07	5.63887e+07	3.1586e+07	2.18524e+07	1.24398e+07	1.49029e+07	3.31172e+07	1.68146e+07
Com_4408_neg	Myo-inositol glutamate	-	N	C11H17NO10	323.085	322.077	2.05977	[M-H]-	4.949	-	3	C18	Organic acids and derivatives	有机酸及其衍生物	Carboxylic acids and derivatives	羧酸及其衍生物	Amino acids, peptides, and analogues	氨基酸、肽和类似物	"-"	HMDB0254974	Organic acids and derivatives	Carboxylic acids and derivatives	Amino acids, peptides, and analogues	-	-	-	-	-	-	-	-	NC1CCC(=O)OC2(O)C(O)C(O)C(O)C(O)C2(O)OC1=O	DXUGHVPTYBWUAV-UHFFFAOYSA-N	2.40797	1.26782	0.000818212	0.902778	1.39053	up	2.63091e+07	1.3264e+07	2.51771e+07	6.66517e+07	2.09665e+07	1.25963e+07	2.32544e+07	1.38771e+07	1.44915e+07	1.75391e+07
Com_5098_neg	3'-O-beta-Glucopyranosyl plumbagic acid	3'-O-β-葡萄吡喃基白花丹酸	N	C17H22O10	386.121	385.118	9.89911	[M-H]-	4.673	-	3	C18	Organic oxygen compounds	有机氧化合物	Organooxygen compounds	有机氧化合物	Carbohydrates and carbohydrate conjugates	碳水化合物和碳水化合物结合物	-	-	-	-	-	-	-	-	-	-	-	-	-	CC(CC(=O)O)C(=O)C1=C(C(=CC=C1)OC2C(C(C(C(O2)CO)O)O)O)O	UCLRISWUPMTSAO-RBSWKTNZSA-N	14.3933	3.84733	0.000831787	0.875	1.55863	up	1.59745e+06	3.13921e+06	5.91621e+06	1.16001e+07	4.69193e+06	3.00747e+06	915224	16369.7	1.03117e+06	122491
Com_3196_neg	PISCIDIC ACID	甘油磷酸肌醇SCIDIC ACID	N	C11H12O7	256.058	255.051	0.20993	[M-H]-	5.268	0.55	2	C18	Phenylpropanoids and polyketides	苯丙素类和聚酮类	Phenylpropanoic acids	苯丙酸类	-	-	"35388-57-9"	HMDB0030809	Phenylpropanoids and polyketides	Phenylpropanoic acids	-	-	-	-	-	-	-	-	-	C1=CC(=CC=C1CC(C(C(=O)O)O)(C(=O)O)O)O	TUODPMGCCJSJRH-UHFFFAOYSA-N	2.17754	1.1227	0.000848276	0.909722	1.29274	up	6.33044e+06	5.41345e+06	8.26093e+06	1.48286e+07	7.49189e+06	8.42797e+06	4.02198e+06	4.27909e+06	6.92592e+06	6.53174e+06
Com_3028_neg	2-Amino-7-methoxy-3H-phenoxazin-3-one	-	N	C13H10N2O3	242.069	241.063	3.46056	[M-H]-	5.221	0.52	2	C18	Organoheterocyclic compounds	有机杂环化合物	Benzoxazines	苯并恶嗪类	Phenoxazines	吩恶嗪类	"-"	HMDB0240720	Organoheterocyclic compounds	Benzoxazines	Phenoxazines	-	-	-	-	-	-	-	5251220	COC1=CC2=C(C=C1)N=C1C=C(N)C(=O)C=C1O2	DDHPPCVMQOXUFB-UHFFFAOYSA-N	2.74598	1.45732	0.000862137	0.895833	1.44927	up	2.25103e+06	1.95732e+06	3.04574e+06	5.62464e+06	2.59252e+06	1.62098e+06	924204	1.22191e+06	2.81728e+06	1.05608e+06
Com_1023_neg	salicylic acid glucoside	2-O-BETA-吡喃葡萄糖基水杨酸	N	C13H16O8	300.085	299.078	2.0281	[M-H]-	4.634	0.85	1	C18	Organic oxygen compounds	有机氧化合物	Organooxygen compounds	有机氧化合物	Carbohydrates and carbohydrate conjugates	碳水化合物和碳水化合物结合物	"10366-91-3"	-	-	-	-	-	-	-	-	-	-	-	151505	C1=CC=C(C(=C1)C(=O)O)OC2[C@@H]([C@H]([C@@H]([C@H](O2)CO)O)O)O	TZPBMNKOLMSJPF-TWEVDUBQSA-N	17.8513	4.15796	0.000867834	0.888889	1.51595	up	9.35445e+06	1.7725e+07	3.24391e+07	5.72732e+07	2.88742e+07	1.44532e+07	2.91853e+06	830057	7.94975e+06	229846
Com_4492_neg	5-OP-RU	-	N	C12H18N4O7	330.118	329.11	1.10759	[M-H]-	1.374	-	3	C18	Organic oxygen compounds	有机氧化合物	Organooxygen compounds	有机氧化合物	Carbohydrates and carbohydrate conjugates	碳水化合物和碳水化合物结合物	-	-	-	-	-	-	-	-	-	-	-	-	-	CC(=O)C=NC1=C(NC(=O)NC1=O)NCC(C(C(CO)O)O)O	LXKLTDXEFFOBPT-OOZYFLPDSA-N	3.5667	1.83459	0.000879118	0.868056	1.45349	up	7.10812e+06	1.05781e+07	6.46252e+06	2.85516e+07	7.90554e+06	9.93676e+06	3.72526e+06	1.68405e+06	8.07153e+06	1.84045e+06
Com_4742_neg	Amopyroquine	阿莫吡喹	N	C20H20ClN3O	353.129	352.124	4.48183	[M-H]-	5.195	-	3	C18	Organoheterocyclic compounds	有机杂环化合物	Quinolines and derivatives	喹啉及其衍生物	Aminoquinolines and derivatives	氨基喹啉及其衍生物	"550-81-2"	HMDB0248347	Organoheterocyclic compounds	Quinolines and derivatives	Aminoquinolines and derivatives	-	-	-	-	-	-	-	25194	OC1=C(CN2CCCC2)C=C(NC2=C3C=CC(Cl)=CC3=NC=C2)C=C1	YNWCUCSDUMVJKR-UHFFFAOYSA-N	2.91728	1.54463	0.000887173	0.888889	1.41863	up	5.03528e+06	5.5969e+06	1.14589e+07	2.05504e+07	9.03053e+06	5.9346e+06	4.48514e+06	1.84993e+06	6.26221e+06	2.87124e+06
Com_6201_neg	Abelioside A	苦瓜甙A	N	C25H34O12	526.205	525.199	1.81952	[M-H]-	5.994	0.66	2	C18	Lipids and lipid-like molecules	脂质和类脂分子	Prenol lipids	异戊烯醇脂	Terpene glycosides	萜烯糖苷	-	-	-	-	-	-	-	-	-	-	-	-	-	CC1C(CC2C1COC(=O)C2)OC(=O)C3=COC(C(C3CC=O)C=C)OC4C(C(C(C(O4)CO)O)O)O	FOKXJCYJZHFCPG-HYNXHOCESA-N	3.06272	1.61481	0.000887872	0.909722	1.52315	up	5.30743e+07	4.24674e+07	8.10641e+07	1.32905e+08	6.86499e+07	4.59467e+07	3.27297e+07	2.04592e+07	5.75422e+07	2.37768e+07
Com_1803_neg	Folinate	甲酰四氢叶酸	N	C20H23N7O7	473.166	472.161	4.50185	[M-H]-	4.998	0.55	1	C18	Organic acids and derivatives	有机酸及其衍生物	Carboxylic acids and derivatives	羧酸及其衍生物	Amino acids, peptides, and analogues	氨基酸、肽和类似物	"58-05-9"	-	-	-	-	-	-	-	-	-	-	-	135403648	C1C(N(C2=C(N1)N=C(NC2=O)N)C=O)CNC3=CC=C(C=C3)C(=O)NC(CCC(=O)O)C(=O)O	VVIAGPKUTFNRDU-ABLWVSNPSA-N	5.31429	2.40988	0.000913261	0.875	1.55953	up	2.34072e+07	1.8474e+07	3.13854e+07	6.717e+07	3.16519e+07	2.03869e+07	1.19825e+07	2.51296e+06	1.09291e+07	1.69972e+06
Com_4212_neg	3',4'-Methylenedioxy-[2'',3'':7,8]furanoflavanone	-	N	C18H12O5	308.068	307.062	3.03185	[M-H]-	1.272	-	3	C18	Phenylpropanoids and polyketides	苯丙素类和聚酮类	Flavonoids	黄酮类化合物	Furanoflavonoids and dihydrofuranoflavonoids	呋喃类黄酮和二氢呋喃类黄酮	-	-	-	-	-	-	-	-	LMPK12140068	Polyketides [PK]	Flavonoids [PK12]	Flavanones [PK1214]	-	C1C(OC2=C(C1=O)C=CC3=C2C=CO3)C4=CC5=C(C=C4)OCO5	SXFFQMAXCHJUIA-UHFFFAOYSA-N	3.85559	1.94695	0.000917256	0.902778	1.50317	up	3.0765e+06	4.78624e+06	1.09705e+07	1.95377e+07	8.54485e+06	6.5971e+06	4.37031e+06	1.93816e+06	4.78086e+06	1.02127e+06
Com_4587_neg	Methyl-2-alpha-L-fucopyranosyl-beta-D-galactoside	-	N	C13H24O10	340.137	339.131	3.21107	[M-H]-	4.777	0.61	2	C18	Organic oxygen compounds	有机氧化合物	Organooxygen compounds	有机氧化合物	Carbohydrates and carbohydrate conjugates	碳水化合物和碳水化合物结合物	-	-	-	-	-	-	C04698	-	-	-	-	-	-	CC1C(C(C(C(O1)OC2C(C(C(OC2OC)CO)O)O)O)O)O	ZUPSABSQBFCIOU-IBVRSMRASA-N	3.43644	1.78091	0.000931564	0.902778	1.47266	up	7.7897e+06	8.97582e+06	6.09106e+06	4.21704e+07	1.85352e+07	8.40881e+06	6.00675e+06	2.68876e+06	9.30198e+06	3.59763e+06
Com_5830_neg	Coroglaucigenin 3-O-sulfate	-	N	C23H34O8S	470.197	469.193	6.56224	[M-H]-	5.575	0.70	2	C18	Lipids and lipid-like molecules	脂质和类脂分子	Steroids and steroid derivatives	类固醇和类固醇衍生物	Steroid lactones	类固醇内酯	-	-	-	-	-	-	-	-	-	-	-	-	-	CC12CCC3C(C1(CCC2C4=CC(=O)OC4)O)CCC5C3(CCC(C5)OS(=O)(=O)O)CO	FHVGMXVCRMOQAV-AULARHRYSA-N	10.2607	3.35906	0.000938447	0.875	1.51193	up	1.15605e+07	1.54103e+07	2.64897e+07	5.27397e+07	2.16663e+07	1.54392e+07	3.09354e+06	262800	6.55954e+06	1.8255e+06
Com_2254_neg	4-Chlorothreonine	4-氯苏氨酸	N	C4H8ClNO3	153.019	152.012	0.92715	[M-H]-	4.957	0.80	2	C18	Organic acids and derivatives	有机酸及其衍生物	Carboxylic acids and derivatives	羧酸及其衍生物	Amino acids, peptides, and analogues	氨基酸、肽和类似物	-	-	-	-	-	-	-	-	-	-	-	-	-	C(C(C(C(=O)O)N)O)Cl	CETUIFTXYGHITB-UHFFFAOYSA-N	3.46474	1.79275	0.00093957	0.875	1.48564	up	2.22617e+06	3.05916e+06	5.81051e+06	9.59286e+06	5.16556e+06	3.60284e+06	1.81858e+06	1.64932e+06	2.65064e+06	853422
Com_2543_neg	Dihydro-4,6-dimethyl-2-(1-methylethyl)-4H-1,3,5-dithiazine	-	N	C8H17NS2	191.08	190.072	4.408	[M-H]-	1.902	-	3	C18	Organoheterocyclic compounds	有机杂环化合物	Azacyclic compounds	氮杂环化合物	Dithiazinanes	二噻嗪类	"104691-40-9"	HMDB0040333	Organoheterocyclic compounds	Azacyclic compounds	Dithiazinanes	-	-	-	-	-	-	-	529055	CC(C)C1SC(C)NC(C)S1	ZNOHVVXGIQIPAU-UHFFFAOYSA-N	2.38574	1.25444	0.000963079	0.861111	1.23544	up	1.69227e+07	6.73247e+06	1.70897e+07	2.25718e+07	1.80464e+07	9.49911e+06	8.28519e+06	4.05306e+06	9.90067e+06	4.33684e+06
Com_352_neg	O-Succinyhomoserine	O-琥珀酰高丝氨酸	N	C8H13NO6	219.074	200.056	0.92584	[M-H-H2O]-	2.009	-	3	C18	Organic acids and derivatives	有机酸及其衍生物	Carboxylic acids and derivatives	羧酸及其衍生物	Amino acids, peptides, and analogues	氨基酸、肽和类似物	"1492-23-5"	-	-	-	-	O-Succinyl-L-homoserine; O4-Succinyl-L-homoserine; O-Succinylhomoserine	C01118	map00270;map00920;map01100;map01110;map01230	-	-	-	-	-	C(COC(=O)CCC(=O)O)C(C(=O)O)N	GNISQJGXJIDKDJ-YFKPBYRVSA-N	2.84793	1.50991	0.000979569	0.861111	1.58563	up	3.49477e+07	2.67397e+07	8.85016e+07	9.94123e+07	7.48761e+07	5.2522e+07	3.03119e+07	1.6898e+07	2.35665e+07	1.24709e+07
Com_4208_neg	Buflomedil	丁洛地尔	N	C17H25NO4	307.178	306.172	2.15028	[M-H]-	6.245	-	3	C18	Organic oxygen compounds	有机氧化合物	Organooxygen compounds	有机氧化合物	Carbonyl compounds	羰基化合物	"55837-25-7"	HMDB0249429	Organic oxygen compounds	Organooxygen compounds	Carbonyl compounds	-	-	-	-	-	-	-	-	COC1=CC(OC)=C(C(=O)CCCN2CCCC2)C(OC)=C1	OWYLAEYXIQKAOL-UHFFFAOYSA-N	4.77822	2.25647	0.00102161	0.861111	1.42653	up	8.08915e+06	4.28321e+06	6.26426e+06	5.27386e+06	6.56483e+06	5.8623e+06	171256	3.43428e+06	1.12931e+07	877661
Com_5439_neg	7-O-Methylmorroniside	7-O-甲基莫诺苷	N	C18H28O11	420.163	419.158	4.24582	[M-H]-	5.221	0.65	2	C18	Organic oxygen compounds	有机氧化合物	Organooxygen compounds	有机氧化合物	Carbohydrates and carbohydrate conjugates	碳水化合物和碳水化合物结合物	"41679-97-4"	-	-	-	-	-	-	-	-	-	-	-	-	CC1C2C(CC(O1)OC)C(=COC2OC3C(C(C(C(O3)CO)O)O)O)C(=O)OC	IZODPOCIKVLNIL-BSUNYROJSA-N	3.29322	1.7195	0.00102678	0.854167	1.50695	up	7.89911e+06	8.44242e+06	1.28515e+07	2.42163e+07	1.14155e+07	6.84502e+06	3.8419e+06	2.209e+06	8.57956e+06	1.5234e+06
Com_2924_neg	Hexahydro-2',4-dimethylspiro[1,3-dithiolo[4,5-c]furan-2,3'(2'H)-furan]	六氢-2',4-二甲基螺[1,3-二硫杂戊二烯[4,5-c]呋喃-2,3'(2'H)-呋喃]	N	C10H16O2S2	232.059	231.051	2.13579	[M-H]-	4.896	-	3	C18	Organosulfur compounds	有机硫化合物	Thioacetals	硫缩醛	Dithioacetals	二硫缩醛	"38325-26-7"	HMDB0037808	Organosulfur compounds	Thioacetals	Dithioacetals	-	-	-	-	-	-	-	56842125	CC1OCC2SC3(CCOC3C)SC12	KKEFRICKADNKCV-UHFFFAOYSA-N	3.25871	1.7043	0.00103116	0.888889	1.5134	up	2.87986e+06	2.17005e+06	2.70555e+06	5.16853e+06	3.91089e+06	2.38726e+06	1.12977e+06	643758	2.09676e+06	804208
Com_2491_neg	2-Amino-5-methylbenzenesulfonic acid	4-氨基甲苯-3-磺酸	N	C7H9NO3S	187.03	186.023	1.07236	[M-H]-	4.982	-	3	C18	Benzenoids	苯类化合物	Benzene and substituted derivatives	苯及其取代衍生物	Benzenesulfonic acids and derivatives	苯磺酸及其衍生物	"88-44-8"	-	-	-	-	-	-	-	-	-	-	-	6934	O=S(=O)(O)C1=CC(=CC=C1N)C	LTPSRQRIPCVMKQ-UHFFFAOYSA-N	2.51084	1.32817	0.00104767	0.854167	1.65278	up	2.56204e+06	852648	1.67273e+06	3.14681e+06	1.17144e+06	2.02449e+06	559973	1.07134e+06	1.96932e+06	529855
Com_4750_neg	Fusarenone X	镰刀菌酮X	N	C17H22O8	354.131	353.126	3.90168	[M-H]-	5.207	-	3	C18	Lipids and lipid-like molecules	脂质和类脂分子	Prenol lipids	异戊烯醇脂	Sesquiterpenoids	倍半萜类	-	-	-	-	-	-	C19583	-	-	-	-	-	-	CC1=CC2C(C(C1=O)O)(C3(C(C(C(C34CO4)O2)O)OC(=O)C)C)CO	XGCUCFKWVIWWNW-CAYGJDLQSA-N	2.54518	1.34777	0.00105958	0.847222	1.3517	up	467525	882569	1.2999e+06	3.54999e+06	956116	975253	1.03397e+06	618881	1.98875e+06	781030
Com_6468_neg	Acetylgaertneroside	乙酰菖蒲苷	N	C28H30O14	590.164	589.157	1.82471	[M-H]-	5.621	-	3	C18	Lipids and lipid-like molecules	脂质和类脂分子	Prenol lipids	异戊烯醇脂	Terpene glycosides	萜烯糖苷	-	-	-	-	-	-	-	-	-	-	-	-	-	CC(=O)OCC1C(C(C(C(O1)OC2C3C(C=CC34C=C(C(=O)O4)C(C5=CC=C(C=C5)O)O)C(=CO2)C(=O)OC)O)O)O	BDUPWFOFVQZENO-SGNDTXNRSA-N	3.44946	1.78637	0.00107767	0.923611	1.45165	up	2.9726e+06	5.55013e+06	3.42837e+06	1.67289e+07	3.81953e+06	6.44482e+06	1.69838e+06	6.73374e+06	1.03236e+07	2.11985e+06
Com_5865_neg	Erythroxyloside A	-	N	C20H28O13	476.153	475.146	1.50978	[M-H]-	4.963	0.73	2	C18	Organic oxygen compounds	有机氧化合物	Organooxygen compounds	有机氧化合物	Carbohydrates and carbohydrate conjugates	碳水化合物和碳水化合物结合物	-	-	-	-	-	-	-	-	-	-	-	-	-	CC(=O)C1=C(C=C(C=C1OC)OC2C(C(C(C(O2)COC3C(C(CO3)(CO)O)O)O)O)O)O	CDQFXFHWSXNKKO-ZITSYKRSSA-N	5.50418	2.46053	0.00109783	0.895833	1.61579	up	6.27582e+06	8.07775e+06	1.4786e+07	3.36534e+07	1.26224e+07	8.93151e+06	6.25557e+06	2.57011e+06	4.74949e+06	817338
Com_3001_neg	N-Gluconyl ethanolamine	-	N	C8H17NO7	239.101	238.093	1.13153	[M-H]-	1.344	0.56	2	C18	Organic nitrogen compounds	有机氮化合物	Organonitrogen compounds	有机氮化合物	Amines	胺类	"686298-93-1"	HMDB0032293	Organic nitrogen compounds	Organonitrogen compounds	Amines	-	-	-	-	-	-	-	226311	OCCNC(=O)C(O)C(O)C(O)C(O)CO	DTMUKVUZNZJFNO-UHFFFAOYSA-N	2.42099	1.2756	0.00113588	0.930556	1.4066	up	1.08268e+07	6.41461e+06	6.10122e+06	1.07554e+07	7.05105e+06	4.68176e+06	4.43512e+06	8.54776e+06	5.11283e+06	4.02286e+06
Com_5795_neg	Cisapride	西沙必利	N	C23H29ClFN3O4	465.183	464.171	9.66965	[M-H]-	5.625	-	3	C18	Benzenoids	苯类化合物	Benzene and substituted derivatives	苯及其取代衍生物	Benzoic acids and derivatives	苯甲酸及其衍生物	"81098-60-4"	HMDB0014742	Benzenoids	Benzene and substituted derivatives	Benzoic acids and derivatives	-	C06910	-	-	-	-	-	-	COC1CN(CCC1NC(=O)C2=CC(=C(C=C2OC)N)Cl)CCCOC3=CC=C(C=C3)F	DCSUBABJRXZOMT-IRLDBZIGSA-N	2.80838	1.48974	0.00114475	0.854167	1.48363	up	1.12715e+07	9.10562e+06	5.29051e+06	1.19551e+07	1.11903e+07	6.14137e+06	3.80284e+06	2.55245e+06	7.0569e+06	1.68697e+06
Com_3435_neg	N6-Etheno 2'-deoxyadenosine	N6-亚乙烯基-2'-脱氧腺苷	N	C12H13N5O3	275.102	274.093	3.83843	[M-H]-	5.147	-	3	C18	Organoheterocyclic compounds	有机杂环化合物	Imidazopyrimidines	咪唑并嘧啶类	Purines and purine derivatives	嘌呤和嘌呤衍生物	"-"	HMDB0244258	Organoheterocyclic compounds	Imidazopyrimidines	Purines and purine derivatives	-	-	-	-	-	-	-	4250940	OCC1OC(CC1O)N1C=NC2=C1N=CN1C=CN=C21	XQQIMTUYVDUWKJ-UHFFFAOYSA-N	2.8482	1.51005	0.0011597	0.881944	1.51636	up	5.80569e+07	4.4713e+07	7.43103e+07	1.4876e+08	7.66976e+07	4.63472e+07	4.00696e+07	2.09484e+07	3.01714e+07	1.8884e+07
Com_2974_neg	n-Butyl-beta-D-fructopyranoside	n-丁基-β-D-吡喃果糖苷	N	C10H20O6	236.126	235.119	1.15885	[M-H]-	4.812	0.52	2	C18	Organic oxygen compounds	有机氧化合物	Organooxygen compounds	有机氧化合物	Ethers	醚类	-	-	-	-	-	-	-	-	-	-	-	-	-	CCCCOC1(C(C(C(CO1)O)O)O)CO	NAJPAGUETSZHOG-DOLQZWNJSA-N	3.23767	1.69495	0.00118109	0.861111	1.57879	up	5.54688e+06	3.5165e+06	9.56397e+06	1.15422e+07	5.83984e+06	4.41312e+06	2.04685e+06	1.00706e+06	5.35877e+06	1.34221e+06
Com_5554_neg	Pterosupin	-	N	C21H24O10	436.137	435.131	3.23951	[M-H]-	5.278	0.65	2	C18	Phenylpropanoids and polyketides	苯丙素类和聚酮类	Linear 1,3-diarylpropanoids	直链 1,3-二芳基丙烷	Chalcones and dihydrochalcones	查尔酮和二氢查尔酮	-	-	-	-	-	-	-	-	LMPK12120581	Polyketides [PK]	Flavonoids [PK12]	Chalcones and dihydrochalcones [PK1212]	-	C1=CC(=CC=C1C(CC(=O)C2=C(C(=C(C=C2)O)C3C(C(C(C(O3)CO)O)O)O)O)O)O	PXLWOFBAEVGBOA-VSTWLLMASA-N	2.10377	1.07298	0.00118593	0.895833	1.35932	up	3.02052e+07	2.23596e+07	4.1048e+07	7.14946e+07	3.19708e+07	2.11302e+07	1.93154e+07	2.52314e+07	3.31847e+07	1.769e+07
Com_278_neg	Indole-3-glyoxylamide	吲哚-3-乙醛酰胺	N	C10H8N2O2	188.059	187.051	1.06905	[M-H]-	5.221	0.55	1	C18	Organoheterocyclic compounds	有机杂环化合物	Indoles and derivatives	吲哚及其衍生物	Indoles	吲哚	"5548-10-7"	-	-	-	-	-	-	-	-	-	-	-	73227	C1=CC=C2C(=C1)C(=CN2)C(=O)C(=O)N	AWMLDBKLOPNOAR-UHFFFAOYSA-N	2.24115	1.16424	0.00119922	0.888889	1.3411	up	3.46424e+06	1.73332e+06	2.97591e+06	6.01278e+06	2.79488e+06	2.53115e+06	1.20142e+06	1.95908e+06	2.3207e+06	1.44018e+06
Com_5096_neg	Versicolorone	-	N	C20H18O8	386.1	385.094	3.38579	[M-H]-	5.174	-	3	C18	Benzenoids	苯类化合物	Anthracenes	蒽类	Anthraquinones	蒽醌类	-	-	-	-	-	-	C20504	map00254;map01110	-	-	-	-	-	CC(=O)CCC(CO)C1=C(C=C2C(=C1O)C(=O)C3=C(C2=O)C=C(C=C3O)O)O	HORUZDQRRJSTED-SECBINFHSA-N	3.16457	1.66201	0.00120777	0.847222	1.58278	up	1.6931e+06	1.98527e+06	1.64635e+06	3.62813e+06	1.45999e+06	1.74635e+06	480993	284206	3.21294e+06	202602
Com_4548_neg	8'-Hydroxyzearalanone	8'-羟基玉米赤霉酮	N	C18H24O6	336.157	335.148	5.75793	[M-H]-	5.122	-	3	C18	Phenylpropanoids and polyketides	苯丙素类和聚酮类	Macrolides and analogues	大环内酯类及其类似物	Zearalenones	玉米赤霉烯酮	-	-	-	-	-	-	-	-	-	-	-	-	-	CC1CC(CC(=O)CCCCCC2=C(C(=CC(=C2)O)O)C(=O)O1)O	MCIYWNAGEOPYMI-ZSOXZCCMSA-N	2.65532	1.40888	0.00121827	0.944444	1.53243	up	1.42086e+06	1.00751e+06	833346	2.89307e+06	1.57661e+06	1.10784e+06	916911	883457	2.07011e+06	913586
Com_6327_neg	Hemsine A	-	N	C32H39N5O4	557.3	556.29	6.09578	[M-H]-	5.371	-	3	C18	Organic acids and derivatives	有机酸及其衍生物	Carboxylic acids and derivatives	羧酸及其衍生物	Amino acids, peptides, and analogues	氨基酸、肽和类似物	-	-	-	-	-	-	-	-	-	-	-	-	-	CCC(C)C1C(=O)NC=CC2=CC=C(C=C2)OC3CCN(C3C(=O)N1)C(=O)C(CC4=CNC5=CC=CC=C54)N(C)C	FVNFFLRFGDISJF-RSTKNPTGSA-N	3.20474	1.68021	0.00122662	0.986111	1.73028	up	3.52267e+07	2.70507e+07	2.31967e+07	8.24059e+07	4.12002e+07	2.36339e+07	2.28081e+07	2.02378e+07	6.13107e+07	2.65263e+07
Com_5336_neg	Amorphigenin	-	N	C23H22O7	410.137	409.126	8.41946	[M-H]-	5.498	-	3	C18	Phenylpropanoids and polyketides	苯丙素类和聚酮类	Isoflavonoids	异黄酮类	Rotenoids	鱼藤酮类	"4208-09-7"	-	-	-	-	-	-	-	LMPK12060012	Polyketides [PK]	Flavonoids [PK12]	Rotenoid flavonoids [PK1206]	92207	O=C1C2=CC=C3OC(C(=C)CO)CC3=C2OC4COC5=CC(OC)=C(OC)C=C5C14	ZJMLELXRQUXRIU-HBGVWJBISA-N	3.43186	1.77899	0.00123943	0.847222	1.45561	up	1.44129e+07	1.22797e+07	1.40562e+07	3.60747e+07	1.63296e+07	1.13032e+07	5.66452e+06	3.75773e+06	3.95722e+06	2.60566e+06
Com_1345_neg	Isomalt	异麦芽酮糖醇	N	C12H24O11	344.132	343.125	0.76783	[M-H]-	1.31	0.95	1	C18	Lipids and lipid-like molecules	脂质和类脂分子	Fatty Acyls	脂肪酰类	Fatty acyl glycosides	脂肪酰糖苷	"64519-82-0"	HMDB0029911	Lipids and lipid-like molecules	Fatty Acyls	Fatty acyl glycosides	-	-	-	-	-	-	-	-	OCC(O)C(O)C(O)C(O)COC1OC(CO)C(O)C(O)C1O	SERLAGPUMNYUCK-UHFFFAOYSA-N	5.37383	2.42595	0.00124208	0.826389	1.1244	up	1.95439e+07	4.69905e+07	4.00668e+07	1.19897e+08	2.59889e+07	2.74244e+07	1.67577e+07	5.41148e+06	2.33882e+07	3.42346e+06
Com_5455_neg	(3R)-1-Octen-3-yl-beta-primeveroside	-	N	C19H34O10	422.215	421.208	0.82238	[M-H]-	6.045	0.91	2	C18	Lipids and lipid-like molecules	脂质和类脂分子	Fatty Acyls	脂肪酰类	Fatty acyl glycosides	脂肪酰糖苷	-	HMDB0032960	Lipids and lipid-like molecules	Fatty Acyls	Fatty acyl glycosides	-	-	-	LMFA13010064	Fatty Acyls [FA]	Fatty acyl glycosides [FA13]	Fatty acyl glycosides of mono- and disaccharides [FA1301]	-	CCCCCC(C=C)OC1C(C(C(C(O1)COC2C(C(C(CO2)O)O)O)O)O)O	VXNMHZVTDWLWRX-UHFFFAOYSA-N	7.15979	2.83992	0.00125154	0.881944	1.59433	up	3.13637e+07	7.00221e+07	9.15962e+07	2.27498e+08	1.07884e+08	5.81826e+07	1.81711e+07	6.86357e+06	3.6541e+07	5.24403e+06
Com_5767_neg	Biotin pantothenate	-	N	C19H31N3O8S	461.183	460.176	0.37384	[M-H]-	4.673	-	3	C18	Organoheterocyclic compounds	有机杂环化合物	Biotin and derivatives	生物素及其衍生物	-	-	"-"	HMDB0249228	Organoheterocyclic compounds	Biotin and derivatives	-	-	-	-	-	-	-	-	-	CC(C)(CO)C(O)C(=O)NCCC(=O)OOC(=O)CCCCC1SCC2NC(=O)NC12	PETSICGBKKBXMR-UHFFFAOYSA-N	21.1145	4.40016	0.00125329	0.847222	1.53214	up	7.96408e+06	1.69708e+07	3.18235e+07	6.84331e+07	2.40635e+07	1.18222e+07	3.3405e+06	78810.5	4.51121e+06	118942
Com_2882_neg	Stizolobate	-	N	C9H9NO6	227.043	226.036	0.28748	[M-H]-	5.135	0.53	2	C18	Organic acids and derivatives	有机酸及其衍生物	Carboxylic acids and derivatives	羧酸及其衍生物	Amino acids, peptides, and analogues	氨基酸、肽和类似物	-	-	-	-	-	Stizolobate; Stizolobic acid	C06047	map00350	-	-	-	-	-	C1=C(C=C(OC1=O)C(=O)O)CC(C(=O)O)N	KQZBVNZAEQASKU-UHFFFAOYSA-N	2.28054	1.18938	0.00126752	0.868056	1.35273	up	3.49206e+07	2.47706e+07	2.77292e+07	6.64035e+07	3.61117e+07	2.18581e+07	1.36103e+07	2.00273e+07	2.75901e+07	1.1673e+07
Com_3590_neg	N-(1-Deoxy-1-fructosyl)threonine	-	N	C10H19NO8	281.111	280.104	1.41365	[M-H]-	1.542	-	3	C18	Organic oxygen compounds	有机氧化合物	Organooxygen compounds	有机氧化合物	Carbohydrates and carbohydrate conjugates	碳水化合物和碳水化合物结合物	"70954-04-0"	HMDB0037843	Organic oxygen compounds	Organooxygen compounds	Carbohydrates and carbohydrate conjugates	-	-	-	-	-	-	-	131752246	CC(O)[C@H](NCC1(O)O[C@H](CO)[C@@H](O)[C@@H]1O)C(O)=O	JUBGLICOZRKBCO-KNWYLTHMSA-N	2.502	1.32308	0.00127748	0.861111	1.35754	up	1.00148e+07	9.60186e+06	1.74609e+07	3.82683e+07	1.43384e+07	1.13703e+07	5.53535e+06	5.97857e+06	6.78185e+06	5.31485e+06
Com_3283_neg	violaceol i	-	N	C14H14O5	262.084	261.076	2.5848	[M-H]-	1.163	-	3	C18	Benzenoids	苯类化合物	Benzene and substituted derivatives	苯及其取代衍生物	Diphenylethers	二苯醚类	-	-	-	-	-	-	-	-	-	-	-	-	-	CC1=CC(=C(C(=C1)OC2=CC(=CC(=C2O)O)C)O)O	YRZXKRQRZJMBFT-UHFFFAOYSA-N	5.95923	2.57513	0.00128892	0.875	1.5818	up	1.36992e+06	1.65701e+06	4.69756e+06	5.36035e+06	1.84252e+06	2.32552e+06	316654	64608.5	4.10751e+06	1.05045e+06
Com_389_neg	(-)-Hydroxycitric acid	(-)-羟基柠檬酸	N	C6H8O8	208.022	207.016	5.68466	[M-H]-	2.891	0.50	1	C18	Organic acids and derivatives	有机酸及其衍生物	Carboxylic acids and derivatives	羧酸及其衍生物	Tricarboxylic acids and derivatives	三羧酸及其衍生物	"27750-10-3"	HMDB0031159	Organic acids and derivatives	Carboxylic acids and derivatives	Tricarboxylic acids and derivatives	-	-	-	LMFA01050511	Fatty Acyls [FA]	Fatty Acids and Conjugates [FA01]	Hydroxy fatty acids [FA0105]	-	OC(C(O)=O)C(O)(CC(O)=O)C(O)=O	ZMJBYMUCKBYSCP-UHFFFAOYSA-N	2.41714	1.2733	0.00129072	0.861111	1.40258	up	2.478e+07	1.2099e+07	1.3941e+07	3.2826e+07	1.69818e+07	1.30027e+07	1.02329e+07	1.18122e+07	7.00279e+06	8.69609e+06
Com_1751_neg	Dichlorisone acetate	糊状叶绿素	N	C23H28Cl2O5	454.131	453.12	9.67405	[M-H]-	1.316	0.82	2	C18	Lipids and lipid-like molecules	脂质和类脂分子	Steroids and steroid derivatives	类固醇和类固醇衍生物	Pregnane steroids	妊娠类固醇	"79-61-8"	-	-	-	-	-	D07815	-	-	-	-	-	-	CC(=O)OCC(=O)C1(CCC2C1(CC(C3(C2CCC4=CC(=O)C=CC43C)Cl)Cl)C)O	YNNURTVKPVJVEI-GSLJADNHSA-N	3.34327	1.74126	0.00131486	0.902778	1.4787	up	3.63435e+07	3.8977e+07	4.82242e+07	1.2499e+08	5.29013e+07	3.37391e+07	2.22773e+07	2.17941e+07	1.99564e+07	2.19808e+07
Com_4292_neg	Norbergenin	去甲岩白菜素	N	C13H14O9	314.064	313.057	0.97598	[M-H]-	5.256	-	3	C18	Benzenoids	苯类化合物	Benzene and substituted derivatives	苯及其取代衍生物	Benzoic acids and derivatives	苯甲酸及其衍生物	-	-	-	-	-	-	-	-	-	-	-	-	-	C1=C2C(=C(C(=C1O)O)O)C3C(C(C(C(O3)CO)O)O)OC2=O	GDYGAIKPBLFCKR-OIPGZRGRSA-N	3.60649	1.8506	0.00132258	0.895833	1.37424	up	4.51916e+08	2.82807e+08	3.67055e+08	8.82989e+08	4.10678e+08	2.84787e+08	1.84327e+08	1.91472e+08	2.6521e+07	1.17627e+08
Com_4943_neg	Macrosphelide J	-	N	C17H24O9	372.142	371.136	2.65607	[M-H]-	5.472	0.67	2	C18	Phenylpropanoids and polyketides	苯丙素类和聚酮类	Macrolides and analogues	大环内酯类及其类似物	-	-	-	-	-	-	-	-	-	-	-	-	-	-	-	CC1CC(=O)OC(C(=O)CC(C(=O)OC(C(C=CC(=O)O1)O)C)OC)C	YDSGABQYSNZCFX-UPLIFLGUSA-N	3.22966	1.69138	0.00134468	0.868056	1.44662	up	1.24159e+07	1.09187e+07	2.57103e+07	3.94352e+07	1.57652e+07	1.25488e+07	9.2056e+06	2.69544e+06	1.55997e+07	4.08531e+06
Com_4488_neg	Khrinone C	-	N	C17H14O7	330.074	329.068	4.80044	[M-H]-	5.302	-	3	C18	Phenylpropanoids and polyketides	苯丙素类和聚酮类	Isoflavonoids	异黄酮类	O-methylated isoflavonoids	O-甲基化异黄酮	-	-	-	-	-	-	-	-	-	-	-	-	-	COC1=C(C(=C(C=C1)C2=COC3=CC(=CC(=C3C2=O)O)O)OC)O	HIOWCXKLRMGGLF-UHFFFAOYSA-N	2.35034	1.23287	0.00137328	0.875	1.35371	up	3.6787e+06	3.5658e+06	5.25929e+06	1.29658e+07	6.42521e+06	6.14294e+06	3.99837e+06	6.24492e+06	4.47006e+06	2.55228e+06
Com_4509_neg	Fluorescein	-	N	C20H12O5	332.068	331.061	1.34081	[M-H]-	5.068	-	3	C18	Organoheterocyclic compounds	有机杂环化合物	Benzopyrans	苯并吡喃类	1-benzopyrans	1-苯并吡喃	"518-45-6"	HMDB0014831	Organoheterocyclic compounds	Benzopyrans	1-benzopyrans	-	D01261	-	-	-	-	-	16850	O=C1OC2(C3=CC=C(O)C=C3OC4=CC(O)=CC=C42)C=5C=CC=CC15	GNBHRKFJIUUOQI-UHFFFAOYSA-N	2.04744	1.03382	0.00139066	0.881944	1.26902	up	4.41829e+06	3.55055e+06	4.74473e+06	1.18328e+07	4.66164e+06	3.62735e+06	2.21344e+06	3.3349e+06	2.5376e+06	3.09633e+06
Com_2010_neg	Stachyose	水苏糖	N	C24H42O21	666.222	665.216	1.66045	[M-H]-	1.959	0.87	1	C18	Organic oxygen compounds	有机氧化合物	Organooxygen compounds	有机氧化合物	Carbohydrates and carbohydrate conjugates	碳水化合物和碳水化合物结合物	"470-55-3"	HMDB0003553	Organic oxygen compounds	Organooxygen compounds	Carbohydrates and carbohydrate conjugates	Stachyose	C01613	map00052;map01100	-	-	-	-	439531	OC[C@H]1O[C@@](CO)(O[C@H]2O[C@H](CO[C@H]3O[C@H](CO[C@H]4O[C@H](CO)[C@H](O)[C@H](O)[C@H]4O)[C@H](O)[C@H](O)[C@H]3O)[C@@H](O)[C@H](O)[C@H]2O)[C@@H](O)[C@@H]1O	UQZIYBXSHAGNOE-XNSRJBNMSA-N	32.7975	5.03551	0.00141432	0.833333	1.53367	up	6.82881e+07	1.16949e+08	2.32242e+08	4.45628e+08	2.41556e+08	1.04334e+08	2.71276e+07	691995	1.73892e+07	710916
Com_5250_neg	Corchoionoside B	-	N	C19H28O9	400.173	399.167	2.03129	[M-H]-	5.509	-	3	C18	Lipids and lipid-like molecules	脂质和类脂分子	Fatty Acyls	脂肪酰类	Fatty acyl glycosides	脂肪酰糖苷	"189344-54-5"	HMDB0030975	Lipids and lipid-like molecules	Fatty Acyls	Fatty acyl glycosides	-	-	-	-	-	-	-	131751110	CC1=CC(=O)CC(C)(C)C1(O)\C=C\C(=O)COC1OC(CO)C(O)C(O)C1O	FUXBESIRIBMOMU-SNAWJCMRSA-N	2.14883	1.10355	0.00141816	0.854167	1.105	up	5.70343e+07	2.51576e+07	5.79264e+07	1.14407e+08	2.61164e+07	2.11482e+07	5.64795e+07	4.08991e+07	5.68632e+07	3.52372e+07
Com_4775_neg	galactopinitol A	半乳糖醇A	N	C13H24O11	356.132	355.125	0.81548	[M-H]-	1.307	0.79	2	C18	Organic oxygen compounds	有机氧化合物	Organooxygen compounds	有机氧化合物	Carbohydrates and carbohydrate conjugates	碳水化合物和碳水化合物结合物	-	HMDB0039475	Organic oxygen compounds	Organooxygen compounds	Carbohydrates and carbohydrate conjugates	-	-	-	-	-	-	-	-	COC1C(C(C(C(C1O)OC2C(C(C(C(O2)CO)O)O)O)O)O)O	WFSVEMFCPALUBB-GDYURJOXSA-N	10.1458	3.34281	0.00143318	0.861111	1.48578	up	2.80066e+07	7.80306e+07	5.81698e+07	1.52962e+08	3.39051e+07	5.38473e+07	1.48857e+07	436226	2.1744e+07	652118
Com_6422_neg	Isovitexin 4'-rhamnoside	异牡荆素 4'-鼠李糖苷	N	C27H30O14	578.164	577.154	3.57154	[M-H]-	5.478	-	3	C18	Phenylpropanoids and polyketides	苯丙素类和聚酮类	Flavonoids	黄酮类化合物	Flavonoid glycosides	黄酮糖苷	-	-	-	-	-	-	-	-	LMPK12110322	Polyketides [PK]	Flavonoids [PK12]	Flavones and Flavonols [PK1211]	-	CC1C(C(C(C(O1)OC2=CC=C(C=C2)C3=CC(=O)C4=C(O3)C=C(C(=C4O)C5C(C(C(C(O5)CO)O)O)O)O)O)O)O	UFCHOCZWIFBBIS-KOTYTVJYSA-N	1.91155	0.934739	0.00155899	0.868056	1.11817	up	1.27249e+07	9.3027e+06	1.41596e+07	2.45512e+07	1.32749e+07	9.37535e+06	1.07618e+07	8.97819e+06	2.23032e+07	7.4421e+06
Com_4877_neg	1-beta-D-glucopyranosyl-L-tryptophan	-	N	C17H22N2O7	366.143	365.136	0.8078	[M-H]-	5.163	0.87	2	C18	Nucleosides, nucleotides, and analogues	核苷、核苷酸和类似物	Nucleoside and nucleotide analogues	核苷和核苷酸类似物	1-pyranosylindoles	1-吡喃吲哚	-	-	-	-	-	-	-	-	-	-	-	-	-	C1=CC=C2C(=C1)C(=CN2C3C(C(C(C(O3)CO)O)O)O)CC(C(=O)O)N	ZHBHZDMTVVJASV-JOSVURMMSA-N	4.70882	2.23536	0.00156276	0.861111	1.49841	up	6.29222e+06	6.35696e+06	1.15519e+07	1.71202e+07	1.03745e+07	6.50166e+06	1.67319e+06	1.27328e+06	3.7604e+06	359311
Com_3253_neg	1,2,3,4-Tetrahydro-b-carboline-1,3-dicarboxylic acid	-	N	C13H12N2O4	260.08	259.072	0.28952	[M-H]-	5.228	0.57	2	C18	Alkaloids and derivatives	生物碱及其衍生物	Harmala alkaloids	哈尔满生物碱	-	-	"59132-30-8"	HMDB0032102	Alkaloids and derivatives	Harmala alkaloids	-	-	-	-	-	-	-	-	151564	OC(=O)C1CC2=C(NC3=CC=CC=C23)C(N1)C(O)=O	ZWMZDKZTZLGVRQ-UHFFFAOYSA-N	2.33682	1.22455	0.001594	0.868056	1.37889	up	6.14894e+07	4.49644e+07	8.09875e+07	1.31208e+08	6.63865e+07	4.847e+07	2.34553e+07	3.14749e+07	5.92274e+07	2.60518e+07
Com_5242_neg	candoxatrilat	坎沙曲拉	N	C20H33NO7	399.226	398.219	1.18906	[M-H]-	5.669	-	3	C18	Organic acids and derivatives	有机酸及其衍生物	Carboxylic acids and derivatives	羧酸及其衍生物	Dicarboxylic acids and derivatives	二元酸及其衍生物	"123898-42-0"	HMDB0249582	Organic acids and derivatives	Carboxylic acids and derivatives	Dicarboxylic acids and derivatives	-	C11721	-	-	-	-	-	-	COCCOCC(CC1(CCCC1)C(=O)NC2CCC(CC2)C(=O)O)C(=O)O	ACZWIDANLCXHBM-PCKAHOCUSA-N	2.60396	1.38071	0.00162538	0.868056	1.59817	up	1.13694e+07	6.40663e+06	1.61605e+07	1.69755e+07	1.349e+07	6.28506e+06	7.42545e+06	3.98246e+06	9.78542e+06	4.57342e+06
Com_1132_neg	3-Hydroxy-4-butanolide	-	N	C10H16O8	264.085	309.086	9.94667	[M+HCOOH-H]-	4.903	0.67	2	C18	Organic oxygen compounds	有机氧化合物	Organooxygen compounds	有机氧化合物	Carbohydrates and carbohydrate conjugates	碳水化合物和碳水化合物结合物	"211107-44-7"	-	-	-	-	-	-	-	-	-	-	-	10445498	C1C(COC1=O)OC2C(C(C(C(O2)CO)O)O)O	MQEPWBMWFIVRPS-MBOSOLAWSA-N	3.83855	1.94056	0.0016289	0.847222	1.48895	up	4.37115e+06	6.61749e+06	6.43402e+06	3.92173e+06	8.85322e+06	3.07657e+06	832593	720870	1.85895e+06	751775
Com_5622_neg	Catuabine F	-	N	C23H28N2O7	444.19	443.178	9.29492	[M-H]-	5.004	0.64	2	C18	Benzenoids	苯类化合物	Benzene and substituted derivatives	苯及其取代衍生物	Benzoic acids and derivatives	苯甲酸及其衍生物	-	-	-	-	-	-	-	-	-	-	-	-	-	CN1C=CC=C1C(=O)OC2CC3CC(CC2N3C)OC(=O)C4=CC(=C(C(=C4)OC)O)OC	FDOGTDAJEOKOQD-BURFUSLBSA-N	3.30266	1.72363	0.00167222	0.854167	1.44115	up	3.98994e+06	4.18869e+06	6.32742e+06	1.05675e+07	5.69574e+06	3.86136e+06	1.98288e+06	842636	3.22478e+06	610330
Com_2989_neg	6,8-Dihydroxy-5,7-dimethoxycoumarin	6,8-二羟基-5,7-二甲氧基香豆素	N	C11H10O6	238.048	237.04	0.18191	[M-H]-	5.601	-	3	C18	Phenylpropanoids and polyketides	苯丙素类和聚酮类	Coumarins and derivatives	香豆素及其衍生物	Hydroxycoumarins	羟基香豆素	-	-	-	-	-	-	-	-	-	-	-	-	-	COC1=C(C(=C(C2=C1C=CC(=O)O2)O)OC)O	AXXSKWGVOIJTGN-UHFFFAOYSA-N	2.02139	1.01535	0.0017165	0.840278	1.26614	up	1.12293e+07	5.29009e+06	9.13585e+06	1.43326e+07	7.88279e+06	5.00277e+06	5.51496e+06	7.97419e+06	8.05187e+06	4.23203e+06
Com_3780_neg	Ethyl (S)-3-hydroxybutyrate glucoside	乙基（S）-3-羟基丁酸葡萄糖苷	N	C12H22O8	294.131	293.125	1.45165	[M-H]-	5.458	-	3	C18	Lipids and lipid-like molecules	脂质和类脂分子	Fatty Acyls	脂肪酰类	Fatty acyl glycosides	脂肪酰糖苷	"-"	HMDB0031693	Lipids and lipid-like molecules	Fatty Acyls	Fatty acyl glycosides	-	-	-	-	-	-	-	76463850	CCOC(=O)CC(C)OC1OC(CO)C(O)C(O)C1O	HEBPYQNXDMDRKR-UHFFFAOYSA-N	7.36047	2.8798	0.00176006	0.833333	1.55875	up	1.07522e+08	1.4942e+08	2.88989e+08	5.20843e+08	2.67586e+08	1.70351e+08	6.87159e+07	1.03172e+07	9.43433e+07	1.04967e+07
Com_1933_neg	Oleuropein	橄榄苦苷	N	C25H32O13	540.184	539.182	8.73241	[M-H]-	1.371	-	3	C18	Lipids and lipid-like molecules	脂质和类脂分子	Prenol lipids	异戊烯醇脂	Terpene glycosides	萜烯糖苷	"32619-42-4"	HMDB0035872	Lipids and lipid-like molecules	Prenol lipids	Sesquiterpenoids	-	C09794	-	-	-	-	-	5281544	[H][C@]1(CC(=O)OCCC2=CC(O)=C(O)C=C2)\C(=C/C)[C@H](O[C@@H]2O[C@H](CO)[C@@H](O)[C@H](O)[C@H]2O)OC=C1C(=O)OC	RFWGABANNQMHMZ-ZCHJGGQASA-N	15.0397	3.91071	0.0017671	0.826389	1.52257	up	3.90584e+06	1.28807e+07	1.89011e+07	3.77551e+07	1.80566e+07	1.04579e+07	665333	562113	319939	852312
Com_723_neg	3-Methoxybenzanthrone	3-甲氧基苯并蒽酮	N	C18H12O2	260.084	259.079	8.59453	[M-H]-	1.16	0.68	2	C18	Benzenoids	苯类化合物	Phenanthrenes and derivatives	菲及其衍生物	-	-	"3688-79-7"	-	-	-	-	-	-	-	-	-	-	-	77267	COC1=C2C=CC=C3C2=C(C=C1)C4=CC=CC=C4C3=O	BGQDCDRDPCVLJE-UHFFFAOYSA-N	4.53535	2.18122	0.00177031	0.881944	1.44145	up	1.16642e+07	1.28769e+07	3.38134e+07	3.65885e+07	1.7139e+07	1.62113e+07	3.69709e+06	871543	3.1757e+07	7.26836e+06
Com_6534_neg	PC(2:0/18:2(9Z,11E)+=O(13))	磷脂酰胆碱(2:0/18:2(9Z,11E)+=O(13))	N	C28H50NO9P	575.322	610.293	2.53438	[M+Cl]-	5.814	-	3	C18	-	-	-	-	-	-	"-"	HMDB0288854	-	-	-	-	-	-	-	-	-	-	-	[H][C@@](COC(C)=O)(COP([O-])(=O)OCC[N+](C)(C)C)OC(=O)CCCCCCC\C=C/C=C/C(=O)CCCCC	NLFWVUZVLFDICK-OAXXNTOGSA-N	1.9486	0.962436	0.00179066	0.861111	1.03844	up	4.38042e+07	2.14159e+07	3.26509e+07	3.47927e+07	3.52968e+07	1.78833e+07	4.07627e+07	3.41085e+07	1.84951e+07	2.27772e+07
Com_1535_neg	Lansoprazole sulfone	兰索拉唑磺化物	N	C16H14F3N3O3S	385.071	384.066	5.94422	[M-H]-	5.34	-	3	C18	Organoheterocyclic compounds	有机杂环化合物	Benzimidazoles	苯并咪唑类	Sulfinylbenzimidazoles	亚磺酰苯并咪唑类	"131926-99-3"	HMDB0014009	Organoheterocyclic compounds	Benzimidazoles	Sulfinylbenzimidazoles	-	-	-	-	-	-	-	10385385	CC1=C(OCC(F)(F)F)C=CN=C1CS(=O)(=O)C1=NC2=CC=CC=C2N1	TVMJMCGRSSSSDJ-UHFFFAOYSA-N	10.4333	3.38312	0.00182329	0.840278	1.38239	up	7.93775e+06	9.49702e+06	8.54421e+06	3.46964e+07	1.24068e+07	1.1318e+07	820296	210711	3.81285e+06	1.39744e+06
Com_2902_neg	4-(L-Alanin-3-yl)-2-hydroxy-cis,cis-muconate 6-semialdehyde	4-(L-丙氨酸-3-基)-2-羟基-顺式,顺式-粘康酸 6-半醛	N	C9H11NO6	229.059	228.051	0.44108	[M-H]-	4.924	0.57	2	C18	Organic acids and derivatives	有机酸及其衍生物	Carboxylic acids and derivatives	羧酸及其衍生物	Amino acids, peptides, and analogues	氨基酸、肽和类似物	-	-	-	-	-	4-(L-Alanin-3-yl)-2-hydroxy-cis,cis-muconate 6-semialdehyde	C04796	map00350	-	-	-	-	-	C(C(C(=O)O)N)C(=CC(=O)C(=O)O)C=CO	PIYTUGMLAKPQKI-LURJTMIESA-N	2.20123	1.13831	0.00185497	0.868056	1.24809	up	9.82567e+06	6.16138e+06	1.26608e+07	2.04609e+07	9.38028e+06	4.06097e+06	5.59431e+06	4.09255e+06	6.61593e+06	5.09499e+06
Com_1491_neg	methyl 5-chloro-2-methoxy-4-[(2E)-3-(4-methoxyphenyl)prop-2-enamido]benzoate	-	N	C19H18ClNO5	375.087	374.081	3.49942	[M-H]-	5.056	-	3	C18	Benzenoids	苯类化合物	Benzene and substituted derivatives	苯及其取代衍生物	Benzoic acids and derivatives	苯甲酸及其衍生物	"1164482-77-2"	-	-	-	-	-	-	-	-	-	-	-	1184649	COC1=CC=C(C=C1)/C=C/C(=O)NC2=C(C=C(C(=C2)OC)C(=O)OC)Cl	IBCNBIILVKCJJN-RMKNXTFCSA-N	2.2918	1.19648	0.00188722	0.840278	1.31576	up	2.21667e+06	2.85573e+06	7.74998e+06	8.77575e+06	6.05033e+06	4.08625e+06	3.4325e+06	2.69937e+06	4.54089e+06	4.81592e+06
Com_1127_neg	Lysyltyrosine	赖氨酸-酪氨酸	N	C15H23N3O4	309.169	308.162	1.87293	[M-H]-	2.404	0.55	1	C18	Organic acids and derivatives	有机酸及其衍生物	Carboxylic acids and derivatives	羧酸及其衍生物	Amino acids, peptides, and analogues	氨基酸、肽和类似物	"35978-98-4"	HMDB0028963	Organic acids and derivatives	Carboxylic acids and derivatives	Amino acids, peptides, and analogues	-	-	-	-	-	-	-	7021820	C1=CC(=CC=C1C[C@@H](C(=O)O)NC(=O)[C@H](CCCCN)N)O	MYTOTTSMVMWVJN-STQMWFEESA-N	5.11461	2.35462	0.00189899	0.833333	1.47212	up	6.26478e+06	3.46138e+06	6.16514e+06	6.74646e+06	3.84888e+06	2.64027e+06	1.80468e+06	428749	1.15128e+07	584460
Com_6602_neg	Chlorophyllide b	-	N	C35H32MgN4O6	628.217	627.205	7.39095	[M-H]-	4.709	-	3	C18	Organoheterocyclic compounds	有机杂环化合物	Tetrapyrroles and derivatives	四吡咯及其衍生物	Metallotetrapyrroles	金属四吡咯	-	HMDB0304289	Organoheterocyclic compounds	Tetrapyrroles and derivatives	Metallotetrapyrroles	Chlorophyllide b	C16541	map00860;map01100;map01110	-	-	-	-	-	[H+].CCC1=C2C=C3C(=C4C(=O)C(C(=C4[N-]3)C5=NC(=CC6=NC(=CC(=N2)C1=C[O-])C(=C6C)C=C)C(C5CCC(=O)[O-])C)C(=O)OC)C.[Mg+2]	QPDWBRHRBKXUNS-UHFFFAOYSA-L	8.39135	3.0689	0.00190904	0.868056	1.33957	up	3.68265e+06	3.51715e+06	5.9651e+06	1.9899e+07	3.47759e+06	2.24512e+06	606134	1.09743e+06	684944	951240
Com_6296_neg	Sparanoside B	-	N	C23H32O15	548.174	547.168	2.08054	[M-H]-	5.158	0.51	2	C18	Organic oxygen compounds	有机氧化合物	Organooxygen compounds	有机氧化合物	Carbohydrates and carbohydrate conjugates	碳水化合物和碳水化合物结合物	-	-	-	-	-	-	-	-	-	-	-	-	-	CC1=C2C(=C(C=C1OC)OC3C(C(C(C(O3)COC4C(C(C(C(O4)CO)O)O)O)O)O)O)C(=O)C(O2)OC	XGLGMUSQXUWAQW-INZIEHLRSA-N	2.90888	1.54046	0.00191506	0.875	1.33582	up	3.54265e+06	5.13007e+06	7.91248e+06	1.8441e+07	6.31797e+06	4.25257e+06	3.84327e+06	3.82796e+06	1.28637e+07	1.90083e+06
Com_5128_neg	Trp Pro Ser	色氨酸脯氨酸丝氨酸	N	C19H24N4O5	388.175	387.166	2.49778	[M-H]-	5.364	0.90	2	C18	Organic acids and derivatives	有机酸及其衍生物	Carboxylic acids and derivatives	羧酸及其衍生物	Amino acids, peptides, and analogues	氨基酸、肽和类似物	-	-	-	-	-	-	-	-	-	-	-	-	-	C1CC(N(C1)C(=O)C(CC2=CNC3=CC=CC=C32)N)C(=O)NC(CO)C(=O)O	OJKVFAWXPGCJMF-BPUTZDHNSA-N	7.98345	2.99701	0.00192114	0.847222	1.43007	up	8.98521e+07	1.43915e+08	2.55116e+08	4.6574e+08	2.52073e+08	1.69083e+08	3.40396e+07	5.34742e+06	6.13176e+07	2.9546e+06
Com_6518_neg	Penstebioside	-	N	C27H42O15	606.252	605.246	1.40605	[M-H]-	5.14	0.65	2	C18	Lipids and lipid-like molecules	脂质和类脂分子	Prenol lipids	异戊烯醇脂	Terpene glycosides	萜烯糖苷	-	-	-	-	-	-	-	-	-	-	-	-	-	CC(C)CC(=O)OC1C2C(CC=C2CO)C(=CO1)COC3C(C(C(C(O3)CO)OC4C(C(C(C(O4)CO)O)O)O)O)O	NPCCFNTZZXOWME-YRWPVYQOSA-N	7.72731	2.94997	0.00194299	0.854167	1.44044	up	1.58067e+07	1.13996e+07	1.86624e+07	2.86714e+07	1.40187e+07	1.45729e+07	2.47781e+06	247330	4.91539e+06	537951
Com_5169_neg	Chemomicin A	-	N	C19H20O9	392.111	391.101	5.06421	[M-H]-	1.304	-	3	C18	Benzenoids	苯类化合物	Tetralins	四氢化萘	-	-	-	-	-	-	-	-	-	-	-	-	-	-	-	CC1(C(C(C2(C(C1=O)CCC34C2(O3)C(C5=C(C4=O)C(=CC=C5)O)O)O)O)O)O	YNVGLAUJWUMOQY-UHFFFAOYSA-N	7.42254	2.89191	0.00194826	0.854167	1.50684	up	1.705e+08	3.13183e+08	6.13643e+08	1.08071e+09	4.70588e+08	3.29673e+08	8.27427e+07	5.91612e+06	2.28455e+08	5.64339e+06
Com_4391_neg	Decarboxytetracenomycin F1	-	N	C19H14O5	322.084	321.074	9.86608	[M-H]-	4.947	-	3	C18	Benzenoids	苯类化合物	Naphthacenes	并四苯类	-	-	-	-	-	-	-	-	C12374	map01057	-	-	-	-	-	CC1=CC(=CC2=CC3=C(C(=C12)O)C(=O)C4=C(C3)C=C(C=C4O)O)O	QZJGAJSUXRIADY-UHFFFAOYSA-N	2.14144	1.09858	0.00197303	0.861111	1.25122	up	1.76923e+08	7.37123e+07	1.64004e+08	3.37731e+08	1.3138e+08	8.7333e+07	1.6223e+08	9.47224e+07	1.02933e+08	1.16376e+08
Com_6417_neg	Atractyloside I	-	N	C27H44O13	576.278	575.272	1.46334	[M-H]-	5.849	-	3	C18	Lipids and lipid-like molecules	脂质和类脂分子	Prenol lipids	异戊烯醇脂	Terpene glycosides	萜烯糖苷	-	-	-	-	-	-	C17866	-	-	-	-	-	-	CC1=C(C(=O)CC2(C1CC(CC2)C(C)(C)OC3C(C(C(C(O3)CO)O)O)O)C)OC4C(C(C(C(O4)CO)O)O)O	XMFJYFXSIKDRHJ-OJGKPVIHSA-N	1.96105	0.971629	0.00197944	0.875	1.11725	up	9.93125e+07	5.54622e+07	7.05861e+07	9.34268e+07	9.34329e+07	3.50473e+07	1.07245e+08	9.01438e+07	3.75852e+07	5.2386e+07
Com_7245_neg	Kaempferol 3-sophorotrioside-7-glucoside	山奈酚 3-槐三苷-7-葡萄糖苷	N	C39H50O26	934.259	933.254	2.74712	[M-H]-	5.064	0.84	2	C18	Phenylpropanoids and polyketides	苯丙素类和聚酮类	Flavonoids	黄酮类化合物	Flavonoid glycosides	黄酮糖苷	-	-	-	-	-	-	-	-	LMPK12111776	Polyketides [PK]	Flavonoids [PK12]	Flavones and Flavonols [PK1211]	-	C1=CC(=CC=C1C2=C(C(=O)C3=C(C=C(C=C3O2)OC4C(C(C(C(O4)CO)O)O)O)O)OC5C(C(C(C(O5)CO)O)O)OC6C(C(C(C(O6)CO)O)O)OC7C(C(C(C(O7)CO)O)O)O)O	HMXKVNAQDJJUTH-HWORSLRFSA-N	5.64368	2.49664	0.00203079	0.875	1.47053	up	620044	1.53744e+06	3.50588e+06	7.8199e+06	1.08363e+07	1.80133e+06	388474	363525	313494	316303
Com_3425_neg	(1R,5aS,6R)-1,4,5,5a,6,9-hexahydrophenazine-1,6-dicarboxylic acid	-	N	C14H14N2O4	274.095	273.089	2.7496	[M-H]-	5.281	-	3	C18	Lipids and lipid-like molecules	脂质和类脂分子	Fatty Acyls	脂肪酰类	Fatty acids and conjugates	脂肪酸和结合物	"-"	-	-	-	-	-	-	-	-	-	-	-	-	[H][C@@]12NC3=C(N=C1CC=C[C@H]2C(O)=O)[C@@H](C=CC3)C(O)=O	MUDZFKKAMBPIJZ-XLDPMVHQSA-N	2.32029	1.2143	0.00204981	0.833333	1.37755	up	1.63852e+06	1.58463e+06	3.14441e+06	5.46773e+06	3.79254e+06	1.65753e+06	1.31138e+06	1.91049e+06	1.79559e+06	1.18718e+06
Com_5811_neg	Rhodioloside E	红景天苷E	N	C21H38O11	466.241	465.235	1.673	[M-H]-	5.804	-	3	C18	Lipids and lipid-like molecules	脂质和类脂分子	Fatty Acyls	脂肪酰类	Fatty acyl glycosides	脂肪酰糖苷	-	-	-	-	-	-	-	-	-	-	-	-	-	CC(=CCOC1C(C(C(C(O1)COC2C(C(C(CO2)O)O)O)O)O)O)CCCC(C)(C)O	QSGZRCKKGZPIIZ-QICAHTGLSA-N	1.86921	0.902431	0.00208751	0.833333	1.22148	up	1.25511e+07	6.61217e+06	9.02682e+06	2.46869e+07	1.05005e+07	7.39687e+06	8.72392e+06	8.66036e+06	1.03281e+07	9.10728e+06
Com_1097_neg	Skimmin	茵芋苷	N	C15H16O8	324.085	305.065	5.8705	[M-H-H2O]-	1.267	0.96	2	C18	Phenylpropanoids and polyketides	苯丙素类和聚酮类	Coumarins and derivatives	香豆素及其衍生物	Coumarin glycosides	香豆素糖苷	"93-39-0"	HMDB0258334	Phenylpropanoids and polyketides	Coumarins and derivatives	Coumarin glycosides	-	-	-	-	-	-	-	320361	OCC1OC(OC2=CC3=C(C=CC(=O)O3)C=C2)C(O)C(O)C1O	VPAOSFFTKWUGAD-UHFFFAOYSA-N	3.63314	1.86122	0.00209839	0.861111	1.47868	up	1.92383e+07	2.31973e+07	5.01706e+07	9.04931e+07	3.72143e+07	2.61167e+07	1.19867e+07	6.23657e+06	2.21745e+07	3.52151e+06
Com_5487_neg	3'-(1''-(3-Methylbutanoyl))-angeloyl vaginidiol	-	N	C24H28O7	428.184	427.172	8.86428	[M-H]-	4.853	-	3	C18	Phenylpropanoids and polyketides	苯丙素类和聚酮类	Coumarins and derivatives	香豆素及其衍生物	Furanocoumarins	呋喃香豆素类	"143061-67-0"	HMDB0040691	Phenylpropanoids and polyketides	Coumarins and derivatives	Furanocoumarins	-	-	-	-	-	-	-	56776263	C\C=C(\C)C(=O)OC1C(OC2=C1C1=C(C=C2)C=CC(=O)O1)C(C)(C)OC(=O)CC(C)C	HQKAYCHMYMSSEQ-AUWJEWJLSA-N	3.56259	1.83293	0.00211262	0.888889	1.3535	up	769728	1.83818e+06	1.22676e+06	1.98305e+06	2.17646e+06	469606	1.77747e+06	943578	5.01273e+06	342448
Com_6237_neg	PONATINIB	帕纳替尼	N	C29H27F3N6O	532.22	531.209	6.38374	[M-H]-	5.475	0.51	2	C18	Benzenoids	苯类化合物	Benzene and substituted derivatives	苯及其取代衍生物	Anilides	酰苯胺类	-	HMDB0240214	Benzenoids	Benzene and substituted derivatives	Anilides	-	-	-	-	-	-	-	-	CC1=C(C=C(C=C1)C(=O)NC2=CC(=C(C=C2)CN3CCN(CC3)C)C(F)(F)F)C#CC4=CN=C5N4N=CC=C5	PHXJVRSECIGDHY-UHFFFAOYSA-N	14.3085	3.8388	0.00212057	0.868056	1.56259	up	1.61317e+07	2.42159e+07	4.80207e+07	8.2379e+07	4.19238e+07	2.57771e+07	1.04643e+07	156615	1.78488e+07	263245
Com_1367_neg	KINETIN RIBOSIDE	激动素核苷	N	C15H17N5O5	347.123	346.116	0.47583	[M-H]-	4.758	-	3	C18	Nucleosides, nucleotides, and analogues	核苷、核苷酸和类似物	Purine nucleosides	嘌呤核苷	-	-	"4338-47-0"	HMDB0253801	-	-	-	-	-	-	-	-	-	-	20345	C1=COC(=C1)CNC2=C3C(=NC=N2)N(C=N3)C4C(C(C(O4)CO)O)O	CAGLGYNQQSIUGX-SDBHATRESA-N	2.99736	1.58369	0.00215111	0.861111	1.11829	up	3.28724e+06	2.89688e+06	1.69262e+06	1.16282e+07	2.09178e+06	2.5357e+06	1.08411e+06	1.44697e+06	4.98054e+06	824680
Com_5787_neg	Canthoside B	-	N	C19H28O13	464.153	463.147	2.57508	[M-H]-	4.654	0.63	2	C18	Organic oxygen compounds	有机氧化合物	Organooxygen compounds	有机氧化合物	Carbohydrates and carbohydrate conjugates	碳水化合物和碳水化合物结合物	-	-	-	-	-	-	-	-	-	-	-	-	-	COC1=CC(=CC(=C1O)OC)OC2C(C(C(C(O2)COC3C(C(CO3)(CO)O)O)O)O)O	BPSJMBKZSUTYNF-CYKPCRQUSA-N	12.1423	3.60197	0.00223023	0.875	1.33997	up	5.71048e+06	6.47038e+06	1.30142e+07	3.78649e+07	7.51554e+06	6.40487e+06	3.63959e+06	52757.4	4.42657e+06	134671
Com_5105_neg	Staphylionoside A	-	N	C19H30O8	386.194	385.187	1.38106	[M-H]-	5.712	0.59	2	C18	Lipids and lipid-like molecules	脂质和类脂分子	Fatty Acyls	脂肪酰类	Fatty acyl glycosides	脂肪酰糖苷	-	-	-	-	-	-	-	-	-	-	-	-	-	CC1=C(C(CC(C1=O)O)(C)C)C=CC(C)OC2C(C(C(C(O2)CO)O)O)O	ZZMRRHANYHOIDL-RXZGHDNNSA-N	2.0007	1.0005	0.00227254	0.847222	1.31719	up	2.24885e+07	1.07066e+07	1.86341e+07	4.68375e+07	2.12034e+07	1.51766e+07	2.54599e+07	1.32444e+07	2.31816e+07	1.33637e+07
Com_5968_neg	6'-O-beta-Apiofuranosylsweroside	6'-O-beta-阿皮呋喃糖苷	N	C21H30O13	490.169	489.163	4.31373	[M-H]-	5.236	-	3	C18	Organic oxygen compounds	有机氧化合物	Organooxygen compounds	有机氧化合物	Carbohydrates and carbohydrate conjugates	碳水化合物和碳水化合物结合物	-	-	-	-	-	-	-	-	-	-	-	-	-	C=CC1C2CCOC(=O)C2=COC1OC3C(C(C(C(O3)COC4C(C(CO4)(CO)O)O)O)O)O	JNPXCTROEJQHKD-APAPHXOESA-N	3.01285	1.59113	0.00230026	0.854167	1.35472	up	1.15605e+07	9.62019e+06	1.79793e+07	3.8318e+07	1.77884e+07	1.2715e+07	6.88252e+06	4.41796e+06	6.44099e+06	2.91006e+06
Com_5718_neg	Renieramide	-	N	C24H29N3O6	455.206	454.199	2.02127	[M-H]-	5.351	-	3	C18	Organic acids and derivatives	有机酸及其衍生物	Carboxylic acids and derivatives	羧酸及其衍生物	Amino acids, peptides, and analogues	氨基酸、肽和类似物	-	-	-	-	-	-	-	-	-	-	-	-	-	CC(C)CC1C(=O)NC(CC2=CC=C(C=C2)OC3=C(C=CC(=C3)CC(C(=O)N1)N)O)C(=O)O	DMMMOFGVDNJQPZ-FHWLQOOXSA-N	2.38586	1.25451	0.00230439	0.875	1.39767	up	2.23324e+06	1.83592e+06	2.78359e+06	4.34369e+06	2.97094e+06	2.26491e+06	1.84939e+06	2.2646e+06	2.74695e+06	565636
Com_3326_neg	6-Chloromelatonin	6-羟基褪黑素	N	C13H15ClN2O2	266.082	265.076	4.93726	[M-H]-	1.31	-	3	C18	Organoheterocyclic compounds	有机杂环化合物	Indoles and derivatives	吲哚及其衍生物	Indoles	吲哚	"63762-74-3"	HMDB0247048	Organoheterocyclic compounds	Indoles and derivatives	Indoles	-	-	-	-	-	-	-	1858	COC1=C(Cl)C=C2NC=C(CCNC(C)=O)C2=C1	LUINDDOUWHRIPW-UHFFFAOYSA-N	2.7793	1.47472	0.00230967	0.895833	1.39146	up	5.09265e+06	7.81472e+06	8.91142e+06	1.75458e+07	1.05548e+07	6.17267e+06	5.01733e+06	3.35049e+06	5.29687e+06	5.34749e+06
Com_5071_neg	Acetyl-maltose	乙酰麦芽糖	N	C14H24O12	384.127	383.12	0.48464	[M-H]-	1.3	0.81	2	C18	Organic oxygen compounds	有机氧化合物	Organooxygen compounds	有机氧化合物	Carbohydrates and carbohydrate conjugates	碳水化合物和碳水化合物结合物	-	-	-	-	-	-	C02130	-	-	-	-	-	-	CC(=O)OCC1C(C(C(C(O1)OC2C(OC(C(C2O)O)O)CO)O)O)O	IJVLHLCOMOKFHH-DURRTVQMSA-N	2.95735	1.56431	0.00234294	0.847222	1.08895	up	1.41625e+07	2.24193e+07	2.86297e+07	9.60123e+07	9.00686e+06	3.1414e+07	1.34361e+07	9.58595e+06	3.14478e+07	9.21179e+06
Com_3723_neg	Marshrin	-	N	C15H14O6	290.079	289.07	6.72573	[M-H]-	1.352	0.51	2	C18	Phenylpropanoids and polyketides	苯丙素类和聚酮类	Coumarins and derivatives	香豆素及其衍生物	-	-	"-"	HMDB0033783	Phenylpropanoids and polyketides	Coumarins and derivatives	-	-	-	-	-	-	-	-	73193397	COC1=C(C2OC(O)C3(C)OC23)C2=C(C=CC(=O)O2)C=C1	VUIRVFUCVWAGFV-UHFFFAOYSA-N	2.70121	1.4336	0.00241193	0.923611	1.47057	up	2.49242e+07	2.21276e+07	4.91848e+07	7.23311e+07	4.6196e+07	3.18724e+07	2.60853e+07	2.45017e+07	8.591e+07	1.7105e+07
Com_6670_neg	Apigenin 7-O-(6''-malonyl-apiosyl-glucoside)	芹黄素 7-O-(6''-丙二酰芹菜苷-葡萄糖苷)	N	C29H30O17	650.148	649.143	2.56014	[M-H]-	5.423	-	3	C18	Phenylpropanoids and polyketides	苯丙素类和聚酮类	Flavonoids	黄酮类化合物	Flavonoid glycosides	黄酮糖苷	"-"	HMDB0301683	Phenylpropanoids and polyketides	Flavonoids	Flavonoid glycosides	-	-	-	-	-	-	-	-	O[C@@H]1[C@@H](COC(=O)CC(O)=O)O[C@@H](OC[C@H]2O[C@@H](OC3=CC(O)=C4C(=O)C=C(OC4=C3)C3=CC=C(O)C=C3)[C@H](O)[C@@H](O)[C@@H]2O)[C@@H]1O	CWXBFJLEJGCTRB-PMUUMJNOSA-N	3.94153	1.97876	0.00244407	0.861111	1.3261	up	6.53653e+06	7.45991e+06	9.42139e+06	1.91044e+07	1.29326e+07	1.25378e+07	2.52795e+06	3.21036e+06	1.4311e+07	2.57359e+06
Com_5686_neg	Leucopelargonidin 3-O-glucoside	-	N	C21H24O11	452.132	451.123	3.68384	[M-H]-	1.315	0.68	2	C18	Phenylpropanoids and polyketides	苯丙素类和聚酮类	Flavonoids	黄酮类化合物	Flavonoid glycosides	黄酮糖苷	-	-	-	-	-	-	-	-	LMPK12020198	Polyketides [PK]	Flavonoids [PK12]	Flavans, Flavanols and Leucoanthocyanidins [PK1202]	-	C1=CC(=CC=C1C2C(C(C3=C(C=C(C=C3O2)O)O)O)OC4C(C(C(C(O4)CO)O)O)O)O	PNALTUDNWNFWBW-ISGQNNRWSA-N	3.28318	1.71509	0.00248713	0.895833	1.34974	up	1.15359e+08	1.27353e+08	1.1131e+08	4.85476e+08	1.72234e+08	9.96885e+07	7.32873e+07	7.29501e+07	6.2238e+07	7.16292e+07
Com_6286_neg	Nudifloside C	-	N	C26H38O12	542.236	541.231	3.70921	[M-H]-	5.332	0.66	2	C18	Organic oxygen compounds	有机氧化合物	Organooxygen compounds	有机氧化合物	Carbohydrates and carbohydrate conjugates	碳水化合物和碳水化合物结合物	-	-	-	-	-	-	-	-	-	-	-	-	-	CC=C1C2CC(=O)OCC3C(CC(C3C(COC(=O)C2=COC1OC4C(C(C(C(O4)CO)O)O)O)C)O)C	AJSGWOXJRVVHLI-KUNQWTTOSA-N	6.04303	2.59527	0.00251362	0.840278	1.45398	up	4.82506e+06	5.51911e+06	1.1121e+07	2.77101e+07	1.08406e+07	8.78662e+06	3.99156e+06	1.71652e+06	3.95903e+06	86609.3
Com_6443_neg	Norrubrofusarin 6-beta-gentiobioside	-	N	C26H30O15	582.158	581.149	3.10519	[M-H]-	1.387	-	3	C18	Organoheterocyclic compounds	有机杂环化合物	Naphthopyrans	萘并吡喃类	Naphthopyranones	萘并吡喃酮类	"-"	HMDB0034570	Organoheterocyclic compounds	Naphthopyrans	Naphthopyranones	-	-	-	-	-	-	-	85236943	CC1=CC(=O)C2=C(O)C3=C(OC4OC(COC5OC(CO)C(O)C(O)C5O)C(O)C(O)C4O)C=C(O)C=C3C=C2O1	CUEQARUDPRWNCW-UHFFFAOYSA-N	2.41947	1.27469	0.00267278	0.868056	1.31956	up	1.02801e+07	5.59243e+06	2.34591e+07	2.45155e+07	1.05902e+07	1.27573e+07	8.03856e+06	6.42033e+06	1.46141e+07	7.79621e+06
Com_4959_neg	Syringic acid glucuronide	丁香酸葡萄糖醛酸苷	N	C15H18O11	374.085	373.078	1.66373	[M-H]-	5.055	-	3	C18	Phenylpropanoids and polyketides	苯丙素类和聚酮类	Coumarins and derivatives	香豆素及其衍生物	-	-	"-"	HMDB0240562	Phenylpropanoids and polyketides	Coumarins and derivatives	-	-	-	-	-	-	-	-	134202802	[H][C@@]1(OC2=C(OC)C=C(C=C2OC)C(O)=O)O[C@]([H])(C(O)=O)[C@@]([H])(O)[C@]([H])(O)[C@@]1([H])O	WOGNQDHJFYPQMD-YGMDGNCASA-N	2.02872	1.02057	0.00268559	0.840278	1.24899	up	2.21023e+07	2.12529e+07	4.9481e+07	6.47773e+07	3.9594e+07	2.79348e+07	2.35753e+07	2.05205e+07	3.29838e+07	3.21034e+07
Com_3824_neg	3-O-(alpha-L-rhamnopyranosyl)-D-ribitol	3-O-(α-L-鼠李糖基)-D-核糖醇	N	C11H22O9	298.126	297.119	0.39386	[M-H]-	1.402	0.84	2	C18	Organic oxygen compounds	有机氧化合物	Organooxygen compounds	有机氧化合物	Carbohydrates and carbohydrate conjugates	碳水化合物和碳水化合物结合物	-	-	-	-	-	-	-	-	-	-	-	-	-	CC1C(C(C(C(O1)OC(C(CO)O)C(CO)O)O)O)O	RZSIIUVVXLZKJB-ACAPXUDSSA-N	17.4301	4.12351	0.00271714	0.854167	1.38797	up	605518	8.28894e+06	9.62338e+06	2.4719e+07	4.81912e+06	5.49588e+06	2.39717e+06	683337	1.48522e+06	33553
Com_4984_neg	11beta-Hydroxy-3,20-dioxopregn-4-en-21-oic acid	11β-羟基-3,20-二酮孕-4-烯-21-酸	N	C22H32O5	376.225	375.216	4.1008	[M-H]-	6.646	-	3	C18	Lipids and lipid-like molecules	脂质和类脂分子	Steroids and steroid derivatives	类固醇和类固醇衍生物	Androstane steroids	雄甾烷类固醇	"-"	HMDB0011652	Lipids and lipid-like molecules	Steroids and steroid derivatives	Androstane steroids	-	-	-	LMST02030225	Sterol Lipids [ST]	Steroids [ST02]	C21 steroids (gluco/mineralocorticoids, progestogins) and derivatives [ST0203]	53481012	C[C@]12C[C@H](O)C3C(CCC4=CC(=O)CC[C@]34C)C1CCC2C(O)CC(O)=O	MSUMOHDXPKCNSB-ZUNXIJJCSA-N	4.00466	2.00168	0.00272385	0.854167	1.07626	up	5.59568e+06	4.40682e+06	9.75255e+06	2.5529e+07	8.48412e+06	2.6284e+07	4.7316e+06	2.0385e+06	3.25499e+07	2.61847e+06
Com_6577_neg	Kanokoside D	卡诺皂苷D	N	C27H44O16	624.263	623.257	1.67303	[M-H]-	5.671	-	3	C18	Lipids and lipid-like molecules	脂质和类脂分子	Prenol lipids	异戊烯醇脂	Terpene glycosides	萜烯糖苷	"64703-88-4"	HMDB0036105	Lipids and lipid-like molecules	Prenol lipids	Terpene glycosides	-	C17431	-	-	-	-	-	75144768	CC(C)CC(=O)OC1OC=C(COC2OC(COC3OC(CO)C(O)C(O)C3O)C(O)C(O)C2O)C2CC(O)C(CO)C12	AKTRFOPOAKDICT-UHFFFAOYSA-N	2.42716	1.27927	0.00274675	0.847222	1.41511	up	1.63877e+07	6.70524e+06	2.09842e+07	4.13876e+07	1.22895e+07	1.095e+07	1.17426e+07	1.57541e+07	1.11347e+07	8.24051e+06
Com_3506_neg	1-Dodecanesulfonic acid, 1-hydroxy-3-oxo-	-	N	C12H24O5S	280.134	279.124	9.72427	[M-H]-	5.62	0.63	2	C18	Organic oxygen compounds	有机氧化合物	Organooxygen compounds	有机氧化合物	Carbonyl compounds	羰基化合物	"-"	HMDB0243866	Organic oxygen compounds	Organooxygen compounds	Carbonyl compounds	-	-	-	-	-	-	-	9926429	CCCCCCCCCC(=O)CC(O)S(O)(=O)=O	OTIFKYZNUYSJOU-UHFFFAOYSA-N	2.73436	1.4512	0.00276243	0.909722	1.42335	up	6.7845e+06	4.02914e+06	8.07319e+06	1.22826e+07	5.93299e+06	4.69476e+06	3.33238e+06	2.81486e+06	7.79777e+06	2.22904e+06
Com_5042_neg	trans-zeatin-9-N-glucoside	反式玉米素-9-N-葡萄糖苷	N	C16H23N5O6	381.165	380.157	0.79178	[M-H]-	5.024	0.91	2	C18	Organic oxygen compounds	有机氧化合物	Organooxygen compounds	有机氧化合物	Carbohydrates and carbohydrate conjugates	碳水化合物和碳水化合物结合物	-	-	-	-	-	-	-	-	-	-	-	-	-	CC(=CCNC1=C2C(=NC=N1)N(C=N2)C3C(C(C(C(O3)CO)O)O)O)CO	VYRAJOITMBSQSE-GIHYWFGSSA-N	14.2423	3.83211	0.0027957	0.819444	1.33916	up	1.88715e+07	3.56871e+07	7.81662e+07	1.3982e+08	5.98713e+07	4.30813e+07	1.01473e+07	421220	1.343e+07	229215
Com_1585_neg	ethyl 4-{[7-hydroxy-4-oxo-2-(trifluoromethyl)-4H-chromen-3-yl]oxy}benzoate	4-{[7-羟基-4-氧代-2-（三氟甲基）-4H-色烯-3-基]氧基}苯甲酸乙酯	N	C19H13F3O6	394.066	393.062	6.93435	[M-H]-	4.906	-	3	C18	Organoheterocyclic compounds	有机杂环化合物	Benzopyrans	苯并吡喃类	1-benzopyrans	1-苯并吡喃	"637750-31-3"	-	-	-	-	-	-	-	-	-	-	-	5504557	CCOC(=O)C1=CC=C(C=C1)OC2=C(OC3=C(C2=O)C=CC(=C3)O)C(F)(F)F	UEHNVIKHAJXKMB-UHFFFAOYSA-N	3.40495	1.76763	0.00280006	0.8125	1.401	up	6.19462e+06	6.15597e+06	5.46369e+06	2.76194e+06	9.10335e+06	3.43325e+06	1.16976e+06	1.19736e+06	2.71106e+06	455425
Com_5045_neg	Myobontioside A	-	N	C15H23ClO9	382.103	381.098	6.65498	[M-H]-	1.31	0.64	2	C18	Lipids and lipid-like molecules	脂质和类脂分子	Prenol lipids	异戊烯醇脂	Terpene glycosides	萜烯糖苷	-	-	-	-	-	-	-	-	-	-	-	-	-	C1C(C2C=COC(C2C1(CCl)O)OC3C(C(C(C(O3)CO)O)O)O)O	BGKKWSNXGCFWIU-KUCMQDQUSA-N	6.06925	2.60152	0.00282342	0.826389	1.15614	up	5.33071e+06	2.36024e+07	3.72495e+07	6.75893e+07	3.2473e+07	3.8999e+07	6.53078e+06	3.03359e+06	9.9903e+06	2.57307e+06
Com_947_neg	5-methoxy-2-methyl-6-sulfo-1-benzofuran-3-carboxylic acid	5 - 甲氧基 - 2 - 甲基 - 6 - 磺基 - 1 - 苯并呋喃 - 3 - 羧	N	C11H10O7S	286.015	285.008	2.89101	[M-H]-	5.089	-	3	C18	Organoheterocyclic compounds	有机杂环化合物	Benzofurans	苯并呋喃类	-	-	"384363-26-2"	-	-	-	-	-	-	-	-	-	-	-	1594554	CC1=C(C2=CC(=C(C=C2O1)S(=O)(=O)O)OC)C(=O)O	NGWRXJLGPCUBKE-UHFFFAOYSA-N	3.06222	1.61458	0.00282874	0.847222	1.2468	up	852199	633860	1.00633e+06	3.89028e+06	1.61383e+06	762240	357409	753638	1.42423e+06	259637
Com_5074_neg	2,3-Butanediol apiosylglucoside	-	N	C15H28O11	384.163	383.157	4.16457	[M-H]-	4.878	-	3	C18	Organic oxygen compounds	有机氧化合物	Organooxygen compounds	有机氧化合物	Carbohydrates and carbohydrate conjugates	碳水化合物和碳水化合物结合物	"-"	HMDB0033063	Organic oxygen compounds	Organooxygen compounds	Carbohydrates and carbohydrate conjugates	-	-	-	-	-	-	-	85267368	CC(O)C(C)OC1OC(COC2OCC(O)(CO)C2O)C(O)C(O)C1O	IXOASERJLNPXSS-UHFFFAOYSA-N	2.20688	1.14201	0.00287093	0.840278	1.31447	up	7.03305e+06	6.58669e+06	1.29565e+07	2.30117e+07	9.16384e+06	6.66088e+06	5.1355e+06	4.74105e+06	5.47492e+06	3.2699e+06
Com_2698_neg	FRAXETIN	秦皮素	N	C10H8O5	208.037	207.03	0.65296	[M-H]-	5.767	-	3	C18	Phenylpropanoids and polyketides	苯丙素类和聚酮类	Coumarins and derivatives	香豆素及其衍生物	Hydroxycoumarins	羟基香豆素	"574-84-5"	-	-	-	-	-	C09265	map00999;map01110	-	-	-	-	-	COC1=C(C(=C2C(=C1)C=CC(=O)O2)O)O	HAVWRBANWNTOJX-UHFFFAOYSA-N	2.39811	1.2619	0.00289147	0.895833	1.5275	up	5.00122e+06	3.38404e+06	5.60211e+06	8.63566e+06	5.55984e+06	3.32112e+06	2.56315e+06	2.89445e+06	5.05761e+06	2.18771e+06
Com_3316_neg	5'-Dehydroadenosine	5'-脱氢腺苷	N	C10H11N5O4	265.081	264.072	5.02328	[M-H]-	1.309	-	3	C18	Nucleosides, nucleotides, and analogues	核苷、核苷酸和类似物	Purine nucleosides	嘌呤核苷	-	-	-	-	-	-	-	-	C11500	-	-	-	-	-	-	C1=NC(=C2C(=N1)N(C=N2)C3C(C(C(O3)C=O)O)O)N	CWNMDMYGRVHXDR-KQYNXXCUSA-N	2.5047	1.32464	0.00304853	0.840278	1.31356	up	6.26801e+07	9.11558e+07	1.96384e+08	3.56487e+08	1.15311e+08	1.14741e+08	8.54268e+07	4.97673e+07	8.42672e+07	6.12973e+07
Com_1283_neg	gamma-glutamyltryptophan	gamma-谷氨酰色氨酸	N	C16H19N3O5	333.132	332.126	3.77238	[M-H]-	5.4	0.97	1	C18	Organic acids and derivatives	有机酸及其衍生物	Carboxylic acids and derivatives	羧酸及其衍生物	Amino acids, peptides, and analogues	氨基酸、肽和类似物	"66471-20-3"	HMDB0029160	Organic acids and derivatives	Carboxylic acids and derivatives	Amino acids, peptides, and analogues	-	-	-	-	-	-	-	3038501	C1=CC=C2C(=C1)C(=CN2)CC(C(=O)O)NC(=O)CCC(C(=O)O)N	CATMPQFFVNKDEY-AAEUAGOBSA-N	2.69318	1.42931	0.00308249	0.826389	1.35074	up	5.01547e+07	5.34371e+07	3.96955e+07	3.89696e+07	7.92984e+07	3.8384e+07	2.15397e+07	1.22524e+07	2.99058e+07	5.97463e+06
Com_6591_neg	Hanburinone	-	N	C34H42O11	626.273	625.259	9.7336	[M-H]-	4.826	-	3	C18	Organoheterocyclic compounds	有机杂环化合物	Benzopyrans	苯并吡喃类	1-benzopyrans	1-苯并吡喃	-	-	-	-	-	-	-	-	-	-	-	-	-	CC(=CCC12C(=O)C3CC(C14C(C3OC)C(=O)C5=C(O4)C(=C6C(=C5O)C=CC(O6)(C)C)CC(C(C)(C)O)O)C(O2)(C)C)C(=O)O	YACUINUOCLLMGT-KODJMDMFSA-N	3.34338	1.74131	0.00313608	0.819444	1.32138	up	9.64787e+06	1.76876e+06	4.85673e+06	2.68784e+06	1.35946e+06	1.73941e+06	196670	1.20655e+06	745295	615050
Com_4159_neg	M1G-dR	-	N	C13H13N5O4	303.097	302.089	1.11034	[M-H]-	4.906	-	3	C18	Nucleosides, nucleotides, and analogues	核苷、核苷酸和类似物	Nucleoside and nucleotide analogues	核苷和核苷酸类似物	-	-	"-"	HMDB0254284	Nucleosides, nucleotides, and analogues	Nucleoside and nucleotide analogues	-	-	-	-	-	-	-	-	72746762	OCC1OC(CC1O)N1C=NC2=C1N=C1N=CC=CN1C2=O	QZDHOBJINVXQCJ-UHFFFAOYSA-N	2.51991	1.33337	0.00315301	0.826389	1.16853	up	4.11691e+06	3.79155e+06	8.22802e+06	1.53601e+07	7.23685e+06	4.50418e+06	3.27055e+06	1.5383e+06	2.65997e+06	2.65697e+06
Com_6191_neg	Sedumoside A6	-	N	C24H44O12	524.283	523.277	2.19472	[M-H]-	5.626	-	3	C18	Lipids and lipid-like molecules	脂质和类脂分子	Prenol lipids	异戊烯醇脂	Terpene glycosides	萜烯糖苷	-	-	-	-	-	-	-	-	-	-	-	-	-	CC1CC(CC(C1CCC(CO)OC2C(C(C(CO2)O)O)O)(C)C)OC3C(C(C(C(O3)CO)O)O)O	GWLFSUPWPHIRQN-GRMKGYBTSA-N	2.53996	1.34481	0.00317731	0.868056	1.3209	up	5.92305e+06	6.57286e+06	1.07963e+07	1.55272e+07	1.12419e+07	7.30346e+06	5.71026e+06	1.28508e+06	9.68865e+06	3.6756e+06
Com_5340_neg	Tipredane	替泼尼旦	N	C22H31FO2S2	410.175	409.17	6.28299	[M-H]-	5.298	-	3	C18	Lipids and lipid-like molecules	脂质和类脂分子	Steroids and steroid derivatives	类固醇和类固醇衍生物	Androstane steroids	雄甾烷类固醇	"85197-77-9"	HMDB0042040	Lipids and lipid-like molecules	Steroids and steroid derivatives	Androstane steroids	-	-	-	-	-	-	-	55320	[H]C12CC[C@@](SC)(SCC)C1(C)CC([H])(O)[C@@]1(F)C2([H])CCC2=CC(=O)C=CC12C	DXEXNWDGDYUITL-XDPGLMMESA-N	17.1504	4.10017	0.00319037	0.8125	1.39949	up	1.54699e+06	8.57504e+06	2.17136e+07	3.46051e+07	2.13475e+07	1.22851e+07	3.30205e+06	102311	1.46325e+06	115190
Com_6563_neg	Masutakeside I	-	N	C30H36O14	620.211	619.209	9.76	[M-H]-	5.154	-	3	C18	Phenylpropanoids and polyketides	苯丙素类和聚酮类	2-arylbenzofuran flavonoids	2-芳基苯并呋喃类黄酮	-	-	-	-	-	-	-	-	-	-	-	-	-	-	-	COC1=CC(=CC2=C1OC(=C2)C3=CC4=C(C=C3)OCO4)CCCOC5C(C(C(C(O5)COC6C(C(C(CO6)O)O)O)O)O)O	JKLGFSBPEZTFTQ-HVLNBXFKSA-N	2.90867	1.54036	0.00319727	0.819444	1.14943	up	1.88797e+06	1.79905e+06	2.60422e+06	6.95795e+06	2.81194e+06	1.18035e+06	2.27221e+06	515981	1.10013e+06	431477
Com_3416_neg	O-glutaconylcarnitine	-	N	C12H19NO6	273.121	272.114	0.84338	[M-H]-	5.64	-	3	C18	Lipids and lipid-like molecules	脂质和类脂分子	Fatty Acyls	脂肪酰类	Fatty acid esters	脂肪酸酯	-	-	-	-	-	-	-	-	-	-	-	-	-	C[N+](C)(C)CC(CC(=O)[O-])OC(=O)C=CCC(=O)O	JXVUHLILXGZLFR-GQCTYLIASA-N	2.41309	1.27088	0.00323622	0.826389	1.37544	up	1.00953e+07	6.12336e+06	1.18046e+07	1.38234e+07	9.92516e+06	7.19179e+06	3.38541e+06	1.6046e+06	5.67062e+06	2.18327e+06
Com_5851_neg	Amastatin	N-[(2S,3R)-3-氨基-2-羟基-5-甲基-1-氧代己基]-L-缬氨酰-L-缬氨酰-L-天冬氨酸	N	C21H38N4O8	474.269	473.26	3.90905	[M-H]-	5.717	-	3	C18	Organic acids and derivatives	有机酸及其衍生物	Peptidomimetics	肽模拟物	Hybrid peptides	混合肽	"67655-94-1"	HMDB0248277	Organic acids and derivatives	Peptidomimetics	Hybrid peptides	-	C01552	-	-	-	-	-	3237	CC(C)CC(N)C(O)C(=O)NC(C(C)C)C(=O)NC(C(C)C)C(=O)NC(CC(O)=O)C(O)=O	QFAADIRHLBXJJS-UHFFFAOYSA-N	2.03714	1.02655	0.00327948	0.847222	1.45553	up	2.00129e+07	1.6418e+07	1.61827e+07	4.21471e+07	1.74081e+07	1.10111e+07	7.86568e+06	1.23166e+07	1.54263e+07	7.02641e+06
Com_1532_neg	Artesunate	青蒿脂	N	C19H28O8	384.178	383.172	1.70037	[M-H]-	5.671	0.52	1	C18	Lipids and lipid-like molecules	脂质和类脂分子	Prenol lipids	异戊烯醇脂	Sesquiterpenoids	倍半萜类	"88495-63-0"	HMDB0240267	Lipids and lipid-like molecules	Prenol lipids	Sesquiterpenoids	-	-	-	-	-	-	-	6917864	CC1CCC2C(C(OC3C24C1CCC(O3)(OO4)C)OC(=O)CCC(=O)O)C	FIHJKUPKCHIPAT-AHIGJZGOSA-N	1.99378	0.995505	0.00328336	0.840278	1.19522	up	3.08249e+07	1.60492e+07	2.58205e+07	8.64882e+07	3.85738e+07	2.67851e+07	3.79972e+07	1.89689e+07	2.71778e+07	1.81572e+07
Com_5685_neg	Laurentiquinone C	-	N	C24H20O9	452.111	451.105	3.84069	[M-H]-	1.356	-	3	C18	Benzenoids	苯类化合物	Anthracenes	蒽类	Anthracenecarboxylic acids and derivatives	蒽甲酸及其衍生物	-	-	-	-	-	-	-	-	-	-	-	-	-	CC(=O)OCC1=CC2=C(C(=C1C(=O)OC)O)C(=O)C3=C(C4=C(C=C3C2=O)OC(C=C4)(C)C)O	UUSLDKSHVISGDD-UHFFFAOYSA-N	2.14053	1.09797	0.00328791	0.861111	1.15929	up	3.6756e+06	1.0251e+06	8.20255e+06	6.96002e+06	4.39921e+06	4.94569e+06	3.71653e+06	2.54698e+06	5.59512e+06	6.2159e+06
Com_5053_neg	Cinncassiol C3	-	N	C20H30O7	382.199	381.192	0.6999	[M-H]-	5.628	0.63	2	C18	Lipids and lipid-like molecules	脂质和类脂分子	Prenol lipids	异戊烯醇脂	Sesquiterpenoids	倍半萜类	-	HMDB0036859	Lipids and lipid-like molecules	Prenol lipids	Sesquiterpenoids	-	C17641	-	-	-	-	-	-	CC1CCC2(C3(CC4(C(C(=O)C2(C1O)O4)(C(CC3=O)(C(C)C)O)C)O)C)O	IJPNDQQOKFKBRG-ZPZYUIKSSA-N	1.97059	0.978626	0.00332941	0.854167	1.31405	up	4.59201e+07	2.73521e+07	5.2104e+07	8.7726e+07	4.29394e+07	2.96067e+07	2.89336e+07	2.06677e+07	4.977e+07	2.29549e+07
Com_3035_neg	Phaeofuran B	-	N	C12H18O5	242.115	241.108	0.17026	[M-H]-	5.752	0.74	2	C18	Organoheterocyclic compounds	有机杂环化合物	Dihydrofurans	二氢呋喃类	-	-	-	-	-	-	-	-	-	-	-	-	-	-	-	CCCC(C1C2=C(CO1)C(C3C(C2O)O3)O)O	SRPYFEBUZUGTPY-UARVUDJCSA-N	2.28654	1.19316	0.00334361	0.861111	1.35664	up	2.12526e+08	1.33639e+08	1.22055e+08	4.14072e+08	2.4229e+08	8.54282e+07	1.1578e+08	1.32442e+08	2.57114e+08	5.6374e+07
Com_6198_neg	Genistein 4'-glucuronide-7-sulfate	染料木黄酮 4'-葡萄糖醛酸-7-硫酸	N	C21H18O14S	526.042	525.035	1.96553	[M-H]-	11.82	-	3	C18	Phenylpropanoids and polyketides	苯丙素类和聚酮类	Flavonoids	黄酮类化合物	Flavans	黄烷	"-"	HMDB0240520	Phenylpropanoids and polyketides	Flavonoids	Flavans	-	-	-	-	-	-	-	102339163	[H][C@@]1(OC2=CC=C(C=C2)C2=COC3=CC(OS(O)(=O)=O)=CC(O)=C3C2=O)O[C@]([H])(C(O)=O)[C@@]([H])(O)[C@]([H])(O)[C@@]1([H])O	SQCSMLZKGFBVFL-ZFORQUDYSA-N	2.29279	1.1971	0.00340121	0.875	1.2214	up	1.76224e+06	1.81902e+06	1.74932e+06	2.50951e+06	3.28673e+06	1.64922e+06	1.38509e+06	1.60129e+06	2.65641e+06	990792
Com_3415_neg	(2,5-Dioxopyrrolidin-1-yl) 5-(2-hydroxyethoxy)-4-oxopentanoate	-	N	C11H15NO7	273.085	272.078	1.76957	[M-H]-	5.189	-	3	C18	Organic acids and derivatives	有机酸及其衍生物	Keto acids and derivatives	酮酸及其衍生物	Gamma-keto acids and derivatives	γ-酮酸及其衍生物	"-"	HMDB0242493	Organic acids and derivatives	Keto acids and derivatives	Gamma-keto acids and derivatives	-	-	-	-	-	-	-	127583	OCCOCC(=O)CCC(=O)ON1C(=O)CCC1=O	OVPTZXRXNNJKSJ-UHFFFAOYSA-N	2.16997	1.11768	0.00340231	0.833333	1.2067	up	2.86339e+07	2.03688e+07	2.4022e+07	6.24119e+07	3.02819e+07	1.51877e+07	1.72637e+07	1.3287e+07	1.95151e+07	1.24219e+07
Com_4845_neg	(plusmn)19,20-DiHDPA	-	N	C22H34O4	362.246	361.237	4.7317	[M-H]-	5.717	0.62	2	C18	Lipids and lipid-like molecules	脂质和类脂分子	Fatty Acyls	脂肪酰类	Fatty acids and conjugates	脂肪酸和结合物	-	-	-	-	-	-	-	-	LMFA04000043	Fatty Acyls [FA]	Docosanoids [FA04]	Other Docosanoids [FA0400]	-	CCC(C(CC=CCC=CCC=CCC=CCC=CCCC(=O)O)O)O	FFXKPSNQCPNORO-MBYQGORISA-N	2.70191	1.43398	0.00341638	0.881944	1.39413	up	2.35002e+06	1.4709e+06	3.02464e+06	5.04072e+06	2.37507e+06	1.88524e+06	1.19626e+06	1.51679e+06	1.38532e+06	461668
Com_4414_neg	Glucose pyruvate acetate	葡萄糖丙酮酸醋酸	N	C11H16O11	324.069	323.062	0.81313	[M-H]-	5.067	-	3	C18	Organic oxygen compounds	有机氧化合物	Organooxygen compounds	有机氧化合物	Carbohydrates and carbohydrate conjugates	碳水化合物和碳水化合物结合物	"-"	HMDB0252787	Organic oxygen compounds	Organooxygen compounds	Carbohydrates and carbohydrate conjugates	-	-	-	-	-	-	-	-	CC(=O)C(=O)OOC(=O)CC1(O)OC(CO)C(O)C(O)C1O	LAJCJBGHRNNRGT-UHFFFAOYSA-N	2.81833	1.49484	0.00344005	0.895833	1.4844	up	1.42862e+06	826931	1.93349e+06	4.33384e+06	1.91512e+06	1.48216e+06	681204	772942	1.29769e+06	817470
Com_5792_neg	Rosiridoside B	-	N	C21H36O11	464.226	463.219	1.14353	[M-H]-	5.917	0.58	2	C18	Lipids and lipid-like molecules	脂质和类脂分子	Prenol lipids	异戊烯醇脂	Terpene glycosides	萜烯糖苷	-	-	-	-	-	-	-	-	-	-	-	-	-	CC(=CCC(C(=CCOC1C(C(C(C(O1)COC2C(C(C(O2)CO)O)O)O)O)O)C)O)C	YURWKCHIKAZLIL-GOBCCTTRSA-N	2.001	1.00072	0.00348066	0.875	1.14149	up	7.62041e+07	3.00351e+07	5.19157e+07	1.5502e+08	5.74188e+07	6.10651e+07	4.33691e+07	4.65944e+07	5.04312e+07	3.42677e+07
Com_3593_neg	Niflumic acid	氟尼酸	N	C13H9F3N2O2	282.062	281.052	9.1753	[M-H]-	5.776	0.54	2	C18	Benzenoids	苯类化合物	Benzene and substituted derivatives	苯及其取代衍生物	Trifluoromethylbenzenes	三氟甲基苯	"4394-00-7"	HMDB0015573	Benzenoids	Benzene and substituted derivatives	Trifluoromethylbenzenes	-	C13698	-	-	-	-	-	4488	O=C(O)C1=CC=CN=C1NC2=CC=CC(=C2)C(F)(F)F	JZFPYUNJRRFVQU-UHFFFAOYSA-N	1.93758	0.954258	0.00350195	0.875	1.34825	up	1.45035e+07	8.85235e+06	1.48585e+07	2.22664e+07	1.3632e+07	9.09238e+06	8.19472e+06	9.86394e+06	1.44627e+07	6.31774e+06
Com_5749_neg	Narceinone	-	N	C23H25NO9	459.153	458.146	1.69415	[M-H]-	5.424	-	3	C18	Phenylpropanoids and polyketides	苯丙素类和聚酮类	Stilbenes	芪类	-	-	-	HMDB0038598	Phenylpropanoids and polyketides	Stilbenes	-	-	-	-	-	-	-	-	-	CN(C)CCC1=CC2=C(C(=C1C(=O)C(=O)C3=C(C(=C(C=C3)OC)OC)C(=O)O)OC)OCO2	HXFMRYFLZVSZMP-UHFFFAOYSA-N	2.13476	1.09407	0.00366552	0.833333	1.23758	up	2.70478e+07	1.00056e+07	1.39831e+07	5.44168e+07	1.36674e+07	1.6316e+07	1.81786e+07	2.61477e+07	4.51128e+07	1.72029e+07
Com_4873_neg	Ser Ile Phe	丝氨酸-异亮氨酸-苯丙氨酸	N	C18H27N3O5	365.195	364.188	0.06499	[M-H]-	5.309	-	3	C18	Organic acids and derivatives	有机酸及其衍生物	Carboxylic acids and derivatives	羧酸及其衍生物	Amino acids, peptides, and analogues	氨基酸、肽和类似物	-	-	-	-	-	-	-	-	-	-	-	-	-	CCC(C)C(C(=O)NC(CC1=CC=CC=C1)C(=O)O)NC(=O)C(CO)N	LWMQRHDTXHQQOV-MXAVVETBSA-N	2.78868	1.47958	0.00371373	0.826389	1.3212	up	2.73004e+06	1.59061e+06	796495	2.39811e+06	1.50463e+06	396641	864144	1.76817e+06	3.53313e+06	324666
Com_37_neg	Dimethadione	二甲双酮	N	C5H7NO3	129.043	128.035	1.35472	[M-H]-	5.373	0.92	1	C18	Organoheterocyclic compounds	有机杂环化合物	Azolidines	唑烷类	Oxazolidines	恶唑烷类	"695-53-4"	HMDB0061093	Organoheterocyclic compounds	Azolidines	Oxazolidines	-	D03838	-	-	-	-	-	3081	CC1(C)OC(=O)N=C1O	JYJFNDQBESEHJQ-UHFFFAOYSA-N	2.04102	1.02929	0.00371961	0.826389	1.33427	up	7.42589e+07	6.22529e+07	6.17821e+07	6.42874e+07	1.14978e+08	7.49574e+07	2.51303e+07	3.3502e+07	4.12719e+07	2.042e+07
Com_4215_neg	12-sulfooxy-9,10-dihydrojasmonic acid	-	N	C12H20O7S	308.093	307.086	0.85119	[M-H]-	5.335	0.78	2	C18	Lipids and lipid-like molecules	脂质和类脂分子	Fatty Acyls	脂肪酰类	Lineolic acids and derivatives	亚麻酸及其衍生物	-	-	-	-	-	-	-	-	-	-	-	-	121232650	C1CC(=O)C(C1CC(=O)O)CCCCCOS(=O)(=O)O	CJUJDLFIAYZPPV-NXEZZACHSA-N	2.07	1.04963	0.0037373	0.819444	1.25034	up	1.05407e+09	6.54168e+08	1.20579e+09	2.73872e+09	9.99926e+08	6.46298e+08	5.93908e+08	6.09088e+08	1.22158e+09	7.03424e+08
Com_1203_neg	Zearalanone	玉米赤霉酮	N	C18H24O5	320.162	319.153	7.59278	[M-H]-	4.837	-	3	C18	Phenylpropanoids and polyketides	苯丙素类和聚酮类	Macrolides and analogues	大环内酯类及其类似物	Zearalenones	玉米赤霉烯酮	"5975-78-0"	HMDB0259993	Phenylpropanoids and polyketides	Macrolides and analogues	Zearalenones	-	C14754	-	-	-	-	-	-	CC1CCCC(=O)CCCCCC2=C(C(=CC(=C2)O)O)C(=O)O1	APJDQUGPCJRQRJ-LBPRGKRZSA-N	2.45636	1.29652	0.0037891	0.930556	1.27338	up	1.39329e+06	780771	1.48352e+06	2.22732e+06	1.68878e+06	719480	1.17032e+06	710759	973729	834653
Com_4399_neg	Monamidocin	-	N	C15H22N4O4	322.164	321.156	1.39576	[M-H]-	5.948	0.59	2	C18	Organic acids and derivatives	有机酸及其衍生物	Carboxylic acids and derivatives	羧酸及其衍生物	Amino acids, peptides, and analogues	氨基酸、肽和类似物	-	-	-	-	-	-	-	-	-	-	-	-	-	C1=CC=C(C=C1)CC(C(=O)O)NC(=O)C(CCCN=C(N)N)O	UVIGFTRCBVMVNN-RYUDHWBXSA-N	2.09632	1.06786	0.00397107	0.819444	1.22068	up	1.8993e+07	2.82054e+07	3.92074e+07	1.01172e+08	4.48447e+07	2.94274e+07	2.4215e+07	1.72126e+07	2.12461e+07	1.91719e+07
Com_2493_neg	2-(Acetamidomethylene)succinate	-	N	C7H9NO5	187.048	186.041	0.73883	[M-H]-	2.073	0.55	2	C18	Lipids and lipid-like molecules	脂质和类脂分子	Fatty Acyls	脂肪酰类	Fatty acids and conjugates	脂肪酸和结合物	-	-	-	-	-	2-(Acetamidomethylene)succinate; 2-(Acetamidomethylidene)succinate	C01215	map00750;map01120	-	-	-	-	-	CC(=O)NC=C(CC(=O)O)C(=O)O	CPBSBMPDIRRVGP-HYXAFXHYSA-N	2.59276	1.37449	0.00397506	0.833333	1.32974	up	3.16785e+07	1.74756e+07	2.42965e+07	5.05086e+07	2.41065e+07	2.04186e+07	5.69335e+06	5.9872e+06	1.68757e+07	7.15965e+06
Com_2238_neg	Dihydro-4,6-dimethyl-4H-1,3,5-dithiazine	二氢-4,6-二甲基-4H-1,3,5-二噻嗪	N	C5H11NS2	149.033	148.026	1.30853	[M-H]-	5.354	0.71	2	C18	Organoheterocyclic compounds	有机杂环化合物	Azacyclic compounds	氮杂环化合物	Dithiazinanes	二噻嗪类	"51647-36-0"	HMDB0039817	Organoheterocyclic compounds	Azacyclic compounds	Dithiazinanes	-	-	-	-	-	-	-	85824626	CC1NC(C)SCS1	SORBXLXSXNAVRV-UHFFFAOYSA-N	6.09263	2.60706	0.00398042	0.826389	1.37679	up	2.31491e+06	8.65576e+06	2.357e+07	676700	5.49294e+06	4.01326e+06	3.00379e+06	1.83702e+06	3.50362e+07	1.22251e+06
Com_6176_neg	Antibiotic BU 2867TA	-	N	C27H44N4O6	520.326	519.318	2.26691	[M-H]-	5.997	0.60	2	C18	Organic acids and derivatives	有机酸及其衍生物	Carboxylic acids and derivatives	羧酸及其衍生物	Amino acids, peptides, and analogues	氨基酸、肽和类似物	-	-	-	-	-	-	-	-	-	-	-	-	-	CCCCCCCC=CC=CC(=O)NC(C(C)O)C(=O)NC1CC(CCNC(=O)C=CC(NC1=O)C)O	TYGJUQYJMIOZLZ-VTYVZKAMSA-N	2.91344	1.54272	0.00411762	0.986111	1.56793	up	1.73177e+07	1.07317e+07	2.14136e+07	3.21408e+07	1.81355e+07	1.05654e+07	8.28129e+06	1.08177e+07	1.40726e+07	8.72169e+06
Com_399_neg	Glucaric acid	葡糖二酸	N	C6H10O8	210.038	209.03	0.5497	[M-H]-	1.286	0.87	1	C18	Organic oxygen compounds	有机氧化合物	Organooxygen compounds	有机氧化合物	Carbohydrates and carbohydrate conjugates	碳水化合物和碳水化合物结合物	"87-73-0"	HMDB0000663	Organic oxygen compounds	Organooxygen compounds	Carbohydrates and carbohydrate conjugates	D-Glucarate; D-Glucaric acid; L-Gularic acid; D-Saccharic acid; D-Glucosaccharic acid; Glucaric acid; Glucarate	C00818	map00053;map01100	LMFA01170108	Fatty Acyls [FA]	Fatty Acids and Conjugates [FA01]	Dicarboxylic acids [FA0117]	33037	O[C@@H]([C@H](O)[C@@H](O)C(O)=O)[C@H](O)C(O)=O	DSLZVSRJTYRBFB-LLEIAEIESA-N	3.47515	1.79708	0.00413991	0.819444	1.17005	up	1.96276e+07	1.06892e+07	1.4926e+07	2.71863e+07	2.98423e+07	1.66716e+07	2.38595e+06	2.09306e+06	5.55188e+06	1.78256e+06
Com_4193_neg	Sulfo jasmonate	-	N	C12H18O7S	306.077	305.07	1.1844	[M-H]-	5.303	0.88	2	C18	Lipids and lipid-like molecules	脂质和类脂分子	Fatty Acyls	脂肪酰类	Lineolic acids and derivatives	亚麻酸及其衍生物	-	-	-	-	-	-	-	-	-	-	-	-	-	O=C(O)CC1CCC(=O)C1CC=CCCOS(=O)(=O)O	MLUJBNROAVANKK-UHFFFAOYSA-N	2.14604	1.10168	0.00416967	0.854167	1.29205	up	1.88468e+09	1.48642e+09	2.7098e+09	5.48724e+09	2.28291e+09	1.46608e+09	1.27236e+09	1.04032e+09	1.98776e+09	1.1429e+09
Com_431_neg	2-Amino-3-carboxy-1,4-naphthoquinone	2-氨基-3-羧基-1,4-萘醌	N	C11H7NO4	217.038	216.031	4.16563	[M-H]-	2.005	-	3	C18	Benzenoids	苯类化合物	Naphthalenes	萘类	Naphthalenecarboxylic acids and derivatives	萘甲酸及其衍生物	"173043-38-4"	-	-	-	-	-	-	-	-	-	-	-	135418289	C1=CC=C2C(=C1)C(=C(C(=N)C2=O)C(=O)O)O	LUUNBSJOKUEDSL-UHFFFAOYSA-N	2.39189	1.25815	0.00420436	0.8125	1.53588	up	3.26261e+06	4.13589e+06	5.92505e+06	1.53685e+06	7.97136e+06	4.51117e+06	1.49294e+06	1.23254e+06	5.4217e+06	2.47815e+06
Com_2875_neg	11-Hydroxyjasmonic acid	11-羟基茉莉酸	N	C12H18O4	226.121	225.113	0.30901	[M-H]-	5.289	0.64	2	C18	Lipids and lipid-like molecules	脂质和类脂分子	Fatty Acyls	脂肪酰类	Lineolic acids and derivatives	亚麻酸及其衍生物	"140447-14-9"	-	-	-	-	-	-	-	-	-	-	-	-	CC(C=CCC1C(CCC1=O)CC(=O)O)O	KLPBEXRQJBKPDM-JQQSAOSDSA-N	2.11044	1.07754	0.00420557	0.868056	1.31795	up	6.15647e+06	3.96643e+06	8.67757e+06	1.79466e+07	7.16874e+06	4.69803e+06	4.02061e+06	4.59943e+06	5.90973e+06	3.37479e+06
Com_4545_neg	6'-Demethoxypraecansone B	6'-去甲氧基红花油酮B	N	C21H20O4	336.136	335.126	8.19117	[M-H]-	5.563	-	3	C18	Organoheterocyclic compounds	有机杂环化合物	Benzopyrans	苯并吡喃类	1-benzopyrans	1-苯并吡喃	-	-	-	-	-	-	-	-	LMPK12120386	Polyketides [PK]	Flavonoids [PK12]	Chalcones and dihydrochalcones [PK1212]	-	CC1(C=CC2=C(O1)C=CC(=C2OC)C(=O)C=C(C3=CC=CC=C3)O)C	NTSLHMYMWQPYFF-LGMDPLHJSA-N	3.35985	1.7484	0.00427806	0.847222	1.41506	up	6.28663e+07	5.65306e+07	1.13427e+08	1.64105e+08	9.22713e+07	5.95923e+07	3.39467e+07	1.08973e+07	5.256e+07	8.29701e+06
Com_2214_neg	2,3-Dimethylmaleate	-	N	C6H8O4	144.042	143.035	1.44263	[M-H]-	1.312	0.73	2	C18	Lipids and lipid-like molecules	脂质和类脂分子	Fatty Acyls	脂肪酰类	Fatty acids and conjugates	脂肪酸和结合物	-	HMDB0036232	Lipids and lipid-like molecules	Fatty Acyls	Fatty acids and conjugates	2,3-Dimethylmaleate; Dimethylmaleic acid	C00922	map00760;map01120	-	-	-	-	-	CC(=C(C)C(=O)O)C(=O)O	CGBYBGVMDAPUIH-ARJAWSKDSA-N	1.73569	0.795513	0.00432322	0.888889	1.27854	up	9.68816e+06	6.8343e+06	9.51933e+06	1.05664e+07	8.54403e+06	7.40794e+06	5.13463e+06	8.20034e+06	8.31143e+06	4.99827e+06
Com_2389_neg	Calystegine B1	-	N	C7H13NO4	175.084	174.077	1.47295	[M-H]-	1.615	0.78	2	C18	Alkaloids and derivatives	生物碱及其衍生物	Tropane alkaloids	莨菪烷类生物碱	-	-	-	-	-	-	-	-	-	-	-	-	-	-	-	C1C2C(CC(N2)(C(C1O)O)O)O	BQFFLYRIKODYEN-CXNFULCWSA-N	2.10262	1.07219	0.0043348	0.868056	1.21729	up	1.74858e+07	9.66795e+06	1.88519e+07	2.50376e+07	2.12624e+07	1.19411e+07	6.45567e+06	6.31128e+06	1.19706e+07	6.50394e+06
Com_3232_neg	Gardenate A	栀子花A	N	C12H18O6	258.11	257.103	1.59512	[M-H]-	5.372	-	3	C18	Organic acids and derivatives	有机酸及其衍生物	Hydroxy acids and derivatives	羟基酸及其衍生物	Beta hydroxy acids and derivatives	β-羟基酸及其衍生物	-	-	-	-	-	-	-	-	-	-	-	-	-	COC(=O)C1C(CC=C1CO)C(CO)C(=O)OC	SDWHLKFQMBNHOO-RCAUJQPQSA-N	2.00077	1.00055	0.00434734	0.847222	1.44459	up	1.74353e+07	8.62255e+06	1.85506e+07	2.9045e+07	1.43585e+07	1.17381e+07	1.00177e+07	9.21759e+06	1.61473e+07	8.66906e+06
Com_3763_neg	(3R)-3,4-Dihydroxy-3-(hydroxymethyl)butanenitrile 4-glucoside	-	N	C11H19NO8	293.111	292.103	3.70282	[M-H]-	4.911	-	3	C18	Lipids and lipid-like molecules	脂质和类脂分子	Glycerolipids	甘油脂	Glycosylglycerols	糖基甘油	"148965-97-3"	HMDB0034085	Lipids and lipid-like molecules	Glycerolipids	Glycosylglycerols	-	-	-	-	-	-	-	131751525	OCC1OC(OCC(O)(CO)CC#N)C(O)C(O)C1O	NYBBODHIFBLFMJ-UHFFFAOYSA-N	4.6652	2.22194	0.00437038	0.791667	1.27837	up	5.01839e+06	7.20234e+06	7.56527e+06	6.91328e+06	9.66652e+06	4.29185e+06	1.50478e+06	565981	2.0836e+06	280229
Com_3768_neg	Phenylalanyllysine	L-苯丙氨酰-L-赖氨酸	N	C15H23N3O3	293.174	292.167	0.99215	[M-H]-	2.823	-	3	C18	Organic acids and derivatives	有机酸及其衍生物	Carboxylic acids and derivatives	羧酸及其衍生物	Amino acids, peptides, and analogues	氨基酸、肽和类似物	"6456-72-0"	HMDB0029000	Organic acids and derivatives	Carboxylic acids and derivatives	Amino acids, peptides, and analogues	-	-	-	-	-	-	-	15607820	NCCCC[C@H](NC(=O)[C@@H](N)CC1=CC=CC=C1)C(O)=O	FADYJNXDPBKVCA-STQMWFEESA-N	4.81333	2.26704	0.00444483	0.861111	1.63758	up	7.90313e+06	4.0723e+06	4.36682e+06	7.73587e+06	2.31385e+06	1.38582e+06	2.06178e+06	447030	1.33001e+07	1.79237e+06
Com_1133_neg	gamma-Glutamyltyrosine	Gamma-谷氨酰-酪氨酸	N	C14H18N2O6	310.116	309.11	1.55103	[M-H]-	4.913	0.98	1	C18	Organic acids and derivatives	有机酸及其衍生物	Carboxylic acids and derivatives	羧酸及其衍生物	Amino acids, peptides, and analogues	氨基酸、肽和类似物	"7432-23-7"	HMDB0011741	Organic acids and derivatives	Carboxylic acids and derivatives	Amino acids, peptides, and analogues	-	-	-	-	-	-	-	94340	C1=CC(=CC=C1CC(C(=O)O)NC(=O)CCC(C(=O)O)N)O	VVLXCWVSSLFQDS-QWRGUYRKSA-N	4.03752	2.01347	0.00444623	0.791667	1.33663	up	5.69114e+08	8.06038e+08	7.76802e+08	5.61132e+08	1.14041e+09	3.99317e+08	1.08516e+08	6.0032e+07	2.56387e+08	5.16079e+07
Com_4521_neg	Meglitinide	-	N	C17H16ClNO4	333.077	332.071	5.12904	[M-H]-	4.696	-	3	C18	Benzenoids	苯类化合物	Benzene and substituted derivatives	苯及其取代衍生物	Benzoic acids and derivatives	苯甲酸及其衍生物	"-"	HMDB0254413	Benzenoids	Benzene and substituted derivatives	Benzoic acids and derivatives	-	-	-	-	-	-	-	41214	COC1=C(C=C(Cl)C=C1)C(=O)NCCC1=CC=C(C=C1)C(O)=O	SWLAMJPTOQZTAE-UHFFFAOYSA-N	9.48156	3.24512	0.00446821	0.819444	1.25079	up	1.78167e+06	3.70928e+06	6.34584e+06	1.20903e+07	7.08515e+06	2.95966e+06	1.08889e+06	66858.1	2.47353e+06	55532.9
Com_5929_neg	Leucodelphinidin 3-glucoside	-	N	C21H24O13	484.122	483.115	0.95122	[M-H]-	5.59	0.60	2	C18	Phenylpropanoids and polyketides	苯丙素类和聚酮类	Flavonoids	黄酮类化合物	Flavonoid glycosides	黄酮糖苷	-	HMDB0038867	Phenylpropanoids and polyketides	Flavonoids	Flavonoid glycosides	-	-	-	-	-	-	-	-	C1=C(C=C(C(=C1O)O)O)C2C(C(C3=C(C=C(C=C3O2)O)O)O)OC4C(C(C(C(O4)CO)O)O)O	XCZZWPJIGBONJX-UHFFFAOYSA-N	2.23067	1.15747	0.00453369	0.847222	1.16431	up	1.64574e+07	1.1291e+07	3.65488e+07	5.17967e+07	1.42513e+07	8.78854e+06	8.20903e+06	1.17683e+07	1.66377e+07	9.13049e+06
Com_4171_neg	Thymidine 3',5'-cyclic monophosphate	-	N	C10H13N2O7P	304.046	303.04	3.51229	[M-H]-	5.217	0.53	2	C18	Organoheterocyclic compounds	有机杂环化合物	Diazines	二嗪类	Pyrimidines and pyrimidine derivatives	嘧啶和嘧啶衍生物	"6453-60-7"	HMDB0001570	Organoheterocyclic compounds	Diazines	Pyrimidines and pyrimidine derivatives	dTMP; Thymidine 5'-phosphate; Deoxythymidine 5'-phosphate; Thymidylic acid; 5'-Thymidylic acid; Thymidine monophosphate; Deoxythymidylic acid; Thymidylate	C00364	map00240;map00670;map01100;map01232;map01523;map04981	-	-	-	-	53477735	CC1=CN([C@H]2CC3OP(O)(=O)OCC3O2)C(=O)NC1=O	QSJFDOVQWZVUQG-KAVNDROISA-N	2.77347	1.47169	0.00455398	0.895833	1.48787	up	6.37462e+06	4.207e+06	8.12243e+06	1.3272e+07	7.86737e+06	4.88838e+06	2.52153e+06	3.30767e+06	7.50261e+06	2.80774e+06
Com_5735_neg	minocycline	米诺环素	N	C23H27N3O7	457.185	456.176	2.87826	[M-H]-	5.24	-	3	C18	Phenylpropanoids and polyketides	苯丙素类和聚酮类	Tetracyclines	四环素类	-	-	"10118-90-8"	HMDB0015152	Phenylpropanoids and polyketides	Tetracyclines	-	-	C07225	-	LMPK07000002	Polyketides [PK]	Linear tetracyclines [PK07]	_	-	CN(C)C1C2CC3CC4=C(C=CC(=C4C(=C3C(=O)C2(C(=C(C1=O)C(=O)N)O)O)O)O)N(C)C	FFTVPQUHLQBXQZ-KVUCHLLUSA-N	4.6463	2.21608	0.0045789	0.819444	1.22936	up	1.81601e+06	2.94688e+06	759681	937825	3.52347e+06	1.43907e+06	68846.1	1.46636e+06	3.60184e+06	127154
Com_4209_neg	(R)-5-Diphosphomevalonic acid	-	N	C6H14O10P2	308.006	306.999	1.05296	[M-H]-	1.141	-	3	C18	Organic oxygen compounds	有机氧化合物	Organic oxoanionic compounds	有机含氧阴离子化合物	Organic pyrophosphates	有机焦磷酸盐	"103025-21-4"	HMDB0001090	Organic oxygen compounds	Organic oxoanionic compounds	Organic pyrophosphates	(R)-5-Diphosphomevalonate; (R)-5-Diphosphomevalonic acid	C01143	map00900;map01062;map01100;map01110	LMFA01050416	Fatty Acyls [FA]	Fatty Acids and Conjugates [FA01]	Hydroxy fatty acids [FA0105]	439418	C[C@@](O)(CCOP(O)(=O)OP(O)(O)=O)CC(O)=O	SIGQQUBJQXSAMW-ZCFIWIBFSA-N	0.301677	-1.72892	0.0046542	0.847222	1.70768	down	4.04916e+06	417877	1.26178e+06	809741	463788	296571	1.22868e+06	518312	1.2525e+07	392328
Com_7244_neg	undec-10-enoyl-CoA	十一碳-10-烯酰辅酶A	N	C32H54N7O17P3S	933.251	932.236	8.55859	[M-H]-	1.322	-	3	C18	-	-	-	-	-	-	"-"	HMDB0300959	-	-	-	-	-	-	-	-	-	-	-	CC(C)(COP(O)(=O)OP(O)(=O)OCC1OC(C(O)C1OP(O)(O)=O)N1C=NC2=C1N=CN=C2N)C(O)C(=O)NCCC(=O)NCCSC(=O)CCCCCCCCC=C	KJESHOWGFISTIW-UHFFFAOYSA-N	4.21834	2.07667	0.00468395	0.840278	1.34792	up	1.53319e+06	5.84522e+06	6.23785e+06	1.25344e+07	6.00431e+06	4.79658e+06	2.38779e+06	1.49327e+06	439816	515521
Com_3059_neg	Ile Leu	-	N	C12H24N2O3	244.179	243.171	0.34406	[M-H]-	5.468	0.84	2	C18	Organic acids and derivatives	有机酸及其衍生物	Carboxylic acids and derivatives	羧酸及其衍生物	Amino acids, peptides, and analogues	氨基酸、肽和类似物	-	-	-	-	-	-	-	-	-	-	-	-	-	CCC(C)C(C(=O)NC(CC(C)C)C(=O)O)N	JWBXCSQZLLIOCI-GUBZILKMSA-N	2.27546	1.18616	0.00470215	0.8125	1.18521	up	8.0873e+07	2.61933e+07	3.22766e+07	5.66798e+07	3.91816e+07	3.66298e+07	1.27743e+07	3.13313e+07	7.67488e+07	1.04091e+07
Com_4720_neg	O-beta-D-Xylosylzeatin	O-beta-D-木糖基玉米素	N	C15H21N5O5	351.154	350.147	0.7581	[M-H]-	4.777	0.52	2	C18	Organic oxygen compounds	有机氧化合物	Organooxygen compounds	有机氧化合物	Carbohydrates and carbohydrate conjugates	碳水化合物和碳水化合物结合物	-	-	-	-	-	-	C03300	map00908;map01110	-	-	-	-	-	CC(=CCNC1=NC=NC2=C1NC=N2)COC3C(C(C(CO3)O)O)O	BTXBYCHDVZGXMF-SVOARWBNSA-N	6.67963	2.73977	0.00470505	0.826389	1.41315	up	3.41681e+06	4.77072e+06	8.95442e+06	1.79418e+07	6.4768e+06	4.72856e+06	1.70174e+06	597647	2.76013e+06	167098
Com_6215_neg	Nilotinib	尼洛替尼	N	C28H22F3N7O	529.184	528.174	5.60937	[M-H]-	5.45	0.56	2	C18	Benzenoids	苯类化合物	Benzene and substituted derivatives	苯及其取代衍生物	Anilides	酰苯胺类	-	HMDB0015595	Benzenoids	Benzene and substituted derivatives	Anilides	-	-	-	-	-	-	-	-	CC1=C(C=C(C=C1)C(=O)NC2=CC(=CC(=C2)C(F)(F)F)N3C=C(N=C3)C)NC4=NC=CC(=N4)C5=CN=CC=C5	HHZIURLSWUIHRB-UHFFFAOYSA-N	4.91344	2.29673	0.00474813	0.840278	1.39205	up	1.94623e+06	2.78908e+06	7.51592e+06	1.6975e+07	5.17116e+06	3.44076e+06	3.54754e+06	378579	3.69974e+06	148566
Com_4176_neg	Urechitol B	-	N	C14H24O7	304.152	303.145	1.73868	[M-H]-	5.393	0.54	2	C18	Organoheterocyclic compounds	有机杂环化合物	Furopyrans	呋喃吡喃类	-	-	-	-	-	-	-	-	-	-	-	-	-	-	-	CC1C2(C3(C(C(CC(C2(CC(O1)O)OC)O3)OC)O)C)O	VOXRJYWWINZCOZ-DEHUOKPOSA-N	2.02992	1.02142	0.00480274	0.840278	1.40272	up	1.80797e+07	1.41244e+07	2.85779e+07	4.50454e+07	2.38509e+07	1.74998e+07	1.21715e+07	1.03137e+07	1.68605e+07	8.06703e+06
Com_2438_neg	N,N-Dimethyldopamine	N,N-二甲基多巴胺	N	C10H15NO2	181.11	180.103	1.09008	[M-H]-	5.491	0.59	2	C18	Benzenoids	苯类化合物	Phenols	酚类	Benzenediols	苯二醇类	-	-	-	-	-	-	-	-	-	-	-	-	-	CN(C)CCC1=CC(=C(C=C1)O)O	XJTVXBWTYZCUJX-UHFFFAOYSA-N	1.89743	0.924048	0.00488786	0.784722	1.12939	up	1.77011e+07	8.07574e+06	1.01091e+07	2.15619e+07	1.25214e+07	7.28335e+06	7.46014e+06	5.76427e+06	9.06806e+06	5.24931e+06
Com_6416_neg	Dehatridine	脱氢表雄酮	N	C35H32N2O6	576.226	575.22	1.80804	[M-H]-	4.681	0.54	2	C18	Organic oxygen compounds	有机氧化合物	Organooxygen compounds	有机氧化合物	Ethers	醚类	-	-	-	-	-	-	-	-	-	-	-	-	-	CN1CCC2=CC(=C3C=C2C1CC4=CC=C(C=C4)OC5=C(C=CC(=C5)CC6=NC=CC7=CC(=C(C(=C67)O3)O)OC)O)OC	ZWGJUTHSSSKIEX-MHZLTWQESA-N	11.6445	3.54158	0.00493742	0.833333	1.1614	up	1.62843e+06	4.48875e+06	1.0847e+07	2.12991e+07	7.13904e+06	4.12616e+06	1.12385e+06	510747	1.0416e+06	151789
Com_4860_neg	Xerophilusin C	-	N	C20H28O6	364.189	363.178	8.99691	[M-H]-	5.115	-	3	C18	Lipids and lipid-like molecules	脂质和类脂分子	Prenol lipids	异戊烯醇脂	Diterpenoids	二萜类	-	-	-	-	-	-	-	-	-	-	-	-	-	CC1C2CCC3C45C(CCC(C4C(C6(C3(C2OC5O6)C1=O)O)O)(C)C)O	CAWHJWGTBIGGQR-HDKGMDCBSA-N	1.94661	0.960961	0.00493958	0.826389	1.34733	up	2.55182e+07	9.34079e+06	1.91711e+07	3.75004e+07	1.26646e+07	1.09769e+07	1.15403e+07	1.3776e+07	1.73455e+07	7.5822e+06
Com_805_neg	alpha-Arbutin	α-熊果苷	N	C12H16O7	272.09	271.083	1.88472	[M-H]-	5.388	-	3	C18	Organic oxygen compounds	有机氧化合物	Organooxygen compounds	有机氧化合物	Carbohydrates and carbohydrate conjugates	碳水化合物和碳水化合物结合物	"84380-01-8"	-	-	-	-	-	C12079	-	-	-	-	-	-	C1=CC(=CC=C1O)OC2C(C(C(C(O2)CO)O)O)O	BJRNKVDFDLYUGJ-ZIQFBCGOSA-N	2.61663	1.38771	0.00494531	0.888889	1.43362	up	2.02031e+06	1.45526e+06	4.18096e+06	5.24051e+06	4.55075e+06	2.27989e+06	2.13062e+06	1.62316e+06	2.36942e+06	888915
Com_6082_neg	Ile-Leu-Val-Tyr	-	N	C26H42N4O6	506.31	505.304	1.42423	[M-H]-	6.28	0.70	2	C18	Organic acids and derivatives	有机酸及其衍生物	Carboxylic acids and derivatives	羧酸及其衍生物	Amino acids, peptides, and analogues	氨基酸、肽和类似物	-	-	-	-	-	-	-	-	-	-	-	-	-	CCC(C)C(C(=O)NC(CC(C)C)C(=O)NC(C(C)C)C(=O)NC(CC1=CC=C(C=C1)O)C(=O)O)N	ZBYBKIQDPOSLDR-XSXWSVAESA-N	1.81181	0.85743	0.00510602	0.826389	1.20991	up	4.53609e+06	1.94038e+06	3.77896e+06	7.09626e+06	3.34651e+06	2.73781e+06	2.85257e+06	4.85784e+06	4.08597e+06	3.39362e+06
Com_4592_neg	Glycyl-l-histidyl-l-lysine	甘氨酰-l-组氨酰-l-赖氨酸	N	C14H24N6O4	340.186	339.176	6.73818	[M-H]-	5.584	-	3	C18	Organic acids and derivatives	有机酸及其衍生物	Carboxylic acids and derivatives	羧酸及其衍生物	Amino acids, peptides, and analogues	氨基酸、肽和类似物	"-"	HMDB0252882	Organic acids and derivatives	Carboxylic acids and derivatives	Amino acids, peptides, and analogues	-	-	-	-	-	-	-	342538	NCCCCC(NC(=O)C(CC1=CN=CN1)NC(=O)CN)C(O)=O	MVORZMQFXBLMHM-UHFFFAOYSA-N	2.75356	1.4613	0.00524441	0.805556	1.43519	up	2.58728e+06	3.75185e+06	1.95015e+06	1.14112e+07	6.02085e+06	2.84732e+06	2.28721e+06	2.34153e+06	1.13552e+06	2.65581e+06
Com_3393_neg	(+)-1-(9-Fluorenyl)ethyl chloroformate	氯甲酸(+)-1-(9-亚氟基)乙酯	N	C16H13ClO2	272.06	271.052	4.25769	[M-H]-	5.509	0.63	2	C18	Benzenoids	苯类化合物	Fluorenes	芴类	-	-	"107474-79-3"	HMDB0242239	Benzenoids	Fluorenes	-	-	-	-	-	-	-	-	115102	CC(OC(Cl)=O)C1C2=CC=CC=C2C2=CC=CC=C12	SFRVOKMRHPQYGE-UHFFFAOYSA-N	2.15186	1.10558	0.00533985	0.881944	1.16825	up	8.34455e+06	8.31247e+06	7.98293e+06	2.23756e+07	1.29753e+07	6.27973e+06	3.92158e+06	8.10521e+06	1.31951e+07	2.76256e+06
Com_5669_neg	Auriculoside	-	N	C22H26O10	450.153	449.145	1.01479	[M-H]-	4.631	-	3	C18	Phenylpropanoids and polyketides	苯丙素类和聚酮类	Flavonoids	黄酮类化合物	Flavonoid glycosides	黄酮糖苷	-	-	-	-	-	-	C09478	-	LMPK12020249	Polyketides [PK]	Flavonoids [PK12]	Flavans, Flavanols and Leucoanthocyanidins [PK1202]	-	COC1=C(C=C(C=C1OC2C(C(C(C(O2)CO)O)O)O)C3CCC4=C(O3)C=C(C=C4)O)O	IJMWYFHXJWRHQH-PSWNVJQFSA-N	18.4614	4.20644	0.00548639	0.847222	1.32162	up	2.94789e+06	1.0429e+07	1.50794e+07	2.78973e+07	1.51939e+07	8.43433e+06	2.09895e+06	48016.1	2.02681e+06	26846.6
Com_6129_neg	Sorocenol B	-	N	C31H28O7	512.183	511.172	8.49508	[M-H]-	5.714	-	3	C18	Organoheterocyclic compounds	有机杂环化合物	Benzopyrans	苯并吡喃类	1-benzopyrans	1-苯并吡喃	-	-	-	-	-	-	-	-	-	-	-	-	-	CC1(C=CC2=C(O1)C=CC(=C2O)C(=O)C3C4CC(C=C3C5=C(C=CC=C5O)O)(OC6=C4C=CC(=C6)O)C)C	FBBLPDBFYMNXIE-VCTGMTIGSA-N	2.91656	1.54427	0.00549386	0.909722	1.34129	up	1.96188e+07	1.621e+07	1.7933e+07	5.47605e+07	3.23298e+07	2.9448e+07	1.83433e+07	2.2433e+07	4.53398e+07	6.11914e+06
Com_4172_neg	Ortin-4alpha-ol 8-methyl ether	-	N	C16H16O6	304.095	303.085	6.76681	[M-H]-	1.433	-	3	C18	Phenylpropanoids and polyketides	苯丙素类和聚酮类	Flavonoids	黄酮类化合物	Flavans	黄烷	-	-	-	-	-	-	-	-	LMPK12020189	Polyketides [PK]	Flavonoids [PK12]	Flavans, Flavanols and Leucoanthocyanidins [PK1202]	-	COC1=C(C=CC2=C1OC(C(C2O)O)C3=CC=C(C=C3)O)O	GTCSLCFHBRXPGV-HZSPNIEDSA-N	7.8665	2.97572	0.00549836	0.784722	1.18313	up	371058	5.37689e+06	1.00756e+07	1.51289e+07	9.75771e+06	3.10048e+06	1.66161e+06	663654	1.14653e+06	335125
Com_5399_neg	Idelalisib	-	N	C22H18FN7O	415.156	414.149	2.01435	[M-H]-	5.613	-	3	C18	Organoheterocyclic compounds	有机杂环化合物	Imidazopyrimidines	咪唑并嘧啶类	Purines and purine derivatives	嘌呤和嘌呤衍生物	"-"	HMDB0253377	Organoheterocyclic compounds	Imidazopyrimidines	Purines and purine derivatives	-	-	-	-	-	-	-	11654566	CCC(NC1=NC=NC2=C1NC=N2)C1=NC2=C(C(F)=CC=C2)C(=O)N1C1=CC=CC=C1	IFSDAJWBUCMOAH-UHFFFAOYSA-N	2.12542	1.08775	0.00553826	0.847222	1.21022	up	3.82082e+06	1.62505e+06	1.58453e+06	3.96795e+06	2.41757e+06	1.46126e+06	1.37531e+06	3.85874e+06	2.49227e+06	1.51432e+06
Com_3413_neg	(2,6-Dioxo-3H-purin-9-yl) pyridine-3-carboxylate	-	N	C11H7N5O4	273.05	272.041	6.65765	[M-H]-	5.106	-	3	C18	Organoheterocyclic compounds	有机杂环化合物	Imidazopyrimidines	咪唑并嘧啶类	Purines and purine derivatives	嘌呤和嘌呤衍生物	"-"	HMDB0242495	Organoheterocyclic compounds	Imidazopyrimidines	Purines and purine derivatives	-	-	-	-	-	-	-	57002623	O=C(ON1C=NC2=C1NC(=O)NC2=O)C1=CN=CC=C1	RTUPAQBCUJORTM-UHFFFAOYSA-N	2.55443	1.353	0.00572443	0.819444	1.38924	up	438394	331318	1.1373e+06	2.46942e+06	1.5938e+06	1.05529e+06	926019	731069	997250	547853
Com_4400_neg	Butyl (S)-3-hydroxybutyrate glucoside	-	N	C14H26O8	322.163	321.156	2.58336	[M-H]-	5.516	-	3	C18	Lipids and lipid-like molecules	脂质和类脂分子	Fatty Acyls	脂肪酰类	Fatty acyl glycosides	脂肪酰糖苷	"-"	HMDB0031694	Lipids and lipid-like molecules	Fatty Acyls	Fatty acyl glycosides	-	-	-	-	-	-	-	76463851	CCCCOC(=O)CC(C)OC1OC(CO)C(O)C(O)C1O	YUPCLHHTUNDMAN-UHFFFAOYSA-N	1.94634	0.960765	0.00579202	0.756944	1.10706	up	1.13861e+07	8.79423e+06	9.15525e+06	3.61419e+07	1.32469e+07	9.05014e+06	8.27531e+06	9.1168e+06	2.30315e+07	7.43742e+06
Com_6178_neg	Epothilone B10	-	N	C28H43NO6S	521.281	520.276	4.19139	[M-H]-	5.406	-	3	C18	Phenylpropanoids and polyketides	苯丙素类和聚酮类	Macrolides and analogues	大环内酯类及其类似物	Epothilones and analogues	埃坡霉素及类似物	-	-	-	-	-	-	-	-	-	-	-	-	-	CCC1=NC(=CS1)C=C(C)C2CC3C(O3)(CCCC(C(C(C(=O)C(C(CC(=O)O2)O)(C)C)C)O)C)C	FBHLXXMDOGRQOQ-RZJRUEJHSA-N	3.48382	1.80067	0.00591685	0.791667	1.38313	up	1.24231e+06	2.16249e+06	5.66483e+06	3.95648e+06	2.80471e+06	1.80484e+06	815497	111681	354933	296588
Com_5925_neg	Avanafil	阿伐那非	N	C23H26ClN7O3	483.179	482.167	9.44478	[M-H]-	5.704	-	3	C18	Organoheterocyclic compounds	有机杂环化合物	Diazines	二嗪类	Pyrimidines and pyrimidine derivatives	嘧啶和嘧啶衍生物	"330784-47-9"	HMDB0248735	Organoheterocyclic compounds	Diazines	Pyrimidines and pyrimidine derivatives	-	-	-	-	-	-	-	18762634	COC1=C(Cl)C=C(CNC2=NC(=NC=C2C(=O)NCC2=NC=CC=N2)N2CCCC2CO)C=C1	WEAJZXNPAWBCOA-UHFFFAOYSA-N	2.51431	1.33016	0.00594606	0.923611	1.4061	up	9.72422e+06	4.12346e+06	7.4244e+06	1.56478e+07	6.81886e+06	5.80694e+06	3.88546e+06	6.37882e+06	1.23405e+07	3.47047e+06
Com_4705_neg	Apigenin 7-sulfate	芹黄素 7-硫酸	N	C15H10O8S	350.01	349.003	1.31613	[M-H]-	5.654	0.66	2	C18	Phenylpropanoids and polyketides	苯丙素类和聚酮类	Flavonoids	黄酮类化合物	Flavones	黄酮类	-	HMDB0037851	Phenylpropanoids and polyketides	Flavonoids	Flavones	-	-	-	LMPK12110431	Polyketides [PK]	Flavonoids [PK12]	Flavones and Flavonols [PK1211]	-	C1=CC(=CC=C1C2=CC(=O)C3=C(C=C(C=C3O2)OS(=O)(=O)O)O)O	UQUHXFINOFUDCC-UHFFFAOYSA-N	3.99961	1.99986	0.00600994	0.805556	1.07726	up	3.90393e+08	1.13165e+09	1.97536e+08	8.38184e+08	2.18252e+09	9.10462e+08	2.0904e+08	1.86749e+08	1.7014e+09	5.88652e+07
Com_3746_neg	3-((Ethylphenylamino)methyl)benzenesulfonic acid	4-((乙基苯胺)甲基)苯磺酸	N	C15H17NO3S	291.093	290.088	9.77469	[M-H]-	5.202	-	3	C18	Benzenoids	苯类化合物	Benzene and substituted derivatives	苯及其取代衍生物	Phenylmethylamines	苯甲胺	"92-60-4"	-	-	-	-	-	-	-	-	-	-	-	66858	O=S(=O)(O)C=1C=CC=C(C1)CN(C=2C=CC=CC2)CC	BQGRVFPPZJPWPB-UHFFFAOYSA-N	1.8445	0.88323	0.00604918	0.791667	1.0106	up	1.79233e+08	8.39659e+07	1.21479e+08	3.11597e+08	1.16348e+08	7.98522e+07	9.75595e+07	7.56442e+07	9.88969e+07	7.0743e+07
Com_3098_neg	Macromomycin B	-	N	C12H11NO5	249.064	248.057	0.64047	[M-H]-	5.124	-	3	C18	Organoheterocyclic compounds	有机杂环化合物	Benzoxazines	苯并恶嗪类	Benzoxazinones	苯并恶嗪酮类	"-"	HMDB0254293	Organoheterocyclic compounds	Benzoxazines	Benzoxazinones	-	-	-	-	-	-	-	5748693	COC(=O)C1=CC(OC)=CC2=C1NC(=O)C(=C)O2	HXKWEZFTHHFQMB-UHFFFAOYSA-N	2.44333	1.28885	0.00606398	0.833333	1.38149	up	4.01655e+06	3.0426e+06	5.06096e+06	5.63561e+06	3.6332e+06	3.66731e+06	286166	4.73674e+06	7.02023e+06	1.50069e+06
Com_678_neg	Rubiadin	甲基异茜草素	N	C15H10O4	254.058	253.051	0.05875	[M-H]-	5.839	0.94	1	C18	Benzenoids	苯类化合物	Anthracenes	蒽类	Anthraquinones	蒽醌类	"117-02-2"	HMDB0257354	Benzenoids	Anthracenes	Anthraquinones	-	C10402	-	LMPK13040018	Polyketides [PK]	Aromatic polyketides [PK13]	Anthracenes and phenanthrenes [PK1304]	124062	CC1=C(O)C=C2C(=O)C3=CC=CC=C3C(=O)C2=C1O	IRZTUXPRIUZXMP-UHFFFAOYSA-N	4.65762	2.21959	0.00614144	0.826389	1.34349	up	5.66313e+08	6.81167e+08	1.2007e+09	3.18037e+08	1.62543e+09	1.08394e+09	9.10908e+07	4.64091e+08	1.85386e+08	2.28062e+07
Com_4505_neg	5'-O-Desmethyl omeprazole	5'-O-去甲基奥美拉唑	N	C16H17N3O3S	331.099	330.092	0.87886	[M-H]-	4.952	-	3	C18	Organoheterocyclic compounds	有机杂环化合物	Benzimidazoles	苯并咪唑类	Sulfinylbenzimidazoles	亚磺酰苯并咪唑类	"-"	HMDB0014011	Organoheterocyclic compounds	Benzimidazoles	Sulfinylbenzimidazoles	-	-	-	-	-	-	-	10404448	COC1=C(C)C(CS(=O)C2=NC3=C(N2)C=C(O)C=C3)=NC=C1C	TWXDTVZNDQKCOS-UHFFFAOYSA-N	4.34309	2.11872	0.0063219	0.826389	1.38051	up	4.40607e+06	7.10673e+06	1.43258e+07	2.33142e+07	1.19216e+07	8.0249e+06	2.53758e+06	688927	3.93365e+06	339674
Com_6161_neg	Ciceritol	-	N	C19H34O16	518.185	517.178	1.30663	[M-H]-	1.286	-	3	C18	Organic oxygen compounds	有机氧化合物	Organooxygen compounds	有机氧化合物	Carbohydrates and carbohydrate conjugates	碳水化合物和碳水化合物结合物	"88167-26-4"	HMDB0032777	Organic oxygen compounds	Organooxygen compounds	Carbohydrates and carbohydrate conjugates	-	-	-	-	-	-	-	10142653	CO[C@@H]1[C@@H](O)[C@@H](O)[C@H](O)[C@H](O[C@H]2O[C@H](CO[C@H]3O[C@H](CO)[C@H](O)[C@H](O)[C@H]3O)[C@H](O)[C@H](O)[C@H]2O)[C@H]1O	ATDWJHOSZLOQDJ-LMKXGGCJSA-N	7.6945	2.94383	0.00649546	0.861111	1.20199	up	5.73384e+06	1.30041e+07	1.59715e+07	4.08709e+07	8.8597e+06	1.04466e+07	2.83866e+06	1.32893e+06	3.47042e+06	1.35548e+06
Com_4311_neg	Leu Ala Ile	亮氨酸丙氨酸异亮氨酸	N	C15H29N3O4	315.216	314.209	1.4492	[M-H]-	5.569	0.82	2	C18	Organic acids and derivatives	有机酸及其衍生物	Carboxylic acids and derivatives	羧酸及其衍生物	Amino acids, peptides, and analogues	氨基酸、肽和类似物	-	-	-	-	-	-	-	-	-	-	-	-	-	CCC(C)C(C(=O)O)NC(=O)C(C)NC(=O)C(CC(C)C)N	QPRQGENIBFLVEB-BJDJZHNGSA-N	3.07203	1.61919	0.00652805	0.833333	1.2399	up	2.32685e+07	6.72789e+06	8.2266e+06	1.38154e+07	1.03575e+07	7.09931e+06	3.7692e+06	1.31193e+06	1.68975e+07	1.26878e+06
Com_1813_neg	N-Desmethyl imatinib	N-去甲基伊马替尼	N	C28H29N7O	479.243	478.238	5.07422	[M-H]-	5.914	-	3	C18	Benzenoids	苯类化合物	Benzene and substituted derivatives	苯及其取代衍生物	Anilides	酰苯胺类	"404844-02-6"	HMDB0013862	Benzenoids	Benzene and substituted derivatives	Anilides	-	-	-	-	-	-	-	9869737	CC1=C(NC2=NC=CC(=N2)C2=CN=CC=C2)C=C(NC(=O)C2=CC=C(CN3CCNCC3)C=C2)C=C1	BQQYXPHRXIZMDM-UHFFFAOYSA-N	2.6372	1.39901	0.00668819	0.805556	1.04559	up	2.35044e+06	456061	1.16123e+06	2.28211e+06	1.01781e+06	7.60787e+06	2.24254e+06	3.66191e+06	3.7447e+06	1.69977e+06
Com_5332_neg	Linustatin	-	N	C16H27NO11	409.158	408.153	4.46697	[M-H]-	4.738	-	3	C18	Organic oxygen compounds	有机氧化合物	Organooxygen compounds	有机氧化合物	Carbohydrates and carbohydrate conjugates	碳水化合物和碳水化合物结合物	"-"	HMDB0303673	Organic oxygen compounds	Organooxygen compounds	Carbohydrates and carbohydrate conjugates	-	C08333	-	-	-	-	-	45934451	CC(C)(OC1OC(CO)C(O)C(O)C1OC1OC(CO)C(O)C(O)C1O)C#N	STZOICDLLWZNHE-UHFFFAOYSA-N	3.10143	1.63293	0.00672326	0.8125	1.28294	up	5.49713e+06	2.48338e+06	1.00073e+07	3.07801e+06	5.14087e+06	4.18777e+06	989484	1.78044e+06	440204	294873
Com_2155_neg	Methylselenic acid	-	N	CH4O2Se	127.938	126.93	1.70871	[M-H]-	11.812	-	3	C18	Organic acids and derivatives	有机酸及其衍生物	Seleninic acids and derivatives	硒酸及其衍生物	-	-	"-"	HMDB0060489	Organic acids and derivatives	Seleninic acids and derivatives	-	Methylselenic acid; Methylseleninate	C18902	map00450	-	-	-	-	161597	C[Se](O)=O	UEQANLFPOFICBH-UHFFFAOYSA-N	1.71204	0.775715	0.00681537	0.826389	1.17959	up	815619	545418	866249	1.0259e+06	532938	544903	559671	1.07772e+06	719113	572310
Com_4834_neg	5,7,3'-Trihydroxy-6,4',5'-trimethoxyflavanone	5,7,3'-三羟基-6,4',5'-三甲氧基黄烷酮	N	C18H18O8	362.1	361.096	8.55467	[M-H]-	5.517	-	3	C18	Phenylpropanoids and polyketides	苯丙素类和聚酮类	Flavonoids	黄酮类化合物	O-methylated flavonoids	O-甲基化黄酮类化合物	-	-	-	-	-	-	-	-	LMPK12140637	Polyketides [PK]	Flavonoids [PK12]	Flavanones [PK1214]	-	COC1=CC(=CC(=C1OC)O)C2CC(=O)C3=C(O2)C=C(C(=C3O)OC)O	HMTSHCGCQPCGLA-UHFFFAOYSA-N	1.92714	0.946462	0.00686706	0.847222	1.1687	up	2.72467e+07	2.22095e+07	4.53142e+07	8.18131e+07	3.32507e+07	2.04407e+07	2.12762e+07	3.37944e+07	5.15647e+07	2.95096e+07
Com_3378_neg	Pentamethoxyacetophenone	-	N	C13H18O6	270.11	269.103	1.09302	[M-H]-	5.335	0.55	2	C18	Organic oxygen compounds	有机氧化合物	Organooxygen compounds	有机氧化合物	Carbonyl compounds	羰基化合物	-	-	-	-	-	-	-	-	-	-	-	-	-	CC(=O)C1=C(C(=C(C(=C1OC)OC)OC)OC)OC	SHHSMFFJWZGNKR-UHFFFAOYSA-N	2.22567	1.15424	0.0069053	0.805556	1.37878	up	6.51107e+06	4.34622e+06	8.14787e+06	1.44343e+07	6.56218e+06	4.03517e+06	3.37278e+06	1.9956e+06	1.41368e+07	3.53053e+06
Com_4036_neg	H-LEU-LEU-GLY-OH	-	N	C14H27N3O4	301.2	300.193	1.53428	[M-H]-	5.554	0.75	2	C18	Organic acids and derivatives	有机酸及其衍生物	Carboxylic acids and derivatives	羧酸及其衍生物	Amino acids, peptides, and analogues	氨基酸、肽和类似物	"4464-36-2"	-	-	-	-	-	-	-	-	-	-	-	-	CC(C)CC(C(=O)NC(CC(C)C)C(=O)NCC(=O)O)N	YOKVEHGYYQEQOP-QWRGUYRKSA-N	2.67698	1.4206	0.00711856	0.826389	1.3056	up	7.03162e+07	2.8924e+07	2.56862e+07	3.77678e+07	3.34217e+07	2.3596e+07	1.08758e+07	5.16074e+06	2.26634e+07	4.57554e+06
Com_6332_neg	Atorvastatin	阿伐他汀	N	C33H35FN2O5	558.253	557.244	2.42124	[M-H]-	5.62	0.57	2	C18	Organoheterocyclic compounds	有机杂环化合物	Pyrroles	吡咯类	Substituted pyrroles	取代吡咯	"134523-00-5"	HMDB0005006	Organoheterocyclic compounds	Pyrroles	Substituted pyrroles	-	C06834	-	-	-	-	-	-	CC(C)C1=C(C(=C(N1CCC(CC(CC(=O)O)O)O)C2=CC=C(C=C2)F)C3=CC=CC=C3)C(=O)NC4=CC=CC=C4	XUKUURHRXDUEBC-KAYWLYCHSA-N	2.44402	1.28926	0.00713385	0.833333	1.17075	up	6.4254e+06	1.31161e+06	2.82623e+06	7.94968e+06	2.78053e+06	1.97619e+06	3.84771e+06	2.2576e+06	4.69855e+06	4.14313e+06
Com_2475_neg	Barbital	巴比妥	N	C8H12N2O3	184.085	183.076	6.98454	[M-H]-	1.264	-	3	C18	Organoheterocyclic compounds	有机杂环化合物	Diazines	二嗪类	Pyrimidines and pyrimidine derivatives	嘧啶和嘧啶衍生物	"57-44-3"	HMDB0248870	Organoheterocyclic compounds	Diazines	Pyrimidines and pyrimidine derivatives	-	-	-	-	-	-	-	2294	CCC1(CC)C(=O)NC(=O)NC1=O	FTOAOBMCPZCFFF-UHFFFAOYSA-N	3.40368	1.7671	0.00721188	0.805556	1.05007	up	2.00493e+06	3.92545e+06	1.37734e+06	2.83966e+06	2.08381e+06	8.16978e+06	5.43452e+06	2.08255e+06	1.21489e+06	53769.2
Com_6544_neg	Myricetin 3-sambubioside	杨梅素 3-接骨木二糖苷	N	C26H28O17	612.133	611.126	1.54571	[M-H]-	5.352	-	3	C18	Phenylpropanoids and polyketides	苯丙素类和聚酮类	Flavonoids	黄酮类化合物	Flavonoid glycosides	黄酮糖苷	-	-	-	-	-	-	-	-	LMPK12112421	Polyketides [PK]	Flavonoids [PK12]	Flavones and Flavonols [PK1211]	-	C1C(C(C(C(O1)OC2C(C(C(OC2OC3=C(OC4=CC(=CC(=C4C3=O)O)O)C5=CC(=C(C(=C5)O)O)O)CO)O)O)O)O)O	MMKMIFKDPPAMLJ-ODABWBTRSA-N	1.82395	0.86707	0.0072307	0.798611	1.1613	up	1.70881e+07	1.42286e+07	1.5757e+07	4.12239e+07	1.74321e+07	1.50751e+07	1.12027e+07	1.06612e+07	8.63847e+06	1.00689e+07
Com_151_neg	Pteridine-2,4(1H,3H)-dione	2,4-二羟基蝶啶	N	C6H4N4O2	164.033	163.027	2.76297	[M-H]-	2.897	0.79	1	C18	Organoheterocyclic compounds	有机杂环化合物	Pteridines and derivatives	蝶啶及其衍生物	-	-	"487-21-8"	HMDB0254198	Organoheterocyclic compounds	Pteridines and derivatives	-	-	C03212	-	-	-	-	-	-	O=C1NC(=O)C2=NC=CNC2=N1	UYEUUXMDVNYCAM-UHFFFAOYSA-N	2.24363	1.16583	0.00726819	0.805556	1.32137	up	1.49021e+07	8.97186e+06	6.42102e+06	1.79659e+07	1.11158e+07	8.46583e+06	4.93322e+06	6.26259e+06	3.61761e+06	4.31275e+06
Com_3791_neg	5-amino-1-(5-phosphonato-D-ribosyl)imidazol-3-ium	5-氨基-1-(5-膦酸-D-核糖基)咪唑-3-鎓	N	C8H14N3O7P	295.057	294.047	7.85101	[M-H]-	2.437	-	3	C18	Organic oxygen compounds	有机氧化合物	Organooxygen compounds	有机氧化合物	Carbohydrates and carbohydrate conjugates	碳水化合物和碳水化合物结合物	"-"	HMDB0062575	Organic oxygen compounds	Organooxygen compounds	Carbohydrates and carbohydrate conjugates	-	-	-	-	-	-	-	153	NC1=CN=CN1C1OC(COP(O)(O)=O)C(O)C1O	PDACUKOKVHBVHJ-UHFFFAOYSA-N	1.63041	0.705231	0.0072754	0.805556	1.11741	up	1.36871e+07	7.86844e+06	1.31946e+07	1.65561e+07	1.27746e+07	1.15109e+07	5.68065e+06	7.90314e+06	1.65493e+07	7.02652e+06
Com_4687_neg	3(2'-Chlorophenyl)-7-hydroxy-4-phenylcoumarin	-	N	C21H13ClO3	348.055	347.045	9.38472	[M-H]-	5.2	-	3	C18	Phenylpropanoids and polyketides	苯丙素类和聚酮类	Neoflavonoids	新黄酮类化合物	Neoflavones	新黄酮类	-	-	-	-	-	-	-	-	-	-	-	-	6312947	O=C1OC2=CC(O)=CC=C2C(C=3C=CC=CC3)=C1C=4C=CC=CC4Cl	JBSCMIAEEWZQBR-UHFFFAOYSA-N	2.22812	1.15583	0.00743198	0.798611	1.36115	up	8.04248e+06	1.23796e+07	1.52565e+07	3.60436e+07	3.25651e+07	1.52377e+07	1.09201e+07	7.26395e+06	2.44827e+07	6.06934e+06
Com_4460_neg	Cropodine	-	N	C16H25NO6	327.168	326.161	0.97543	[M-H]-	5.823	-	3	C18	Organoheterocyclic compounds	有机杂环化合物	Pyrrolizidines	吡咯里西啶类	-	-	-	-	-	-	-	-	-	-	-	-	-	-	-	CC1C(=O)OC2CCN3C2C(CC3)COC(=O)C(C1(C)O)(C)O	IDBGJRAMJYRSKU-UHFFFAOYSA-N	2.04029	1.02877	0.00748301	0.847222	1.38611	up	5.60604e+06	3.54206e+06	7.77681e+06	1.07211e+07	6.20889e+06	3.55324e+06	3.62307e+06	3.50967e+06	4.55875e+06	2.27077e+06
Com_4294_neg	Prosogerin B	-	N	C17H14O6	314.079	313.072	1.10653	[M-H]-	5.174	-	3	C18	Phenylpropanoids and polyketides	苯丙素类和聚酮类	Linear 1,3-diarylpropanoids	直链 1,3-二芳基丙烷	Chalcones and dihydrochalcones	查尔酮和二氢查尔酮	-	-	-	-	-	-	-	-	LMPK12120144	Polyketides [PK]	Flavonoids [PK12]	Chalcones and dihydrochalcones [PK1212]	-	COC1=C(C=C(C(=C1)C(=O)C=CC2=CC3=C(C=C2)OCO3)O)O	ILLNHMJYZGWGBU-DUXPYHPUSA-N	2.20912	1.14347	0.00748627	0.805556	1.22667	up	1.86015e+06	2.55723e+06	5.03752e+06	8.55986e+06	2.69438e+06	1.58766e+06	2.21363e+06	1.89607e+06	5.27723e+06	1.53377e+06
Com_1140_neg	2-(Dimethylamino)Guanosine	二甲基鸟苷	N	C12H17N5O5	311.123	310.113	7.32077	[M-H]-	4.917	0.74	1	C18	Nucleosides, nucleotides, and analogues	核苷、核苷酸和类似物	Purine nucleosides	嘌呤核苷	-	-	"2140-67-2"	HMDB0004824	Nucleosides, nucleotides, and analogues	Purine nucleosides	-	-	-	-	-	-	-	-	135501639	CN(C)C1=NC2=C(C(=O)N1)N=CN2C3C(C(C(O3)CO)O)O	RSPURTUNRHNVGF-IOSLPCCCSA-N	4.76285	2.25183	0.00754789	0.791667	1.25428	up	8.4037e+07	1.32111e+08	1.18442e+08	5.03851e+07	1.81621e+08	4.70002e+07	1.79968e+07	3.29802e+06	3.81154e+07	6.10422e+06
Com_3793_neg	Nitrothal-isopropyl	酞菌酯	N	C14H17NO6	295.106	294.099	1.32608	[M-H]-	5.555	0.68	2	C18	Benzenoids	苯类化合物	Benzene and substituted derivatives	苯及其取代衍生物	Benzoic acids and derivatives	苯甲酸及其衍生物	"10552-74-6"	-	-	-	-	-	C18873	-	-	-	-	-	-	CC(C)OC(=O)C1=CC(=CC(=C1)[N+](=O)[O-])C(=O)OC(C)C	VJAWBEFMCIINFU-UHFFFAOYSA-N	2.53958	1.34459	0.00762984	0.833333	1.28796	up	9.5861e+07	7.74138e+07	1.20945e+08	1.70893e+08	1.23307e+08	7.76308e+07	3.53193e+07	1.49098e+07	8.32337e+07	1.8013e+07
Com_3666_neg	Clonostachydiol	-	N	C14H20O6	284.126	283.119	1.89731	[M-H]-	5.735	0.58	2	C18	Phenylpropanoids and polyketides	苯丙素类和聚酮类	Macrolides and analogues	大环内酯类及其类似物	-	-	-	-	-	-	-	-	-	-	-	-	-	-	-	CC1CCC(C=CC(=O)OC(C(C=CC(=O)O1)O)C)O	SSVNIYICRYPPEB-WHZDEVAFSA-N	1.73041	0.791115	0.00780575	0.847222	1.30851	up	1.99389e+07	1.19834e+07	1.18121e+07	2.29608e+07	1.83412e+07	1.8835e+07	1.02831e+07	1.67069e+07	1.71537e+07	6.80955e+06
Com_2171_neg	2-Ethyldihydro-3(2H)-thiophenone	-	N	C6H10OS	130.045	129.039	6.44662	[M-H]-	5.377	0.52	2	C18	Organoheterocyclic compounds	有机杂环化合物	Thiolanes	硫杂环己烷	-	-	"52662-38-1"	HMDB0040238	Organoheterocyclic compounds	Thiolanes	-	-	-	-	-	-	-	-	530401	CCC1SCCC1=O	KNYBAJCQHFBMOP-UHFFFAOYSA-N	2.60137	1.37927	0.008036	0.8125	1.31824	up	2.18619e+06	2.80966e+06	2.4427e+06	1.81228e+06	4.22737e+06	2.38602e+06	587805	441923	959165	449426
Com_4540_neg	Tetracenomycin D1	-	N	C19H12O6	336.063	335.055	4.31749	[M-H]-	4.627	-	3	C18	Benzenoids	苯类化合物	Naphthacenes	并四苯类	Tetracenequinones	并四苯醌	-	-	-	-	-	-	C12376	map01057	-	-	-	-	-	CC1=CC(=CC2=CC3=C(C(=C12)O)C(=O)C4=C(C3=O)C=C(C=C4O)O)O	RZKZJERAFMFNMF-UHFFFAOYSA-N	9.77469	3.28905	0.00808515	0.756944	1.0905	up	62187.8	1.93158e+06	1.69336e+06	4.86205e+06	3.57012e+06	1.03262e+06	86276.3	22537.6	556426	40122.6
Com_286_neg	alanylvaline	丙氨酰缬氨酸	N	C8H16N2O3	188.116	187.109	0.87625	[M-H]-	2.721	0.82	1	C18	Organic acids and derivatives	有机酸及其衍生物	Carboxylic acids and derivatives	羧酸及其衍生物	Amino acids, peptides, and analogues	氨基酸、肽和类似物	"3303-45-5"	HMDB0028700	Organic acids and derivatives	Carboxylic acids and derivatives	Amino acids, peptides, and analogues	-	-	-	-	-	-	-	96799	CC(C)C(C(=O)O)NC(=O)C(C)N	LIWMQSWFLXEGMA-WDSKDSINSA-N	3.14966	1.6552	0.0081444	0.798611	1.22616	up	7.81829e+07	1.61511e+07	2.79965e+07	4.42511e+07	3.74933e+07	1.79412e+07	8.00699e+06	1.22587e+07	1.19734e+08	7.9001e+06
Com_4707_neg	Sulfometuron	甲嘧磺隆	N	C14H14N4O5S	350.068	349.06	3.58775	[M-H]-	4.943	0.52	2	C18	Benzenoids	苯类化合物	Benzene and substituted derivatives	苯及其取代衍生物	Benzenesulfonamides	苯磺酰胺类	"74223-56-6"	-	-	-	-	-	C18895	-	-	-	-	-	-	CC1=CC(=NC(=N1)NC(=O)NS(=O)(=O)C2=CC=CC=C2C(=O)O)C	FZMKKCQHDROFNI-UHFFFAOYSA-N	3.30853	1.72619	0.00831396	0.805556	1.15207	up	1.81821e+06	991747	661190	3.8356e+06	212447	738136	213451	1.02199e+06	5.12139e+06	973138
Com_6568_neg	PA(10:0(3-OH)/19:0cycw7)	甘油磷酸甘油酯(10:0(3-OH)/19:0cycw7)	N	C32H61O9P	620.405	619.399	1.12943	[M-H]-	9.806	-	3	C18	-	-	-	-	-	-	"-"	-	-	-	-	-	-	-	-	-	-	-	-	[H][C@@](COC(=O)CC(O)CCCCCCC)(COP(O)(O)=O)OC(=O)CCCCCCCCCC1CC1CCCCCC	UCVYYBUAWKZSQZ-VXBYCJGMSA-N	2.14451	1.10065	0.00835889	0.840278	1.12711	up	872080	555004	340595	809805	623912	787664	685836	241074	368534	253105
Com_5882_neg	Glu-Leu-Phe-Ala	谷氨酸一亮氨酸一苯丙氨酸	N	C23H34N4O7	478.243	477.235	0.62755	[M-H]-	5.934	0.64	2	C18	Organic acids and derivatives	有机酸及其衍生物	Carboxylic acids and derivatives	羧酸及其衍生物	Amino acids, peptides, and analogues	氨基酸、肽和类似物	-	-	-	-	-	-	-	-	-	-	-	-	-	CC(C)CC(C(=O)NC(CC1=CC=CC=C1)C(=O)NC(C)C(=O)O)NC(=O)C(CCC(=O)O)N	PDLGMYVCPJOYAR-DKIMLUQUSA-N	1.91517	0.937472	0.00838021	0.791667	1.07681	up	4.94002e+07	1.80446e+07	3.19494e+07	7.49713e+07	4.00202e+07	4.90322e+07	8.00498e+07	4.13928e+07	6.53173e+07	1.02586e+08
Com_7316_neg	Celloheptaose	-	N	C42H72O36	1152.38	1151.37	1.03427	[M-H]-	4.706	-	3	C18	Organic oxygen compounds	有机氧化合物	Organooxygen compounds	有机氧化合物	Carbohydrates and carbohydrate conjugates	碳水化合物和碳水化合物结合物	-	-	-	-	-	-	C06216	-	-	-	-	-	-	C(C1C(C(C(C(O1)OC2C(OC(C(C2O)O)OC3C(OC(C(C3O)O)OC4C(OC(C(C4O)O)OC5C(OC(C(C5O)O)OC6C(OC(C(C6O)O)OC7C(OC(C(C7O)O)O)CO)CO)CO)CO)CO)CO)O)O)O)O	BNABBHGYYMZMOA-IIXPINMKSA-N	4.37427	2.12904	0.00841569	0.833333	1.09977	up	715816	521926	2.03737e+06	3.04958e+06	1.32656e+06	1.29219e+06	496739	28222.1	1.62562e+06	82459.3
Com_359_neg	Indole-3-pyruvic acid	吲哚丙酮酸	N	C11H9NO3	203.058	202.051	0.79645	[M-H]-	5.883	0.77	1	C18	Organoheterocyclic compounds	有机杂环化合物	Indoles and derivatives	吲哚及其衍生物	Indolyl carboxylic acids and derivatives	吲哚基羧酸及其衍生物	"392-12-1"	HMDB0060484	Organoheterocyclic compounds	Indoles and derivatives	Indolyl carboxylic acids and derivatives	Indolepyruvate; Indolepyruvic acid; (Indol-3-yl)pyruvate; Indole-3-pyruvate; 3-(Indol-3-yl)pyruvate	C00331	map00380;map01100	-	-	-	-	803	OC(=O)C(=O)CC1=CNC2=C1C=CC=C2	RSTKLPZEZYGQPY-UHFFFAOYSA-N	2.29788	1.2003	0.0084629	0.854167	1.0455	up	6.63303e+06	2.89474e+06	4.2737e+06	4.83402e+06	6.70978e+06	2.8619e+06	1.51818e+06	6.01117e+06	3.96814e+06	2.40102e+06
Com_6388_neg	Swietenin E	-	N	C32H42O9	570.283	569.271	8.63982	[M-H]-	5.004	0.51	2	C18	Organoheterocyclic compounds	有机杂环化合物	Naphthopyrans	萘并吡喃类	-	-	-	-	-	-	-	-	-	-	-	-	-	-	-	CCC(C)C(=O)OC1C2C=C3C(CCC4(C3CC(=O)OC4C5=COC=C5)C)C(C2=O)(C(C1(C)C)C(C(=O)OC)O)C	AKVIKOHFNOZMCC-DTWHZYCVSA-N	1.63083	0.705611	0.00849744	0.791667	1.25423	up	2.61384e+06	2.31798e+06	2.82028e+06	3.44783e+06	3.67716e+06	928862	625312	1.06912e+06	3.391e+06	823947
Com_1321_neg	Ophiopogonanone H	麦冬二氢高异黄酮 H	N	C19H18O7	358.105	339.087	0.01249	[M-H-H2O]-	5.38	-	3	C18	Phenylpropanoids and polyketides	苯丙素类和聚酮类	Homoisoflavonoids	高异黄酮	Homoisoflavans	高异黄烷	"1427086-65-4"	-	-	-	-	-	-	-	-	-	-	-	-	C1OC2=C(C)C(O)=C(C)C(O)=C2C(=O)[C@]1(CC1=CC=C2OCOC2=C1)O	PYWJDXNJXROQEJ-LJQANCHMSA-N	2.06484	1.04603	0.00870306	0.798611	1.24263	up	8.0269e+06	4.62341e+06	1.30749e+07	1.06337e+07	6.04185e+06	3.65341e+06	2.82685e+06	5.84042e+06	2.22249e+07	4.60486e+06
Com_3390_neg	Clorgyline	氯吉灵	N	C13H15Cl2NO	271.053	270.044	4.77672	[M-H]-	5.112	0.95	2	C18	Benzenoids	苯类化合物	Benzene and substituted derivatives	苯及其取代衍生物	Halobenzenes	卤代苯类	"17780-72-2"	HMDB0250365	Benzenoids	Benzene and substituted derivatives	Halobenzenes	-	C11685	-	-	-	-	-	-	CN(CCCOC1=C(C=C(C=C1)Cl)Cl)CC#C	BTFHLQRNAMSNLC-UHFFFAOYSA-N	1.80989	0.855902	0.00870756	0.798611	1.1651	up	2.03498e+07	1.49049e+07	3.3035e+07	7.03704e+07	5.07852e+07	3.67577e+07	2.87235e+07	2.86483e+07	3.39658e+07	2.44716e+07
Com_5850_neg	4',5'-Dihydro-11,5'-dihydroxy-4'-methoxytephrosin	4',5'-二氢-11,5'-二羟基-4'-甲氧基特弗罗辛	N	C24H26O10	474.153	473.15	9.99977	[M-H]-	5.106	-	3	C18	Phenylpropanoids and polyketides	苯丙素类和聚酮类	Isoflavonoids	异黄酮类	Rotenoids	鱼藤酮类	-	-	-	-	-	-	-	-	-	-	-	-	-	CC1(C(C(C2=C(O1)C=C(C3=C2OC4COC5=CC(=C(C=C5C4(C3=O)O)OC)OC)O)OC)O)C	RTUABMSWXKMPKI-JIEJDMOWSA-N	4.02583	2.00928	0.00880952	0.833333	1.17682	up	267061	1.97589e+06	3.37729e+06	3.30762e+06	1.8111e+06	1.81405e+06	680095	567466	979864	508713
Com_2729_neg	3-Hydroxy-5-methyl-L-tyrosine	3-羟基-5-甲基-L-酪氨酸	N	C10H13NO4	211.084	210.077	0.83912	[M-H]-	5.206	0.62	2	C18	Organic acids and derivatives	有机酸及其衍生物	Carboxylic acids and derivatives	羧酸及其衍生物	Amino acids, peptides, and analogues	氨基酸、肽和类似物	-	-	-	-	-	-	C20801	-	-	-	-	-	-	CC1=CC(=CC(=C1O)O)CC(C(=O)O)N	BIPUEBQLNUMSEB-ZETCQYMHSA-N	1.78074	0.832477	0.00881876	0.791667	1.05881	up	4.65265e+07	1.71188e+07	2.26096e+07	5.40319e+07	2.26513e+07	1.58574e+07	1.60233e+07	1.53004e+07	2.28182e+07	1.29152e+07
Com_2735_neg	3-(2-Carboxyethenyl)-cis,cis-muconate	-	N	C9H8O6	212.032	211.025	0.77885	[M-H]-	5.445	0.53	2	C18	Organic acids and derivatives	有机酸及其衍生物	Carboxylic acids and derivatives	羧酸及其衍生物	Tricarboxylic acids and derivatives	三羧酸及其衍生物	-	-	-	-	-	-	C04366	map00940	-	-	-	-	-	C(=CC(=O)O)C(=CC(=O)O)C=CC(=O)O	WKDXBDTUVVLFQV-JUBDMUOYSA-N	1.64753	0.720303	0.0089893	0.784722	1.21772	up	1.29086e+07	7.08108e+06	9.02826e+06	1.42714e+07	1.02041e+07	7.46939e+06	6.22792e+06	8.21879e+06	7.4919e+06	5.04532e+06
Com_5745_neg	Motolimod	莫托莫德	N	C28H34N4O2	458.268	457.264	7.12519	[M-H]-	6.228	-	3	C18	Organoheterocyclic compounds	有机杂环化合物	Benzazepines	苯并氮卓类	-	-	"926927-61-9"	HMDB0254904	Organoheterocyclic compounds	Benzazepines	-	-	-	-	-	-	-	-	16049404	CCCN(CCC)C(=O)C1=CC2=CC=C(C=C2N=C(N)C1)C1=CC=C(C=C1)C(=O)N1CCCC1	QSPOQCXMGPDIHI-UHFFFAOYSA-N	2.27681	1.18702	0.00899593	0.8125	1.3802	up	9.35218e+07	5.05187e+07	1.73744e+07	1.6803e+08	7.17413e+07	4.15165e+07	3.95449e+07	8.38151e+07	8.48314e+07	3.51959e+07
Com_1152_neg	2-[2-(1,3-benzoxazol-2-yl)phenyl]-1,3-benzoxazole	2,2'-o - 亚苯基双苯并恶唑	N	C20H12N2O2	312.09	311.081	5.35326	[M-H]-	5.098	0.62	2	C18	Organoheterocyclic compounds	有机杂环化合物	Azoles	唑类	Oxazoles	恶唑类	"2442-21-9"	-	-	-	-	-	-	-	-	-	-	-	17122	C1=CC=C(C(=C1)C2=NC3=CC=CC=C3O2)C4=NC5=CC=CC=C5O4	ASDNIIDZSQLDMR-UHFFFAOYSA-N	2.31415	1.21049	0.00913405	0.798611	1.02103	up	1.74511e+07	6.78368e+06	1.28815e+07	9.68133e+06	1.10185e+07	1.03187e+07	1.53531e+06	3.44446e+06	4.26657e+06	3.00412e+06
Com_2459_neg	4-PYRIDOXATE	4-吡哆酸盐	N	C8H9NO4	183.053	182.046	1.31611	[M-H]-	3.305	0.95	2	C18	Organoheterocyclic compounds	有机杂环化合物	Pyridines and derivatives	吡啶及其衍生物	Pyridinecarboxylic acids and derivatives	吡啶羧酸及其衍生物	-	HMDB0000017	Organoheterocyclic compounds	Pyridines and derivatives	Pyridinecarboxylic acids and derivatives	4-Pyridoxate; 4-Pyridoxic acid	C00847	map00750;map01100;map01120	-	-	-	-	-	O=C(O)C1=C(O)C(=NC=C1CO)C	HXACOUQIXZGNBF-UHFFFAOYSA-N	2.10361	1.07286	0.00914639	0.805556	1.32634	up	1.39346e+08	1.01709e+08	1.33186e+08	2.8291e+08	1.39883e+08	8.75029e+07	4.26232e+07	3.64938e+07	1.71375e+08	4.36277e+07
Com_732_neg	Cidofovir	西多福韦	N	C8H14N3O6P	279.062	260.046	6.94524	[M-H-H2O]-	11.986	-	3	C18	Organoheterocyclic compounds	有机杂环化合物	Diazines	二嗪类	Pyrimidines and pyrimidine derivatives	嘧啶和嘧啶衍生物	"113852-37-2"	HMDB0014513	Organoheterocyclic compounds	Diazines	Pyrimidines and pyrimidine derivatives	-	C06909	-	-	-	-	-	60613	NC1=NC(=O)N(C[C@@H](CO)OCP(O)(O)=O)C=C1	VWFCHDSQECPREK-LURJTMIESA-N	1.54456	0.627194	0.00922376	0.770833	1.0854	up	681112	361122	530627	808290	369477	436092	410917	462831	534948	296990
Com_1627_neg	N'-[(6-hexyl-7-hydroxy-2-oxo-2H-chromen-3-yl)carboximidoyl]benzohydrazide	N'-（6 - 己基 - 7 - 羟基 - 2 - 氧代 - 2H - 色烯 - 3 - 甲脒基）苯甲酰肼	N	C23H25N3O4	407.185	406.178	1.30386	[M-H]-	5.833	-	3	C18	Phenylpropanoids and polyketides	苯丙素类和聚酮类	Coumarins and derivatives	香豆素及其衍生物	Hydroxycoumarins	羟基香豆素	"319491-45-7"	-	-	-	-	-	-	-	-	-	-	-	135909559	CCCCCCC1=C(C=C2C(=C1)C=C(C(=O)O2)/C(=N/NC(=O)C3=CC=CC=C3)/N)O	GTVQKXYDUWZHBD-UHFFFAOYSA-N	3.68114	1.88015	0.00963914	0.826389	1.67404	up	4.61058e+06	333868	2.04537e+06	4.82247e+06	229485	1.12591e+07	5.67214e+06	9.67291e+06	5.33568e+06	1.96284e+07
Com_2866_neg	3-hydroxy-O,5-dimethyl-L-tyrosine	3-羟基-O,5-二甲基-L-酪氨酸	N	C11H15NO4	225.1	224.093	0.76596	[M-H]-	5.488	-	3	C18	Organic acids and derivatives	有机酸及其衍生物	Carboxylic acids and derivatives	羧酸及其衍生物	Amino acids, peptides, and analogues	氨基酸、肽和类似物	-	-	-	-	-	-	-	-	-	-	-	-	-	CC1=CC(=CC(=C1OC)O)CC(C(=O)O)N	WCPBEUSWIVLNSK-QMMMGPOBSA-N	1.75464	0.811178	0.00985773	0.777778	1.04991	up	6.00282e+07	2.97003e+07	3.88234e+07	9.03801e+07	4.44239e+07	2.51813e+07	2.61791e+07	2.55452e+07	3.43721e+07	2.14179e+07
Com_3701_neg	Isoleucyl-Arginine	异亮氨酰精氨酸	N	C12H25N5O3	287.196	286.189	1.2878	[M-H]-	2.092	-	3	C18	Organic acids and derivatives	有机酸及其衍生物	Carboxylic acids and derivatives	羧酸及其衍生物	Amino acids, peptides, and analogues	氨基酸、肽和类似物	"-"	HMDB0028901	Organic acids and derivatives	Carboxylic acids and derivatives	Amino acids, peptides, and analogues	-	-	-	-	-	-	-	9900561	CCC(C)C(N)C(=O)NC(CCCNC(N)=N)C(O)=O	HYXQKVOADYPQEA-UHFFFAOYSA-N	2.83633	1.50402	0.00996363	0.8125	1.00132	up	7.18193e+06	2.56833e+06	2.95906e+06	6.07509e+06	2.75224e+06	1.21105e+06	1.76381e+06	1.16176e+06	1.44849e+07	2.27451e+06
Com_5805_neg	Ustiloxin F	-	N	C21H30N4O8	466.206	465.2	1.38484	[M-H]-	5.502	0.59	2	C18	Organic acids and derivatives	有机酸及其衍生物	Carboxylic acids and derivatives	羧酸及其衍生物	Amino acids, peptides, and analogues	氨基酸、肽和类似物	-	-	-	-	-	-	-	-	-	-	-	-	-	CCC1(C(NC(=O)C(NC(=O)C(C(C2=CC(=C(C=C2)O)O1)O)NC)C)C(=O)NCC(=O)O)C	XAJYTGHEDODUTC-KILRJQPKSA-N	1.77753	0.82987	0.0100172	0.8125	1.07317	up	1.02094e+07	5.71794e+06	6.93123e+06	1.6362e+07	6.88108e+06	6.85464e+06	6.25505e+06	5.69886e+06	9.18612e+06	5.09284e+06
Com_4833_neg	Flustramine F	-	N	C18H23BrN2O	362.099	361.091	4.0402	[M-H]-	1.377	-	3	C18	Organoheterocyclic compounds	有机杂环化合物	Indoles and derivatives	吲哚及其衍生物	Pyrroloindoles	吡咯并吲哚	-	-	-	-	-	-	-	-	-	-	-	-	-	CC(=O)N1C2C(CCN2C)(C3=C1C=C(C=C3)Br)C(C)(C)C=C	FDLDLVGSFPJRLS-SJLPKXTDSA-N	2.27271	1.18442	0.010019	0.819444	1.16047	up	5.03847e+06	6.83659e+06	1.34405e+07	1.71191e+07	1.34794e+07	5.67159e+06	5.81207e+06	5.69522e+06	1.31293e+07	4.12562e+06
Com_6326_neg	Dmg-mino	-	N	C27H35N5O8	557.249	556.241	1.09325	[M-H]-	5.623	-	3	C18	Phenylpropanoids and polyketides	苯丙素类和聚酮类	Tetracyclines	四环素类	-	-	-	HMDB0251539	Phenylpropanoids and polyketides	Tetracyclines	-	-	C12011	-	LMPK07000009	Polyketides [PK]	Linear tetracyclines [PK07]	_	-	CN(C)CC(=O)NC1=CC(=C2CC3CC4C(C(=O)C(=C(C4(C(=O)C3=C(C2=C1O)O)O)O)C(=O)N)N(C)C)N(C)C	HZACOPMRVHUEFI-ISIOAQNYSA-N	2.02021	1.0145	0.0100919	0.847222	1.10825	up	2.40197e+07	6.64663e+06	1.35221e+07	2.98914e+07	1.28938e+07	1.0404e+07	1.63107e+07	1.37013e+07	1.68958e+07	1.68233e+07
Com_785_neg	2-[(3,4,5-trimethoxyphenyl)formamido]acetic acid	(3,4,5-三甲氧基苯甲酰基)氨基]乙酸	N	C12H15NO6	269.09	268.083	1.986	[M-H]-	5.468	-	3	C18	Benzenoids	苯类化合物	Benzene and substituted derivatives	苯及其取代衍生物	Benzoic acids and derivatives	苯甲酸及其衍生物	"40915-27-3"	-	-	-	-	-	-	-	-	-	-	-	221611	COC1=CC(=CC(=C1OC)OC)C(=O)NCC(=O)O	LPQDWMLZTWHXOE-UHFFFAOYSA-N	1.84024	0.87989	0.0101053	0.8125	1.19139	up	1.31087e+07	7.27539e+06	1.05025e+07	2.21168e+07	1.02334e+07	8.05543e+06	6.00458e+06	5.77859e+06	1.11807e+07	4.78791e+06
Com_3256_neg	Pertilide	-	N	C15H16O4	260.105	259.098	1.79467	[M-H]-	5.837	0.62	2	C18	Lipids and lipid-like molecules	脂质和类脂分子	Prenol lipids	异戊烯醇脂	Terpene lactones	萜内酯	-	-	-	-	-	-	-	-	-	-	-	-	-	CC1=CCC2C(CC3=CCC1OC3=O)OC(=O)C2=C	AESSLYMIMCLSHB-BAQGIRSFSA-N	2.4261	1.27864	0.0102522	0.819444	1.26401	up	3.88126e+06	1.34102e+06	3.67647e+06	3.7126e+06	2.58556e+06	1.43594e+06	690118	1.78168e+06	2.92571e+06	330394
Com_5966_neg	Pectolinarigenin 7-glucuronide	-	N	C23H22O12	490.111	489.105	1.81154	[M-H]-	5.935	-	3	C18	Phenylpropanoids and polyketides	苯丙素类和聚酮类	Flavonoids	黄酮类化合物	Flavonoid glycosides	黄酮糖苷	-	-	-	-	-	-	-	-	LMPK12111126	Polyketides [PK]	Flavonoids [PK12]	Flavones and Flavonols [PK1211]	-	COC1=CC=C(C=C1)C2=CC(=O)C3=C(C(=C(C=C3O2)OC4C(C(C(C(O4)C(=O)O)O)O)O)OC)O	ZEKXCIHGJAZTEW-IQXDGGOBSA-N	1.78329	0.834545	0.0102924	0.777778	1.11443	up	3.01128e+07	1.67514e+07	1.91803e+07	5.56089e+07	2.73042e+07	2.18319e+07	1.90527e+07	2.58432e+07	2.63922e+07	1.53775e+07
Com_4217_neg	2-((2-(Dimethylamino)ethyl)thio)-3-phenylquinoline	-	N	C19H20N2S	308.135	307.13	8.90809	[M-H]-	5.225	-	3	C18	Organoheterocyclic compounds	有机杂环化合物	Quinolines and derivatives	喹啉及其衍生物	Phenylquinolines	苯基喹啉类	"-"	HMDB0245102	Organoheterocyclic compounds	Quinolines and derivatives	Phenylquinolines	-	-	-	-	-	-	-	-	CN(C)CCSC1=NC2=CC=CC=C2C=C1C1=CC=CC=C1	HYOLQGVNMQNERE-UHFFFAOYSA-N	1.63798	0.711917	0.0103621	0.784722	1.09459	up	3.91345e+06	4.1972e+06	6.00975e+06	9.80312e+06	3.98108e+06	3.00716e+06	3.47654e+06	4.82603e+06	3.50194e+06	2.43728e+06
Com_1375_neg	6-hydroxy-4-[(4-methylpiperidin-1-yl)methyl]-7-phenyl-2H-chromen-2-one	6-羟基-4-[（4-甲基哌啶-1-基）甲基]-7-苯基-2H-色烯-2-酮	N	C22H23NO3	349.168	348.16	2.41724	[M-H]-	5.354	-	3	C18	Phenylpropanoids and polyketides	苯丙素类和聚酮类	Coumarins and derivatives	香豆素及其衍生物	Hydroxycoumarins	羟基香豆素	"859125-61-4"	-	-	-	-	-	-	-	-	-	-	-	1777742	CC1CCN(CC1)CC2=CC(=O)OC3=CC(=C(C=C23)O)C4=CC=CC=C4	NWVXZCNZCSPGAR-UHFFFAOYSA-N	2.9369	1.55429	0.0103721	0.826389	1.12343	up	9.50446e+06	3.49345e+06	3.98813e+06	5.65473e+06	2.58462e+06	2.02458e+06	376819	996157	5.99465e+06	1.11396e+06
Com_6360_neg	Protoaphin aglucone	-	N	C30H28O11	564.163	563.153	5.4422	[M-H]-	4.827	-	3	C18	Lignans, neolignans and related compounds	木脂素、新木脂素及相关化合物	Arylnaphthalene lignans	芳基萘木脂素	-	-	-	-	-	-	-	-	C02879	-	-	-	-	-	-	CC1C(C2=C(C(O1)C)C(=O)C3=C(C=C(C(=C3C2=O)C4=C5C(C(OC(C5=C(C6=C4C=C(C=C6O)O)O)C)C)O)O)O)O	KLZOEWZFKUESNU-UYFDZFGUSA-N	4.55323	2.18689	0.0104047	0.805556	1.44678	up	1.35428e+07	565710	1.44299e+07	2.36883e+07	2.74388e+06	3.18753e+06	1.37287e+07	937186	3.33051e+06	358927
Com_4650_neg	Europine N-oxide	氧化欧天芥菜碱	N	C16H27NO7	345.179	344.171	0.08186	[M-H]-	5.71	-	3	C18	Alkaloids and derivatives	生物碱及其衍生物	-	-	-	-	-	-	-	-	-	-	-	-	-	-	-	-	-	CC(C(C(=O)OCC1=CC[N+]2(C1C(CC2)O)[O-])(C(C)(C)O)O)OC	UPYLKTQCLCBJQP-QMIVUERCSA-N	2.14859	1.10339	0.010417	0.8125	1.32282	up	5.67299e+06	4.13301e+06	8.43275e+06	7.22541e+06	7.08298e+06	4.23568e+06	2.3671e+06	1.35027e+06	3.73852e+06	1.47084e+06
Com_1248_neg	Acetaminophen glucuronide	对乙酰氨基酚葡糖苷酸	N	C14H17NO8	327.095	326.091	8.37825	[M-H]-	4.819	0.65	1	C18	Organic oxygen compounds	有机氧化合物	Organooxygen compounds	有机氧化合物	Carbohydrates and carbohydrate conjugates	碳水化合物和碳水化合物结合物	"16110-10-4"	HMDB0010316	Organic oxygen compounds	Organooxygen compounds	Carbohydrates and carbohydrate conjugates	-	-	-	-	-	-	-	83944	CC(=O)NC1=CC=C(O[C@@H]2O[C@@H]([C@@H](O)[C@H](O)[C@H]2O)C(O)=O)C=C1	IPROLSVTVHAQLE-BYNIDDHOSA-N	3.46575	1.79317	0.0106061	0.8125	1.21371	up	8.02034e+06	4.8954e+06	7.37042e+06	2.04561e+06	8.36664e+06	4.67078e+06	847293	1.4995e+06	205724	1.27013e+06
Com_1883_neg	Tyr-Tyr-Tyr	L-酪氨酰-L-酪氨酰-L-酪氨酸	N	C27H29N3O7	507.201	506.19	5.92998	[M-H]-	5.032	-	3	C18	Organic acids and derivatives	有机酸及其衍生物	Carboxylic acids and derivatives	羧酸及其衍生物	Amino acids, peptides, and analogues	氨基酸、肽和类似物	"7390-78-5"	-	-	-	-	-	-	-	-	-	-	-	14717800	C1=CC(=CC=C1C[C@@H](C(=O)N[C@@H](CC2=CC=C(C=C2)O)C(=O)N[C@@H](CC3=CC=C(C=C3)O)C(=O)O)N)O	RMRFSFXLFWWAJZ-HJOGWXRNSA-N	2.9803	1.57546	0.0106829	0.784722	1.12423	up	1.52805e+06	339316	481724	714925	265236	207733	158739	596446	519162	34380.5
Com_1318_neg	p-Coumaric acid glucuronide	-	N	C15H16O9	340.079	339.073	2.14074	[M-H]-	5.112	0.92	1	C18	Organic oxygen compounds	有机氧化合物	Organooxygen compounds	有机氧化合物	Carbohydrates and carbohydrate conjugates	碳水化合物和碳水化合物结合物	"214689-30-2"	HMDB0240550	Organic oxygen compounds	Organooxygen compounds	Carbohydrates and carbohydrate conjugates	-	-	-	-	-	-	-	71314996	C1=CC(=CC=C1C=CC(=O)O)OC2C(C(C(C(O2)C(=O)O)O)O)O	SOKJXEKPKWKYKR-KPGYTNHDSA-N	1.78667	0.837275	0.0107527	0.805556	1.13802	up	1.33731e+07	1.36932e+07	3.08235e+07	6.01292e+07	2.68927e+07	1.83544e+07	1.69898e+07	2.30204e+07	1.88735e+07	1.67227e+07
Com_6495_neg	5,7,2',5'-Tetrahydroxyflavanone 7-O-rutinoside	5,7,2',5'-四羟基黄烷酮7-O-芸香糖苷	N	C27H32O15	596.174	595.165	2.30261	[M-H]-	5.278	0.56	2	C18	Phenylpropanoids and polyketides	苯丙素类和聚酮类	Flavonoids	黄酮类化合物	Flavonoid glycosides	黄酮糖苷	-	-	-	-	-	-	-	-	LMPK12140107	Polyketides [PK]	Flavonoids [PK12]	Flavanones [PK1214]	-	CC1C(C(C(C(O1)OCC2C(C(C(C(O2)OC3=CC(=C4C(=O)CC(OC4=C3)C5=C(C=CC(=C5)O)O)O)O)O)O)O)O)O	WGQQLWYEBJNTFC-WOQYTYIYSA-N	2.84327	1.50755	0.0107588	0.958333	1.41155	up	1.22487e+07	1.25448e+07	1.72553e+07	3.7271e+07	1.1809e+07	9.18503e+06	1.01143e+07	9.03548e+06	1.44341e+07	8.41639e+06
Com_5720_neg	Epigallocatechin 3-O-vanillate	表没食子儿茶素 3-O-香草酸酯	N	C23H20O10	456.106	455.103	9.21973	[M-H]-	1.193	-	3	C18	Phenylpropanoids and polyketides	苯丙素类和聚酮类	Tannins	单宁	Hydrolyzable tannins	水解单宁	-	-	-	-	-	-	-	-	LMPK12020132	Polyketides [PK]	Flavonoids [PK12]	Flavans, Flavanols and Leucoanthocyanidins [PK1202]	-	COC1=C(C=CC(=C1)C(=O)OC2CC3=C(C=C(C=C3OC2C4=CC(=C(C(=C4)O)O)O)O)O)O	ZQUCIEABYDEGHK-IFMALSPDSA-N	3.86995	1.95231	0.0111429	0.798611	1.20408	up	450223	2.74729e+06	2.41462e+06	5.89434e+06	2.06108e+06	2.14608e+06	1.1015e+06	670119	302864	341234
Com_4267_neg	Triandrin	-	N	C15H20O7	312.121	311.115	5.33044	[M-H]-	4.911	0.63	2	C18	Lipids and lipid-like molecules	脂质和类脂分子	Fatty Acyls	脂肪酰类	Fatty acyl glycosides	脂肪酰糖苷	-	-	-	-	-	-	-	-	-	-	-	-	-	C1=CC(=CC=C1C=CCOC2C(C(C(C(O2)CO)O)O)O)O	CNNXMGXBAZQZDE-HHMSBIESSA-N	5.16298	2.3682	0.0112654	0.791667	1.19888	up	8.12469e+06	1.5419e+07	1.47442e+07	4.97437e+06	2.11528e+07	5.5623e+06	1.63462e+06	154876	2.24197e+06	410470
Com_6822_neg	Disorazole B1	-	N	C42H50N2O10	742.347	741.335	5.39563	[M-H]-	5.833	-	3	C18	Organoheterocyclic compounds	有机杂环化合物	Azoles	唑类	Oxazoles	恶唑类	-	-	-	-	-	-	-	-	-	-	-	-	-	CC=CC(C(C)(C)C1CC=CC2C(O2)C=CC=CC3=NC(=CO3)C(=O)OC(CC=CC4C(O4)C=CC=CC5=NC(=CO5)C(=O)O1)C(C)(C)C(C=CC)O)O	FOQGKCOTKQAXPE-XIIYVMKPSA-N	2.94469	1.55812	0.0113086	0.805556	1.27175	up	3.51612e+06	6.95433e+06	7.74098e+06	1.411e+07	1.70531e+07	5.07153e+06	2.75521e+06	1.14429e+06	9.21604e+06	317481
Com_5664_neg	(2R)-5,7,3',4'-Tetrahydroxyflavanone 6-C-glucoside	-	N	C21H22O11	450.116	449.107	3.62351	[M-H]-	1.36	-	3	C18	Phenylpropanoids and polyketides	苯丙素类和聚酮类	Flavonoids	黄酮类化合物	Flavonoid glycosides	黄酮糖苷	-	-	-	-	-	-	-	-	LMPK12140370	Polyketides [PK]	Flavonoids [PK12]	Flavanones [PK1214]	-	C1C(OC2=C(C1=O)C(=C(C(=C2)O)C3C(C(C(C(O3)CO)O)O)O)O)C4=CC(=C(C=C4)O)O	FNJRUYGFVNGXTL-LSGSXLTFSA-N	1.81349	0.858771	0.0113647	0.840278	1.04989	up	1.11827e+07	5.53661e+06	2.90092e+07	2.20027e+07	1.81701e+07	1.83209e+07	1.06562e+07	1.09039e+07	1.66559e+07	1.78866e+07
Com_5754_neg	8-Hydroxy-4',7-dimethoxyisoflavone 8-O-beta-glucopyranoside	8-羟基-4',7-二甲氧基异黄酮 8-O-β-葡萄吡喃苷	N	C23H24O10	460.137	459.128	2.54875	[M-H]-	5.395	-	3	C18	Phenylpropanoids and polyketides	苯丙素类和聚酮类	Isoflavonoids	异黄酮类	Isoflavonoid O-glycosides	异黄酮O-糖苷	-	-	-	-	-	-	-	-	-	-	-	-	-	COC1=CC=C(C=C1)C2=COC3=C(C2=O)C=CC(=C3OC4C(C(C(C(O4)CO)O)O)O)OC	JKPBZQMFFGZTET-GBHDBEGYSA-N	1.82681	0.86933	0.0115041	0.791667	1.03152	up	6.0437e+07	2.12043e+07	7.77246e+07	7.94031e+07	4.03372e+07	1.9844e+07	2.42683e+07	4.15066e+07	7.16937e+07	3.22677e+07
Com_6248_neg	6,8-Di-C-alpha-L-arabinopyranosylapigenin	6,8-二-C-α-L-阿拉伯吡喃糖基芹菜素	N	C25H26O13	534.137	533.13	0.74679	[M-H]-	5.465	0.58	2	C18	Phenylpropanoids and polyketides	苯丙素类和聚酮类	Flavonoids	黄酮类化合物	Flavonoid glycosides	黄酮糖苷	-	-	-	-	-	-	-	-	LMPK12110238	Polyketides [PK]	Flavonoids [PK12]	Flavones and Flavonols [PK1211]	-	C1C(C(C(C(O1)C2=C(C(=C3C(=C2O)C(=O)C=C(O3)C4=CC=C(C=C4)O)C5C(C(C(CO5)O)O)O)O)O)O)O	LDVNKZYMYPZDAI-QXTBDYPJSA-N	1.65368	0.725679	0.0115452	0.826389	1.2351	up	9.2967e+06	9.23723e+06	9.41489e+06	2.34083e+07	1.03711e+07	8.53032e+06	5.79744e+06	9.19668e+06	1.51259e+07	5.60037e+06
Com_1149_neg	Caftaric acid	单咖啡酰洒石酸	N	C13H12O9	312.048	311.039	6.67465	[M-H]-	4.133	-	3	C18	Phenylpropanoids and polyketides	苯丙素类和聚酮类	Cinnamic acids and derivatives	肉桂酸及其衍生物	Hydroxycinnamic acids and derivatives	羟基肉桂酸及其衍生物	"67879-58-7"	HMDB0013680	Phenylpropanoids and polyketides	Cinnamic acids and derivatives	Hydroxycinnamic acids and derivatives	-	-	-	-	-	-	-	6440397	O[C@H]([C@@H](OC(=O)\C=C\C1=CC(O)=C(O)C=C1)C(O)=O)C(O)=O	SWGKAHCIOQPKFW-JTNORFRNSA-N	3.7619	1.91146	0.011604	0.791667	1.2276	up	253481	423074	786185	1.90246e+06	817871	406464	118723	59892.7	161458	88889.3
Com_429_neg	H-Val-Val-OH	缬氨酰-缬氨酸	N	C10H20N2O3	216.147	215.14	0.64842	[M-H]-	4.719	0.90	1	C18	Organic acids and derivatives	有机酸及其衍生物	Carboxylic acids and derivatives	羧酸及其衍生物	Amino acids, peptides, and analogues	氨基酸、肽和类似物	"3918-94-3"	HMDB0029140	Organic acids and derivatives	Carboxylic acids and derivatives	Amino acids, peptides, and analogues	-	-	-	-	-	-	-	107475	CC(C)[C@H](N)C(=O)N[C@@H](C(C)C)C(O)=O	KRNYOVHEKOBTEF-YUMQZZPRSA-N	2.86391	1.51799	0.0117203	0.791667	1.15	up	1.78733e+07	9.53869e+06	5.95047e+06	1.50493e+07	8.50499e+06	5.73588e+06	3.77765e+06	8.53938e+06	5.70247e+07	3.38636e+06
Com_4315_neg	Chlorochrymorin	-	N	C15H21ClO5	316.108	315.097	9.51593	[M-H]-	5.382	-	3	C18	Organoheterocyclic compounds	有机杂环化合物	Oxanes	环氧乙烷类	-	-	-	-	-	-	-	-	-	-	-	-	-	-	-	CCC1C2CC(C34C(C2OC1=O)C(C(C3O4)Cl)(C)O)C(C)O	LOWSMPMMYHYTFB-IXMSLJMUSA-N	3.66146	1.87242	0.0118557	0.798611	1.33337	up	6.7956e+06	1.19624e+07	8.24516e+06	3.36376e+06	1.92676e+07	1.20081e+07	464578	1.22992e+06	3.52924e+06	1.67632e+06
Com_2341_neg	Dephostatin	2-(甲基亚硝基氨基)-1,4-苯二酚	N	C7H8N2O3	168.053	167.045	8.30035	[M-H]-	1.281	-	3	C18	Benzenoids	苯类化合物	Phenols	酚类	Benzenediols	苯二醇类	"151606-30-3"	HMDB0251017	Benzenoids	Phenols	Benzenediols	-	-	-	-	-	-	-	2990	CN(N=O)C1=C(O)C=CC(O)=C1	HCJOLYFWJWJPTJ-UHFFFAOYSA-N	2.29022	1.19549	0.0118817	0.777778	1.3302	up	3.27807e+06	1.39255e+06	1.73878e+06	3.93938e+06	1.37251e+06	1.92008e+06	462423	686093	675406	1.1985e+06
Com_5823_neg	Ebracteatoside C	-	N	C20H36O12	468.221	467.214	0.78091	[M-H]-	6.036	0.66	2	C18	Lipids and lipid-like molecules	脂质和类脂分子	Fatty Acyls	脂肪酰类	Fatty acyl glycosides	脂肪酰糖苷	-	-	-	-	-	-	-	-	-	-	-	-	-	C=CC(CCCCCO)OC1C(C(C(C(O1)CO)O)O)OC2C(C(C(C(O2)CO)O)O)O	DPBPIQZVUPQHCO-YSCNKMLASA-N	12.5603	3.6508	0.0120344	0.763889	1.23077	up	4.45757e+07	1.12359e+08	1.40673e+08	3.60757e+08	1.70463e+08	8.73401e+07	2.08957e+07	101491	4.24528e+07	594637
Com_6477_neg	Fagovatin	-	N	C28H32O14	592.179	591.173	1.76348	[M-H]-	5.555	0.52	2	C18	Phenylpropanoids and polyketides	苯丙素类和聚酮类	Flavonoids	黄酮类化合物	Flavonoid glycosides	黄酮糖苷	-	-	-	-	-	-	-	-	LMPK12110987	Polyketides [PK]	Flavonoids [PK12]	Flavones and Flavonols [PK1211]	-	CC1C(C(C(C(O1)OCC2C(C(C(C(O2)C3=C(C=C4C(=C3O)C(=O)C=C(O4)C5=CC=C(C=C5)O)OC)O)O)O)O)O)O	ZBKDBLKCYAECJH-PVQAQGIGSA-N	1.77679	0.82927	0.0120639	0.756944	1.10111	up	1.88915e+07	9.90753e+06	1.58224e+07	3.14509e+07	1.30169e+07	9.34133e+06	1.34906e+07	1.02021e+07	2.43008e+07	6.60382e+06
Com_204_neg	trans-Aconitic acid	反式-乌头酸	N	C6H6O6	174.016	173.01	2.21292	[M-H]-	1.967	0.93	1	C18	Organic acids and derivatives	有机酸及其衍生物	Carboxylic acids and derivatives	羧酸及其衍生物	Tricarboxylic acids and derivatives	三羧酸及其衍生物	"4023-65-8"	HMDB0000958	Organic acids and derivatives	Carboxylic acids and derivatives	Tricarboxylic acids and derivatives	trans-Aconitate; trans-Aconitic acid	C02341	map00660;map01100	-	-	-	-	444212	OC(=O)C\C(=C/C(O)=O)C(O)=O	GTZCVFVGUGFEME-HNQUOIGGSA-N	2.61148	1.38487	0.0122166	0.791667	1.13061	up	5.00855e+07	1.09952e+08	4.01463e+07	2.19754e+08	7.09562e+07	5.79765e+07	6.64846e+06	1.15464e+07	3.28477e+07	1.18e+07
Com_3319_neg	Nigerloxin	-	N	C13H15NO5	265.095	264.088	0.24282	[M-H]-	5.193	0.60	2	C18	Benzenoids	苯类化合物	Benzene and substituted derivatives	苯及其取代衍生物	Benzoic acids and derivatives	苯甲酸及其衍生物	-	HMDB0255600	Benzenoids	Benzene and substituted derivatives	Benzoic acids and derivatives	-	-	-	-	-	-	-	-	CC=CC1=C(C(=C(C(=C1O)C(=O)N)C(=O)O)OC)C	UOIRNFVLBXIGKH-SNAWJCMRSA-N	2.72981	1.4488	0.0123151	0.819444	1.29104	up	2.11424e+07	2.19906e+07	2.20222e+07	5.69041e+07	3.38935e+07	1.71761e+07	7.86211e+06	2.09982e+06	3.24441e+07	8.07086e+06
Com_580_neg	CMPF	3-羧基-4-甲基-5-丙基-2-呋喃丙酸	N	C12H16O5	240.1	239.093	0.34615	[M-H]-	5.486	0.60	1	C18	Lipids and lipid-like molecules	脂质和类脂分子	Fatty Acyls	脂肪酰类	Fatty acids and conjugates	脂肪酸和结合物	"86879-39-2"	HMDB0061112	Lipids and lipid-like molecules	Fatty Acyls	Fatty acids and conjugates	-	-	-	LMFA01150004	Fatty Acyls [FA]	Fatty Acids and Conjugates [FA01]	Heterocyclic fatty acids [FA0115]	123979	CCCC1=C(C(=C(O1)CCC(=O)O)C(=O)O)C	WMCQWXZMVIETAO-UHFFFAOYSA-N	1.99809	0.998622	0.012331	0.798611	1.40407	up	1.02584e+07	8.02751e+06	1.67605e+07	2.02802e+07	1.38207e+07	9.5687e+06	5.8986e+06	4.20667e+06	9.39481e+06	3.53395e+06
Com_1496_neg	1-{7,7-dimethyl-2-oxobicyclo[2.2.1]heptan-1-yl}-N-(1-oxo-1,2,3,4-tetrahydroisoquinolin-7-yl)methanesulfonamide	1-{7,7-二甲基-2-氧代二环[2.2.1]庚烷-1-基}-N-（1-氧代-1,2,3,4-四氢异喹啉-7-基）甲磺酰胺	N	C19H24N2O4S	376.146	375.139	1.25459	[M-H]-	1.17	-	3	C18	Organoheterocyclic compounds	有机杂环化合物	Isoquinolines and derivatives	异喹啉及其衍生物	Isoquinolones and derivatives	异喹诺酮类及其衍生物	"1448125-48-1"	-	-	-	-	-	-	-	-	-	-	-	71806994	CC1(C2CCC1(C(=O)C2)CS(=O)(=O)NC3=CC4=C(CCNC4=O)C=C3)C	JRHWOQRZGCBLAZ-UHFFFAOYSA-N	2.35107	1.23332	0.0124217	0.756944	1.11996	up	9.12181e+06	9.17046e+06	2.39763e+06	5.69429e+06	7.98487e+06	6.63343e+06	1.46735e+06	1.20931e+06	2.47519e+06	1.49863e+06
Com_357_neg	L-Leucyl-L-alanine	L-亮氨酸-L-丙氨酸	N	C9H18N2O3	202.132	201.124	0.35219	[M-H]-	4.519	0.84	1	C18	Organic acids and derivatives	有机酸及其衍生物	Carboxylic acids and derivatives	羧酸及其衍生物	Amino acids, peptides, and analogues	氨基酸、肽和类似物	"7298-84-2"	HMDB0028922	Organic acids and derivatives	Carboxylic acids and derivatives	Amino acids, peptides, and analogues	-	-	-	-	-	-	-	81721	CC(C)C[C@H](N)C(=O)N[C@@H](C)C(O)=O	HSQGMTRYSIHDAC-BQBZGAKWSA-N	2.1882	1.12974	0.0125104	0.777778	1.13557	up	1.55275e+07	4.34413e+06	4.4613e+06	1.16933e+07	7.74957e+06	5.50314e+06	2.90117e+06	1.44756e+07	1.89742e+07	2.83243e+06
Com_4203_neg	N-[1-(2-Oxochromen-3-yl)ethylideneamino]pyridine-4-carboxamide	N-[1-(2-氧代色满-3-基)乙叉氨基]吡啶-4-甲酰胺	N	C17H13N3O3	307.096	306.086	7.8222	[M-H]-	5.104	-	3	C18	Phenylpropanoids and polyketides	苯丙素类和聚酮类	Coumarins and derivatives	香豆素及其衍生物	-	-	"-"	HMDB0254808	Phenylpropanoids and polyketides	Coumarins and derivatives	-	-	-	-	-	-	-	-	909897	CC(=NNC(=O)C1=CC=NC=C1)C1=CC2=CC=CC=C2OC1=O	UQNZJQUFLKWHHH-UHFFFAOYSA-N	2.24336	1.16566	0.0125387	0.8125	1.13727	up	2.62806e+06	1.73414e+06	1.94696e+06	2.40882e+06	2.55554e+06	2.24862e+06	256584	1.48933e+06	574574	523492
Com_5983_neg	Sordarin	-	N	C27H40O8	492.272	491.267	4.37632	[M-H]-	5.297	0.52	2	C18	Lipids and lipid-like molecules	脂质和类脂分子	Prenol lipids	异戊烯醇脂	Terpene glycosides	萜烯糖苷	"-"	HMDB0242737	Lipids and lipid-like molecules	Prenol lipids	Terpene glycosides	-	-	-	-	-	-	-	22219016	COC1C(C)OC(OCC23CC4C(C)CCC4C4(CC2C=C(C(C)C)C34C(O)=O)C=O)C(O)C1O	OGGVRVMISBQNMQ-UHFFFAOYSA-N	1.62107	0.696946	0.012605	0.819444	1.1126	up	1.01706e+08	5.19785e+07	7.73326e+07	1.42681e+08	8.71223e+07	6.47909e+07	7.44033e+07	9.88459e+07	1.02747e+08	4.86323e+07
Com_3088_neg	Valinopine	-	N	C10H17NO6	247.106	246.098	0.14583	[M-H]-	4.826	0.71	2	C18	Organic acids and derivatives	有机酸及其衍生物	Carboxylic acids and derivatives	羧酸及其衍生物	Amino acids, peptides, and analogues	氨基酸、肽和类似物	-	-	-	-	-	-	C19976	-	-	-	-	-	-	CC(C)C(C(=O)O)NC(CCC(=O)O)C(=O)O	OEZFTGUQNATVAL-SVRRBLITSA-N	1.92935	0.948117	0.0130541	0.756944	1.30481	up	1.32517e+07	9.50494e+06	1.82701e+07	3.01441e+07	1.43853e+07	1.04588e+07	5.25142e+06	4.63684e+06	1.14099e+07	4.93409e+06
Com_626_neg	Valylglutamine	L-缬氨酸-L-谷氨酰胺	N	C10H19N3O4	245.138	244.13	0.22937	[M-H]-	2.845	0.58	1	C18	Organic acids and derivatives	有机酸及其衍生物	Carboxylic acids and derivatives	羧酸及其衍生物	Amino acids, peptides, and analogues	氨基酸、肽和类似物	"42854-54-6"	-	-	-	-	-	-	-	-	-	-	-	5253209	CC(C)C(C(=O)NC(CCC(=O)N)C(=O)O)N	XXDVDTMEVBYRPK-UHFFFAOYSA-N	2.63532	1.39798	0.0133077	0.777778	1.10314	up	4.70853e+07	3.54664e+07	2.82137e+07	2.00684e+07	3.22828e+07	1.61847e+07	1.10707e+07	8.81336e+06	1.27328e+08	1.11782e+07
Com_5562_neg	Lihsienin A	-	N	C24H36O7	436.246	435.237	4.19987	[M-H]-	5.033	-	3	C18	Lipids and lipid-like molecules	脂质和类脂分子	Prenol lipids	异戊烯醇脂	Diterpenoids	二萜类	-	-	-	-	-	-	-	-	-	-	-	-	-	CCOCC1C2CC(C3C45CCCC(C4C(C(C3(C2)C1=O)(OC5)O)O)(C)C)OC(=O)C	FIEDHVOXTHQKJW-KDOFYRLFSA-N	4.56788	2.19152	0.0133355	0.805556	1.18552	up	8.52832e+06	1.85522e+06	3.17631e+06	5.45113e+06	2.97876e+06	1.64051e+06	595285	1.04545e+06	6.04136e+06	147123
Com_3821_neg	1-Methylxanthosine	-	N	C11H14N4O6	298.091	297.083	2.81632	[M-H]-	1.344	0.78	2	C18	Nucleosides, nucleotides, and analogues	核苷、核苷酸和类似物	Purine nucleosides	嘌呤核苷	-	-	-	-	-	-	-	-	-	-	-	-	-	-	-	CN1C(=O)C2=C(NC1=O)N(C=N2)C3C(C(C(O3)CO)O)O	SOBHTUPJYFGBBX-KQYNXXCUSA-N	2.29886	1.20092	0.0134581	0.798611	1.34266	up	6.12225e+06	5.32319e+06	7.3612e+06	2.52055e+07	7.93057e+06	7.20924e+06	2.16106e+06	1.89564e+06	5.47512e+06	1.89401e+06
Com_1669_neg	ethyl 4-({7-hydroxy-4-oxo-8-[(piperidin-1-yl)methyl]-4H-chromen-3-yl}oxy)benzoate	4-（{7-羟基-4-氧代-8-[（哌啶-1-基）甲基]-4H-色烯-3-基}氧基）苯甲酸乙酯	N	C24H25NO6	423.168	422.158	7.50878	[M-H]-	5.401	-	3	C18	Organoheterocyclic compounds	有机杂环化合物	Benzopyrans	苯并吡喃类	1-benzopyrans	1-苯并吡喃	"637751-92-9"	-	-	-	-	-	-	-	-	-	-	-	5530168	CCOC(=O)C1=CC=C(C=C1)OC2=COC3=C(C2=O)C=CC(=C3CN4CCCCC4)O	RMWJKGQDKNLFHN-UHFFFAOYSA-N	3.08219	1.62396	0.0137127	0.791667	1.18825	up	1.42283e+07	1.43465e+07	3.55407e+07	4.02387e+07	2.43896e+07	1.4744e+07	1.03779e+07	6.24575e+06	1.03477e+07	1.6199e+06
Com_521_neg	Ile-Val	异亮氨酸-缬氨酸	N	C11H22N2O3	230.163	229.156	0.4627	[M-H]-	5.266	0.65	1	C18	Organic acids and derivatives	有机酸及其衍生物	Carboxylic acids and derivatives	羧酸及其衍生物	Amino acids, peptides, and analogues	氨基酸、肽和类似物	41017-96-3""""	-	-	-	-	-	-	-	-	-	-	-	449407	CC[C@H](C)[C@@H](C(=O)N[C@@H](C(C)C)C(=O)O)N	BCXBIONYYJCSDF-CIUDSAMLSA-N	2.22544	1.15409	0.0137203	0.777778	1.1152	up	5.31777e+07	2.02174e+07	1.60458e+07	3.92503e+07	2.51192e+07	1.97727e+07	1.04202e+07	3.91935e+07	1.01589e+08	9.99554e+06
Com_5987_neg	Armochaetoglobin K	-	N	C32H35N3O2	493.273	492.27	9.34532	[M-H]-	5.297	-	3	C18	Organoheterocyclic compounds	有机杂环化合物	Indoles and derivatives	吲哚及其衍生物	Indoles	吲哚	"-"	-	-	-	-	-	-	-	-	-	-	-	-	[H][C@@]1(CC2=CNC3=CC=CC=C23)N=C(O)[C@@]23C4=CC=C(N4)C(=O)C(C)=C[C@@]([H])(C)CC=C[C@@]2([H])C=C(C)[C@@]([H])(C)[C@@]13[H]	XJNCIAFVQZHWHH-ZFVVZIJDSA-N	1.60187	0.679756	0.013746	0.805556	1.09671	up	2.9043e+07	1.57283e+07	2.42123e+07	4.54046e+07	2.74206e+07	1.96455e+07	2.1949e+07	2.93471e+07	3.08925e+07	1.60863e+07
Com_4727_neg	4-Methylumbelliferone glucuronide	4-甲基伞形酮葡萄糖醛酸苷	N	C16H16O9	352.079	351.075	9.60816	[M-H]-	5.999	-	3	C18	Phenylpropanoids and polyketides	苯丙素类和聚酮类	Coumarins and derivatives	香豆素及其衍生物	Coumarin glycosides	香豆素糖苷	-	HMDB0240464	Phenylpropanoids and polyketides	Coumarins and derivatives	Coumarin glycosides	-	C11584	-	-	-	-	-	-	CC1=CC(=O)OC2=C1C=CC(=C2)OC3C(C(C(C(O3)C(=O)O)O)O)O	ARQXEQLMMNGFDU-JHZZJYKESA-N	1.94449	0.959395	0.0137674	0.805556	1.16387	up	4.12701e+06	2.8629e+06	5.79369e+06	1.06571e+07	4.51971e+06	2.57644e+06	2.4251e+06	2.76812e+06	5.00544e+06	2.64627e+06
Com_5721_neg	Dilmapimod	-	N	C23H19F3N4O3	456.141	455.131	4.89446	[M-H]-	5.049	-	3	C18	Organoheterocyclic compounds	有机杂环化合物	Diazines	二嗪类	Pyrimidines and pyrimidine derivatives	嘧啶和嘧啶衍生物	"-"	HMDB0251365	Organoheterocyclic compounds	Diazines	Pyrimidines and pyrimidine derivatives	-	-	-	-	-	-	-	10297982	CC1=CC(F)=CC=C1C1=C2C=CC(=O)N(C2=NC(NC(CO)CO)=N1)C1=C(F)C=CC=C1F	ORVNHOYNEHYKJG-UHFFFAOYSA-N	12.2827	3.61855	0.0138612	0.784722	1.02542	up	138247	1.95341e+06	2.68247e+06	2.48335e+07	4.6489e+06	592488	3.73907e+06	44971.2	213166	105094
Com_3498_neg	Methoxybrassenin A	-	N	C13H16N2OS2	280.07	279.06	9.66792	[M-H]-	2.44	-	3	C18	Organoheterocyclic compounds	有机杂环化合物	Indoles and derivatives	吲哚及其衍生物	Indoles	吲哚	"142449-74-9"	HMDB0038635	Organoheterocyclic compounds	Indoles and derivatives	Indoles	-	-	-	-	-	-	-	101618767	CON1C=C(CN=C(SC)SC)C2=CC=CC=C12	GQIAOJZSWXEICD-UHFFFAOYSA-N	1.92438	0.944393	0.0139918	0.791667	1.10689	up	2.37501e+06	6.27804e+06	4.22142e+06	1.75984e+07	8.23933e+06	4.05388e+06	7.16945e+06	2.58089e+06	2.15193e+06	5.2405e+06
Com_2782_neg	Lycoperdic acid	-	N	C8H11NO6	217.059	216.051	0.79342	[M-H]-	1.933	-	3	C18	Organic acids and derivatives	有机酸及其衍生物	Carboxylic acids and derivatives	羧酸及其衍生物	Amino acids, peptides, and analogues	氨基酸、肽和类似物	"69086-72-2"	HMDB0030417	Organic acids and derivatives	Carboxylic acids and derivatives	Amino acids, peptides, and analogues	-	-	-	-	-	-	-	85157543	NC(CC1(CCC(=O)O1)C(O)=O)C(O)=O	ZQVZYZVRVFBTDG-UHFFFAOYSA-N	1.97295	0.980357	0.0140277	0.798611	1.32196	up	1.71625e+07	1.55989e+07	1.44298e+07	2.94468e+07	2.14806e+07	1.91966e+07	4.76931e+06	4.68885e+06	1.80623e+07	6.70098e+06
Com_7319_neg	Ganglioside GM1 (18:1/12:0)	神经节苷脂酸性鞘脂 (18:1/12:0)	N	C67H119N3O31	1461.78	1460.78	0.59789	[M-H]-	7.388	-	3	C18	Lipids and lipid-like molecules	脂质和类脂分子	Sphingolipids	鞘脂类	Glycosphingolipids	鞘糖脂	"-"	HMDB0004853	Lipids and lipid-like molecules	Sphingolipids	Glycosphingolipids	D-Galactosyl-N-acetyl-D-galactosaminyl-(N-acetylneuraminyl)-D-galactosyl-D-glucosylceramide; GM1; GM1a; D-Galactosyl-1,3-beta-N-acetyl-D-galactosaminyl-(N-acetylneuraminyl)-D-galactosyl-D-glucosyl-N-acylsphingosine; Gal-beta1->3GalNAc-beta1->4(Neu5Ac-alpha2->3)Gal-beta1->4Glc-beta1->1'Cer	C04911	map00600;map00604(G00110);map01100(G00110);map05110	-	-	-	-	20057294	CCCCCCCCCCCCC\C=C\[C@@H](O)[C@H](CO[C@@H]1O[C@H](CO)[C@@H](O[C@@H]2O[C@H](CO)[C@H](O[C@@H]3O[C@H](CO)[C@H](O)[C@H](O[C@@H]4O[C@H](CO)[C@H](O)[C@H](O)[C@H]4O)[C@H]3NC(C)=O)[C@H](O[C@@]3(C[C@H](O)[C@@H](NC(C)=O)C(O3)[C@@H](O)[C@@H](O)CO)C(O)=O)[C@H]2O)[C@H](O)C1O)NC(=O)CCCCCCCCCCC	IGYLDXYJGKHLKB-NLEMAKTLSA-N	1.96872	0.977256	0.0140421	0.805556	1.42612	up	1.12027e+07	1.0017e+07	1.32186e+07	1.24025e+07	2.49005e+07	1.39723e+07	1.00649e+07	1.65712e+07	6.30118e+06	9.32042e+06
Com_7300_neg	PIP(20:3(8Z,11Z,14Z)/20:3(6,8,11)-OH(5))	甘油磷酸肌醇P(20:3(8Z,11Z,14Z)/20:3(6,8,11)-OH(5))	N	C49H84O17P2	1006.52	1005.5	6.48492	[M-H]-	6.675	-	3	C18	-	-	-	-	-	-	"-"	HMDB0279966	-	-	-	-	-	-	-	-	-	-	-	[H][C@@](COC(=O)CCCCCC\C=C/C\C=C/C\C=C/CCCCC)(COP(O)(=O)O[C@H]1C(O)C(O)C(O)[C@@H](OP(O)(O)=O)C1O)OC(=O)CCCC(O)\C=C\C=C\C\C=C\CCCCCCCC	GIGXSTGKDUIJPO-REWTXJGWSA-N	2.33054	1.22066	0.0142196	0.798611	1.05696	up	4.11972e+06	1.45641e+06	2.891e+06	4.21431e+06	8.37873e+06	2.35399e+06	3.68689e+06	3.2839e+06	830117	1.32666e+06
Com_5080_neg	Magestin	-	N	C24H32O4	384.23	383.219	8.79689	[M-H]-	5.696	-	3	C18	Lipids and lipid-like molecules	脂质和类脂分子	Steroids and steroid derivatives	类固醇和类固醇衍生物	Pregnane steroids	妊娠类固醇	"-"	HMDB0254302	Lipids and lipid-like molecules	Steroids and steroid derivatives	Pregnane steroids	-	-	-	-	-	-	-	4048	CC(=O)OC1(CCC2C3C=C(C)C4=CC(=O)CCC4(C)C3CCC12C)C(C)=O	RQZAXGRLVPAYTJ-UHFFFAOYSA-N	1.8198	0.863782	0.0143236	0.791667	1.20348	up	5.73293e+06	1.81962e+06	1.1064e+06	2.81698e+06	1.96576e+06	1.4756e+06	2.24253e+06	4.75653e+06	1.15497e+06	1.48206e+06
Com_1939_neg	Aconine	乌头原碱	N	C25H41NO9	499.278	544.276	0.42127	[M+HCOOH-H]-	5.139	-	3	C18	Lipids and lipid-like molecules	脂质和类脂分子	Prenol lipids	异戊烯醇脂	Diterpenoids	二萜类	"509-20-6"	HMDB0247960	Lipids and lipid-like molecules	Prenol lipids	Diterpenoids	-	C19990	-	-	-	-	-	417761	CCN1CC2(COC)C3C(OC)C4C1C3(C1CC3(O)C(O)C1C4(O)C(O)C3OC)C(CC2O)OC	SQMGCPHFHQGPIF-UHFFFAOYSA-N	4.6589	2.21999	0.0147169	0.819444	1.10824	up	5.62859e+06	3.39766e+06	2.59872e+06	1.67072e+06	4.7885e+06	803607	28242.4	966203	835110	320141
Com_5877_neg	Dracunculifoside B	-	N	C22H22O12	478.111	477.107	7.28978	[M-H]-	4.943	0.57	2	C18	Organic oxygen compounds	有机氧化合物	Organooxygen compounds	有机氧化合物	Carbohydrates and carbohydrate conjugates	碳水化合物和碳水化合物结合物	-	-	-	-	-	-	-	-	-	-	-	-	-	C1=CC(=C(C=C1C=CC(=O)OCC2C(C(C(C(O2)OC3=C(C=C(C=C3)C(=O)O)O)O)O)O)O)O	UHEUVGKZEYAYTJ-ICBACFOWSA-N	2.83236	1.50201	0.0148605	0.791667	1.09747	up	1.15339e+06	232257	595057	1.9211e+06	113724	374137	731701	348491	902745	2.76165e+06
Com_2930_neg	Jioglutin C	-	N	C10H16O6	232.095	231.088	0.63909	[M-H]-	5.147	0.51	2	C18	Lipids and lipid-like molecules	脂质和类脂分子	Prenol lipids	异戊烯醇脂	Monoterpenoids	单萜类	-	-	-	-	-	-	-	-	-	-	-	-	-	COC1CC2C3C(O1)OCC3(C(C2O)O)O	LVAWHTOAFSCIIW-NEYBOIOJSA-N	1.82409	0.867176	0.0149685	0.8125	1.3562	up	1.35443e+07	7.03388e+06	1.92575e+07	2.49902e+07	1.86847e+07	1.286e+07	6.48138e+06	5.46447e+06	1.00027e+07	4.65504e+06
Com_4691_neg	Diphenyl(2,4,6-trimethylbenzoyl)phosphine oxide	二苯基(2,4,6-三甲基苯甲酰基)氧化膦	N	C22H21O2P	348.128	347.121	1.07035	[M-H]-	1.373	-	3	C18	Benzenoids	苯类化合物	Benzene and substituted derivatives	苯及其取代衍生物	Benzoic acids and derivatives	苯甲酸及其衍生物	"75980-60-8"	HMDB0247372	Benzenoids	Benzene and substituted derivatives	Benzoic acids and derivatives	-	-	-	-	-	-	-	-	CC1=CC(C)=C(C(=O)P(=O)(C2=CC=CC=C2)C2=CC=CC=C2)C(C)=C1	VFHVQBAGLAREND-UHFFFAOYSA-N	2.345	1.22959	0.0150201	0.798611	1.07446	up	1.73758e+07	1.10585e+07	7.43786e+06	2.32154e+07	6.54067e+06	5.85267e+06	3.0218e+06	1.51294e+06	7.16614e+06	2.72877e+06
Com_5518_neg	Stephacidin A	-	N	C26H29N3O3	431.221	430.214	0.97326	[M-H]-	5.087	-	3	C18	Organoheterocyclic compounds	有机杂环化合物	Quinolines and derivatives	喹啉及其衍生物	Pyrroloquinolines	吡咯并喹啉类	"-"	-	-	-	-	-	-	-	-	-	-	-	-	CC1(C)OC2=CC=C3C4=C(NC3=C2C=C1)C(C)(C)C1CC23CCCN2C(=O)C1(C4)NC3=O	YCWBTRJVYADFLQ-UHFFFAOYSA-N	2.42456	1.27772	0.0155329	0.8125	1.07667	up	6.05957e+06	2.06089e+06	3.9243e+06	3.83483e+06	2.44277e+06	1.8749e+06	202126	2.53248e+06	997896	961157
Com_5541_neg	2,3'-Dimethoxyisodiospyrin	-	N	C24H18O8	434.1	433.089	8.33824	[M-H]-	5.106	-	3	C18	Benzenoids	苯类化合物	Naphthalenes	萘类	Naphthoquinones	萘醌类	-	-	-	-	-	-	-	-	-	-	-	-	-	CC1=CC2=C(C(=C1C3=C4C(=C(C=C3C)O)C(=O)C=C(C4=O)OC)O)C(=O)C(=CC2=O)OC	XRGYPLFOBQQFFZ-UHFFFAOYSA-N	1.71738	0.78021	0.0161329	0.791667	1.02489	up	1.64169e+06	1.04072e+06	1.54741e+06	3.1235e+06	2.03857e+06	1.34548e+06	1.10536e+06	912014	990099	1.18226e+06
Com_132_neg	2-Chlorobenzene-1,3,5-triol	2-氯苯-1,3,5-三醇	N	C6H5ClO3	159.993	158.985	0.84332	[M-H]-	1.146	0.74	2	C18	Benzenoids	苯类化合物	Phenols	酚类	Benzenetriols and derivatives	苯三醇及其衍生物	"84743-76-0"	-	-	-	-	-	-	-	-	-	-	-	14992074	C1=C(C=C(C(=C1O)Cl)O)O	XHGZCXPDKIEKNY-UHFFFAOYSA-N	2.85582	1.5139	0.0163189	0.743056	1.09494	up	810289	2.11361e+06	3.40882e+06	1.315e+07	1.60251e+06	1.44745e+06	454891	1.23379e+06	4.91644e+06	704030
Com_5519_neg	N-Docosahexaenoyl Cysteine	N-二十二碳六烯酰半胱氨酸	N	C25H37NO3S	431.249	430.245	6.41403	[M-H]-	5.887	-	3	C18	-	-	-	-	-	-	"-"	HMDB0242011	-	-	-	-	-	-	-	-	-	-	-	CCC=CCC=CCC=CCC=CCC=CCC=CCCC(=O)NC(CS)C(O)=O	GLCDOEPCZJRDLV-UHFFFAOYSA-N	1.77073	0.824341	0.0163435	0.791667	1.27481	up	1.00911e+07	6.2867e+06	9.95969e+06	1.43949e+07	9.02551e+06	4.66685e+06	5.18043e+06	5.95362e+06	7.82104e+06	3.76908e+06
Com_760_neg	gamma-glutamylhistidine	gamma-谷氨组氨酸	N	C11H16N4O5	284.112	265.092	9.49358	[M-H-H2O]-	5.188	0.64	2	C18	Organic acids and derivatives	有机酸及其衍生物	Carboxylic acids and derivatives	羧酸及其衍生物	Amino acids, peptides, and analogues	氨基酸、肽和类似物	"37460-15-4"	HMDB0029151	Organic acids and derivatives	Carboxylic acids and derivatives	Amino acids, peptides, and analogues	-	-	-	-	-	-	-	7017195	C1=C(NC=N1)CC(C(=O)O)NC(=O)CCC(C(=O)O)N	PXVCMZCJAUJLJP-YUMQZZPRSA-N	2.70982	1.4382	0.0164418	0.791667	1.14511	up	1.94642e+06	1.97199e+06	1.64606e+06	6.27829e+06	3.98996e+06	2.05405e+06	457567	107043	3.86712e+06	858470
Com_1554_neg	Verbenalin	山茱萸苷	N	C17H24O10	388.137	387.13	0.62198	[M-H]-	5.263	0.57	1	C18	Lipids and lipid-like molecules	脂质和类脂分子	Prenol lipids	异戊烯醇脂	Terpene glycosides	萜烯糖苷	"548-37-8"	HMDB0301853	Lipids and lipid-like molecules	Prenol lipids	Terpene glycosides	-	C09802	-	LMPR0102070016	Prenol Lipids [PR]	Isoprenoids [PR01]	C10 isoprenoids (monoterpenes) [PR0102]	-	COC(=O)C1=CO[C@@H](O[C@@H]2O[C@H](CO)[C@@H](O)[C@H](O)[C@H]2O)[C@@H]2[C@@H](C)CC(=O)[C@H]12	HLXRWTJXGMHOFN-XJSNKYLASA-N	1.79323	0.842559	0.0166407	0.791667	1.24111	up	5.37641e+06	5.429e+06	9.83683e+06	1.93035e+07	8.97544e+06	5.68909e+06	4.23945e+06	4.89883e+06	8.35211e+06	3.8663e+06
Com_4835_neg	Catalpol	梓醇	N	C15H22O10	362.121	361.117	7.1175	[M-H]-	5.071	0.51	2	C18	Organic oxygen compounds	有机氧化合物	Organooxygen compounds	有机氧化合物	Carbohydrates and carbohydrate conjugates	碳水化合物和碳水化合物结合物	"2415-24-9"	HMDB0242754	Organic oxygen compounds	Organooxygen compounds	Carbohydrates and carbohydrate conjugates	-	C09773	-	LMPR0102070007	Prenol Lipids [PR]	Isoprenoids [PR01]	C10 isoprenoids (monoterpenes) [PR0102]	-	C1=COC(C2C1C(C3C2(O3)CO)O)OC4C(C(C(C(O4)CO)O)O)O	LHDWRKICQLTVDL-PZYDOOQISA-N	4.77238	2.25471	0.0167431	0.777778	1.20077	up	272026	1.46889e+06	2.71984e+06	4.05424e+06	2.67721e+06	2.01957e+06	7.44166e+06	1.69837e+07	1.0798e+07	70591.6
Com_5715_neg	Ilekudinol A	-	N	C29H42O4	454.308	453.298	7.6332	[M-H]-	6.039	-	3	C18	Organoheterocyclic compounds	有机杂环化合物	Lactones	内酯类	Gamma butyrolactones	γ-丁内酯	-	-	-	-	-	-	-	-	-	-	-	-	-	CC1CCC23CCC4(C5(CCC6C(=C)C(C(CC6(C5C=CC4(C2C1C)OC3=O)C)O)O)C)C	ATPPQNYORHPCJE-OUZPOPPESA-N	1.92085	0.941746	0.016762	0.805556	1.33444	up	1.70422e+07	7.54834e+06	8.85446e+06	1.65068e+07	1.00536e+07	5.41176e+06	8.53936e+06	1.38829e+07	9.25494e+06	5.28568e+06
Com_6334_neg	Tricalysioside N	-	N	C28H46O11	558.304	557.295	3.45277	[M-H]-	5.446	-	3	C18	Lipids and lipid-like molecules	脂质和类脂分子	Prenol lipids	异戊烯醇脂	Terpene glycosides	萜烯糖苷	-	-	-	-	-	-	-	-	-	-	-	-	-	CC(=O)OC1C23CCC4C(C2CCC(C3)C1(COC5C(C(C(C(O5)CO)O)O)O)O)(CCC(C4(C)CO)O)C	AQZMLCVPMIEPDF-HRSAQIEZSA-N	2.38038	1.25119	0.017093	0.798611	1.17831	up	2.66382e+07	1.33551e+07	3.54551e+07	2.9462e+07	2.77717e+07	1.28998e+07	8.66695e+06	2.1452e+06	2.99493e+07	4.76277e+06
Com_3284_neg	Funadonin	-	N	C14H14O5	262.084	261.079	9.77055	[M-H]-	5.423	0.63	2	C18	Phenylpropanoids and polyketides	苯丙素类和聚酮类	Coumarins and derivatives	香豆素及其衍生物	-	-	-	-	-	-	-	-	-	-	-	-	-	-	-	CC(=O)C(CC1=C(C=C2C(=C1)C=CC(=O)O2)OC)O	JHZAHUQYODKBAU-LLVKDONJSA-N	1.66851	0.738559	0.0172823	0.805556	1.06257	up	1.06437e+07	6.37565e+06	7.58663e+06	2.61875e+07	8.93036e+06	4.8395e+06	5.99514e+06	8.23769e+06	1.35766e+07	9.07185e+06
Com_2608_neg	L-Anticapsin	-	N	C9H13NO4	199.084	198.077	0.04478	[M-H]-	4.915	0.75	2	C18	Organic acids and derivatives	有机酸及其衍生物	Carboxylic acids and derivatives	羧酸及其衍生物	Amino acids, peptides, and analogues	氨基酸、肽和类似物	-	-	-	-	-	L-Anticapsin; Anticapsin	C20941	map00998;map01100;map01110	-	-	-	-	-	C1CC(=O)C2C(C1CC(C(=O)[O-])[NH3+])O2	KHVZXXWDPSCGEK-MGVQOFIGSA-N	1.5541	0.63608	0.0173441	0.777778	1.15488	up	7.7197e+06	4.55691e+06	8.21022e+06	1.59467e+07	9.36834e+06	5.65133e+06	5.00854e+06	5.79648e+06	7.06968e+06	3.98397e+06
Com_2071_neg	Pseudoprotodioscin	伪原薯蓣皂苷	N	C51H82O21	1030.53	1029.52	8.2541	[M-H]-	6.671	-	3	C18	Lipids and lipid-like molecules	脂质和类脂分子	Steroids and steroid derivatives	类固醇和类固醇衍生物	Steroidal glycosides	甾体糖苷	"102115-79-7"	HMDB0256895	Lipids and lipid-like molecules	Steroids and steroid derivatives	Steroidal glycosides	-	C17469	-	LMST01070009	Sterol Lipids [ST]	Sterols [ST01]	Furostanols and derivatives [ST0107]	21637110	CC1C(C(C(C(O1)OC2C(OC(C(C2O)OC3C(C(C(C(O3)C)O)O)O)OC4CCC5(C6CCC7(C(C6CC=C5C4)CC8C7C(=C(O8)CCC(C)COC9C(C(C(C(O9)CO)O)O)O)C)C)C)CO)O)O)O	MDCUMTGKKLOMCW-XNVNDPJESA-N	1.97226	0.979849	0.0176504	0.777778	1.0941	up	4.08819e+07	2.12203e+07	3.17708e+07	4.71308e+07	6.20266e+07	2.42222e+07	3.96541e+07	4.3283e+07	1.94052e+07	1.55263e+07
Com_358_neg	methyl 5-bromo-1H-pyrrole-2-carboxylate	5-溴-1H-吡咯-2-羧酸甲酯	N	C6H6BrNO2	202.958	201.952	3.47031	[M-H]-	11.808	-	3	C18	Organoheterocyclic compounds	有机杂环化合物	Pyrroles	吡咯类	Pyrrole carboxylic acids and derivatives	吡咯羧酸及其衍生物	"934-07-6"	-	-	-	-	-	-	-	-	-	-	-	11600885	COC(=O)C1=CC=C(N1)Br	ZYBOXSDTMZRWBC-UHFFFAOYSA-N	1.67007	0.739906	0.0176567	0.784722	1.0836	up	581787	376998	292073	925858	358009	538624	363921	765307	458008	451399
Com_6068_neg	Lotusine D	-	N	C29H36N4O4	504.274	503.271	8.96356	[M-H]-	5.708	-	3	C18	Organic acids and derivatives	有机酸及其衍生物	Carboxylic acids and derivatives	羧酸及其衍生物	Amino acids, peptides, and analogues	氨基酸、肽和类似物	-	-	-	-	-	-	-	-	-	-	-	-	-	CCC(C)C1C(=O)NC=CC2=CC=C(C=C2)OC3CCN(C3C(=O)N1)C(=O)C(CC4=CC=CC=C4)NC	OLALXNPCMVWJPU-XIQVQPAUSA-N	3.21296	1.6839	0.017897	0.777778	1.11973	up	1.96601e+06	3.14459e+06	7.44509e+06	1.22683e+07	5.98835e+06	3.12698e+06	615174	4.0385e+06	1.4954e+06	1.04519e+06
Com_1568_neg	Monotropein	水晶兰苷	N	C16H22O11	390.116	389.105	9.39622	[M-H]-	4.919	0.56	2	C18	Lipids and lipid-like molecules	脂质和类脂分子	Prenol lipids	异戊烯醇脂	Terpene glycosides	萜烯糖苷	"5945-50-6"	HMDB0035608	Lipids and lipid-like molecules	Prenol lipids	Terpene glycosides	-	C09788	-	LMPR0102070012	Prenol Lipids [PR]	Isoprenoids [PR01]	C10 isoprenoids (monoterpenes) [PR0102]	3488508	OCC1OC(OC2OC=C(C3C=CC(O)(CO)C23)C(O)=O)C(O)C(O)C1O	HPWWQPXTUDMRBI-UHFFFAOYSA-N	2.55162	1.35142	0.0180564	0.784722	1.23793	up	7.70693e+06	2.77954e+06	2.28988e+06	7.7288e+06	4.46674e+06	4.58073e+06	3.08319e+06	1.93019e+06	513350	1.56725e+06
Com_214_neg	2-Methylhippurate	2-甲基马尿酸	N	C10H11NO3	193.074	174.056	0.70354	[M-H-H2O]-	5.318	0.61	1	C18	Benzenoids	苯类化合物	Benzene and substituted derivatives	苯及其取代衍生物	Benzoic acids and derivatives	苯甲酸及其衍生物	"42013-20-7"	HMDB0011723	Benzenoids	Benzene and substituted derivatives	Benzoic acids and derivatives	-	-	-	-	-	-	-	91637	CC1=CC=CC=C1C(=O)NCC(=O)O	YOEBAVRJHRCKRE-UHFFFAOYSA-N	1.52413	0.607982	0.0189497	0.784722	1.02221	up	9.3464e+06	6.31429e+06	1.47876e+07	1.57023e+07	1.45173e+07	7.35338e+06	6.30014e+06	6.30524e+06	8.83643e+06	5.49452e+06
Com_4791_neg	5-Methoxy-galloyl-1,4-galactarolactone	5-甲氧基-没食子酰-1,4-半乳糖内酯	N	C14H14O11	358.054	357.048	3.52992	[M-H]-	1.117	-	3	C18	Benzenoids	苯类化合物	Benzene and substituted derivatives	苯及其取代衍生物	Benzoic acids and derivatives	苯甲酸及其衍生物	"-"	HMDB0037203	Benzenoids	Benzene and substituted derivatives	Benzoic acids and derivatives	-	-	-	-	-	-	-	85241966	COC(=O)C(OC(=O)C1=CC(O)=C(O)C(O)=C1)C1OC(=O)C(O)C1O	RQUDYYZIFCIQQF-UHFFFAOYSA-N	0.320312	-1.64245	0.0190591	0.784722	1.05315	down	1.01137e+06	311799	366115	1.13661e+06	404848	99256.2	3.11224e+06	1.63296e+06	1.79082e+06	771198
Com_1494_neg	Malvidin	锦葵素	N	C17H15O7+	331.082	375.07	5.48836	[M+HCOOH-H]-	1.322	-	3	C18	Phenylpropanoids and polyketides	苯丙素类和聚酮类	Flavonoids	黄酮类化合物	O-methylated flavonoids	O-甲基化黄酮类化合物	"10463-84-0"	-	-	-	-	-	C08716	-	LMPK12010004	Polyketides [PK]	Flavonoids [PK12]	Anthocyanidins [PK1201]	159287	COC1=CC(=CC(=C1O)OC)C2=[O+]C3=CC(=CC(=C3C=C2O)O)O	KZMACGJDUUWFCH-UHFFFAOYSA-O	2.03454	1.02471	0.0190825	0.8125	1.06255	up	1.58991e+06	1.51745e+06	3.69144e+06	5.29793e+06	3.14327e+06	1.84606e+06	3.50782e+06	1.15578e+06	3.64807e+06	1.58373e+06
Com_2573_neg	1,6,8-trihydroxy-1H,3H-cyclohepta[c]furan-5-one	-	N	C9H8O5	196.037	195.03	0.41216	[M-H]-	5.459	0.68	2	C18	Hydrocarbon derivatives	碳氢化合物衍生物	Tropones	环庚三烯酮类	Tropolones	托酚酮	-	-	-	-	-	-	-	-	-	-	-	-	-	C1C2=C(C(O1)O)C(=CC(=O)C(=C2)O)O	LBFFXLQYQXSCFV-UHFFFAOYSA-N	1.66639	0.73673	0.019232	0.819444	1.20563	up	8.65831e+06	5.32456e+06	5.88447e+06	9.10584e+06	7.43268e+06	4.88744e+06	5.78765e+06	7.20348e+06	6.79034e+06	1.69241e+06
Com_4158_neg	5,8-Dimethoxymaculine	5,8-二甲氧基马奎林	N	C15H13NO6	303.074	302.067	1.22038	[M-H]-	2.628	-	3	C18	Organoheterocyclic compounds	有机杂环化合物	Quinolines and derivatives	喹啉及其衍生物	Furanoquinolines	呋喃喹啉类	-	-	-	-	-	-	-	-	-	-	-	-	-	COC1=C2C=COC2=NC3=C1C(=C4C(=C3OC)OCO4)OC	COJPQYSBAPMFIW-UHFFFAOYSA-N	2.29848	1.20068	0.0193805	0.777778	1.50581	up	9.1214e+06	3.13708e+06	4.99734e+06	3.04377e+07	8.96888e+06	5.40309e+06	7.12309e+06	1.54738e+07	2.73994e+06	2.55093e+06
Com_5073_neg	DODECAMETHYLPENTASILOXANE	十二甲基五硅氧烷	N	C12H36O4Si5	384.146	383.138	0.97848	[M-H]-	5.364	-	3	C18	Organometallic compounds	有机金属化合物	Organometalloid compounds	有机类金属化合物	Organosilicon compounds	有机硅化合物	"141-63-9"	-	-	-	-	-	-	-	-	-	-	-	-	C[Si](C)(C)O[Si](C)(C)O[Si](C)(C)O[Si](C)(C)O[Si](C)(C)C	FBZANXDWQAVSTQ-UHFFFAOYSA-N	1.90074	0.926564	0.0194507	0.736111	1.13471	up	1.06607e+07	2.04103e+07	8.35462e+06	4.92748e+07	1.03911e+07	1.29406e+07	2.23298e+07	4.92991e+07	4.24989e+07	2.77655e+07
Com_2531_neg	4-Hydroxy-2-oxo-heptanedioate	4-羟基-2-氧代庚二酸酯	N	C7H10O6	190.048	189.039	9.11132	[M-H]-	5.578	0.61	2	C18	Organic acids and derivatives	有机酸及其衍生物	Keto acids and derivatives	酮酸及其衍生物	Medium-chain keto acids and derivatives	中链酮酸及其衍生物	-	-	-	-	-	-	C05601	-	LMFA01170052	Fatty Acyls [FA]	Fatty Acids and Conjugates [FA01]	Dicarboxylic acids [FA0117]	-	C(CC(=O)O)C(CC(=O)C(=O)O)O	HNOAJOYERZTSNK-UHFFFAOYSA-N	2.35527	1.23589	0.0196489	0.770833	1.04357	up	4.68177e+06	2.91235e+06	3.23614e+06	2.17355e+06	3.13594e+06	1.66577e+06	463148	1.46207e+06	3.67836e+06	621186
Com_6305_neg	Tinosposinenside A	-	N	C27H36O12	552.221	551.216	4.12828	[M-H]-	4.949	-	3	C18	Organoheterocyclic compounds	有机杂环化合物	Naphthopyrans	萘并吡喃类	-	-	-	-	-	-	-	-	-	-	-	-	-	-	-	CC(=O)OC1CCC(=O)C2(C1C3(CC(OC(=O)C3CC2)C4=COC=C4)C)COC5C(C(C(C(O5)CO)O)O)O	OZBWLDZUMGKCEP-JWXWVHOGSA-N	2.03305	1.02365	0.019686	0.777778	1.28433	up	3.64434e+06	1.27576e+06	4.4671e+06	265439	1.10816e+06	2.37466e+06	402899	1.40584e+06	515787	172550
Com_17_neg	2-Ethyl-2-Hydroxybutyric acid	2-乙基-2-羟基丁酸	N	C6H12O3	132.079	113.061	0.40663	[M-H-H2O]-	5.555	0.66	1	C18	Lipids and lipid-like molecules	脂质和类脂分子	Fatty Acyls	脂肪酰类	Fatty acids and conjugates	脂肪酸和结合物	-	HMDB0001975	Lipids and lipid-like molecules	Fatty Acyls	Fatty acids and conjugates	-	-	-	LMFA01050387	Fatty Acyls [FA]	Fatty Acids and Conjugates [FA01]	Hydroxy fatty acids [FA0105]	77199	CCC(CC)(C(=O)O)O	LXVSANCQXSSLPA-UHFFFAOYSA-N	1.70825	0.772515	0.0197961	0.777778	1.13897	up	2.70155e+07	1.2412e+07	2.11434e+07	2.54748e+07	1.93652e+07	1.56174e+07	8.74331e+06	4.77859e+06	1.51689e+07	1.03332e+07
Com_5391_neg	Dichotomoside E	-	N	C20H30O9	414.189	413.182	0.70167	[M-H]-	6.216	0.51	2	C18	Organic oxygen compounds	有机氧化合物	Organooxygen compounds	有机氧化合物	Carbohydrates and carbohydrate conjugates	碳水化合物和碳水化合物结合物	-	-	-	-	-	-	-	-	-	-	-	-	-	CCCCOC(=O)CCC1=CC(=C(C=C1)OC2C(C(C(C(O2)CO)O)O)O)OC	XTIIKSGREOOAOR-XIKSMUEASA-N	1.81135	0.857067	0.0198255	0.777778	1.17216	up	2.18121e+07	1.14814e+07	1.70324e+07	4.81654e+07	1.88361e+07	2.88775e+07	1.24133e+07	2.26262e+07	3.63192e+07	1.30855e+07
Com_1893_neg	Glycolithocholic acid 3-sulfate	甘氨石胆酸-3-硫酸	N	C26H43NO7S	513.276	512.269	1.35797	[M-H]-	6.479	0.54	1	C18	Lipids and lipid-like molecules	脂质和类脂分子	Steroids and steroid derivatives	类固醇和类固醇衍生物	Bile acids, alcohols and derivatives	胆汁酸、醇及其衍生物	"15324-64-8"	HMDB0002639	Lipids and lipid-like molecules	Steroids and steroid derivatives	Bile acids, alcohols and derivatives	-	C11301	-	LMST05030004	Sterol Lipids [ST]	Steroid conjugates [ST05]	Glycine conjugates [ST0503]	72222	[H][C@@]1(CC[C@@]2([H])[C@]3([H])CC[C@]4([H])C[C@@H](CC[C@]4(C)[C@@]3([H])CC[C@]12C)OS(O)(=O)=O)[C@H](C)CCC(=O)NCC(O)=O	FHXBAFXQVZOILS-OETIFKLTSA-N	0.558423	-0.840569	0.0199402	0.798611	1.13349	down	1.24069e+09	3.95924e+09	2.15939e+09	6.46621e+08	9.50865e+08	1.20921e+09	1.2535e+09	1.02379e+09	6.07844e+08	8.06513e+08
Com_3124_neg	deoxyadenosine	-	N	C10H13N5O3	251.102	250.093	4.28336	[M-H]-	1.368	0.62	2	C18	Nucleosides, nucleotides, and analogues	核苷、核苷酸和类似物	Purine nucleosides	嘌呤核苷	Purine 2'-deoxyribonucleosides	嘌呤2'-脱氧核糖核苷	-	HMDB0000101	Nucleosides, nucleotides, and analogues	Purine nucleosides	Purine 2'-deoxyribonucleosides	Deoxyadenosine; 2'-Deoxyadenosine	C00559	map00230;map01100;map01232;map02010	-	-	-	-	-	C1C(C(OC1N2C=NC3=C(N=CN=C32)N)CO)O	OLXZPDWKRNYJJZ-RRKCRQDMSA-N	1.67305	0.742478	0.0200161	0.736111	1.10074	up	1.11375e+07	2.73211e+06	8.43775e+06	5.99013e+06	9.5105e+06	6.03608e+06	6.60524e+06	6.57746e+06	7.00128e+06	6.08248e+06
Com_735_neg	homovanillate	高香草酸	N	C9H10O4	182.058	261.008	0.33969	[M-H]-	4.912	0.69	1	C18	Organic acids and derivatives	有机酸及其衍生物	Organic sulfuric acids and derivatives	有机硫酸及其衍生物	Arylsulfates	芳基硫酸盐	"306-08-1"	HMDB0000118	Benzenoids	Phenols	Methoxyphenols	Homovanillate; Homovanillic acid; 3-Methoxy-4-hydroxyphenylacetate	C05582	map00350;map01100;map04728	-	-	-	-	1738	COC1=C(C=CC(=C1)CC(=O)O)O	QRMZSPFSDQBLIX-UHFFFAOYSA-N	1.59032	0.669322	0.0201084	0.791667	1.13685	up	6.94078e+07	4.61486e+07	9.39744e+07	1.86898e+08	7.31539e+07	4.96598e+07	5.78877e+07	3.96332e+07	6.70131e+07	4.90552e+07
Com_5007_neg	Divinorin F	-	N	C21H30O6	378.204	377.193	9.29476	[M-H]-	4.871	-	3	C18	Lipids and lipid-like molecules	脂质和类脂分子	Prenol lipids	异戊烯醇脂	Diterpenoids	二萜类	-	-	-	-	-	-	-	-	-	-	-	-	-	CC12CCC(C(C1C(C(C=C2C(=O)OC)O)O)(C)CCC3=COC=C3)CO	WPHMXPORMBMMMF-TWLHIMTCSA-N	1.68848	0.755721	0.0201833	0.777778	1.23243	up	7.11632e+06	3.43544e+06	4.93855e+06	1.20016e+07	5.13875e+06	3.9356e+06	2.5955e+06	3.3967e+06	7.88417e+06	1.90151e+06
Com_6521_neg	Luteolin 7-glucuronide-4'-rhamnoside	木犀草素 7-葡萄糖醛酸-4'-鼠李糖苷	N	C27H28O16	608.138	607.132	1.92113	[M-H]-	5.451	0.63	2	C18	Phenylpropanoids and polyketides	苯丙素类和聚酮类	Flavonoids	黄酮类化合物	Flavonoid glycosides	黄酮糖苷	-	-	-	-	-	-	-	-	LMPK12110671	Polyketides [PK]	Flavonoids [PK12]	Flavones and Flavonols [PK1211]	-	CC1C(C(C(C(O1)OC2=C(C=C(C=C2)C3=CC(=O)C4=C(C=C(C=C4O3)OC5C(C(C(C(O5)C(=O)O)O)O)O)O)O)O)O)O	PYKXXYKNFWZUIX-FVEIQTJESA-N	1.56785	0.648786	0.0203325	0.75	1.04435	up	5.30411e+08	4.36867e+08	5.9035e+08	1.27862e+09	6.74626e+08	3.97069e+08	3.56809e+08	3.44516e+08	5.6383e+08	3.48647e+08
Com_5177_neg	Henryin	-	N	C22H32O6	392.22	391.209	8.43841	[M-H]-	5.258	-	3	C18	Lipids and lipid-like molecules	脂质和类脂分子	Prenol lipids	异戊烯醇脂	Diterpenoids	二萜类	-	-	-	-	-	-	-	-	-	-	-	-	70698225	CC(=O)OCC12C3CCC4C(C3(C(CC1C(CCC2O)(C)C)O)C(=O)C4=C)O	FWBSIMCZPHJUNZ-SPYHJPNNSA-N	1.60767	0.684971	0.0206794	0.756944	1.1544	up	1.32899e+07	7.54676e+06	8.74953e+06	2.67522e+07	1.0946e+07	9.46586e+06	6.52814e+06	1.0104e+07	1.71793e+07	6.45596e+06
Com_2444_neg	1,1'-Thiobis-1-propanethiol	1,1'-硫代双丙醇	N	C6H14S3	182.026	181.018	3.68129	[M-H]-	1.546	-	3	C18	Organic oxygen compounds	有机氧化合物	Organooxygen compounds	有机氧化合物	Ethers	醚类	"53897-60-2"	HMDB0040235	Organic oxygen compounds	Organooxygen compounds	Ethers	-	-	-	-	-	-	-	18185507	CCC(S)SC(S)CC	MPDULAQZHPFPOG-UHFFFAOYSA-N	1.6755	0.744596	0.021028	0.777778	1.18049	up	1.47633e+07	8.32694e+06	1.32803e+07	2.58262e+07	1.26965e+07	1.12963e+07	4.26942e+06	6.12849e+06	9.83766e+06	7.8924e+06
Com_4683_neg	Eliprodil	依利罗地	N	C20H23ClFNO	347.145	346.138	0.51309	[M-H]-	3.072	-	3	C18	Organoheterocyclic compounds	有机杂环化合物	Piperidines	哌啶类	Benzylpiperidines	苄基哌啶	"119431-25-3"	HMDB0251748	Organoheterocyclic compounds	Piperidines	Benzylpiperidines	-	-	-	-	-	-	-	60703	OC(CN1CCC(CC2=CC=C(F)C=C2)CC1)C1=CC=C(Cl)C=C1	GGUSQTSTQSHJAH-UHFFFAOYSA-N	1.50458	0.589364	0.021347	0.763889	1.01659	up	1.46604e+07	6.04552e+06	9.09853e+06	8.35064e+06	9.54398e+06	7.98448e+06	4.90449e+06	3.82123e+06	8.17693e+06	5.4773e+06
Com_66_neg	D-Xylono-1,4-lactone	D-木酮-1,4-内酯	N	C5H8O5	148.037	129.019	0.98474	[M-H-H2O]-	1.301	0.75	1	C18	Organic oxygen compounds	有机氧化合物	Organooxygen compounds	有机氧化合物	Carbohydrates and carbohydrate conjugates	碳水化合物和碳水化合物结合物	"18423-66-0"	-	-	-	-	D-Xylono-1,4-lactone	C02753	map00040;map01100	-	-	-	-	439799	C(C1C(C(C(=O)O1)O)O)O	CUOKHACJLGPRHD-FLRLBIABSA-N	2.01293	1.0093	0.0215484	0.784722	1.28513	up	1.31752e+08	8.42469e+07	1.15362e+08	2.3552e+08	1.11863e+08	1.20024e+08	2.28437e+07	4.54386e+07	5.00693e+07	6.17754e+07
Com_2001_neg	Plantainoside D	车前草苷D	N	C29H36O16	640.2	639.199	9.6482	[M-H]-	1.344	-	3	C18	Phenylpropanoids and polyketides	苯丙素类和聚酮类	Cinnamic acids and derivatives	肉桂酸及其衍生物	Hydroxycinnamic acids and derivatives	羟基肉桂酸及其衍生物	"147331-98-4"	-	-	-	-	-	-	-	-	-	-	-	-	C1=CC(=C(C=C1CCOC2C(C(C(C(O2)COC(=O)C=CC3=CC(=C(C=C3)O)O)O)OC4C(C(C(C(O4)CO)O)O)O)O)O)O	CBZYUWGJNYOKHT-ZKDZFUIGSA-N	13.9993	3.80729	0.0217165	0.715278	1.22129	up	1.03591e+07	9.59195e+06	1.77182e+07	2.61404e+07	8.85913e+06	1.125e+07	130537	714717	352907	398497
Com_4714_neg	(ent-6alpha,7alpha,12alpha)-6,7,12-Trihydroxy-16-kauren-19-oic acid	(ent-6α,7α,12α)-6,7,12-三羟基-16-卡伦-19-酸	N	C20H30O5	350.209	349.202	0.07858	[M-H]-	6.591	-	3	C18	Lipids and lipid-like molecules	脂质和类脂分子	Prenol lipids	异戊烯醇脂	Diterpenoids	二萜类	"90806-33-0"	HMDB0036701	Lipids and lipid-like molecules	Prenol lipids	Diterpenoids	-	-	-	-	-	-	-	131752042	CC12CCCC(C)(C1C(O)C(O)C13CC(C(O)CC21)C(=C)C3)C(O)=O	GDUDOACZUAVXMK-UHFFFAOYSA-N	2.44492	1.28979	0.0217559	0.736111	1.00377	up	4.74957e+07	5.02047e+06	2.44173e+07	7.00242e+07	1.0437e+07	1.08233e+07	7.4748e+07	1.84346e+07	1.92389e+07	5.21206e+06
Com_1694_neg	Glycolithocholic acid	甘氨石胆酸	N	C26H43NO4	433.319	432.313	3.07486	[M-H]-	7.628	0.82	1	C18	Lipids and lipid-like molecules	脂质和类脂分子	Steroids and steroid derivatives	类固醇和类固醇衍生物	Bile acids, alcohols and derivatives	胆汁酸、醇及其衍生物	"474-74-8"	HMDB0000698	Lipids and lipid-like molecules	Steroids and steroid derivatives	Bile acids, alcohols and derivatives	-	C15557	-	LMST05030009	Sterol Lipids [ST]	Steroid conjugates [ST05]	Glycine conjugates [ST0503]	115245	[H][C@@]1(CC[C@@]2([H])[C@]3([H])CC[C@]4([H])C[C@H](O)CC[C@]4(C)[C@@]3([H])CC[C@]12C)[C@H](C)CCC(=O)NCC(O)=O	XBSQTYHEGZTYJE-OETIFKLTSA-N	2.42003	1.27502	0.0219928	0.770833	1.34481	up	5.17546e+06	1.74833e+07	1.15355e+06	2.40998e+06	1.90823e+06	1.85459e+06	4.08835e+06	4.63284e+06	3.25969e+06	4.25108e+06
Com_1528_neg	Succinyl Adenosine	琥珀酰腺苷	N	C14H17N5O8	383.108	382.101	1.52955	[M-H]-	5.001	0.99	1	C18	Nucleosides, nucleotides, and analogues	核苷、核苷酸和类似物	Purine nucleosides	嘌呤核苷	-	-	"4542-23-8"	-	-	-	-	-	-	-	-	-	-	-	165243	C1=NC(=C2C(=N1)N(C=N2)[C@@H]3[C@@H]([C@@H]([C@H](O3)CO)O)O)N[C@@H](CC(=O)O)C(=O)O	VKGZCEJTCKHMRL-MDBUBQOGSA-N	1.93232	0.950332	0.0222969	0.770833	1.05731	up	2.70446e+08	1.20107e+08	1.23551e+08	2.78342e+08	1.57085e+08	1.37306e+08	3.64299e+07	7.28872e+07	5.86169e+07	4.88337e+07
Com_1147_neg	4,5-dibromobenzene-1,2-diol	4,5-二溴苯-1,2-二醇	N	C6H4Br2O2	265.858	310.858	5.39782	[M+HCOOH-H]-	11.987	0.74	2	C18	Benzenoids	苯类化合物	Phenols	酚类	Benzenediols	苯二醇类	"2563-26-0"	-	-	-	-	-	-	-	-	-	-	-	223326	C1=C(C(=CC(=C1Br)Br)O)O	IOZHUUKIHMKXRG-UHFFFAOYSA-N	1.45103	0.537075	0.0223647	0.763889	1.04112	up	3.60128e+06	2.38957e+06	2.73048e+06	6.07453e+06	3.5117e+06	2.73458e+06	2.40496e+06	3.56984e+06	2.94745e+06	2.18592e+06
Com_6226_neg	20-Dihydrochaetoglobosin A	-	N	C32H38N2O5	530.278	529.275	8.43001	[M-H]-	4.747	-	3	C18	Organoheterocyclic compounds	有机杂环化合物	Azoles	唑类	Thiazoles	噻唑类	"-"	-	-	-	-	-	-	-	-	-	-	-	-	[H]\C1=C([H])\[C@@]2([H])[C@]3([H])O[C@]3(C)[C@@]([H])(C)[C@@]3([H])[C@]([H])(CC4=CNC5=CC=CC=C45)N=C(O)[C@]23C(=O)\C([H])=C([H])/[C@]([H])(O)[C@]([H])(O)\C(C)=C([H])/[C@@]([H])(C)C1	SRTKOCMGVNIWFH-QDMZBZLOSA-N	3.1509	1.65576	0.0226298	0.756944	1.00835	up	1.78176e+07	631747	9.89361e+06	7.73647e+06	3.25895e+06	1.87343e+06	1.25972e+06	727775	1.48972e+06	1.46934e+06
Com_307_neg	Quinic acid	金鸡纳酸	N	C7H12O6	192.063	191.056	0.29695	[M-H]-	1.368	0.86	1	C18	Organic oxygen compounds	有机氧化合物	Organooxygen compounds	有机氧化合物	Alcohols and polyols	醇和多元醇	"77-95-2"	HMDB0003072	Organic oxygen compounds	Organooxygen compounds	Alcohols and polyols	Quinate; Quinic acid; Kinic acid; Chinic acid; L-Quinic acid; L-Quinate; (-)-Quinic acid	C00296	map00400;map01100	-	-	-	-	6508	O[C@@H]1C[C@@](O)(C[C@@H](O)[C@H]1O)C(O)=O	AAWZDTNXLSGCEK-WYWMIBKRSA-N	1.45299	0.539022	0.0226549	0.8125	1.18993	up	3.55971e+07	2.56181e+07	4.69036e+07	8.31559e+07	2.17905e+07	1.98789e+07	1.52138e+07	1.64549e+07	2.65296e+07	1.01574e+07
Com_5522_neg	17-Beta-Estradiol-3,17-beta-sulfate	-	N	C18H24O8S2	432.091	431.084	0.50678	[M-H]-	5.163	-	3	C18	Lipids and lipid-like molecules	脂质和类脂分子	Steroids and steroid derivatives	类固醇和类固醇衍生物	Sulfated steroids	硫酸化类固醇	"-"	HMDB0041620	Lipids and lipid-like molecules	Steroids and steroid derivatives	Sulfated steroids	-	-	-	LMST05020041	Sterol Lipids [ST]	Steroid conjugates [ST05]	Sulfates [ST0502]	66430	[H][C@@]12CC[C@H](OS(O)(=O)=O)[C@@]1(C)CC[C@]1([H])C3=CC=C(OS(O)(=O)=O)C=C3CC[C@@]21[H]	VPLAJGAMHNQZIY-ZBRFXRBCSA-N	1.55656	0.638357	0.0229346	0.777778	1.02296	up	9.81578e+07	6.1224e+07	9.65157e+07	1.9683e+08	1.09096e+08	6.87499e+07	7.62638e+07	7.56883e+07	6.80853e+07	7.59636e+07
Com_6175_neg	Lotusine F	-	N	C29H36N4O5	520.269	519.258	6.62979	[M-H]-	6.632	0.53	2	C18	Organic acids and derivatives	有机酸及其衍生物	Carboxylic acids and derivatives	羧酸及其衍生物	Amino acids, peptides, and analogues	氨基酸、肽和类似物	-	-	-	-	-	-	-	-	-	-	-	-	-	CCC(C)C1C(=O)NC=CC2=C(C=CC(=C2)OC3CCN(C3C(=O)N1)C(=O)C(CC4=CC=CC=C4)NC)O	ONYZHNXEIJHAJT-DVZHLRHCSA-N	1.48233	0.567868	0.0234574	0.743056	1.07175	up	3.57835e+06	3.48477e+06	2.11645e+06	1.43874e+07	2.07236e+06	2.27723e+06	3.93227e+06	2.16932e+06	9.55249e+06	3.49733e+06
Com_251_neg	2-Hydroxyterephthalic acid	2-羟基对苯二甲酸	N	C8H6O5	182.022	181.014	1.2745	[M-H]-	5.606	0.73	1	C18	Benzenoids	苯类化合物	Benzene and substituted derivatives	苯及其取代衍生物	Benzoic acids and derivatives	苯甲酸及其衍生物	"636-94-2"	HMDB0245171	Benzenoids	Benzene and substituted derivatives	Benzoic acids and derivatives	-	-	-	-	-	-	-	97257	C1=CC(=C(C=C1C(=O)O)O)C(=O)O	CDOWNLMZVKJRSC-UHFFFAOYSA-N	1.79095	0.840728	0.0236657	0.770833	1.08838	up	9.89567e+06	9.07045e+06	6.79047e+06	1.03271e+07	1.14589e+07	6.75978e+06	2.81528e+06	4.70452e+06	1.17617e+07	2.03613e+06
Com_4979_neg	Shermilamine D	-	N	C21H20N4OS	376.136	375.131	6.86159	[M-H]-	5.361	-	3	C18	Organoheterocyclic compounds	有机杂环化合物	Quinolines and derivatives	喹啉及其衍生物	Benzoquinolines	苯并喹啉类	-	-	-	-	-	-	-	-	-	-	-	-	-	CN(C)CCC1=C2C3=C(C=CN=C3C4=C1SCC(=O)N4)C5=CC=CC=C5N2	GNFZXVRWYHFYNY-UHFFFAOYSA-N	2.0404	1.02885	0.0236998	0.743056	1.28241	up	2.70795e+07	2.94724e+07	2.315e+07	6.89848e+07	6.25534e+07	1.6637e+07	1.02981e+07	1.05607e+07	3.59805e+07	6.41385e+06
Com_1804_neg	N-[(1-benzyl-5-oxopyrrolidin-3-yl)methyl]-2-{1,8-diethyl-1H,3H,4H,9H-pyrano[3,4-b]indol-1-yl}acetamide	N-[（1-苄基-5-氧代吡咯烷-3-基）甲基]-2-{1,8-二乙基-1H，3H，4H，9H-吡喃并[3,4-b]吲哚-1-基}乙酰胺	N	C29H35N3O3	473.268	472.256	8.94206	[M-H]-	5.723	-	3	C18	Organoheterocyclic compounds	有机杂环化合物	Indoles and derivatives	吲哚及其衍生物	Indoles	吲哚	"2415602-39-8"	-	-	-	-	-	-	-	-	-	-	-	146079232	CCC1=C2C(=CC=C1)C3=C(N2)C(OCC3)(CC)CC(=O)NCC4CC(=O)N(C4)CC5=CC=CC=C5	IHAIYOGELMKVIP-UHFFFAOYSA-N	1.77836	0.830544	0.0237513	0.763889	1.24028	up	5.90762e+07	4.44211e+07	5.5356e+07	1.52438e+08	5.35166e+07	3.74506e+07	3.3843e+07	2.80921e+07	5.27026e+07	2.16312e+07
Com_2334_neg	Hexafluoroisopropanol	1,1,1,3,3,3-六氟代-2-氘代丙醇	N	C3H2F6O	168.001	166.995	6.99913	[M-H]-	11.986	-	3	C18	Organohalogen compounds	有机卤化合物	Halohydrins	卤代醇	Fluorohydrins	氟代醇	"38701-74-5"	HMDB0060648	Organohalogen compounds	Halohydrins	Fluorohydrins	-	-	-	-	-	-	-	13529	OC(C(F)(F)F)C(F)(F)F	BYEAHWXPCBROCE-UHFFFAOYSA-N	1.51303	0.597445	0.0241929	0.743056	1.04419	up	885680	653718	476409	1.64736e+06	945866	608950	718150	572644	561595	450639
Com_6685_neg	Beclabuvir	贝拉布韦	N	C36H45N5O5S	659.314	658.305	2.55938	[M-H]-	5.703	-	3	C18	Organoheterocyclic compounds	有机杂环化合物	Indoles and derivatives	吲哚及其衍生物	Indolecarboxylic acids and derivatives	吲哚羧酸及其衍生物	"958002-33-0"	HMDB0248920	Organoheterocyclic compounds	Indoles and derivatives	Indolecarboxylic acids and derivatives	-	-	-	-	-	-	-	25016295	COC1=CC2=C(C=C1)C1=C(C3CCCCC3)C3=C(C=C(C=C3)C(=O)NS(=O)(=O)N(C)C)N1CC1(CC21)C(=O)N1C2CCC1CN(C)C2	ZTTKEBYSXUCBSE-UHFFFAOYSA-N	2.05207	1.03708	0.0245613	0.777778	1.12707	up	3.56664e+06	1.53853e+06	2.40145e+06	5.17543e+06	2.65324e+06	209952	6.69411e+06	4.71004e+06	2.90194e+06	2.4609e+06
Com_4344_neg	Tryptophyl-Isoleucine	色氨酰异亮氨酸	N	C17H23N3O3	317.174	316.167	1.58021	[M-H]-	5.564	0.51	2	C18	Organic acids and derivatives	有机酸及其衍生物	Carboxylic acids and derivatives	羧酸及其衍生物	Amino acids, peptides, and analogues	氨基酸、肽和类似物	"-"	HMDB0029086	Organic acids and derivatives	Carboxylic acids and derivatives	Amino acids, peptides, and analogues	-	-	-	-	-	-	-	19816755	CCC(C)C(NC(=O)C(N)CC1=CNC2=C1C=CC=C2)C(O)=O	PITVQFJBUFDJDD-UHFFFAOYSA-N	2.29449	1.19817	0.024652	0.777778	1.04364	up	1.48162e+07	8.57612e+06	6.64183e+06	1.19823e+07	9.31175e+06	6.93907e+06	980015	8.56848e+06	2.07109e+07	2.89921e+06
Com_2218_neg	m-Dichlorobenzene	-	N	C6H4Cl2	145.969	144.962	1.68725	[M-H]-	6.383	-	3	C18	Benzenoids	苯类化合物	Benzene and substituted derivatives	苯及其取代衍生物	Halobenzenes	卤代苯类	"-"	HMDB0059855	Benzenoids	Benzene and substituted derivatives	Halobenzenes	-	C19397	-	-	-	-	-	10943	ClC1=CC(Cl)=CC=C1	ZPQOPVIELGIULI-UHFFFAOYSA-N	1.45753	0.543527	0.0247034	0.791667	1.26135	up	5.91146e+07	2.92237e+07	3.37261e+07	4.63317e+07	2.81883e+07	2.44829e+07	1.03622e+07	1.02645e+07	1.26157e+08	9.33692e+06
Com_2751_neg	Deoxyribose 1-phosphate	-	N	C5H11O7P	214.024	213.017	1.93244	[M-H]-	1.326	-	3	C18	Organic oxygen compounds	有机氧化合物	Organooxygen compounds	有机氧化合物	Carbohydrates and carbohydrate conjugates	碳水化合物和碳水化合物结合物	"17210-42-3"	HMDB0001351	Organic oxygen compounds	Organooxygen compounds	Carbohydrates and carbohydrate conjugates	2-Deoxy-D-ribose 1-phosphate; 2-Deoxy-alpha-D-ribose 1-phosphate	C00672	map00030;map00240;map01100	-	-	-	-	439287	OC[C@H]1OC(C[C@@H]1O)OP(O)(O)=O	KBDKAJNTYKVSEK-PYHARJCCSA-N	1.66271	0.73354	0.0247721	0.777778	1.31356	up	9.19367e+06	6.34925e+06	6.03023e+06	1.45551e+07	1.73041e+07	7.98217e+06	5.96042e+06	5.67672e+06	8.4873e+06	3.80938e+06
Com_5949_neg	Maculalactone D	-	N	C34H30O3	486.219	485.212	1.27357	[M-H]-	10.183	-	3	C18	Phenylpropanoids and polyketides	苯丙素类和聚酮类	Diarylheptanoids	二芳基庚烷类	Linear diarylheptanoids	线性二芳基庚烷	-	-	-	-	-	-	-	-	-	-	-	-	-	C1C(C(C2=C(C(=O)OC2(C1C3=CC=CC=C3)CC4=CC=CC=C4)CC5=CC=CC=C5)C6=CC=CC=C6)O	VUFRSSRORSULJP-MNHGUUTPSA-N	1.6862	0.753776	0.0259248	0.756944	1.00631	up	5.25992e+07	2.35835e+07	4.28472e+07	2.98907e+07	8.32046e+07	5.34241e+07	1.5937e+07	9.19756e+07	4.65139e+07	3.88684e+07
Com_6404_neg	Anigorootin	-	N	C38H22O6	574.142	573.137	5.00021	[M-H]-	5.326	0.78	2	C18	Phenylpropanoids and polyketides	苯丙素类和聚酮类	Isoflavonoids	异黄酮类	Isoflavans	异黄烷	-	HMDB0033185	Phenylpropanoids and polyketides	Isoflavonoids	Isoflavans	-	-	-	-	-	-	-	-	C1=CC=C(C=C1)C2=C3C4=C(C=C2)C=CC5=C4C6C7C8=C(C=CC9=C8C(=C(C=C9)C1=CC=CC=C1)C(=O)C7(O5)O)OC6(C3=O)O	YOXXPZVESHZYHK-QXOULVPSSA-N	1.88807	0.916914	0.0261327	0.736111	1.01007	up	1.32642e+07	1.54858e+07	3.03803e+07	9.3307e+07	2.41106e+07	1.39574e+07	3.32917e+07	2.5504e+07	2.53774e+07	1.54878e+07
Com_4300_neg	Ficiolide G	-	N	C16H26O6	314.173	313.165	2.98454	[M-H]-	8.58	0.50	2	C18	Lipids and lipid-like molecules	脂质和类脂分子	Steroids and steroid derivatives	类固醇和类固醇衍生物	Ergostane steroids	麦角甾烷类固醇	"-"	-	-	-	-	-	-	-	-	-	-	-	-	[H][C@@]1(C)CC[C@@]([H])(O)C=CC(=O)O[C@]([H])(C)CCC([H])(O)CCC(=O)O1	SLMOZXAOZSMPIZ-MVWAYNQESA-N	3.88118	1.9565	0.0262608	0.75	1.00196	up	275664	1.46418e+07	9.48532e+06	1.00078e+07	1.89602e+06	8.04949e+06	3.13322e+08	5.96776e+08	3.3484e+08	1.88626e+06
Com_5410_neg	Spironolactone	螺内酯	N	C24H32O4S	416.202	415.198	6.90896	[M-H]-	6.35	0.73	2	C18	Lipids and lipid-like molecules	脂质和类脂分子	Steroids and steroid derivatives	类固醇和类固醇衍生物	Steroid lactones	类固醇内酯	"52-01-7"	HMDB0014565	Lipids and lipid-like molecules	Steroids and steroid derivatives	Steroid lactones	-	C07310	-	-	-	-	-	-	CC(=O)SC1CC2=CC(=O)CCC2(C3C1C4CCC5(C4(CC3)C)CCC(=O)O5)C	LXMSZDCAJNLERA-ZHYRCANASA-N	1.73849	0.797836	0.0270233	0.784722	1.0403	up	1.63784e+08	7.87179e+07	1.13449e+08	4.37747e+08	1.30285e+08	1.72265e+08	1.26216e+08	1.88286e+08	2.35676e+08	1.48153e+08
Com_4644_neg	metenolone acetate	-	N	C22H32O3	344.235	343.224	9.72589	[M-H]-	5.909	0.59	2	C18	Lipids and lipid-like molecules	脂质和类脂分子	Steroids and steroid derivatives	类固醇和类固醇衍生物	Steroid esters	类固醇酯	"-"	HMDB0254510	Lipids and lipid-like molecules	Steroids and steroid derivatives	Steroid esters	-	-	-	-	-	-	-	4088	CC(=O)OC1CCC2C3CCC4CC(=O)C=C(C)C4(C)C3CCC12C	PGAUJQOPTMSERF-UHFFFAOYSA-N	1.86869	0.902029	0.0270407	0.75	1.10429	up	4.72712e+06	2.25235e+06	2.36188e+06	5.53698e+06	4.91437e+06	3.04122e+06	1.27983e+06	3.74689e+06	5.31901e+06	716880
Com_5741_neg	Kopsilongine-N-oxide	-	N	C24H30N2O7	458.205	457.194	9.06863	[M-H]-	5.123	-	3	C18	Alkaloids and derivatives	生物碱及其衍生物	Aspidofractine alkaloids	阿哌西汀生物碱	-	-	-	-	-	-	-	-	-	-	-	-	-	-	-	COC1=CC=CC2=C1N(C34C25CC[N+]6(C5C(CCC6)(CC3)CC4(C(=O)OC)O)[O-])C(=O)OC	QNZKANKGYXTCNT-CEOLQGLNSA-N	2.07669	1.05428	0.0272766	0.777778	1.12734	up	1.0487e+07	7.20755e+06	1.05332e+07	1.68211e+07	1.05597e+07	7.12271e+06	3.57088e+06	1.85749e+06	7.05846e+06	1.34795e+06
Com_2946_neg	2-hydroxy-3-(sulfooxy)benzoic acid	-	N	C7H6O7S	233.983	232.976	1.1021	[M-H]-	1.863	0.57	2	C18	Organic acids and derivatives	有机酸及其衍生物	Organic sulfuric acids and derivatives	有机硫酸及其衍生物	Arylsulfates	芳基硫酸盐	"-"	HMDB0134105	Organic acids and derivatives	Organic sulfuric acids and derivatives	Arylsulfates	-	-	-	-	-	-	-	131837851	OC(=O)C1=C(O)C(OS(O)(=O)=O)=CC=C1	QDPNFTHYUAKYKM-UHFFFAOYSA-N	0.302898	-1.7231	0.0276203	0.756944	1.57963	down	3.34182e+06	1.18486e+06	1.0446e+06	4.04638e+06	915451	1.46503e+06	1.79735e+06	4.53208e+06	720595	1.97365e+06
Com_6080_neg	Foliasalacioside E2	叶酸苷E2	N	C24H42O11	506.273	505.266	1.68593	[M-H]-	6.15	0.79	2	C18	Lipids and lipid-like molecules	脂质和类脂分子	Fatty Acyls	脂肪酰类	Fatty acyl glycosides	脂肪酰糖苷	-	-	-	-	-	-	-	-	-	-	-	-	-	CC1=C(C(CC(C1)O)(C)C)CCC(C)OC2C(C(C(C(O2)COC3C(C(C(CO3)O)O)O)O)O)O	FPTKMDRCLRQTLK-YEYMAEABSA-N	1.85906	0.894571	0.0277707	0.784722	1.00117	up	3.53685e+08	9.11074e+07	2.1975e+08	4.24089e+08	1.97882e+08	3.96519e+08	3.84043e+08	2.86795e+08	5.19e+08	3.42602e+08
Com_2146_neg	Phenylacetaldehyde	2-苯基乙醛	N	C8H8O	120.058	119.05	0.75899	[M-H]-	2.436	0.68	2	C18	Benzenoids	苯类化合物	Benzene and substituted derivatives	苯及其取代衍生物	Phenylacetaldehydes	苯乙醛类	"122-78-1"	HMDB0006236	Benzenoids	Benzene and substituted derivatives	Phenylacetaldehydes	Phenylacetaldehyde; alpha-Tolualdehyde	C00601	map00360;map00643;map01100;map01120	-	-	-	-	-	C1=CC=C(C=C1)CC=O	DTUQWGWMVIHBKE-UHFFFAOYSA-N	1.61728	0.693566	0.0283022	0.756944	1.15456	up	1.10929e+07	4.47643e+06	8.862e+06	1.15118e+07	7.93394e+06	6.09367e+06	3.24384e+06	3.52743e+06	6.81767e+06	3.4195e+06
Com_4205_neg	2-(4-Morpholinyl)-8-phenyl-4H-1-benzopyran-4-one	2-(4-吗啉基)-8-苯基-4H-1-苯并吡喃-4-酮	N	C19H17NO3	307.121	306.113	2.80272	[M-H]-	4.786	-	3	C18	Organoheterocyclic compounds	有机杂环化合物	Benzopyrans	苯并吡喃类	1-benzopyrans	1-苯并吡喃	"-"	HMDB0244699	Organoheterocyclic compounds	Benzopyrans	1-benzopyrans	-	C15195	-	-	-	-	-	-	O=C1C=C(OC2=C1C=CC=C2C1=CC=CC=C1)N1CCOCC1	CZQHHVNHHHRRDU-UHFFFAOYSA-N	2.26445	1.17916	0.0289181	0.770833	1.00221	up	1.9369e+06	1.87646e+06	550063	964088	878362	457630	240760	1.65805e+06	2.35421e+06	199404
Com_6139_neg	Albopilosin J	-	N	C26H42O10	514.278	513.273	4.25702	[M-H]-	6.475	-	3	C18	Lipids and lipid-like molecules	脂质和类脂分子	Prenol lipids	异戊烯醇脂	Terpene glycosides	萜烯糖苷	-	-	-	-	-	-	-	-	-	-	-	-	-	CC1C2C(CC3C4(CCCC(C4CC(C3(C2O)C1=O)O)(C)COC5C(C(C(C(O5)CO)O)O)O)C)O	JQJBEHOGHZETSG-IWHWUFCXSA-N	0.407867	-1.29383	0.0289443	0.756944	1.11293	down	4.99418e+08	1.11517e+09	7.006e+08	2.08753e+08	1.68706e+08	2.83227e+08	3.68354e+08	1.69506e+08	4.09159e+08	4.10676e+08
Com_3651_neg	Vaccenic acid	反式-11-十八烯酸	N	C18H34O2	282.256	281.249	1.72766	[M-H]-	0.609	0.58	2	C18	Lipids and lipid-like molecules	脂质和类脂分子	Fatty Acyls	脂肪酰类	Fatty acids and conjugates	脂肪酸和结合物	"693-72-1"	HMDB0003231	Lipids and lipid-like molecules	Fatty Acyls	Fatty acids and conjugates	-	C08367	-	LMFA01030077	Fatty Acyls [FA]	Fatty Acids and Conjugates [FA01]	Unsaturated fatty acids [FA0103]	-	CCCCCCC=CCCCCCCCCCC(=O)O	UWHZIFQPPBDJPM-BQYQJAHWSA-N	1.75668	0.812849	0.0294385	0.736111	1.04787	up	8.84221e+06	1.72829e+06	2.97372e+06	1.02048e+07	4.39049e+06	3.29032e+06	4.61149e+06	2.83246e+06	2.35554e+06	2.05764e+06
Com_6076_neg	Chironiside	-	N	C21H30O14	506.164	505.157	1.48414	[M-H]-	5.334	0.52	2	C18	Organic oxygen compounds	有机氧化合物	Organooxygen compounds	有机氧化合物	Carbohydrates and carbohydrate conjugates	碳水化合物和碳水化合物结合物	-	-	-	-	-	-	-	-	-	-	-	-	-	C=CC1C(OC=C2C1(CCOC2=O)O)OC3C(C(C(C(O3)COC4C(C(C(CO4)O)O)O)O)O)O	AQIOUKAPNHMCRS-BXETWCTNSA-N	1.83715	0.877472	0.0296342	0.729167	1.18341	up	7.70613e+06	4.93497e+06	5.01359e+06	1.30518e+07	6.99435e+06	4.37222e+06	2.28771e+06	1.59746e+06	4.99335e+06	1.47505e+06
Com_5103_neg	OLODATEROL	6-羟基-8-[(1R)-1-羟基-2-[[2-(4-甲氧基苯基)-1,1-二甲基乙基]氨基]乙基]-2H-1,4-苯并恶嗪-3(4H)-酮	N	C21H26N2O5	386.184	385.174	8.30162	[M-H]-	5.052	-	3	C18	Organoheterocyclic compounds	有机杂环化合物	Benzoxazines	苯并恶嗪类	Benzoxazinones	苯并恶嗪酮类	"868049-49-4"	HMDB0255957	Organoheterocyclic compounds	Benzoxazines	Benzoxazinones	-	-	-	-	-	-	-	-	CC(C)(CC1=CC=C(C=C1)OC)NCC(C2=C3C(=CC(=C2)O)NC(=O)CO3)O	COUYJEVMBVSIHV-SFHVURJKSA-N	2.30647	1.20569	0.0302758	0.791667	1.09511	up	2.64375e+07	1.39461e+07	1.50837e+07	2.87226e+07	2.20562e+07	1.10666e+07	5.37969e+06	2.89927e+06	1.80619e+07	1.71239e+06
Com_5624_neg	Radiosumin B	-	N	C23H32N4O5	444.237	443.229	1.80459	[M-H]-	6.668	0.57	2	C18	Organic acids and derivatives	有机酸及其衍生物	Carboxylic acids and derivatives	羧酸及其衍生物	Amino acids, peptides, and analogues	氨基酸、肽和类似物	-	-	-	-	-	-	-	-	-	-	-	-	-	CC(=O)NC1CCC(=CC(C(=O)O)NC(=O)C(C=C2CCC(C=C2)NC)NC(=O)C)C=C1	DXOBDIZQMJWEAT-BMPSSULNSA-N	1.93916	0.95543	0.0304249	0.784722	1.05502	up	2.0261e+08	6.73285e+07	7.87226e+07	4.27617e+08	1.18159e+08	1.31407e+08	9.17074e+07	2.02528e+08	2.59753e+08	8.73161e+07
Com_6640_neg	Unnarmicin A	-	N	C36H50N4O6	634.373	633.361	7.77369	[M-H]-	8.583	0.55	2	C18	Organic acids and derivatives	有机酸及其衍生物	Peptidomimetics	肽模拟物	Depsipeptides	缩酚肽	-	-	-	-	-	-	-	-	-	-	-	-	-	CCCC1CC(=O)NC(C(=O)NC(C(=O)NC(C(=O)NC(C(=O)O1)CC2=CC=CC=C2)CC(C)C)CC3=CC=CC=C3)CC(C)C	NATXEXVBDCHDQS-NBCLCUQJSA-N	1.82267	0.866056	0.0306142	0.798611	1.15697	up	1.88681e+06	489452	453662	871308	1.26686e+06	774121	1.75086e+08	1.61052e+07	7.9446e+07	564793
Com_4269_neg	N-Undecylbenzenesulfonic acid	-	N	C17H28O3S	312.176	311.169	1.67627	[M-H]-	8.589	-	3	C18	Benzenoids	苯类化合物	Benzene and substituted derivatives	苯及其取代衍生物	Benzenesulfonic acids and derivatives	苯磺酸及其衍生物	"50854-94-9"	HMDB0032549	Benzenoids	Benzene and substituted derivatives	Benzenesulfonic acids and derivatives	-	-	-	-	-	-	-	38222	CCCCCCCCCCCC1=CC=C(C=C1)S(O)(=O)=O	UCDCOJNNUVYFKJ-UHFFFAOYSA-N	2.76826	1.46898	0.0312942	0.798611	1.00025	up	6.78032e+07	3.67315e+08	2.19e+08	3.13283e+08	1.5781e+08	2.31651e+08	1.25235e+10	1.47213e+10	8.13455e+09	8.23548e+07
Com_5889_neg	Terragine D	-	N	C24H38N4O6	478.279	477.27	3.06327	[M-H]-	6.03	0.57	2	C18	Benzenoids	苯类化合物	Benzene and substituted derivatives	苯及其取代衍生物	Phenylacetamides	苯乙酰胺类	-	-	-	-	-	-	-	-	-	-	-	-	-	CC(=O)NCCCCCN(C(=O)CCC(=O)NCCCCCN(C(=O)CC1=CC=CC=C1)O)O	CEBIAOODBQSTTK-UHFFFAOYSA-N	1.90065	0.92649	0.0315159	0.805556	1.0049	up	1.40037e+07	3.5203e+06	1.17081e+07	2.29171e+07	8.36762e+06	1.8061e+07	9.25611e+06	1.50011e+07	1.50237e+07	1.2103e+07
Com_6627_neg	Foretinib	-	N	C34H34F2N4O6	632.245	631.241	6.19181	[M-H]-	5.99	-	3	C18	Organic oxygen compounds	有机氧化合物	Organooxygen compounds	有机氧化合物	Ethers	醚类	"-"	HMDB0252437	Organic oxygen compounds	Organooxygen compounds	Ethers	-	-	-	-	-	-	-	42642645	COC1=C(OCCCN2CCOCC2)C=C2N=CC=C(OC3=C(F)C=C(C=C3)N=C(O)C3(CC3)C(=O)NC3=CC=C(F)C=C3)C2=C1	CXQHYVUVSFXTMY-UHFFFAOYSA-N	1.55896	0.640582	0.0315535	0.729167	1.07963	up	7.47237e+06	4.01682e+06	5.55639e+06	1.05682e+07	6.64002e+06	3.14683e+06	2.31059e+06	6.59465e+06	2.03622e+06	3.7825e+06
Com_2912_neg	N-Methyltyramine sulfate	N-甲基酪胺硫酸	N	C9H13NO4S	231.057	230.049	0.57787	[M-H]-	5.262	-	3	C18	Organic acids and derivatives	有机酸及其衍生物	Organic sulfuric acids and derivatives	有机硫酸及其衍生物	Arylsulfates	芳基硫酸盐	-	-	-	-	-	-	-	-	-	-	-	-	-	O=S(=O)(O)OC1=CC=C(C=C1)CCNC	CXXUTRUDZSJLCI-UHFFFAOYSA-N	1.97817	0.984168	0.0324477	0.756944	1.0235	up	3.61784e+06	1.09001e+06	2.55002e+06	4.61211e+06	1.49771e+06	2.3818e+06	186986	1.82628e+06	3.41428e+06	1.74047e+06
Com_3275_neg	Mycosporine	-	N	C11H19NO6	261.121	260.114	0.60108	[M-H]-	5.555	-	3	C18	Organic oxygen compounds	有机氧化合物	Organooxygen compounds	有机氧化合物	Carbonyl compounds	羰基化合物	-	-	-	-	-	-	C10607	-	-	-	-	-	-	COC1=C(CC(CC1=O)(CO)O)NC(CO)CO	VVTDHOIRNPCGTH-NSHDSACASA-N	1.73906	0.798309	0.0327398	0.729167	1.29564	up	3.61135e+07	2.21477e+07	3.72092e+07	6.60954e+07	3.62833e+07	2.01508e+07	1.27494e+07	1.17782e+07	2.49869e+07	7.71408e+06
Com_2643_neg	3,4-Bis(trifluoromethyl)-1H-pyrazole	3,4-双(三氟甲基)-1H-吡唑	N	C5H2F6N2	204.012	203.005	1.78229	[M-H]-	1.122	-	3	C18	Organoheterocyclic compounds	有机杂环化合物	Azoles	唑类	Pyrazoles	吡唑类	"-"	HMDB0246017	Organoheterocyclic compounds	Azoles	Pyrazoles	-	-	-	-	-	-	-	18006160	FC(F)(F)C1=C(C=NN1)C(F)(F)F	OERNNUCUUZXPBL-UHFFFAOYSA-N	1.50841	0.593028	0.0331124	0.756944	1.02348	up	1.7863e+06	1.40405e+06	2.75003e+06	3.78432e+06	2.02125e+06	1.69488e+06	1.13979e+06	2.06091e+06	3.29938e+06	1.20829e+06
Com_4879_neg	15-Bromoparguer-7-ene-16-ol	-	N	C20H31BrO	366.156	365.146	6.34574	[M-H]-	5.337	-	3	C18	Lipids and lipid-like molecules	脂质和类脂分子	Prenol lipids	异戊烯醇脂	Diterpenoids	二萜类	-	-	-	-	-	-	-	-	-	-	-	-	-	C1[C@](CC2=CC[C@@H]3[C@]([C@H]2C1)(CC[C@H]1[C@]3(C)C1)C)([C@H](CO)Br)C	VDXRCMLFWSJMDV-OZBKBIISNA-N	5.20825	2.3808	0.0337878	0.777778	1.24543	up	4.78972e+06	7.28245e+06	1.40677e+07	2.97386e+07	1.27114e+07	1.13376e+07	1.71292e+06	179856	3.62005e+06	72208.3
Com_71_neg	D-Ribose	D-核糖	N	C5H10O5	150.053	131.035	1.20032	[M-H-H2O]-	1.426	0.74	1	C18	Organic oxygen compounds	有机氧化合物	Organooxygen compounds	有机氧化合物	Carbohydrates and carbohydrate conjugates	碳水化合物和碳水化合物结合物	"613-83-2"	HMDB0000283	Organic oxygen compounds	Organooxygen compounds	Carbohydrates and carbohydrate conjugates	D-Ribose	C00121	map00030;map01100;map02010;map02030	-	-	-	-	5779	OC[C@H]1OC(O)[C@H](O)[C@@H]1O	HMFHBZSHGGEWLO-SOOFDHNKSA-N	1.39806	0.483425	0.034577	0.763889	1.15812	up	3.14989e+07	1.82411e+07	2.3941e+07	4.16907e+07	2.12868e+07	2.15862e+07	1.23651e+07	1.96756e+07	2.51333e+07	1.61524e+07
Com_3071_neg	3-[4-(sulfooxy)phenyl]propanoic acid	3-[4-(磺酸氧基)苯基]丙酸	N	C9H10O6S	246.02	245.012	0.36276	[M-H]-	2.131	0.53	2	C18	Organic acids and derivatives	有机酸及其衍生物	Organic sulfuric acids and derivatives	有机硫酸及其衍生物	Arylsulfates	芳基硫酸盐	"-"	HMDB0125171	Organic acids and derivatives	Organic sulfuric acids and derivatives	Arylsulfates	-	-	-	-	-	-	-	49844036	OC(=O)CCC1=CC=C(OS(O)(=O)=O)C=C1	YKAVCSNFDHAGEG-UHFFFAOYSA-N	1.45739	0.543388	0.0353516	0.763889	1.14622	up	5.66006e+06	4.49673e+06	8.30598e+06	2.07341e+07	6.26656e+06	6.05348e+06	3.5194e+06	6.09849e+06	9.81549e+06	5.17572e+06
Com_4556_neg	Mimopudine	-	N	C14H19N5O5	337.139	336.13	4.86291	[M-H]-	5.554	0.51	2	C18	Organoheterocyclic compounds	有机杂环化合物	Pyridines and derivatives	吡啶及其衍生物	Hydropyridines	氢吡啶类	-	-	-	-	-	-	-	-	-	-	-	-	-	C1=CN(C=CC1=O)C(C(N(C(C(N)N2C=CC(=O)C=C2)O)O)O)N	HQLJHXNKEFGFDP-UHFFFAOYSA-N	2.39723	1.26137	0.0353992	0.770833	1.22579	up	1.69609e+07	1.30241e+07	2.21937e+07	3.56692e+07	2.05429e+07	1.26997e+07	4.28995e+06	1.20658e+06	1.29577e+07	3.57082e+06
Com_2396_neg	Methylthio 2-(propanoyloxy)propanoate	-	N	C7H12O3S	176.051	175.044	6.03462	[M-H]-	1.84	-	3	C18	Organic acids and derivatives	有机酸及其衍生物	Thiocarboxylic acids and derivatives	硫代羧酸及其衍生物	Thioesters	硫酯类	"-"	HMDB0040003	Organic acids and derivatives	Thiocarboxylic acids and derivatives	Thioesters	-	-	-	-	-	-	-	20831779	CCC(=O)OC(C)C(=O)SC	VCLWCQBHEOFVMO-UHFFFAOYSA-N	0.314873	-1.66716	0.0355797	0.75	1.78765	down	4.72336e+06	449083	2.68623e+06	1.09023e+06	1.60455e+06	2.28862e+06	670538	2.15289e+06	653651	1.12425e+06
Com_3676_neg	N-(beta-D-glucosyl)nicotinate	N-(β-D-葡萄糖基)烟酸酯	N	C12H15NO7	285.085	284.078	2.26843	[M-H]-	5.122	-	3	C18	Organic oxygen compounds	有机氧化合物	Organooxygen compounds	有机氧化合物	Carbohydrates and carbohydrate conjugates	碳水化合物和碳水化合物结合物	-	-	-	-	-	-	-	-	-	-	-	-	-	C1=CC(=C[N+](=C1)C2C(C(C(C(O2)CO)O)O)O)C(=O)[O-]	CRXJVFIHZPTDKA-KAMPLNKDSA-N	1.54614	0.628666	0.0359636	0.777778	1.12141	up	5.6813e+06	3.37053e+06	4.23018e+06	1.07809e+07	4.23278e+06	2.86071e+06	3.19874e+06	5.36344e+06	4.09864e+06	2.70073e+06
Com_4643_neg	Gallicynoic acid F	没食子酸F	N	C18H32O6	344.22	343.213	0.93839	[M-H]-	5.895	0.77	2	C18	Lipids and lipid-like molecules	脂质和类脂分子	Fatty Acyls	脂肪酰类	Fatty acids and conjugates	脂肪酸和结合物	-	-	-	-	-	-	-	-	LMFA01050573	Fatty Acyls [FA]	Fatty Acids and Conjugates [FA01]	Hydroxy fatty acids [FA0105]	-	CCCCC(C#CC(C(C(CCCCCCCC(=O)O)O)O)O)O	DTCUTCQYZMBUDK-UHFFFAOYSA-N	1.6092	0.686347	0.0360398	0.75	1.16199	up	5.95943e+08	2.87377e+08	3.14829e+08	7.12144e+08	4.33325e+08	3.23923e+08	1.80781e+08	3.89862e+08	3.86723e+08	1.6248e+08
Com_313_neg	2-chloro-4-methylquinolin-6-ol	2-氯-4-甲基-喹啉-6-醇	N	C10H8ClNO	193.029	192.023	4.77485	[M-H]-	1.978	-	3	C18	Organoheterocyclic compounds	有机杂环化合物	Quinolines and derivatives	喹啉及其衍生物	Hydroxyquinolines	羟基喹啉类	"41957-91-9"	-	-	-	-	-	-	-	-	-	-	-	766382	CC1=CC(=NC2=C1C=C(C=C2)O)Cl	QXJYCJKEMJEVDS-UHFFFAOYSA-N	2.88926	1.5307	0.0362409	0.736111	1.01526	up	1.64081e+07	1.5488e+08	7.0282e+07	9.55143e+07	1.10668e+08	2.3034e+07	4.45937e+06	9.1472e+06	2.17142e+07	5.14774e+06
Com_218_neg	Hymecromone	羟甲香豆素	N	C10H8O3	176.047	175.04	1.25988	[M-H]-	5.452	0.92	1	C18	Phenylpropanoids and polyketides	苯丙素类和聚酮类	Coumarins and derivatives	香豆素及其衍生物	Hydroxycoumarins	羟基香豆素	"90-33-5"	HMDB0059622	Phenylpropanoids and polyketides	Coumarins and derivatives	Hydroxycoumarins	-	C03081	-	-	-	-	-	5280567	CC1=CC(=O)OC2=C1C=CC(=C2)O	HSHNITRMYYLLCV-UHFFFAOYSA-N	1.58186	0.661621	0.0362495	0.715278	1.05792	up	6.79754e+06	4.17153e+06	4.62059e+06	1.41107e+07	6.24763e+06	4.14307e+06	4.18473e+06	2.99369e+06	6.65547e+06	2.35045e+06
Com_954_neg	Tenofovir	泰诺福韦	N	C9H14N5O4P	287.078	286.071	1.11823	[M-H]-	2.931	-	3	C18	Organoheterocyclic compounds	有机杂环化合物	Imidazopyrimidines	咪唑并嘧啶类	Purines and purine derivatives	嘌呤和嘌呤衍生物	"147127-20-6"	HMDB0014445	Organoheterocyclic compounds	Imidazopyrimidines	Purines and purine derivatives	-	C17407	-	-	-	-	-	464205	CC(CN1C=NC2=C(N=CN=C21)N)OCP(=O)(O)O	SGOIRFVFHAKUTI-ZCFIWIBFSA-N	4.39631	2.13629	0.0367341	0.819444	1.36779	up	7.91731e+06	395358	6.58506e+06	1.14219e+07	2.15041e+06	2.0919e+06	9.18864e+06	4.17614e+06	1.69661e+06	2.54055e+06
Com_1344_neg	p-cresol glucuronide	对甲酚葡糖苷酸	N	C13H16O7	284.09	343.104	1.94824	[M+CH3COOH-H]-	5.104	0.57	1	C18	Organic oxygen compounds	有机氧化合物	Organooxygen compounds	有机氧化合物	Carbohydrates and carbohydrate conjugates	碳水化合物和碳水化合物结合物	"17680-99-8"	HMDB0011686	Organic oxygen compounds	Organooxygen compounds	Carbohydrates and carbohydrate conjugates	-	-	-	-	-	-	-	154035	CC1=CC=C(O[C@@H]2O[C@@H]([C@@H](O)[C@H](O)[C@H]2O)C(O)=O)C=C1	JPAUCQAJHLSMQW-XPORZQOISA-N	1.68799	0.755306	0.0368578	0.75	1.1839	up	3.6142e+07	2.88172e+07	5.08012e+07	9.19371e+07	2.35191e+07	2.81379e+07	2.11493e+07	2.45258e+07	4.83256e+07	1.14284e+07
Com_4388_neg	Furomegistine I	-	N	C15H15NO7	321.085	320.078	2.75608	[M-H]-	5.526	-	3	C18	Organoheterocyclic compounds	有机杂环化合物	Pyridines and derivatives	吡啶及其衍生物	Pyridinecarboxylic acids and derivatives	吡啶羧酸及其衍生物	-	-	-	-	-	-	-	-	-	-	-	-	-	COC1=C2C=COC2=NC(=C1C(=CC(=O)OC)OC)C(=O)OC	XJZTWYOCNSSOKU-CLFYSBASSA-N	1.84509	0.883693	0.0371785	0.763889	1.13265	up	3.40909e+07	1.45998e+07	1.89001e+07	4.64871e+07	2.13578e+07	1.41626e+07	1.66326e+07	1.43169e+07	1.70149e+07	1.30514e+07
Com_4214_neg	D-Erythroascorbic acid 1'-a-D-glucoside	D-赤脱氧抗坏血酸1'-α-D-葡萄糖苷	N	C11H16O10	308.074	307.067	0.99638	[M-H]-	5.358	-	3	C18	Organic oxygen compounds	有机氧化合物	Organooxygen compounds	有机氧化合物	Carbohydrates and carbohydrate conjugates	碳水化合物和碳水化合物结合物	"174339-86-7"	HMDB0033627	Organic oxygen compounds	Organooxygen compounds	Carbohydrates and carbohydrate conjugates	-	-	-	-	-	-	-	131751466	OCC1OC(OCC2OC(=O)C(O)=C2O)C(O)C(O)C1O	VMBZDIQDNQIPAL-UHFFFAOYSA-N	1.6048	0.682392	0.0371905	0.722222	1.08238	up	4.65272e+07	2.52744e+07	5.69472e+07	1.20581e+08	4.02814e+07	3.04868e+07	3.28231e+07	4.64445e+07	4.46518e+07	2.05258e+07
Com_5243_neg	Aspochalasin A	-	N	C24H33NO4	399.241	398.23	9.09025	[M-H]-	8.455	-	3	C18	Alkaloids and derivatives	生物碱及其衍生物	Cytochalasans	细胞松弛素	Aspochalasins	细胞松弛素	-	-	-	-	-	-	-	-	-	-	-	-	-	CC1C2C(NC(=O)C23C(C=C(CCC(=O)C(=O)CCC3=O)C)C=C1C)CC(C)C	BPFQGYYSWWQTFO-VIMWNUOGSA-N	2.91106	1.54154	0.0378666	0.75	1.01892	up	317650	784923	2.81565e+06	4.61725e+06	662686	2.85867e+06	2.14426e+08	2.18465e+08	1.53523e+08	1.36596e+06
Com_4640_neg	Ficiolide I	-	N	C17H28O7	344.183	343.177	1.16649	[M-H]-	6.065	-	3	C18	Lipids and lipid-like molecules	脂质和类脂分子	Fatty Acyls	脂肪酰类	Fatty alcohols	脂肪醇	"-"	-	-	-	-	-	-	-	-	-	-	-	-	[H][C@](C)(O)CC[C@]([H])(O)C=CC(=O)O[C@]([H])(C)CC[C@]([H])(O)C=CC(=O)OC	VEDYDEVHOOQRCN-KBXIAJHMSA-N	2.40674	1.26708	0.0382877	0.770833	1.37386	up	6.15076e+07	8.53912e+07	1.8883e+08	2.61826e+08	1.34917e+08	9.06454e+07	3.54384e+07	2.47079e+07	1.05062e+08	2.35171e+07
Com_5085_neg	Zeanoside C	-	N	C16H19NO10	385.101	384.094	1.25797	[M-H]-	4.757	-	3	C18	Organic oxygen compounds	有机氧化合物	Organooxygen compounds	有机氧化合物	Carbohydrates and carbohydrate conjugates	碳水化合物和碳水化合物结合物	"120293-55-2"	HMDB0038960	Organic oxygen compounds	Organooxygen compounds	Carbohydrates and carbohydrate conjugates	-	-	-	-	-	-	-	13988324	OCC1OC(OC2=CC=CC3=C2NC(=O)C3(O)CC(O)=O)C(O)C(O)C1O	VNIXZLMYLWKZLU-UHFFFAOYSA-N	1.82345	0.866668	0.0406539	0.743056	1.12309	up	2.27467e+07	2.80037e+07	5.63327e+07	2.10722e+08	4.24499e+07	3.16947e+07	4.0452e+07	1.64257e+07	5.04658e+07	6.19432e+06
Com_6493_neg	Tricetin 6-C-arabinoside-8-C-glucoside	五羟黄酮 6-C-阿拉伯糖苷-8-C-葡萄糖苷	N	C26H28O16	596.138	595.132	2.17314	[M-H]-	5.3	-	3	C18	Phenylpropanoids and polyketides	苯丙素类和聚酮类	Flavonoids	黄酮类化合物	Flavonoid glycosides	黄酮糖苷	-	-	-	-	-	-	-	-	LMPK12110835	Polyketides [PK]	Flavonoids [PK12]	Flavones and Flavonols [PK1211]	-	C1C(C(C(C(O1)C2=C(C(=C3C(=C2O)C(=O)C=C(O3)C4=CC(=C(C(=C4)O)O)O)C5C(C(C(C(O5)CO)O)O)O)O)O)O)O	HTGNGWRYVOWYKH-RGXHRESKSA-N	0.322953	-1.6306	0.0410966	0.743056	1.08056	down	7.74355e+07	3.55767e+07	1.86851e+06	8.59223e+07	3.7177e+06	2.82328e+06	4.30921e+07	2.48889e+07	2.73498e+07	1.22803e+07
Com_4897_neg	Cnidioside A	-	N	C17H20O9	368.111	367.107	9.4335	[M-H]-	1.226	-	3	C18	Organic oxygen compounds	有机氧化合物	Organooxygen compounds	有机氧化合物	Carbohydrates and carbohydrate conjugates	碳水化合物和碳水化合物结合物	-	-	-	-	-	-	-	-	-	-	-	-	-	C1=COC2=CC(=C(C=C21)CCC(=O)O)OC3C(C(C(C(O3)CO)O)O)O	OHMWGMHIZWOKHV-USACIQFYSA-N	1.94274	0.958091	0.0411082	0.722222	1.02676	up	4.65827e+06	5.06425e+06	2.02802e+06	4.7635e+06	6.89262e+06	2.99891e+06	716658	421433	3.92028e+06	1.00427e+06
Com_2768_neg	Succinylproline	琥珀酰脯氨酸	N	C9H13NO5	215.079	214.072	0.2388	[M-H]-	5.064	0.65	2	C18	Organic acids and derivatives	有机酸及其衍生物	Carboxylic acids and derivatives	羧酸及其衍生物	Amino acids, peptides, and analogues	氨基酸、肽和类似物	-	-	-	-	-	-	C11711	map07217	-	-	-	-	-	C1CC(N(C1)C(=O)CCC(=O)O)C(=O)O	NEBOPDYAXPDYHQ-LURJTMIESA-N	1.50899	0.593586	0.042756	0.763889	1.15536	up	8.92054e+06	6.79211e+06	1.05694e+07	2.32883e+07	1.12866e+07	9.71328e+06	4.61539e+06	5.60943e+06	1.08016e+07	4.44978e+06
Com_5960_neg	Artelastin	-	N	C30H32O6	488.22	487.217	8.34724	[M-H]-	4.897	-	3	C18	Phenylpropanoids and polyketides	苯丙素类和聚酮类	Flavonoids	黄酮类化合物	Pyranoflavonoids	吡喃类黄酮	-	-	-	-	-	-	-	-	LMPK12111538	Polyketides [PK]	Flavonoids [PK12]	Flavones and Flavonols [PK1211]	-	CC(=CCC1=C(C(=C2C(=C1O)C(=O)C3=C(O2)C4=C(C=C(C=C4)O)OC3C=C(C)C)CC=C(C)C)O)C	TVPZDSSZKMMCLB-UHFFFAOYSA-N	2.69995	1.43293	0.0427863	0.75	1.00082	up	3.66635e+07	1.4184e+07	1.79488e+07	1.41675e+07	1.69695e+07	7.75747e+06	2.08302e+06	1.07535e+06	1.22517e+07	920208
Com_2580_neg	Geranyl acetate	乙酸香叶酯	N	C12H20O2	196.146	195.139	0.37005	[M-H]-	1.04	0.64	2	C18	Lipids and lipid-like molecules	脂质和类脂分子	Fatty Acyls	脂肪酰类	Fatty alcohol esters	脂肪醇酯	-	HMDB0035157	Lipids and lipid-like molecules	Fatty Acyls	Fatty alcohol esters	-	C09861	-	LMFA07010189	Fatty Acyls [FA]	Fatty esters [FA07]	Short fatty esters [FA0710]	-	CC(=CCCC(=CCOC(=O)C)C)C	HIGQPQRQIQDZMP-DHZHZOJOSA-N	1.35576	0.439103	0.0428321	0.708333	1.01401	up	606447	360444	434062	801980	547424	455708	439178	549672	533661	499505
Com_5322_neg	3'-Geranyl-2',4,4',6'-tetrahydroxychalcone	-	N	C25H28O5	408.194	407.188	3.91749	[M-H]-	9.813	-	3	C18	Phenylpropanoids and polyketides	苯丙素类和聚酮类	Linear 1,3-diarylpropanoids	直链 1,3-二芳基丙烷	Chalcones and dihydrochalcones	查尔酮和二氢查尔酮	"189299-03-4"	HMDB0031236	Phenylpropanoids and polyketides	Linear 1,3-diarylpropanoids	Chalcones and dihydrochalcones	-	-	-	LMPK12120257	Polyketides [PK]	Flavonoids [PK12]	Chalcones and dihydrochalcones [PK1212]	10070028	CC(C)=CCC\C(C)=C\CC1=C(O)C(C(=O)\C=C\C2=CC=C(O)C=C2)=C(O)C=C1O	GVXVZXDPRNGAOE-ZCFXJLACSA-N	6.01484	2.58853	0.0428926	0.75	1.04496	up	18781.4	2.78348e+06	3.21496e+06	3.06597e+06	1.95502e+06	1.31858e+06	1.11673e+08	6.42389e+08	2.34378e+08	645036
Com_3592_neg	Caffeine, 8-((3-methoxypropyl)amino)-	-	N	C12H19N5O3	281.149	280.139	9.02447	[M-H]-	4.996	0.55	2	C18	Organoheterocyclic compounds	有机杂环化合物	Imidazopyrimidines	咪唑并嘧啶类	Purines and purine derivatives	嘌呤和嘌呤衍生物	"-"	HMDB0247409	Organoheterocyclic compounds	Imidazopyrimidines	Purines and purine derivatives	-	-	-	-	-	-	-	56998	COCCCNC1=NC2=C(N1C)C(=O)N(C)C(=O)N2C	ZZQHGKMTMAORFI-UHFFFAOYSA-N	2.03393	1.02427	0.0441125	0.722222	1.07686	up	2.12112e+06	666384	647459	1.92007e+06	425885	500750	410049	1.06495e+06	4.75569e+06	540052
Com_3717_neg	Arginylaspartic acid	-	N	C10H19N5O5	289.139	288.129	7.96152	[M-H]-	5.145	-	3	C18	Organic acids and derivatives	有机酸及其衍生物	Carboxylic acids and derivatives	羧酸及其衍生物	Amino acids, peptides, and analogues	氨基酸、肽和类似物	"15706-88-4"	HMDB0028705	Organic acids and derivatives	Carboxylic acids and derivatives	Amino acids, peptides, and analogues	-	-	-	-	-	-	-	7009611	N[C@@H](CCCNC(N)=N)C(=O)N[C@@H](CC(O)=O)C(O)=O	SIFXMYAHXJGAFC-WDSKDSINSA-N	2.11529	1.08085	0.0468881	0.763889	1.08471	up	2.33713e+06	602629	2.15812e+06	779353	1.02361e+06	1.21394e+06	88031.5	997843	1.00779e+06	110532
Com_4500_neg	9,10,13-TriHOME	-	N	C18H34O5	330.241	329.234	1.82387	[M-H]-	6.367	0.89	2	C18	Lipids and lipid-like molecules	脂质和类脂分子	Fatty Acyls	脂肪酰类	Fatty acids and conjugates	脂肪酸和结合物	-	HMDB0004710	Lipids and lipid-like molecules	Fatty Acyls	Fatty acids and conjugates	9,10,13-TriHOME; 9,10,13-Trihydroxyoctadec-11-enoic acid; (11E)-9,10,13-Trihydroxyoctadec-11-enoic acid	C14835	map00591	LMFA02000168	Fatty Acyls [FA]	Octadecanoids [FA02]	Other Octadecanoids [FA0200]	-	CCCCCC(C=CC(C(CCCCCCCC(=O)O)O)O)O	NTVFQBIHLSPEGQ-BUHFOSPRSA-N	1.62703	0.70224	0.0469914	0.763889	1.12851	up	1.40214e+09	5.47987e+08	8.11893e+08	1.14355e+09	1.13306e+09	6.58265e+08	6.7595e+08	8.97567e+08	7.85187e+08	3.99533e+08
Com_3291_neg	Triethylene glycol diglycidyl ether	-	N	C12H22O6	262.142	261.134	0.28115	[M-H]-	5.688	0.80	2	C18	Organoheterocyclic compounds	有机杂环化合物	Epoxides	环氧化物	-	-	-	-	-	-	-	-	C19537	-	-	-	-	-	-	C1C(O1)COCCOCCOCCOCC2CO2	UMILHIMHKXVDGH-UHFFFAOYSA-N	1.40009	0.485521	0.0471103	0.729167	1.15121	up	5.40082e+07	3.2082e+07	5.62078e+07	8.50051e+07	5.96414e+07	5.16926e+07	3.68866e+07	4.32007e+07	5.74875e+07	2.70181e+07
Com_3295_neg	Dimethylthiambutene	二甲噻丁	N	C14H17NS2	263.08	262.072	2.87312	[M-H]-	5.692	0.52	2	C18	Organoheterocyclic compounds	有机杂环化合物	Heteroaromatic compounds	杂芳族化合物	-	-	"524-84-5"	HMDB0061719	Organoheterocyclic compounds	Heteroaromatic compounds	-	-	-	-	-	-	-	-	-	CC(C=C(C1=CC=CS1)C2=CC=CS2)N(C)C	CANBGVXYBPOLRR-UHFFFAOYSA-N	1.46549	0.551385	0.0477984	0.743056	1.04003	up	2.46144e+07	1.41443e+07	2.15276e+07	3.23878e+07	1.98291e+07	8.41032e+06	9.97857e+06	9.51081e+06	1.46454e+07	6.91706e+06
Com_5532_neg	Integrifoside C	-	N	C21H36O9	432.236	431.23	3.58947	[M-H]-	6.111	0.65	2	C18	Lipids and lipid-like molecules	脂质和类脂分子	Prenol lipids	异戊烯醇脂	Terpene glycosides	萜烯糖苷	-	-	-	-	-	-	-	-	-	-	-	-	-	CC(=C)C1(CC2C(CCC(C2(C)O)OC3C(C(C(C(O3)CO)O)O)O)(CC1O)C)O	FMXCNUKZRDKTRG-MKUVCWSXSA-N	1.71121	0.775016	0.0481186	0.729167	1.09183	up	1.10403e+08	2.78718e+07	6.1237e+07	1.52414e+08	6.71118e+07	5.50636e+07	3.98968e+07	1.04177e+08	8.17775e+07	3.94582e+07
Com_220_neg	Glycyl-Threonine	甘氨酰-L-苏氨酸	N	C6H12N2O4	176.08	175.073	2.21462	[M-H]-	1.551	0.79	1	C18	Organic acids and derivatives	有机酸及其衍生物	Carboxylic acids and derivatives	羧酸及其衍生物	Amino acids, peptides, and analogues	氨基酸、肽和类似物	"27174-15-8"	HMDB0028851	Organic acids and derivatives	Carboxylic acids and derivatives	Amino acids, peptides, and analogues	-	-	-	-	-	-	-	351980	CC(C(C(=O)O)NC(=O)CN)O	OLIFSFOFKGKIRH-UHFFFAOYSA-N	0.572686	-0.804184	0.048334	0.729167	1.44985	down	6.28625e+07	4.76298e+06	1.87557e+07	3.76176e+06	4.23927e+06	5.07442e+06	6.90177e+06	1.00047e+07	9.14999e+07	1.61941e+07
[truncated: 14 more columns]
