# Supplementary material for: Effects of Plant Polysaccharides on Meat Quality of Squabs Based on Ileal Metabolomics
Source: Life (Basel). 2026 Apr 22;16(5):705. doi: 10.3390/life16050705 (PMC13208362; doi:10.3390/life16050705)
Supplement: Supplementary file 1 [file life-16-00705-s001.zip › APS,GPS/III.vs.I_pos_diff.anno.xlsx]

## Sheet: Sheet1
Compound_ID	Name	ChineseName	IonMode	Formula	MolecularWeight	m/z	MassError	Adduct	RT (min)	Score	Level	Column	ClassI	ClassI (Chinese)	ClassII	ClassII (Chinese)	ClassIII	ClassIII (Chinese)	CAS	HMDB_ID	SuperClass(HMDB)	Class(HMDB)	SubClass(HMDB)	Other_name(Kegg_name)	KEGG_ID	KEGG_MapID	Lipidmaps_ID	CATEGORY(Lipidmaps)	MAIN_CLASS(Lipidmaps)	SUB_CLASS(Lipidmaps)	PubChemID	SMILES	InChIKey	FC	log2FC	Pvalue	ROC	VIP	Up.Down	pos_IIIGHN_2	pos_IIIGHN_3	pos_IIIGHN_4	pos_IIIGHN_5	pos_IIIGHN_6	pos_IIIGHN_7	pos_IIIMHN_1	pos_IIIMHN_2	pos_IIIMHN_3	pos_IIIMHN_5
Com_10551_pos	medermycin	-	P	C24H27NO8	457.174	458.185	8.97689	[M+H]+	5.38	-	3	C18	Phenylpropanoids and polyketides	苯丙素类和聚酮类	Isochromanequinones	异色满醌	Benzoisochromanequinones	苯并异色满醌	-	-	-	-	-	-	C12437	map01057	-	-	-	-	-	O=C1C2=CC=C(C(O)=C2C(=O)C3=C1C4OC(=O)CC4OC3C)C5OC(C)C(O)C(N(C)C)C5	NYJGMJFBEVSQNN-UHFFFAOYSA-N	12.6026	3.65565	7.18972e-07	0.979167	2.52397	up	2.89104e+06	2.2047e+07	2.39351e+07	3.46727e+07	2.54382e+07	1.87067e+07	6.71676e+06	2.33844e+06	6.06018e+06	5.05419e+06
Com_8110_pos	N-Feruloylaspartic acid	-	P	C14H15NO7	309.085	310.092	0.05309	[M+H]+	5.331	-	3	C18	Organic acids and derivatives	有机酸及其衍生物	Carboxylic acids and derivatives	羧酸及其衍生物	Amino acids, peptides, and analogues	氨基酸、肽和类似物	"135068-96-1"	HMDB0040830	Organic acids and derivatives	Carboxylic acids and derivatives	Amino acids, peptides, and analogues	-	-	-	-	-	-	-	24891364	COC1=CC(\C=C\C(=O)NC(CC(O)=O)C(O)=O)=CC=C1O	SLAOOTKASUKZIE-HWKANZROSA-N	12.4101	3.63345	1.7719e-06	0.958333	2.81859	up	6.39264e+06	1.36507e+07	2.23932e+07	3.04383e+07	1.63017e+07	1.19674e+07	6.77477e+06	4.45957e+06	9.88042e+06	627895
Com_5191_pos	Cucurbitacin E	葫芦素 E	P	C32H44O8	556.304	579.293	0.51552	[M+Na]+	7.327	-	3	C18	Lipids and lipid-like molecules	脂质和类脂分子	Steroids and steroid derivatives	类固醇和类固醇衍生物	Cucurbitacins	葫芦素类	"18444-66-1"	HMDB0250581	Lipids and lipid-like molecules	Steroids and steroid derivatives	Cucurbitacins	-	C08797	map00996;map01062;map01110	LMST01010107	Sterol Lipids [ST]	Sterols [ST01]	Cholesterol and derivatives [ST0101]	2887	CC(=O)OC(C)(C)C=CC(=O)C(C)(O)C1C(O)CC2(C)C3CC=C4C(C=C(O)C(=O)C4(C)C)C3(C)C(=O)CC12C	NDYMQXYDSVBNLL-UHFFFAOYSA-N	4.89851	2.29234	3.2163e-06	0.993056	2.71817	up	1.24659e+07	9.5282e+06	2.49925e+07	1.6631e+07	1.96635e+07	1.34594e+07	4.75159e+07	3.41804e+07	1.35301e+07	2.11739e+07
Com_10997_pos	Malonylglycitin	-	P	C25H24O13	532.122	533.13	2.76617	[M+H]+	5.507	0.64	2	C18	Phenylpropanoids and polyketides	苯丙素类和聚酮类	Isoflavonoids	异黄酮类	Isoflavonoid O-glycosides	异黄酮O-糖苷	-	-	-	-	-	-	C16197	map00943	-	-	-	-	-	COC1=C(C=C2C(=C1)C(=O)C(=CO2)C3=CC=C(C=C3)O)OC4C(C(C(C(O4)COC(=O)CC(=O)O)O)O)O	OWMHCYFEIJPHFB-GOZZSVHWSA-N	7.66855	2.93895	1.12564e-05	0.986111	2.4687	up	1.90528e+07	7.58026e+07	6.93695e+07	1.07893e+08	4.06066e+07	3.27704e+07	3.61572e+07	3.12109e+07	6.54841e+07	8.20261e+06
Com_5609_pos	(3S,5S)-Carbapenam-3-carboxylic acid	-	P	C7H9NO3	155.058	156.066	0.50176	[M+H]+	1.922	0.69	2	C18	Organoheterocyclic compounds	有机杂环化合物	Lactams	内酰胺类	Beta lactams	β内酰胺类	-	-	-	-	-	(3S,5S)-Carbapenam-3-carboxylic acid; (3S,5S)-Carbapenam-3-carboxylate	C17367	map00332;map01100;map01110	-	-	-	-	-	C1CC(N2C1CC2=O)C(=O)O	RJPDELAUUYAFTQ-WHFBIAKZSA-N	3.72782	1.89833	1.28551e-05	0.965278	2.11953	up	1.75482e+08	2.31002e+08	4.23357e+08	5.11619e+08	2.64417e+08	1.48548e+08	9.79197e+07	8.16739e+07	1.91981e+08	1.04093e+08
Com_8259_pos	3,5-Dihydroxyphenethyl alcohol 3-O-beta-glucopyranoside	-	P	C14H20O8	316.116	317.122	3.47976	[M+H]+	5.456	-	3	C18	Organic oxygen compounds	有机氧化合物	Organooxygen compounds	有机氧化合物	Carbohydrates and carbohydrate conjugates	碳水化合物和碳水化合物结合物	-	-	-	-	-	-	-	-	-	-	-	-	-	C1=C(C=C(C=C1O)OC2C(C(C(C(O2)CO)O)O)O)CCO	VQRDMNHWADLITK-RKQHYHRCSA-N	12.2211	3.6113	1.46207e-05	0.944444	2.41556	up	7.23783e+06	1.9166e+07	5.49742e+07	4.9321e+07	3.28966e+07	2.76555e+07	7.5436e+06	2.60122e+06	4.26607e+06	2.18949e+06
Com_8364_pos	Dulcisflavan	-	P	C15H14O8	322.069	323.074	8.04989	[M+H]+	1.358	-	3	C18	Phenylpropanoids and polyketides	苯丙素类和聚酮类	Flavonoids	黄酮类化合物	Flavans	黄烷	"-"	HMDB0304616	Phenylpropanoids and polyketides	Flavonoids	Flavans	-	-	-	-	-	-	-	11500740	O[C@@H]1CC2=C(O)C(O)=C(O)C(O)=C2O[C@@H]1C1=CC(O)=C(O)C=C1	PONGJRZSHJPTOF-YMTOWFKASA-N	13.5111	3.75608	1.48828e-05	0.930556	2.56047	up	1.06568e+07	6.8149e+07	1.032e+08	1.0423e+08	5.55572e+07	3.72026e+07	1.2604e+07	1.73274e+07	8.29392e+06	588044
Com_1546_pos	Dansylamide	丹酰胺	P	C12H14N2O2S	250.078	273.066	1.76358	[M+Na]+	5.984	0.55	1	C18	Benzenoids	苯类化合物	Naphthalenes	萘类	Naphthalene sulfonic acids and derivatives	萘磺酸及其衍生物	"1431-39-6"	HMDB0250849	Benzenoids	Naphthalenes	Naphthalene sulfonic acids and derivatives	-	-	-	-	-	-	-	65077	CN(C)C1=CC=CC2=C1C=CC=C2S(=O)(=O)N	TYNBFJJKZPTRKS-UHFFFAOYSA-N	6.85246	2.77662	1.73857e-05	0.951389	2.20698	up	5.11961e+06	6.01781e+06	2.50585e+07	7.71883e+06	2.49833e+07	1.88469e+07	1.61378e+06	4.01823e+06	4.82776e+06	7.38774e+06
Com_4842_pos	3alpha-Angeloyloxypterokaurene L3	3alpha-当归酰氧基-9beta-羟基等效贝壳杉-16-烯酸	P	C25H36O5	416.256	439.243	6.62402	[M+Na]+	5.399	-	3	C18	Lipids and lipid-like molecules	脂质和类脂分子	Prenol lipids	异戊烯醇脂	Diterpenoids	二萜类	"79406-11-4"	-	-	-	-	-	-	-	-	-	-	-	91886676	C/C=C(/C)\C(=O)O[C@@H]1CC[C@@]2([C@@H]([C@]1(C)C(=O)O)CC[C@]34[C@]2(CC[C@H](C3)C(=C)C4)O)C	OMEDWFNWWHKRJU-UWZXKBJASA-N	6.78505	2.76236	2.06469e-05	0.951389	2.23566	up	1.25749e+08	5.79195e+08	9.44015e+08	7.62203e+08	6.05193e+08	4.00379e+08	1.866e+08	7.44746e+07	6.95125e+08	5.43006e+07
Com_10328_pos	N1,N8-Bis(4-coumaroyl)spermidine	N1,N8-双(4-香豆酰)亚精胺	P	C25H31N3O4	437.231	438.239	1.29322	[M+H]+	5.401	0.88	2	C18	Phenylpropanoids and polyketides	苯丙素类和聚酮类	Cinnamic acids and derivatives	肉桂酸及其衍生物	Hydroxycinnamic acids and derivatives	羟基肉桂酸及其衍生物	-	-	-	-	-	-	C21169	-	-	-	-	-	-	C1=CC(=CC=C1C=CC(=O)NCCCCNCCCNC(=O)C=CC2=CC=C(C=C2)O)O	QYBCBMVQSCJMSA-VOMDNODZSA-N	6.14915	2.62039	2.49571e-05	0.944444	2.20423	up	4.72839e+08	2.14661e+09	3.49493e+09	2.89137e+09	2.26556e+09	1.48767e+09	7.55782e+08	3.25097e+08	2.62772e+09	2.34532e+08
Com_4880_pos	Tilianin	田蓟苷	P	C22H22O10	446.121	447.129	1.28751	[M+H]+	5.394	0.54	1	C18	Phenylpropanoids and polyketides	苯丙素类和聚酮类	Flavonoids	黄酮类化合物	Flavonoid glycosides	黄酮糖苷	"4291-60-5"	HMDB0302751	Phenylpropanoids and polyketides	Flavonoids	Flavonoid glycosides	-	-	-	LMPK12110445	Polyketides [PK]	Flavonoids [PK12]	Flavones and Flavonols [PK1211]	5321954	[H][C@]1(CO)O[C@@]([H])(OC2=CC(O)=C3C(=O)C=C(OC3=C2)C2=CC=C(OC)C=C2)[C@]([H])(O)[C@@]([H])(O)[C@]1([H])O	NLZCOTZRUWYPTP-MIUGBVLSSA-N	11.9422	3.578	3.21244e-05	0.930556	2.51472	up	4.44923e+07	2.72466e+08	4.01544e+08	3.37129e+08	2.10196e+08	1.28713e+08	1.11713e+08	6.18211e+06	1.34931e+08	8.31933e+06
Com_8815_pos	N2-(2-Carboxymethyl-2-hydroxysuccinoyl)arginine	-	P	C12H20N4O8	348.128	349.135	0.45305	[M+H]+	1.411	-	3	C18	Organic acids and derivatives	有机酸及其衍生物	Carboxylic acids and derivatives	羧酸及其衍生物	Amino acids, peptides, and analogues	氨基酸、肽和类似物	"87605-91-2"	HMDB0032766	Organic acids and derivatives	Carboxylic acids and derivatives	Amino acids, peptides, and analogues	-	-	-	-	-	-	-	131751299	COC(=O)C(O)(CC(O)=O)C(=O)NC(CCCNC(N)=N)C(O)=O	VFYGIOOMURRJLU-UHFFFAOYSA-N	3.54063	1.82401	3.69602e-05	0.923611	2.35361	up	3.06523e+07	4.07221e+07	4.65161e+07	7.38271e+07	3.58717e+07	6.10867e+07	1.5504e+07	7.11502e+06	3.42459e+07	1.81233e+07
Com_1168_pos	carisoprodol	卡利普多	P	C12H24N2O4	260.174	243.171	1.2517	[M+H-H2O]+	1.376	0.57	2	C18	Organic acids and derivatives	有机酸及其衍生物	Carboxylic acids and derivatives	羧酸及其衍生物	Amino acids, peptides, and analogues	氨基酸、肽和类似物	"78-44-4"	HMDB0014539	Organic acids and derivatives	Carboxylic acids and derivatives	Amino acids, peptides, and analogues	-	C07927	-	-	-	-	-	2576	CCCC(C)(COC(=O)N)COC(=O)NC(C)C	OFZCIYFFPZCNJE-UHFFFAOYSA-N	4.20861	2.07334	3.74279e-05	0.944444	2.3167	up	8.01652e+07	1.60073e+08	3.0087e+08	2.76922e+08	2.01738e+08	7.87769e+07	9.71398e+07	4.97644e+07	1.06566e+08	5.47264e+07
Com_1672_pos	N1-methyladenosine	1-甲基腺苷	P	C11H15N5O4	281.112	282.119	2.55371	[M+H]+	1.393	0.93	1	C18	Nucleosides, nucleotides, and analogues	核苷、核苷酸和类似物	Purine nucleosides	嘌呤核苷	-	-	"15763-06-1"	HMDB0003331	Nucleosides, nucleotides, and analogues	Purine nucleosides	-	-	C02494	-	-	-	-	-	27476	CN1C=NC2=C(N=CN2[C@@H]2O[C@H](CO)[C@@H](O)[C@H]2O)C1=N	GFYLSDSUCHVORB-IOSLPCCCSA-N	9.75017	3.28543	4.16474e-05	0.9375	2.60245	up	3.0534e+06	2.04617e+07	1.90865e+07	2.53037e+07	1.26005e+07	1.45816e+07	2.69929e+06	956104	4.27524e+06	2.5496e+06
Com_2557_pos	2,4,6-Triphenylaniline	2,4,6-三苯基苯胺	P	C24H19N	321.152	322.16	3.40198	[M+H]+	5.123	-	3	C18	Benzenoids	苯类化合物	Benzene and substituted derivatives	苯及其取代衍生物	Biphenyls and derivatives	联苯及其衍生物	"6864-20-6"	-	-	-	-	-	-	-	-	-	-	-	629425	C1=CC=C(C=C1)C2=CC(=C(C(=C2)C3=CC=CC=C3)N)C4=CC=CC=C4	AGWKGKUGJDMKMT-UHFFFAOYSA-N	4.81846	2.26857	4.9688e-05	0.958333	2.27941	up	1.73694e+06	1.91968e+06	4.01729e+06	3.87833e+06	3.29275e+06	1.73844e+06	1.61196e+06	416968	3.24735e+06	1.23425e+06
Com_9700_pos	7-Hydroxy-2-methyl-4-oxo-4H-1-benzopyran-5-carboxylic acid 7-glucoside	7-羟基-2-甲基-4-氧代-4H-1-苯并吡喃-5-羧酸7-葡萄糖苷	P	C17H18O10	382.09	383.095	4.81859	[M+H]+	1.305	-	3	C18	Organic oxygen compounds	有机氧化合物	Organooxygen compounds	有机氧化合物	Carbohydrates and carbohydrate conjugates	碳水化合物和碳水化合物结合物	"-"	HMDB0036377	Organic oxygen compounds	Organooxygen compounds	Carbohydrates and carbohydrate conjugates	-	-	-	-	-	-	-	73981794	CC1=CC(=O)C2=C(C=C(OC3OC(CO)C(O)C(O)C3O)C=C2O1)C(O)=O	YXPDWQIPHUQHKB-UHFFFAOYSA-N	3.19576	1.67616	5.03595e-05	0.958333	1.9436	up	2.00005e+07	3.76006e+07	3.4534e+07	5.49162e+07	3.72164e+07	2.77214e+07	2.087e+07	1.24739e+07	1.55267e+07	1.75713e+07
Com_8154_pos	N-(1-Deoxy-1-fructosyl)methionine	N-(1-脱氧-1-果糖基)甲硫氨酸	P	C11H21NO7S	311.104	312.111	0.26309	[M+H]+	2.038	-	3	C18	Organic acids and derivatives	有机酸及其衍生物	Carboxylic acids and derivatives	羧酸及其衍生物	Amino acids, peptides, and analogues	氨基酸、肽和类似物	"20638-92-0"	HMDB0037841	Organic acids and derivatives	Carboxylic acids and derivatives	Amino acids, peptides, and analogues	-	-	-	-	-	-	-	10859892	CSCC[C@H](NCC1(O)O[C@H](CO)[C@@H](O)[C@@H]1O)C(O)=O	KEGDHFMPWJTRFP-ZVSNZSLMSA-N	18.1389	4.18101	5.40048e-05	0.902778	2.29326	up	4.96173e+08	1.26351e+09	2.45706e+09	5.63981e+08	1.24979e+09	1.05803e+09	4.13536e+07	5.50949e+07	4.49805e+07	7.62812e+07
Com_9503_pos	Edta oxalate	-	P	C12H14N2O12	378.055	379.064	5.79979	[M+H]+	5.13	-	3	C18	Organic acids and derivatives	有机酸及其衍生物	Carboxylic acids and derivatives	羧酸及其衍生物	Hexacarboxylic acids and derivatives	六羧酸及其衍生物	"-"	HMDB0251707	Organic acids and derivatives	Carboxylic acids and derivatives	Hexacarboxylic acids and derivatives	-	-	-	-	-	-	-	129705234	OC(=O)CN(CCN1CC(=O)OOC(=O)C(=O)OOC(=O)C1)CC(O)=O	BROHKIGYEKQUMX-UHFFFAOYSA-N	6.49989	2.70042	5.593e-05	0.923611	2.4881	up	1.36539e+06	4.88756e+06	5.08328e+06	9.79802e+06	7.05804e+06	7.21072e+06	3.20711e+06	4.49911e+06	1.73742e+06	3.96423e+06
Com_1823_pos	N-(2-guanidinoethyl)-5-isoquinolinesulfonamide	N-（2-胍基乙基）-5-异喹啉磺酰胺	P	C12H15N5O2S	293.095	294.101	3.62502	[M+H]+	2.035	-	3	C18	Organoheterocyclic compounds	有机杂环化合物	Isoquinolines and derivatives	异喹啉及其衍生物	-	-	"91742-10-8"	HMDB0254986	Organoheterocyclic compounds	Isoquinolines and derivatives	-	-	-	-	-	-	-	-	3546	C1=CC2=C(C=CN=C2)C(=C1)S(=O)(=O)NCCN=C(N)N	MZNDNBFMSVMUCX-UHFFFAOYSA-N	17.9134	4.16297	5.89349e-05	0.902778	2.29659	up	4.96758e+08	1.26968e+09	2.46091e+09	5.69757e+08	1.25598e+09	1.06441e+09	4.37111e+07	5.46742e+07	4.49805e+07	7.49186e+07
Com_11333_pos	Diinsinin	-	P	C36H32O15	704.174	705.186	6.26009	[M+H]+	1.347	0.74	2	C18	Phenylpropanoids and polyketides	苯丙素类和聚酮类	Flavonoids	黄酮类化合物	Biflavonoids and polyflavonoids	双黄酮和多黄酮	-	-	-	-	-	-	-	-	-	-	-	-	-	C1C(OC2=C(C1=O)C(=CC3=C2C4CC(O3)(OC5=CC(=CC(=C45)O)OC6C(C(C(C(O6)CO)O)O)O)C7=CC(=C(C=C7)O)O)O)C8=CC=C(C=C8)O	FTKAVFCYTQUGTN-BNDLDUQUSA-N	35.4755	5.14875	7.00064e-05	0.923611	2.39513	up	9.04911e+08	1.42122e+09	1.99285e+09	2.47374e+09	9.24425e+08	9.57737e+08	1.95652e+08	3.75214e+06	2.61025e+08	1.03126e+07
Com_8448_pos	Sesbanimide A	-	P	C15H21NO7	327.132	328.139	0.38937	[M+H]+	4.936	0.55	2	C18	Organoheterocyclic compounds	有机杂环化合物	Piperidines	哌啶类	Piperidinones	哌啶酮类	-	-	-	-	-	-	-	-	-	-	-	-	-	CC1C(=C)COC1(C2C(C(OCO2)C3CC(=O)NC(=O)C3)O)O	ULQATHQJWVNXEJ-UHFFFAOYSA-N	4.94524	2.30604	7.00153e-05	0.930556	2.21402	up	8.50289e+07	1.65367e+08	3.98761e+08	4.1503e+08	2.1154e+08	1.44306e+08	7.90057e+07	3.93476e+07	9.08364e+07	3.42455e+07
Com_10287_pos	Haplopappin	-	P	C25H22O7	434.137	435.148	9.8568	[M+H]+	4.959	-	3	C18	Phenylpropanoids and polyketides	苯丙素类和聚酮类	Diarylheptanoids	二芳基庚烷类	Linear diarylheptanoids	线性二芳基庚烷	-	-	-	-	-	-	-	-	LMPK12112693	Polyketides [PK]	Flavonoids [PK12]	Flavones and Flavonols [PK1211]	-	CC(C1=CC=C(C=C1)O)C2=C(C=C(C3=C2OC(=C(C3=O)OC)C4=CC=C(C=C4)OC)O)O	BGGFKBWQZUFYHZ-UHFFFAOYSA-N	7.77933	2.95965	7.15028e-05	0.916667	2.46729	up	3.36569e+06	8.15244e+06	2.29655e+07	2.03513e+07	1.49418e+07	1.30486e+07	6.62215e+06	2.17739e+06	6.36009e+06	3.51942e+06
Com_10688_pos	SILDENAFIL	西地那非	P	C22H30N6O4S	474.205	475.214	4.5001	[M+H]+	5.946	0.54	2	C18	Benzenoids	苯类化合物	Benzene and substituted derivatives	苯及其取代衍生物	Benzenesulfonamides	苯磺酰胺类	"139755-83-2"	HMDB0005039	Benzenoids	Benzene and substituted derivatives	Benzenesulfonamides	-	C07259	-	-	-	-	-	-	CCCC1=NN(C2=C1N=C(NC2=O)C3=C(C=CC(=C3)S(=O)(=O)N4CCN(CC4)C)OCC)C	BNRNXUUZRGQAQC-UHFFFAOYSA-N	6.4811	2.69624	7.17032e-05	0.916667	2.46658	up	1.5825e+06	5.39127e+06	7.3583e+06	8.71059e+06	6.66628e+06	4.58909e+06	3.08989e+06	200817	3.69558e+06	3.79722e+06
Com_8343_pos	Rengyoside B	-	P	C14H24O8	320.147	321.156	5.62411	[M+H]+	5.129	-	3	C18	Organic oxygen compounds	有机氧化合物	Organooxygen compounds	有机氧化合物	Carbohydrates and carbohydrate conjugates	碳水化合物和碳水化合物结合物	-	-	-	-	-	-	-	-	-	-	-	-	-	C1CC(CCC1=O)(CCOC2C(C(C(C(O2)CO)O)O)O)O	BCPZXYWRQMEQAG-UJPOAAIJSA-N	3.51504	1.81354	8.87187e-05	0.958333	2.13861	up	1.27723e+07	1.76974e+07	4.13837e+07	3.61671e+07	2.52153e+07	1.28824e+07	1.23978e+07	8.26796e+06	2.52316e+07	1.15438e+07
Com_3723_pos	1-(N-Tryptophan)-1-deoxyfructose	1-(N-色氨酸)-1-脱氧果糖	P	C17H22N2O7	366.143	367.15	1.27253	[M+H]+	5.17	0.91	1	C18	Organic acids and derivatives	有机酸及其衍生物	Carboxylic acids and derivatives	羧酸及其衍生物	Amino acids, peptides, and analogues	氨基酸、肽和类似物	"25020-15-9"	-	-	-	-	-	-	-	-	-	-	-	159983	C1=CC=C2C(=C1)C(=CN2)CC(C(=O)O)NCC(=O)C(C(C(CO)O)O)O	RZJHOCXJFBBOAY-LCGIIJARSA-N	5.08861	2.34727	8.9407e-05	0.923611	2.24937	up	5.43945e+07	9.3848e+07	2.47172e+08	2.11103e+08	1.27444e+08	8.54285e+07	3.86305e+07	2.65927e+07	6.55909e+07	1.81467e+07
Com_8112_pos	Sporovexin C	-	P	C15H19NO6	309.121	310.129	0.88477	[M+H]+	4.928	0.73	2	C18	Organic acids and derivatives	有机酸及其衍生物	Carboxylic acids and derivatives	羧酸及其衍生物	Amino acids, peptides, and analogues	氨基酸、肽和类似物	-	-	-	-	-	-	-	-	-	-	-	-	-	CC(CCOC1=CC=C(C=C1)C(=O)NCCC(=O)O)C(=O)O	AQYVBRADYQRCEE-UHFFFAOYSA-N	4.98555	2.31775	9.44102e-05	0.916667	2.21011	up	1.18983e+08	2.35683e+08	5.56776e+08	5.84874e+08	2.89433e+08	2.02552e+08	1.06483e+08	5.18651e+07	1.28243e+08	4.38929e+07
Com_2647_pos	4-[2-(pyridin-2-yl)-4H,5H,6H-pyrrolo[1,2-b]pyrazol-3-yl]quinolin-7-ol	4-[2-(2-吡啶基)-5,6-二氢-4H-吡咯并[1,2-B]吡唑-3-基]喹啉-7-醇	P	C20H16N4O	328.132	329.143	8.5636	[M+H]+	4.924	-	3	C18	Organoheterocyclic compounds	有机杂环化合物	Quinolines and derivatives	喹啉及其衍生物	-	-	"476474-11-0"	-	-	-	-	-	-	-	-	-	-	-	135506615	C1CC2=C(C(=NN2C1)C3=CC=CC=N3)C4=C5C=CC(=CC5=NC=C4)O	ZDNICFYNWASODE-UHFFFAOYSA-N	5.96532	2.5766	9.80451e-05	0.923611	2.25264	up	1.26308e+07	2.28485e+07	6.05205e+07	6.29123e+07	3.1444e+07	2.13154e+07	1.04906e+07	5.21587e+06	1.39165e+07	2.72413e+06
Com_5138_pos	Maltotriose	麦芽三糖	P	C18H32O16	504.169	527.159	1.19142	[M+Na]+	1.373	1.00	1	C18	Organic oxygen compounds	有机氧化合物	Organooxygen compounds	有机氧化合物	Carbohydrates and carbohydrate conjugates	碳水化合物和碳水化合物结合物	"1109-28-0"	HMDB0001262	Organic oxygen compounds	Organooxygen compounds	Carbohydrates and carbohydrate conjugates	Maltotriose; Amylotriose	C01835	map02010;map04973	-	-	-	-	439586	OC[C@H]1O[C@H](O[C@H]2[C@H](O)[C@@H](O)[C@@H](O[C@H]3[C@H](O)[C@@H](O)C(O)O[C@@H]3CO)O[C@@H]2CO)[C@H](O)[C@@H](O)[C@@H]1O	FYGDTMLNYKFZSV-DZOUCCHMSA-N	12.843	3.68291	9.8735e-05	0.916667	2.23542	up	2.74154e+09	7.49454e+09	1.14685e+10	1.14712e+10	1.07987e+10	5.69842e+09	2.64696e+09	1.60852e+08	9.48438e+08	2.13057e+08
Com_2384_pos	Rutaecarpine	吴茱萸次碱	P	C18H13N3O	287.106	310.096	1.99783	[M+Na]+	1.327	-	3	C18	Organoheterocyclic compounds	有机杂环化合物	Indoles and derivatives	吲哚及其衍生物	Pyridoindoles	吡啶并吲哚	"84-26-4"	HMDB0042010	Organoheterocyclic compounds	Indoles and derivatives	Pyridoindoles	-	C09238	-	-	-	-	-	65752	C1CN2C(=NC3=CC=CC=C3C2=O)C4=C1C5=CC=CC=C5N4	ACVGWSKVRYFWRP-UHFFFAOYSA-N	14.5907	3.86697	0.00010389	0.930556	2.01955	up	1.0012e+07	2.47354e+07	6.08177e+07	2.06511e+08	2.19566e+07	2.3891e+07	7.5042e+06	1.11984e+06	2.57255e+07	3.65894e+06
Com_8839_pos	8-Chloro-10-[3-(dimethylamino)propyl]phenothiazine-2,3-diol	8-氯-10-[3-(二甲氨基)丙基]吩噻嗪-2,3-二醇	P	C17H19ClN2O2S	350.086	351.09	7.77066	[M+H]+	1.349	-	3	C18	Organoheterocyclic compounds	有机杂环化合物	Benzothiazines	苯并噻嗪类	Phenothiazines	吩噻嗪类	"-"	HMDB0247296	Organoheterocyclic compounds	Benzothiazines	Phenothiazines	-	-	-	-	-	-	-	159916	CN(C)CCCN1C2=CC(O)=C(O)C=C2SC2=C1C=C(Cl)C=C2	ZCBSXRWEKNAYOU-UHFFFAOYSA-N	4.04339	2.01557	0.000106046	0.930556	2.40136	up	1.40493e+07	2.1056e+07	3.11063e+07	3.30766e+07	2.85591e+07	2.22771e+07	2.10216e+07	9.05368e+06	3.25046e+06	1.20689e+07
Com_3763_pos	Torasemide	托拉塞米	P	C16H20N4O3S	348.126	371.117	5.63064	[M+Na]+	5.154	0.79	1	C18	Organoheterocyclic compounds	有机杂环化合物	Pyridines and derivatives	吡啶及其衍生物	Pyridinesulfonamides	吡啶磺酰胺类	"56211-40-6"	HMDB0014359	Organoheterocyclic compounds	Pyridines and derivatives	Pyridinesulfonamides	-	D00382	-	-	-	-	-	41781	CC1=CC(=CC=C1)NC2=C(C=NC=C2)S(=O)(=O)NC(=O)NC(C)C	NGBFQHCMQULJNZ-UHFFFAOYSA-N	5.74252	2.52168	0.000107034	0.9375	2.21685	up	1.12347e+07	2.73059e+07	6.12769e+07	6.30098e+07	2.40654e+07	1.73115e+07	1.07042e+07	6.96476e+06	1.72018e+07	5.97846e+06
Com_10268_pos	Tachiogroside B	-	P	C18H24O12	432.127	433.135	1.05907	[M+H]+	5.248	0.84	2	C18	Lipids and lipid-like molecules	脂质和类脂分子	Saccharolipids	糖脂	-	-	-	-	-	-	-	-	-	-	-	-	-	-	-	CC1=C(C(=O)C=CO1)OC2C(C(C(C(O2)COC(=O)CC(C)(CC(=O)O)O)O)O)O	WCVUIHQUPRXYKT-RGCIIANRSA-N	3.76264	1.91174	0.000108288	0.923611	2.33037	up	1.76065e+08	2.85729e+08	7.43893e+08	7.5711e+08	3.66145e+08	2.58583e+08	1.81338e+08	1.17634e+08	2.60042e+08	1.71491e+08
Com_8311_pos	glutamyl-meso-diaminopimelate	谷氨酰内消旋二氨基庚二酸酯	P	C12H21N3O7	319.138	320.145	0.06666	[M+H]+	1.557	0.53	2	C18	Organic oxygen compounds	有机氧化合物	Organooxygen compounds	有机氧化合物	Carbohydrates and carbohydrate conjugates	碳水化合物和碳水化合物结合物	"-"	-	-	-	-	-	-	-	-	-	-	-	-	N[C@@H](CCC[C@@H](NC(=O)CC[C@@H](N)C(O)=O)C(O)=O)C(O)=O	QIFGMZZTJRULMA-XLPZGREQSA-N	2.47739	1.30882	0.000124461	0.916667	1.89125	up	2.32201e+07	2.39406e+07	4.31725e+07	5.19033e+07	2.56063e+07	1.75121e+07	1.35584e+07	1.1069e+07	4.09795e+07	2.36814e+07
Com_7222_pos	(-)-Aristeromycin	-	P	C11H15N5O3	265.117	266.124	3.77934	[M+H]+	1.348	0.54	2	C18	Nucleosides, nucleotides, and analogues	核苷、核苷酸和类似物	Nucleoside and nucleotide analogues	核苷和核苷酸类似物	Cyclopentyl nucleosides	环戊基核苷	-	-	-	-	-	-	-	-	-	-	-	-	-	C1C(C(C(C1N2C=NC3=C(N=CN=C32)N)O)O)CO	UGRNVLGKAGREKS-GCXDCGAKSA-N	5.91931	2.56543	0.000128751	0.923611	2.23688	up	8.32443e+07	1.94392e+08	4.57408e+08	7.04794e+08	1.4734e+08	1.83716e+08	6.03799e+07	2.40452e+07	1.15033e+08	7.58126e+07
Com_539_pos	2-Butyl-3-phenyl-2-propen-1-al	2-苯亚甲基己醛	P	C13H16O	188.12	189.128	1.5276	[M+H]+	5.457	0.60	1	C18	Phenylpropanoids and polyketides	苯丙素类和聚酮类	Cinnamaldehydes	肉桂醛	-	-	"7492-44-6"	-	-	-	-	-	-	-	-	-	-	-	5385520	CCCCC(=CC1=CC=CC=C1)C=O	GFBCBQNBXRPRQD-JLHYYAGUSA-N	3.10859	1.63626	0.00013071	0.930556	2.26783	up	2.57041e+07	4.25114e+07	9.86897e+07	9.81272e+07	5.94638e+07	4.30459e+07	3.66717e+07	1.95515e+07	3.60784e+07	3.06546e+07
Com_4458_pos	Phthalylsulfacetamide	酞磺醋胺	P	C16H14N2O6S	362.057	385.045	4.10064	[M+Na]+	4.625	-	3	C18	Benzenoids	苯类化合物	Benzene and substituted derivatives	苯及其取代衍生物	Anilides	酰苯胺类	"131-69-1"	-	-	-	-	-	-	-	-	-	-	-	8574	CC(=O)NS(=O)(=O)C1=CC=C(C=C1)NC(=O)C2=CC=CC=C2C(=O)O	SNWQKAWITMVCQW-UHFFFAOYSA-N	7.92123	2.98572	0.000137691	0.930556	2.1792	up	833796	5.77558e+06	1.2218e+07	9.93181e+06	7.49365e+06	4.22217e+06	405401	1.26397e+06	2.16653e+06	2.09114e+06
Com_5239_pos	Maltotetraose	麦芽四糖	P	C24H42O21	666.222	689.212	1.37834	[M+Na]+	1.346	0.93	1	C18	Organic oxygen compounds	有机氧化合物	Organooxygen compounds	有机氧化合物	Carbohydrates and carbohydrate conjugates	碳水化合物和碳水化合物结合物	"34612-38-9"	HMDB0001296	Organic oxygen compounds	Organooxygen compounds	Carbohydrates and carbohydrate conjugates	-	C02052	-	-	-	-	-	439639	OC[C@H]1O[C@H](O[C@H]2[C@H](O)[C@@H](O)[C@@H](O[C@H]3[C@H](O)[C@@H](O)[C@@H](O[C@H]4[C@H](O)[C@@H](O)C(O)O[C@@H]4CO)O[C@@H]3CO)O[C@@H]2CO)[C@H](O)[C@@H](O)[C@@H]1O	LUEWUZLMQUOBSB-AYQJAVFRSA-N	17.3299	4.1152	0.000147665	0.902778	2.23864	up	2.2627e+09	4.41823e+09	8.60873e+09	7.85858e+09	5.30028e+09	4.82808e+09	2.33243e+09	2.39483e+07	5.67293e+08	6.88395e+07
Com_11336_pos	Subulatin	-	P	C32H34O18	706.175	707.188	8.33236	[M+H]+	1.346	-	3	C18	Organic oxygen compounds	有机氧化合物	Organooxygen compounds	有机氧化合物	Carbohydrates and carbohydrate conjugates	碳水化合物和碳水化合物结合物	-	-	-	-	-	-	-	-	-	-	-	-	-	C1=CC(=C(C=C1C=CC(=O)OC2C(C=C(OC2C(CO)O)C(=O)O)OC(=O)C=CC3=CC(=C(C=C3)OC4C(C(C(C(O4)CO)O)O)O)O)O)O	LMMUFUFTSHITNC-YJGIVPHDSA-N	14.096	3.81722	0.000148073	0.916667	2.125	up	1.10543e+08	1.82356e+08	2.60607e+08	3.13104e+08	1.21779e+08	1.16816e+08	2.56045e+07	1.33631e+07	4.29772e+07	1.18275e+07
Com_8620_pos	12-epi-Fischerindole U isothiocyanate	-	P	C21H24N2S	336.166	337.172	4.18136	[M+H]+	1.29	-	3	C18	Organoheterocyclic compounds	有机杂环化合物	Indoles and derivatives	吲哚及其衍生物	Indoles	吲哚	-	-	-	-	-	-	-	-	-	-	-	-	-	CC1(C2CCC(C(C2C3=C1NC4=CC=CC=C43)N=C=S)(C)C=C)C	SKPZPLQBYCKOGH-QBGRRASTSA-N	11.1891	3.48403	0.000165404	0.888889	2.16432	up	1.1263e+08	2.01521e+08	3.95241e+08	3.31324e+08	2.04616e+08	1.94631e+08	2.18735e+07	1.69702e+07	8.69767e+07	1.87018e+07
Com_7647_pos	Hawkinsin	-	P	C11H17NO6S	291.078	292.085	0.99379	[M+H]+	1.334	-	3	C18	Organic acids and derivatives	有机酸及其衍生物	Carboxylic acids and derivatives	羧酸及其衍生物	Amino acids, peptides, and analogues	氨基酸、肽和类似物	"63224-90-8"	HMDB0002354	Organic acids and derivatives	Carboxylic acids and derivatives	Amino acids, peptides, and analogues	-	-	-	-	-	-	-	173909	NC(CSC1CC(O)C=CC1(O)CC(O)=O)C(O)=O	SPXVLTDISXZSFM-UHFFFAOYSA-N	14.0035	3.80771	0.000174852	0.930556	2.00742	up	3.77202e+06	1.6665e+07	3.28774e+07	1.53699e+08	7.68706e+06	1.19325e+07	5.88201e+06	1.10719e+06	1.29051e+07	3.36796e+06
Com_10673_pos	Raloxifene	雷洛昔芬	P	C28H27NO4S	473.166	474.174	2.12313	[M+H]+	4.99	0.85	2	C18	Organic oxygen compounds	有机氧化合物	Organooxygen compounds	有机氧化合物	Carbonyl compounds	羰基化合物	"84449-90-1"	HMDB0014624	Organic oxygen compounds	Organooxygen compounds	Carbonyl compounds	-	C07228	-	-	-	-	-	-	C1CCN(CC1)CCOC2=CC=C(C=C2)C(=O)C3=C(SC4=C3C=CC(=C4)O)C5=CC=C(C=C5)O	GZUITABIAKMVPG-UHFFFAOYSA-N	2.54824	1.3495	0.000182941	0.9375	2.31447	up	3.16751e+07	3.35052e+07	7.3052e+07	8.66117e+07	3.83612e+07	3.23889e+07	3.81458e+07	2.72594e+07	2.55454e+07	4.87376e+07
Com_8361_pos	Lycoposerramine N	-	P	C18H27NO4	321.194	322.202	1.57589	[M+H]+	5.629	0.58	2	C18	Lipids and lipid-like molecules	脂质和类脂分子	Prenol lipids	异戊烯醇脂	Sesquiterpenoids	倍半萜类	-	-	-	-	-	-	-	-	-	-	-	-	-	CC1CC2CC(=O)C3CCCN4C3(C1)C2(C(CC4)OC(=O)C)O	MCFUSSOZBQRLFQ-RDGVDZNASA-N	3.67394	1.87733	0.000184995	0.902778	2.29677	up	1.49003e+07	2.73368e+07	6.43482e+07	6.53036e+07	3.31045e+07	2.20963e+07	1.65506e+07	7.96084e+06	2.12798e+07	1.46427e+07
Com_8613_pos	Firocoxib	非罗考昔	P	C17H20O5S	336.103	337.111	0.33726	[M+H]+	1.347	-	3	C18	Benzenoids	苯类化合物	Benzene and substituted derivatives	苯及其取代衍生物	Benzenesulfonyl compounds	苯磺酰基化合物	"189954-96-9"	HMDB0252268	Benzenoids	Benzene and substituted derivatives	Benzenesulfonyl compounds	-	C18363	-	-	-	-	-	-	CC1(C(=C(C(=O)O1)OCC2CC2)C3=CC=C(C=C3)S(=O)(=O)C)C	FULAPETWGIGNMT-UHFFFAOYSA-N	5.74097	2.52129	0.000187394	0.930556	2.27908	up	2.19057e+07	9.60177e+07	1.72588e+08	1.52573e+08	1.21227e+08	7.56174e+07	5.11089e+07	8.65033e+06	2.43365e+07	1.64771e+07
Com_1058_pos	Muramic acid	胞壁酸	P	C9H17NO7	251.101	234.097	1.06052	[M+H-H2O]+	1.302	0.65	1	C18	Organic oxygen compounds	有机氧化合物	Organooxygen compounds	有机氧化合物	Carbohydrates and carbohydrate conjugates	碳水化合物和碳水化合物结合物	"1114-41-6"	-	-	-	-	-	-	-	-	-	-	-	92864	CC(C(=O)O)OC(C(C=O)N)C(C(CO)O)O	ZZHZYDXMAKUKNS-OZRXBMAMSA-N	9.03647	3.17576	0.000194459	0.930556	2.37089	up	1.06608e+07	2.82827e+07	1.01193e+08	1.54401e+08	2.79331e+07	2.70239e+07	7.40683e+06	3.29901e+06	2.96356e+07	6.50147e+06
Com_6244_pos	Nigellimine	-	P	C12H13NO2	203.095	204.102	0.88725	[M+H]+	5.397	0.69	2	C18	Organoheterocyclic compounds	有机杂环化合物	Isoquinolines and derivatives	异喹啉及其衍生物	-	-	-	HMDB0041526	Organoheterocyclic compounds	Isoquinolines and derivatives	-	-	-	-	-	-	-	-	-	CC1=NC=CC2=CC(=C(C=C12)OC)OC	VBMZFACBWDZUSM-UHFFFAOYSA-N	4.10922	2.03887	0.000197388	0.888889	2.01427	up	6.11003e+06	3.50676e+07	3.97915e+07	5.51135e+07	3.84849e+07	2.41051e+07	1.45379e+07	9.16956e+06	4.23044e+07	7.95594e+06
Com_11097_pos	Geodiamolide N	-	P	C28H40ClN3O7	565.255	566.259	7.00947	[M+H]+	5.631	-	3	C18	Organic acids and derivatives	有机酸及其衍生物	Peptidomimetics	肽模拟物	Depsipeptides	缩酚肽	-	-	-	-	-	-	-	-	-	-	-	-	-	CC1CC(OC(=O)C(NC(=O)C(N(C(=O)C(NC(=O)C(CC(=C1)C)C)C)C)CC2=CC(=C(C=C2)O)Cl)CO)C	WOLOUMXCNQBHJC-NRVAOJETSA-N	16.6414	4.05671	0.000204016	0.881944	2.1697	up	3.16516e+06	2.32037e+07	5.77272e+07	4.33875e+07	2.93499e+07	2.46774e+07	5.87455e+06	609721	8.6139e+06	971047
Com_4984_pos	N'-[2-(1H-indol-3-yl)ethyl]-N-{[3-(4-methoxybenzenesulfonyl)-1,3-oxazolidin-2-yl]methyl}ethanediamide	N'-[2-(1H - 吲哚 - 3 - 基) 乙基]-N-{[3-(4 - 甲氧基苯磺酰基)-1,3 - 恶唑烷 - 2 - 基] 甲基} 乙二酰胺	P	C23H26N4O6S	486.157	469.153	2.69686	[M+H-H2O]+	1.379	0.57	2	C18	Organic acids and derivatives	有机酸及其衍生物	Carboxylic acids and derivatives	羧酸及其衍生物	Amino acids, peptides, and analogues	氨基酸、肽和类似物	"868981-43-5"	-	-	-	-	-	-	-	-	-	-	-	12006019	COC1=CC=C(C=C1)S(=O)(=O)N2CCOC2CNC(=O)C(=O)NCCC3=CNC4=CC=CC=C43	BJHVELSBORAQAS-UHFFFAOYSA-N	7.66086	2.93751	0.00021705	0.895833	1.99293	up	4.34637e+06	2.10868e+07	4.48137e+07	4.15544e+07	2.84352e+07	1.78117e+07	8.8195e+06	1.75779e+06	1.26125e+06	7.88375e+06
Com_616_pos	L-Histidine trimethylbetaine	L-组氨酸三甲基甜菜碱	P	C9H15N3O2	197.116	198.124	1.40228	[M+H]+	1.26	0.94	1	C18	Organic acids and derivatives	有机酸及其衍生物	Carboxylic acids and derivatives	羧酸及其衍生物	Amino acids, peptides, and analogues	氨基酸、肽和类似物	"534-30-5"	HMDB0029422	Organic acids and derivatives	Carboxylic acids and derivatives	Amino acids, peptides, and analogues	Hercynine; Nalpha,Nalpha,Nalpha-Trimethyl-L-histidine	C05575	map00340;map01100	-	-	-	-	3083620	C[N+](C)(C)C(CC1=CN=CN1)C([O-])=O	GPPYTCRVKHULJH-UHFFFAOYSA-N	3.98247	1.99366	0.000230268	0.881944	2.36557	up	8.90479e+07	1.59343e+08	3.45806e+08	4.20284e+08	2.06294e+08	1.42321e+08	5.87305e+07	3.88304e+07	1.37475e+08	8.67972e+07
Com_10279_pos	Dysideaproline E	-	P	C19H29Cl2N3O2S	433.136	434.145	4.79848	[M+H]+	5.656	-	3	C18	Organic acids and derivatives	有机酸及其衍生物	Carboxylic acids and derivatives	羧酸及其衍生物	Amino acids, peptides, and analogues	氨基酸、肽和类似物	-	-	-	-	-	-	-	-	-	-	-	-	-	CCC(C)C(C(=O)N1CCCC1C2=NC=CS2)N(C)C(=O)CC(C)C(Cl)Cl	VZGQPEAFXKCCOT-ORIJERBGSA-N	5.00343	2.32292	0.000237345	0.895833	2.14137	up	1.17234e+06	4.17694e+06	7.82394e+06	1.07665e+07	3.50157e+06	2.10848e+06	834006	967914	5.61444e+06	3.25964e+06
Com_8722_pos	N-Fructosyl tyrosine	N-果糖基酪氨酸	P	C15H21NO8	343.127	344.134	0.52188	[M+H]+	2.278	0.64	2	C18	Organic acids and derivatives	有机酸及其衍生物	Carboxylic acids and derivatives	羧酸及其衍生物	Amino acids, peptides, and analogues	氨基酸、肽和类似物	-	-	-	-	-	-	-	-	-	-	-	-	-	O=C(O)C(NCC1(O)OC(CO)C(O)C1O)CC2=CC=C(O)C=C2	QLJKHQIODQKMNW-UHFFFAOYSA-N	5.06339	2.3401	0.000258924	0.916667	2.17397	up	5.68189e+07	1.08484e+08	1.90882e+08	2.09749e+08	1.02114e+08	8.31986e+07	2.98984e+07	1.59759e+07	6.24082e+07	1.70724e+07
Com_6111_pos	5,6-Dihydroxyindole-2-carboxylate	5,6-二羟基吲哚-2-羧酸酯	P	C9H7NO4	193.038	194.045	1.20231	[M+H]+	5.267	0.53	2	C18	Organoheterocyclic compounds	有机杂环化合物	Indoles and derivatives	吲哚及其衍生物	Indolecarboxylic acids and derivatives	吲哚羧酸及其衍生物	-	HMDB0001253	Organoheterocyclic compounds	Indoles and derivatives	Indolecarboxylic acids and derivatives	5,6-Dihydroxyindole-2-carboxylate; DHICA	C04185	map00350;map01100	-	-	-	-	-	C1=C2C=C(NC2=CC(=C1O)O)C(=O)O	YFTGOBNOJKXZJC-UHFFFAOYSA-N	4.32552	2.11287	0.000271875	0.930556	2.04019	up	2.66279e+06	6.09954e+06	1.7476e+07	1.94815e+07	6.14838e+06	5.20786e+06	7.77452e+06	4.89724e+06	7.53775e+06	4.6156e+06
Com_11203_pos	Trigonosin B	-	P	C34H38O10	606.246	607.26	9.60566	[M+H]+	5.984	-	3	C18	Lipids and lipid-like molecules	脂质和类脂分子	Prenol lipids	异戊烯醇脂	Diterpenoids	二萜类	-	-	-	-	-	-	-	-	-	-	-	-	-	CC1CC2C34C(C(C5(C(C3C6C(O6)(C(C2(C1O)O)O)CO)OC(O4)(O5)C7=CC=CC=C7)C(=C)C)OC(=O)C8=CC=CC=C8)C	ZNOMLFYNXQOJQV-IHORLDMESA-N	12.9653	3.69659	0.00029068	0.895833	2.02332	up	8.9577e+06	4.48176e+07	8.53345e+07	8.92278e+07	5.32763e+07	3.17011e+07	6.72365e+06	5.81631e+06	1.40349e+07	4.63852e+06
Com_6178_pos	Slaframine	-	P	C10H18N2O2	198.137	199.144	1.83039	[M+H]+	1.379	0.54	2	C18	Organoheterocyclic compounds	有机杂环化合物	Indolizidines	吲哚里西啶	-	-	-	-	-	-	-	-	C06185	map00960;map01064;map01110	-	-	-	-	-	CC(=O)OC1CCN2C1CCC(C2)N	YYIUHLPAZILPSG-GUBZILKMSA-N	4.36579	2.12624	0.000306221	0.930556	1.83317	up	2.83051e+06	6.98413e+06	1.38955e+07	1.60308e+07	8.22857e+06	4.72788e+06	3.8336e+06	1.45107e+06	7.27822e+06	2.55686e+06
Com_9333_pos	7-(2'-Hydroxy-3'-chloroprenyloxy)-4,8-dimethoxyfuroquinoline	7-(2'-羟基-3'-氯异戊二烯基氧)-4,8-二甲氧基呋喃喹啉	P	C18H20ClNO5	365.103	366.109	3.40632	[M+H]+	1.29	-	3	C18	Organoheterocyclic compounds	有机杂环化合物	Quinolines and derivatives	喹啉及其衍生物	Furanoquinolines	呋喃喹啉类	-	-	-	-	-	-	-	-	-	-	-	-	-	CC(C)(C(COC1=C(C2=C(C=C1)C(=C3C=COC3=N2)OC)OC)O)Cl	GYELSEKKRALRGC-ZDUSSCGKSA-N	3.76732	1.91354	0.000339323	0.881944	1.75334	up	4.72443e+07	1.18696e+08	2.7873e+08	1.90844e+08	1.46487e+08	1.89347e+08	1.06447e+08	2.58698e+07	7.2937e+07	2.30354e+07
Com_5971_pos	Dibenzothiophene	二苯并噻吩	P	C12H8S	184.035	185.042	0.96932	[M+H]+	1.432	0.59	2	C18	Organoheterocyclic compounds	有机杂环化合物	Benzothiophenes	苯并噻吩类	Dibenzothiophenes	二苯并噻吩类	"132-65-0"	HMDB0251165	Organoheterocyclic compounds	Benzothiophenes	Dibenzothiophenes	-	C20125	-	-	-	-	-	-	C1=CC=C2C(=C1)C3=CC=CC=C3S2	IYYZUPMFVPLQIF-UHFFFAOYSA-N	2.00147	1.00106	0.000339937	0.868056	1.67555	up	2.6956e+07	3.132e+07	5.33289e+07	2.90914e+07	5.45961e+07	2.78898e+07	4.33658e+07	6.4497e+07	1.82537e+07	4.33929e+07
Com_9767_pos	Macrosphelide K	-	P	C18H26O9	386.158	387.165	0.38298	[M+H]+	5.487	0.62	2	C18	Phenylpropanoids and polyketides	苯丙素类和聚酮类	Macrolides and analogues	大环内酯类及其类似物	-	-	-	-	-	-	-	-	-	-	-	-	-	-	-	CCOC1CC(=O)C(OC(=O)CC(OC(=O)C=CC(C(OC1=O)C)O)C)C	FRSLVQFQUNGOIH-AYYDDOIYSA-N	6.57068	2.71604	0.00037694	0.881944	2.25494	up	7.89344e+06	2.15967e+07	4.58123e+07	4.67403e+07	2.60519e+07	2.10213e+07	9.11152e+06	944533	1.32986e+07	1.96861e+06
Com_1105_pos	Kinetin	6-糠氨基嘌呤	P	C10H9N5O	215.081	238.071	5.01233	[M+Na]+	2.011	0.52	2	C18	Organoheterocyclic compounds	有机杂环化合物	Imidazopyrimidines	咪唑并嘧啶类	Purines and purine derivatives	嘌呤和嘌呤衍生物	"525-79-1"	HMDB0012245	Organoheterocyclic compounds	Imidazopyrimidines	Purines and purine derivatives	-	C08272	-	-	-	-	-	3830	C(NC1=NC=NC2=C1NC=N2)C1=CC=CO1	QANMHLXAZMSUEX-UHFFFAOYSA-N	4.2871	2.1	0.000403635	0.930556	2.35761	up	1.22551e+07	3.70292e+07	5.5307e+07	9.272e+07	3.02009e+07	2.24285e+07	1.92341e+07	1.68781e+07	2.40729e+07	3.29253e+07
Com_9815_pos	Sedumoside D	-	P	C19H34O8	390.225	391.236	7.24285	[M+H]+	5.153	-	3	C18	Lipids and lipid-like molecules	脂质和类脂分子	Fatty Acyls	脂肪酰类	Fatty acyl glycosides	脂肪酰糖苷	-	-	-	-	-	-	-	-	-	-	-	-	-	CC1CC(CC(C1CCC(=O)COC2C(C(C(C(O2)CO)O)O)O)(C)C)O	VXNHNTAJNWXQNW-RBBCZLKVSA-N	4.84443	2.27633	0.000447143	0.888889	1.87337	up	2.86151e+06	5.2131e+06	7.27608e+06	1.38133e+06	3.76253e+06	2.33274e+06	1.08237e+06	164313	2.76654e+06	758448
Com_5974_pos	(+/-)-3-[(2-methyl-3-furyl)thio]-2-butanone	3-[(2-甲基-3-呋喃)硫基]-2-丁酮	P	C9H12O2S	184.056	185.064	3.79415	[M+H]+	2.197	-	3	C18	Organosulfur compounds	有机硫化合物	Thioethers	硫醚类	Aryl thioethers	芳基硫醚	"61295-44-1"	HMDB0032401	Organosulfur compounds	Thioethers	Aryl thioethers	-	-	-	-	-	-	-	12980878	CC(SC1=C(C)OC=C1)C(C)=O	AOEYNSLUBHRZPA-UHFFFAOYSA-N	4.98938	2.31886	0.000469825	0.902778	2.13146	up	6.82952e+06	1.3035e+07	1.66051e+07	2.58575e+07	1.37934e+07	8.76589e+06	2.93497e+06	2.17153e+06	1.18952e+07	5.28339e+06
Com_3619_pos	H-Trp-Glu-OH	2-[[2-氨基-3-(1H-吲哚-3-基)丙酰基]氨基]戊二酸	P	C16H19N3O5	333.132	356.12	3.30369	[M+Na]+	5.031	0.62	1	C18	Organic acids and derivatives	有机酸及其衍生物	Carboxylic acids and derivatives	羧酸及其衍生物	Amino acids, peptides, and analogues	氨基酸、肽和类似物	"36099-95-3"	-	-	-	-	-	-	-	-	-	-	-	7009663	C1=CC=C2C(=C1)C(=CN2)C[C@@H](C(=O)N[C@@H](CCC(=O)O)C(=O)O)N	PWIQCLSQVQBOQV-AAEUAGOBSA-N	2.91042	1.54123	0.000473647	0.888889	2.12087	up	1.49394e+06	5.52701e+06	9.49921e+06	1.09629e+07	9.64801e+06	9.55578e+06	5.55978e+06	3.04896e+06	7.97873e+06	4.1386e+06
Com_5654_pos	Ethyl leucinate	亮氨酸乙酯	P	C8H17NO2	159.126	160.133	0.61841	[M+H]+	2.005	0.82	2	C18	Organic acids and derivatives	有机酸及其衍生物	Carboxylic acids and derivatives	羧酸及其衍生物	Amino acids, peptides, and analogues	氨基酸、肽和类似物	-	-	-	-	-	-	-	-	-	-	-	-	-	CCOC(=O)C(CC(C)C)N	QIGLJVBIRIXQRN-ZETCQYMHSA-N	2.70945	1.438	0.000484423	0.888889	2.0906	up	2.49219e+07	2.13467e+07	3.57963e+07	4.27222e+07	2.222e+07	1.63437e+07	9.76022e+06	6.19759e+06	1.56479e+07	1.19208e+07
Com_5753_pos	L-Noradrenaline	-	P	C8H11NO3	169.074	170.081	0.78245	[M+H]+	2.074	0.71	2	C18	Benzenoids	苯类化合物	Phenols	酚类	Benzenediols	苯二醇类	-	HMDB0000216	Benzenoids	Phenols	Benzenediols	L-Noradrenaline; Noradrenaline; Norepinephrine; Arterenol; 4-[(1R)-2-Amino-1-hydroxyethyl]-1,2-benzenediol	C00547	map00350;map01100;map02020;map02024;map04024;map04080;map04081;map04261;map04270;map04540;map04714;map04721;map04742;map04923;map04924;map04970;map05207	-	-	-	-	-	C1=CC(=C(C=C1C(CN)O)O)O	SFLSHLFXELFNJZ-QMMMGPOBSA-N	1.82569	0.868443	0.000501202	0.875	1.6328	up	4.16001e+07	3.11308e+07	5.0556e+07	5.19199e+07	3.72546e+07	2.28696e+07	2.2782e+07	1.67018e+07	3.12842e+07	2.72246e+07
Com_7354_pos	Allyxycarb	除害威	P	C16H22N2O2	274.168	275.176	1.10012	[M+H]+	5.402	-	3	C18	Benzenoids	苯类化合物	Benzene and substituted derivatives	苯及其取代衍生物	Phenyl methylcarbamates	甲基氨基甲酸苯酯	"6392-46-7"	-	-	-	-	-	C18947	-	-	-	-	-	-	CC1=CC(=CC(=C1N(CC=C)CC=C)C)OC(=O)NC	FBEHFRAORPEGFH-UHFFFAOYSA-N	4.6226	2.20871	0.000507622	0.881944	2.09684	up	4.82739e+06	2.1339e+07	3.51644e+07	2.86755e+07	2.12444e+07	1.4294e+07	6.49126e+06	1.66466e+06	2.62924e+07	1.0652e+06
Com_11024_pos	Dukunolide C	-	P	C28H28O11	540.163	541.175	8.67504	[M+H]+	1.276	-	3	C18	Organoheterocyclic compounds	有机杂环化合物	Naphthopyrans	萘并吡喃类	-	-	-	HMDB0035204	Organoheterocyclic compounds	Naphthopyrans	-	-	-	-	-	-	-	-	-	CC(=O)OC1C2=CCCC3(C2=C(C(=O)OC3C4=COC=C4)C5(C1(C(=O)C(C67C5(OC(=O)C6O7)C)(C)C)O)O)C	HOJFTRARYIFTJU-UHFFFAOYSA-N	7.42574	2.89253	0.000531211	0.868056	2.20028	up	7.11477e+07	2.06054e+08	2.41204e+08	2.30568e+08	2.59228e+08	1.77578e+08	1.01893e+08	2.8152e+06	3.78666e+07	2.59986e+06
Com_6284_pos	Casuarine	-	P	C8H15NO5	205.095	206.102	0.8192	[M+H]+	1.537	0.72	2	C18	Organoheterocyclic compounds	有机杂环化合物	Pyrrolizidines	吡咯里西啶类	-	-	-	-	-	-	-	-	-	-	-	-	-	-	-	C1C(C(C2N1C(C(C2O)O)CO)O)O	AXTGOJVKRHFYBT-XAZAIFFQSA-N	2.78846	1.47947	0.000558062	0.875	1.95875	up	3.78423e+07	5.53802e+07	1.18515e+08	1.43717e+08	5.53558e+07	4.915e+07	2.0741e+07	2.46455e+07	8.14828e+07	5.14188e+07
Com_5137_pos	Comanthoside A	6,4'-甲基化野黄芩素-7-O-葡萄糖醛酸	P	C24H24O12	504.127	527.117	2.88994	[M+Na]+	1.378	0.66	2	C18	Phenylpropanoids and polyketides	苯丙素类和聚酮类	Flavonoids	黄酮类化合物	Flavonoid glycosides	黄酮糖苷	"70938-59-9"	-	-	-	-	-	-	-	-	-	-	-	146075491	COC1=CC=C(C=C1)C2=CC(=O)C3=C(C(=C(C=C3O2)O[C@H]4[C@@H]([C@H]([C@@H]([C@H](O4)C(=O)OC)O)O)O)OC)O	BWUMQHHQRFRBKZ-MJRVOHGCSA-N	4.45991	2.15701	0.000567015	0.895833	2.22384	up	1.17718e+07	2.26099e+07	4.07909e+07	3.65947e+07	3.2806e+07	2.27868e+07	6.74788e+06	9.77399e+06	2.05347e+06	1.36414e+07
Com_1679_pos	D-erythro-Sphingosine	D-鞘氨醇	P	C18H37NO2	299.282	282.279	1.25392	[M+H-H2O]+	7.731	0.97	1	C18	Organic nitrogen compounds	有机氮化合物	Organonitrogen compounds	有机氮化合物	Amines	胺类	"2673-72-5"	HMDB0000252	Organic nitrogen compounds	Organonitrogen compounds	Amines	Sphingosine; Sphingenine; Sphingoid; Sphing-4-enine	C00319	map00600;map01100;map04071;map04210;map04217	LMSP01010001	Sphingolipids [SP]	Sphingoid bases [SP01]	Sphing-4-enines (Sphingosines) [SP0101]	-	CCCCCCCCCCCCCC=CC(C(CO)N)O	WWUZIQQURGPMPG-KRWOKUGFSA-N	0.461543	-1.11546	0.000579773	0.875	1.82532	down	3.66879e+08	3.42824e+08	5.09965e+08	2.84497e+08	3.34921e+08	3.31486e+08	4.06836e+08	1.82889e+09	6.2999e+08	1.07401e+09
Com_8555_pos	(2S,3S)-2-Hydroxytridecane-1,2,3-tricarboxylate	-	P	C16H28O7	332.183	333.193	6.93986	[M+H]+	5.113	0.84	2	C18	Organic acids and derivatives	有机酸及其衍生物	Carboxylic acids and derivatives	羧酸及其衍生物	Tricarboxylic acids and derivatives	三羧酸及其衍生物	-	HMDB0034284	Hydrocarbons	Saturated hydrocarbons	Alkanes	-	C04655	-	LMFA01170074	Fatty Acyls [FA]	Fatty Acids and Conjugates [FA01]	Dicarboxylic acids [FA0117]	-	CCCCCCCCCCC(C(=O)O)C(CC(=O)O)(C(=O)O)O	DQIHPEKINXOMBM-WBMJQRKESA-N	4.6504	2.21736	0.000668839	0.909722	1.89468	up	1.62333e+07	8.57058e+06	3.36543e+07	2.91626e+07	6.62365e+06	9.51285e+06	8.72875e+06	4.92529e+06	1.50339e+07	4.66198e+06
Com_5155_pos	Oleaside A	夹竹桃苷A	P	C30H44O7	516.309	539.301	5.47516	[M+Na]+	5.187	0.51	1	C18	Organic oxygen compounds	有机氧化合物	Organooxygen compounds	有机氧化合物	Carbohydrates and carbohydrate conjugates	碳水化合物和碳水化合物结合物	"69686-84-6"	-	-	-	-	-	-	-	-	-	-	-	434211	CC1C(C(CC(O1)OC2CCC3(C(C2)CCC45C3CCC(C4=O)(C(CC5)C6=CC(=O)OC6)C)C)OC)O	DFDVWAJDFYYBAC-UHFFFAOYSA-N	4.44522	2.15226	0.000686929	0.847222	1.9978	up	3.35072e+06	4.07519e+06	1.15973e+06	1.73332e+06	5.35583e+06	356884	1.20374e+06	1.34921e+06	369325	575581
Com_8505_pos	4-Acetamido-5-[2-(4-hydroxyphenyl)ethylamino]-5-oxopentanoic acid	-	P	C15H20N2O5	308.137	331.125	4.65178	[M+Na]+	2.069	-	3	C18	Benzenoids	苯类化合物	Phenols	酚类	1-hydroxy-2-unsubstituted benzenoids	1-羟基-2-未取代苯类化合物	-	-	-	-	-	-	-	-	-	-	-	-	-	O=C(O)CCC(N=C(O)C)C(O)=NCCC1=CC=C(O)C=C1	QKTVHZCBVNESSR-UHFFFAOYSA-N	2.51227	1.32899	0.000763803	0.902778	2.05838	up	1.67534e+07	2.88322e+07	3.23322e+07	4.12551e+07	2.25506e+07	2.02919e+07	1.31501e+07	9.71803e+06	1.62478e+07	1.7188e+07
Com_8761_pos	Artochamin B	-	P	C15H23BrO4	346.078	347.082	8.32395	[M+H]+	1.337	0.60	2	C18	Organoheterocyclic compounds	有机杂环化合物	Oxepanes	氧杂环己烷类	-	-	-	-	-	-	-	-	-	-	-	-	-	-	-	CC1(C(CC23C(O1)(C4CC(O2)C(O3)(CC4O)C)C)Br)C	JAWMXSKLDOVARM-XDGOOXBHSA-N	6.40055	2.6782	0.000764411	0.854167	1.84315	up	6.91735e+06	2.73319e+07	6.25138e+07	7.49781e+07	2.3346e+07	2.09104e+07	7.72285e+06	1.23339e+06	1.74576e+07	2.52207e+06
Com_10442_pos	Glycoerysodin	-	P	C23H29NO8	447.189	448.195	3.31989	[M+H]+	5.071	-	3	C18	Alkaloids and derivatives	生物碱及其衍生物	Erythrina alkaloids	刺桐生物碱	Erythrinanes	刺桐烷	-	-	-	-	-	-	-	-	-	-	-	-	-	COC1=C(C=C2CCN3CC=C4C3(C2=C1)CC(C=C4)OC5C(C(C(C(O5)CO)O)O)O)O	CVGQWSFZNXTOIQ-HWOUXBBMSA-N	2.87808	1.52511	0.000778439	0.902778	2.20849	up	4.85239e+06	7.82219e+06	2.36805e+07	2.00754e+07	1.13403e+07	8.1491e+06	9.77931e+06	7.3244e+06	8.38133e+06	1.2029e+07
Com_7137_pos	Dehydrogenated ticlopidine	脱氢噻氯匹定	P	C14H12ClNS	261.038	262.048	9.1188	[M+H]+	4.638	-	3	C18	Organoheterocyclic compounds	有机杂环化合物	Thienopyridines	噻吩并吡啶类	-	-	"-"	HMDB0013926	Organoheterocyclic compounds	Thienopyridines	-	-	-	-	-	-	-	-	101724552	ClC1=CC=CC=C1CN1CC2=C(SC=C2)C=C1	BNJVHGHQYHAEDJ-UHFFFAOYSA-N	5.5279	2.46673	0.000814822	0.888889	2.1096	up	2.40403e+06	6.22095e+06	1.58751e+07	2.66734e+07	1.06708e+07	5.4848e+06	9.16121e+06	1.914e+06	3.65084e+06	1.05677e+06
Com_7651_pos	Obscurolide A1	-	P	C15H17NO5	291.111	292.118	1.34421	[M+H]+	4.935	-	3	C18	Benzenoids	苯类化合物	Benzene and substituted derivatives	苯及其取代衍生物	Benzoic acids and derivatives	苯甲酸及其衍生物	-	-	-	-	-	-	-	-	-	-	-	-	-	CC(C=CC1C(CC(=O)O1)NC2=CC=C(C=C2)C(=O)O)O	IZSWILLJDXDGDJ-FARCUNLSSA-N	5.55912	2.47486	0.000842327	0.895833	1.98265	up	8.35598e+06	1.35451e+07	3.89927e+07	4.00718e+07	2.02034e+07	1.49898e+07	5.50894e+06	2.95194e+06	8.98063e+06	1.51618e+06
Com_1606_pos	Eslicarbazepine	艾司利卡西平	P	C15H14N2O2	254.106	277.094	3.70223	[M+Na]+	2.033	0.83	2	C18	Organoheterocyclic compounds	有机杂环化合物	Benzazepines	苯并氮卓类	Dibenzazepines	二苯并氮卓类	"104746-04-5"	HMDB0060702	Organoheterocyclic compounds	Benzazepines	Dibenzazepines	-	D09215	-	-	-	-	-	9881504	NC(=O)N1C2=CC=CC=C2C[C@H](O)C2=C1C=CC=C2	BMPDWHIDQYTSHX-AWEZNQCLSA-N	8.82851	3.14217	0.000844174	0.861111	2.04641	up	1.48281e+07	3.81404e+07	6.49136e+07	1.73146e+07	3.44896e+07	3.13406e+07	505519	1.34191e+06	1.12721e+07	824827
Com_9828_pos	Hosloppin	-	P	C22H16O7	392.09	393.099	5.67477	[M+H]+	5.137	-	3	C18	Phenylpropanoids and polyketides	苯丙素类和聚酮类	Flavonoids	黄酮类化合物	O-methylated flavonoids	O-甲基化黄酮类化合物	-	-	-	-	-	-	-	-	LMPK12110186	Polyketides [PK]	Flavonoids [PK12]	Flavones and Flavonols [PK1211]	-	CC1=C(C(=O)C(=CO1)C2=C(C=C3C(=C2O)C(=O)C=C(O3)C4=CC=CC=C4)OC)O	HYUWNBOIDCNLJZ-UHFFFAOYSA-N	4.09186	2.03276	0.000879719	0.854167	2.07919	up	514757	2.30228e+06	3.69795e+06	3.05207e+06	2.13088e+06	2.21651e+06	402519	1.38808e+06	924209	311458
Com_7602_pos	Dianthoside	-	P	C12H16O8	288.085	289.092	1.39102	[M+H]+	4.895	0.62	2	C18	Organic oxygen compounds	有机氧化合物	Organooxygen compounds	有机氧化合物	Carbohydrates and carbohydrate conjugates	碳水化合物和碳水化合物结合物	-	-	-	-	-	-	-	-	-	-	-	-	-	CC1=C(C(=O)C=CO1)OC2C(C(C(C(O2)CO)O)O)O	YGSIRXHFAUFUEJ-GPTQDWHKSA-N	5.11542	2.35485	0.000909991	0.868056	2.13782	up	1.09498e+07	3.80511e+07	8.75885e+07	8.41761e+07	5.20944e+07	3.02531e+07	1.76791e+07	2.67923e+06	1.57852e+07	5.91268e+06
Com_10803_pos	Imatinib	甲磺酸伊马替尼	P	C29H31N7O	493.259	494.267	1.70359	[M+H]+	5.859	-	3	C18	Benzenoids	苯类化合物	Benzene and substituted derivatives	苯及其取代衍生物	Anilides	酰苯胺类	"220127-57-1"	HMDB0014757	Organoheterocyclic compounds	Azolidines	Oxazolidines	-	D08066	-	-	-	-	-	5291	O=C(NC1=CC=C(C(=C1)NC=2N=CC=C(N2)C3=CN=CC=C3)C)C4=CC=C(C=C4)CN5CCN(C)CC5	KTUFNOKKBVMGRW-UHFFFAOYSA-N	5.69607	2.50997	0.000953886	0.875	2.29766	up	1.66368e+07	5.60937e+07	2.64294e+07	6.67451e+07	8.95436e+07	3.60348e+07	8.90768e+06	5.15508e+06	6.96671e+07	1.44411e+07
Com_11186_pos	Malleastrone C	-	P	C32H40O11	600.257	601.262	3.70707	[M+H]+	5.238	-	3	C18	Lipids and lipid-like molecules	脂质和类脂分子	Prenol lipids	异戊烯醇脂	Triterpenoids	三萜类	-	-	-	-	-	-	-	-	-	-	-	-	-	CC(C)C(=O)OC1C(C2C3(C(CC(=O)C4(C3C(C(=O)C2(C56C1(C(CC5O6)C7=COC=C7)C)C)(OC4)OC(=O)C)C)O)C)O	WJTGTEMWMHUCEK-KDRLOBMWSA-N	9.81287	3.29467	0.000954343	0.868056	2.09142	up	5.3009e+06	1.40745e+07	4.84239e+07	3.2892e+07	1.80293e+07	1.5938e+07	5.07263e+06	2.70803e+06	8.14967e+06	268211
Com_6896_pos	Linamarin	菜豆苷	P	C10H17NO6	247.106	248.113	1.25087	[M+H]+	1.348	0.92	2	C18	Organic oxygen compounds	有机氧化合物	Organooxygen compounds	有机氧化合物	Carbohydrates and carbohydrate conjugates	碳水化合物和碳水化合物结合物	"554-35-8"	HMDB0033699	Organic oxygen compounds	Organooxygen compounds	Carbohydrates and carbohydrate conjugates	Linamarin; Phaseolunatin	C01594	map00460;map01100;map01110	-	-	-	-	-	CC(C)(C#N)OC1C(C(C(C(O1)CO)O)O)O	QLTCHMYAEJEXBT-ZEBDFXRSSA-N	5.10503	2.35192	0.0010056	0.854167	1.9251	up	2.75777e+07	1.03873e+08	2.43612e+08	3.78743e+08	7.12714e+07	9.67762e+07	1.88019e+07	1.26887e+07	5.75278e+07	2.57716e+07
Com_10796_pos	Lurasidone	鲁拉西酮	P	C28H36N4O2S	492.256	493.264	1.59041	[M+H]+	5.859	0.62	2	C18	Organoheterocyclic compounds	有机杂环化合物	Diazinanes	二嗪烷类	Piperazines	哌嗪类	"367514-87-2"	HMDB0254219	Organoheterocyclic compounds	Diazinanes	Piperazines	-	-	-	-	-	-	-	-	C1CCC(C(C1)CN2CCN(CC2)C3=NSC4=CC=CC=C43)CN5C(=O)C6C7CCC(C7)C6C5=O	PQXKDMSYBGKCJA-CVTJIBDQSA-N	13.5737	3.76274	0.00101298	0.888889	2.01839	up	7.21165e+07	2.57213e+08	1.23876e+08	2.9284e+08	3.89052e+08	1.63536e+08	4.75893e+07	579549	3.1936e+08	4.8091e+06
Com_6686_pos	4-[(2,4-Dihydroxy-3,3-dimethylbutanoyl)amino]butanoic acid	4-[(2,4-二羟基-3,3-二甲基丁酰基)氨基]丁酸	P	C10H19NO5	233.126	234.134	0.9666	[M+H]+	5.361	-	3	C18	Organic acids and derivatives	有机酸及其衍生物	Carboxylic acids and derivatives	羧酸及其衍生物	Amino acids, peptides, and analogues	氨基酸、肽和类似物	"-"	HMDB0246316	Organic acids and derivatives	Carboxylic acids and derivatives	Amino acids, peptides, and analogues	-	-	-	-	-	-	-	2527	CC(C)(CO)C(O)C(=O)NCCCC(O)=O	SBBDHANTMHIRGW-UHFFFAOYSA-N	2.99796	1.58398	0.00103321	0.868056	1.99258	up	1.10127e+07	1.74613e+07	4.40124e+07	2.99967e+07	1.93052e+07	8.24714e+06	1.54407e+07	6.3263e+06	9.07189e+06	1.29037e+07
Com_10326_pos	Aranochlor B	-	P	C23H32ClNO5	437.197	438.2	8.93485	[M+H]+	5.399	-	3	C18	Organic oxygen compounds	有机氧化合物	Organooxygen compounds	有机氧化合物	Carbonyl compounds	羰基化合物	-	-	-	-	-	-	-	-	-	-	-	-	-	CCCCCCC(C)C=C(C)C=CC(=O)NC1CC2(C=C(C(=O)C3C2O3)Cl)OC1O	JXZMSDXQKQMWKD-CEXGZBIRSA-N	6.061	2.59956	0.00104553	0.847222	1.72472	up	452405	1.39463e+07	2.15648e+07	2.69001e+07	1.32832e+07	8.51322e+06	2.47303e+06	2.85135e+06	1.61479e+07	4.27346e+06
Com_6013_pos	1-Hydroxy-2,2,5,5-tetramethylpyrrolidine-3-carboxamide	-	P	C9H18N2O2	186.137	187.144	0.67102	[M+H]+	5.548	-	3	C18	Organoheterocyclic compounds	有机杂环化合物	Pyrrolidines	吡咯烷类	Pyrrolidine carboxylic acids and derivatives	吡咯烷羧酸及其衍生物	"-"	HMDB0243894	Organoheterocyclic compounds	Pyrrolidines	Pyrrolidine carboxylic acids and derivatives	-	-	-	-	-	-	-	92211	CC1(C)CC(C(N)=O)C(C)(C)N1O	UXDLYVBMRUIQCX-UHFFFAOYSA-N	2.0123	1.00884	0.00107888	0.854167	1.35824	up	2.6431e+07	2.63458e+07	3.38688e+07	2.87385e+07	4.65398e+07	1.44926e+07	1.4984e+07	1.53847e+07	3.57782e+07	1.64521e+07
Com_10441_pos	Dichotomide VIII	-	P	C20H21N3O9	447.128	448.133	5.62399	[M+H]+	5.394	0.58	2	C18	Organic oxygen compounds	有机氧化合物	Organooxygen compounds	有机氧化合物	Carbohydrates and carbohydrate conjugates	碳水化合物和碳水化合物结合物	-	-	-	-	-	-	-	-	-	-	-	-	-	CC(=O)C1=NC(=C(C2=C1NC3=C2C=CC=C3OC4C(C(C(C(O4)CO)O)O)O)O)C(=O)N	JWECGEKFHGOJMI-XJFGBDJVSA-N	7.06275	2.82023	0.00112845	0.868056	1.98127	up	9.18865e+06	6.48413e+07	9.87207e+07	7.8388e+07	4.8215e+07	3.01997e+07	2.46866e+07	1.56687e+06	3.05338e+07	2.43808e+06
Com_9286_pos	Kuanoniamine D	-	P	C20H16N4OS	360.104	361.111	1.91323	[M+H]+	5.058	-	3	C18	Organoheterocyclic compounds	有机杂环化合物	Quinolines and derivatives	喹啉及其衍生物	Benzoquinolines	苯并喹啉类	-	-	-	-	-	-	-	-	-	-	-	-	-	CC(=O)NCCC1=C2C3=C(C=CN=C3C4=C1SC=N4)C5=CC=CC=C5N2	GUSIRVISUKPQFL-UHFFFAOYSA-N	9.29459	3.21639	0.00113606	0.854167	2.14938	up	540802	5.12907e+06	9.00866e+06	1.77394e+07	7.65823e+06	7.93829e+06	1.27207e+06	2.25638e+06	915370	2.05968e+06
Com_9934_pos	Perphenazine	奋乃静	P	C21H26ClN3OS	403.149	404.154	4.9435	[M+H]+	5.03	-	3	C18	Organoheterocyclic compounds	有机杂环化合物	Benzothiazines	苯并噻嗪类	Phenothiazines	吩噻嗪类	"58-39-9"	HMDB0014988	Organoheterocyclic compounds	Benzothiazines	Phenothiazines	-	C07427	-	-	-	-	-	-	C1CN(CCN1CCCN2C3=CC=CC=C3SC4=C2C=C(C=C4)Cl)CCO	RGCVKNLCSQQDEP-UHFFFAOYSA-N	4.57146	2.19266	0.0011533	0.861111	2.1018	up	626746	4.38885e+06	1.16834e+07	1.19249e+07	6.48713e+06	6.52849e+06	1.67295e+06	1.65969e+06	1.04237e+06	2.82524e+06
Com_4434_pos	3-(2-methoxyphenyl)-2-methyl-4-oxo-4H-chromen-7-yl methanesulfonate	3-（2-甲氧基苯基）-2-甲基-4-氧代-4H-苯并吡喃-7-基甲磺酸盐	P	C18H16O6S	360.067	383.059	9.1224	[M+Na]+	5.037	-	3	C18	Phenylpropanoids and polyketides	苯丙素类和聚酮类	Isoflavonoids	异黄酮类	Isoflav-2-enes	异黄-2-烯	"610760-01-5"	-	-	-	-	-	-	-	-	-	-	-	1595695	CC1=C(C(=O)C2=C(O1)C=C(C=C2)OS(=O)(=O)C)C3=CC=CC=C3OC	DZQPMUQKKBUAPU-UHFFFAOYSA-N	2.61602	1.38737	0.00116207	0.868056	1.82521	up	2.36596e+06	1.91685e+06	3.68737e+06	5.40768e+06	4.10752e+06	4.25511e+06	2.95926e+06	4.75132e+06	652628	2.044e+06
Com_11030_pos	Hyperidixanthone	-	P	C30H22O10	542.121	543.133	8.40071	[M+H]+	1.367	0.69	2	C18	Phenylpropanoids and polyketides	苯丙素类和聚酮类	Tannins	单宁	Hydrolyzable tannins	水解单宁	-	-	-	-	-	-	-	-	-	-	-	-	-	COC1=C(C(=C2C(=C1C3=C4C(=C(C(=C3OC)OC)O)OC5=CC=CC=C5C4=O)C(=O)C6=CC=CC=C6O2)O)OC	BIXXTGSNLBGJIC-UHFFFAOYSA-N	11.6284	3.53958	0.00118879	0.854167	2.0041	up	1.20301e+09	1.48467e+09	3.20838e+09	3.93492e+09	1.62727e+09	1.43877e+09	3.24993e+08	3.76936e+06	9.14706e+08	2.9e+07
Com_7185_pos	4-O-(beta-L-arabinofuranosyl)-(2S,4S)-4-hydroxyproline	4-O-(β-L-阿拉伯呋喃糖基)-(2S,4S)-4-羟脯氨酸	P	C10H17NO7	263.101	264.108	0.36871	[M+H]+	1.318	-	3	C18	Organic acids and derivatives	有机酸及其衍生物	Carboxylic acids and derivatives	羧酸及其衍生物	Amino acids, peptides, and analogues	氨基酸、肽和类似物	"-"	-	-	-	-	-	C20706	-	-	-	-	-	-	[H][C@]1(CN[C@@]([H])(C1)C(O)=O)O[C@@]1([H])O[C@@]([H])(CO)[C@]([H])(O)[C@@]1([H])O	ABCIYWCIWZHVKW-BFZMHJHUSA-N	6.98846	2.80497	0.00121233	0.888889	1.94291	up	1.61657e+06	6.30453e+06	1.1524e+07	3.58604e+07	4.84221e+06	6.69513e+06	986074	579346	2.01704e+06	787735
Com_9698_pos	Bactobolin	-	P	C14H20Cl2N2O6	382.07	383.078	3.32831	[M+H]+	1.278	0.56	2	C18	Organic acids and derivatives	有机酸及其衍生物	Carboxylic acids and derivatives	羧酸及其衍生物	Amino acids, peptides, and analogues	氨基酸、肽和类似物	"72615-20-4 "	-	-	-	-	-	-	-	-	-	-	-	-	CC(C(=O)NC1C2C(C(CC(=C2C(=O)OC1(C)C(Cl)Cl)O)O)O)N	RBCHRRIVFAIGFI-RGBMRXMBSA-N	4.22656	2.07948	0.00125101	0.847222	1.63284	up	1.57002e+07	1.95132e+07	4.67607e+07	4.98439e+07	2.19992e+07	2.54116e+07	1.25865e+07	2.26607e+06	5.2537e+07	1.5207e+06
Com_1733_pos	3',4',5,7-Tetrahydroxyisoflavone	3',4',5,7-四羟基异黄酮	P	C15H10O6	286.048	287.056	1.73209	[M+H]+	5.451	0.64	1	C18	Phenylpropanoids and polyketides	苯丙素类和聚酮类	Isoflavonoids	异黄酮类	Isoflav-2-enes	异黄-2-烯	"480-23-9"	HMDB0041658	Phenylpropanoids and polyketides	Isoflavonoids	Isoflav-2-enes	-	C10510	-	LMPK12050251	Polyketides [PK]	Flavonoids [PK12]	Isoflavonoids [PK1205]	5281801	C1=CC(=C(C=C1C2=COC3=CC(=CC(=C3C2=O)O)O)O)O	IOYHCQBYQJQBSK-UHFFFAOYSA-N	2.22267	1.15229	0.00126992	0.881944	2.17633	up	7.87948e+07	7.14894e+07	1.55939e+08	1.09922e+08	1.3582e+08	5.55634e+07	6.22603e+07	1.19487e+08	1.00219e+08	1.1734e+08
Com_8483_pos	Melanocin B	-	P	C17H15NO6	329.09	330.098	1.27411	[M+H]+	5.632	-	3	C18	Lignans, neolignans and related compounds	木脂素、新木脂素及相关化合物	-	-	-	-	-	-	-	-	-	-	-	-	-	-	-	-	-	C1=CC(=C(C=C1CC(=O)C(=CC2=CC(=C(C=C2)O)O)NC=O)O)O	ZKEKOVITAXRSLQ-XGICHPGQSA-N	2.61569	1.38719	0.00129427	0.909722	2.05914	up	1.11294e+06	1.7872e+06	2.96257e+06	1.9504e+06	1.88524e+06	1.50213e+06	1.53255e+06	484738	1.1895e+06	1.99324e+06
Com_7466_pos	Diaportinic acid	-	P	C13H12O7	280.058	281.063	8.21928	[M+H]+	1.249	-	3	C18	Phenylpropanoids and polyketides	苯丙素类和聚酮类	Isocoumarins and derivatives	异香豆素及其衍生物	-	-	-	-	-	-	-	-	-	-	-	-	-	-	-	COC1=CC(=C2C(=C1)C=C(OC2=O)CC(C(=O)O)O)O	PWYMCMWDECVXOH-SNVBAGLBSA-N	2.93317	1.55246	0.0012944	0.909722	2.29602	up	3.42373e+06	4.76826e+06	3.83836e+06	6.03588e+06	2.71182e+06	3.13529e+06	1.55923e+06	4.28224e+06	1.94547e+06	1.08394e+06
Com_9391_pos	Cutamesine	-	P	C23H32N2O2	368.246	369.25	9.09259	[M+H]+	5.598	-	3	C18	Benzenoids	苯类化合物	Benzene and substituted derivatives	苯及其取代衍生物	Phenylpropylamines	苯丙胺	"-"	HMDB0250596	Benzenoids	Benzene and substituted derivatives	Phenylpropylamines	-	-	-	-	-	-	-	9907323	COC1=C(OC)C=C(CCN2CCN(CCCC3=CC=CC=C3)CC2)C=C1	UVSWWUWQVAQPJR-UHFFFAOYSA-N	2.51526	1.33071	0.00130791	0.881944	1.77383	up	2.34596e+06	3.46989e+06	6.50402e+06	5.44493e+06	3.66588e+06	1.64703e+06	1.82831e+06	940276	3.79273e+06	2.46607e+06
Com_2619_pos	Evodiamine	吴茱萸碱	P	C19H17N3O	303.137	326.124	8.11446	[M+Na]+	2.298	-	3	C18	Organoheterocyclic compounds	有机杂环化合物	Indoles and derivatives	吲哚及其衍生物	Pyridoindoles	吡啶并吲哚	"518-17-2"	HMDB0252138	Organoheterocyclic compounds	Indoles and derivatives	Pyridoindoles	-	C09187	-	-	-	-	-	151289	CN1C2N(CCC3=C2NC2=CC=CC=C32)C(=O)C2=CC=CC=C12	TXDUTHBFYKGSAH-UHFFFAOYSA-N	6.27698	2.65007	0.00131954	0.888889	2.19866	up	5.48264e+07	1.02083e+08	1.82085e+08	2.44677e+08	1.06759e+08	7.89275e+07	2.79892e+07	8.6786e+06	5.14799e+07	4.51534e+06
Com_1177_pos	L-Glycyl-L-Tryptophan	甘氨酰-L-色氨酸	P	C13H15N3O3	261.111	244.109	2.74844	[M+H-H2O]+	5.181	0.58	1	C18	Organic acids and derivatives	有机酸及其衍生物	Carboxylic acids and derivatives	羧酸及其衍生物	Amino acids, peptides, and analogues	氨基酸、肽和类似物	"2390-74-1"	HMDB0028852	Organic acids and derivatives	Carboxylic acids and derivatives	Amino acids, peptides, and analogues	-	-	-	-	-	-	-	102763	NCC(=O)NC(CC1=CNC2=CC=CC=C12)C(O)=O	AJHCSUXXECOXOY-UHFFFAOYSA-N	2.71706	1.44204	0.00133805	0.833333	1.85801	up	2.4555e+06	5.41379e+06	9.65958e+06	1.08386e+07	5.44184e+06	3.14128e+06	3.38105e+06	1.97108e+06	1.33393e+07	4.31132e+06
Com_747_pos	Choline hydrogen sulfate	-	P	C5H14NO4S+	184.064	206.046	1.89778	[M+Na]+	1.278	0.88	1	C18	Organic acids and derivatives	有机酸及其衍生物	Organic sulfuric acids and derivatives	有机硫酸及其衍生物	Sulfuric acid esters	硫酸酯类	"16655-25-7"	-	-	-	-	-	-	-	-	-	-	-	486	C[N+](C)(C)CCOS(=O)(=O)O	WXCQAWGXWVRCGP-UHFFFAOYSA-O	3.44512	1.78456	0.00134444	0.881944	1.96125	up	9.84026e+06	3.56977e+07	3.87348e+07	3.33124e+07	3.61468e+07	1.56858e+07	2.00437e+07	3.12913e+06	9.85021e+06	1.51226e+07
Com_9611_pos	Piclamilast	-	P	C18H18Cl2N2O3	380.069	381.08	7.74188	[M+H]+	1.281	0.58	2	C18	Benzenoids	苯类化合物	Benzene and substituted derivatives	苯及其取代衍生物	Benzoic acids and derivatives	苯甲酸及其衍生物	-	HMDB0256530	Benzenoids	Benzene and substituted derivatives	Benzoic acids and derivatives	-	-	-	-	-	-	-	-	COC1=C(C=C(C=C1)C(=O)NC2=C(C=NC=C2Cl)Cl)OC3CCCC3	RRRUXBQSQLKHEL-UHFFFAOYSA-N	3.63384	1.86149	0.00136278	0.833333	1.58481	up	2.60564e+08	3.15106e+08	1.04643e+09	6.31801e+08	3.35973e+08	6.3194e+08	1.88452e+08	6.43712e+07	9.97651e+08	6.86616e+07
Com_8297_pos	Asparaginyl-Tryptophan	天冬酰胺酰色氨酸	P	C15H18N4O4	318.133	319.14	0.35159	[M+H]+	5.31	0.56	2	C18	Organic acids and derivatives	有机酸及其衍生物	Carboxylic acids and derivatives	羧酸及其衍生物	Amino acids, peptides, and analogues	氨基酸、肽和类似物	"-"	HMDB0028742	Organic acids and derivatives	Carboxylic acids and derivatives	Amino acids, peptides, and analogues	-	-	-	-	-	-	-	18218187	NC(CC(N)=O)C(=O)NC(CC1=CNC2=CC=CC=C12)C(O)=O	RGGVDKVXLBOLNS-UHFFFAOYSA-N	2.36074	1.23924	0.00143719	0.881944	1.23535	up	1.43862e+07	2.67327e+07	4.70643e+07	2.85677e+07	2.05535e+07	1.42074e+07	1.12899e+07	2.05771e+07	3.64237e+07	1.22658e+07
Com_7594_pos	Arg Leu	精氨酸亮氨酸	P	C12H25N5O3	287.196	288.204	1.79704	[M+H]+	4.698	0.88	2	C18	Organic acids and derivatives	有机酸及其衍生物	Carboxylic acids and derivatives	羧酸及其衍生物	Amino acids, peptides, and analogues	氨基酸、肽和类似物	-	-	-	-	-	-	-	-	-	-	-	-	-	CC(C)CC(C(=O)O)NC(=O)C(CCCN=C(N)N)N	WYBVBIHNJWOLCJ-IUCAKERBSA-N	2.2529	1.17178	0.00144233	0.833333	1.49684	up	2.37201e+08	1.19455e+08	2.80068e+08	2.41403e+08	1.2546e+08	1.28475e+08	6.9536e+07	1.07595e+08	1.68409e+08	6.08238e+07
Com_11166_pos	Cupressuflavone tetramethyl ether	-	P	C34H26O10	594.153	595.156	6.54887	[M+H]+	5.613	-	3	C18	Phenylpropanoids and polyketides	苯丙素类和聚酮类	Flavonoids	黄酮类化合物	Biflavonoids and polyflavonoids	双黄酮和多黄酮	-	-	-	-	-	-	-	-	-	-	-	-	-	COC1=CC=C(C=C1)C2=CC(=O)C3=C(O2)C(=C(C=C3O)OC)C4=C(C=C(C5=C4OC(=CC5=O)C6=CC=C(C=C6)OC)O)OC	KQVQZFVRSOIPIV-UHFFFAOYSA-N	2.46889	1.30386	0.00144792	0.847222	1.19857	up	1.36325e+07	1.54454e+07	3.08081e+07	9.72734e+06	1.56006e+07	1.13143e+07	3.32883e+06	1.47223e+07	1.49437e+07	1.17604e+07
Com_6060_pos	N-Methyl-calystegine B2	-	P	C8H15NO4	189.1	190.107	0.41782	[M+H]+	1.378	0.76	2	C18	Alkaloids and derivatives	生物碱及其衍生物	Tropane alkaloids	莨菪烷类生物碱	-	-	-	-	-	-	-	-	-	-	-	-	-	-	-	C1C[C@H]2[C@@H]([C@H]([C@@H]([C@]1(N2C)O)O)O)O	GZDWTPRPLBRISA-VIMFLTCINA-N	3.10261	1.63348	0.00152449	0.875	1.94694	up	6.0416e+06	1.15096e+07	2.37233e+07	3.53337e+07	1.20916e+07	9.92081e+06	4.53164e+06	2.36847e+06	1.042e+07	5.85184e+06
Com_9892_pos	Decarboxy-Norlobaric Acid	-	P	C23H26O6	398.173	399.181	1.84207	[M+H]+	6.661	0.52	2	C18	Phenylpropanoids and polyketides	苯丙素类和聚酮类	Depsides and depsidones	缩酚酸及缩酚酸环醚	-	-	"6320-33-8"	-	-	-	-	-	-	-	-	-	-	-	-	CCCCCC1=C2C(=CC(=C1)O)OC(=O)C3=C(C=C(C=C3O2)O)C(=O)CCCC	ZSMRNRJMUKTCNH-UHFFFAOYSA-N	2.48532	1.31343	0.00156001	0.888889	1.24081	up	9.45404e+06	1.28131e+07	3.01298e+07	3.56935e+07	2.42218e+07	5.58318e+07	1.78585e+07	1.44012e+07	6.38015e+07	1.20452e+07
Com_1275_pos	3-Hydroxylidocaine	3'-羟基利多卡因	P	C14H22N2O2	250.168	251.174	7.24785	[M+H]+	5.26	0.51	1	C18	Organic acids and derivatives	有机酸及其衍生物	Carboxylic acids and derivatives	羧酸及其衍生物	Amino acids, peptides, and analogues	氨基酸、肽和类似物	"34604-55-2"	HMDB0060655	Organic acids and derivatives	Carboxylic acids and derivatives	Amino acids, peptides, and analogues	3-Hydroxylidocaine	C16560	map00982	-	-	-	-	161824	CCN(CC)CC(=O)NC1=C(C=CC(=C1C)O)C	PMGUCIDDSCRAMY-UHFFFAOYSA-N	4.68588	2.22832	0.00156818	0.868056	1.72404	up	1.07456e+07	6.37509e+06	1.03753e+07	1.68735e+07	4.21618e+06	2.27003e+06	3.81157e+06	1.33603e+06	1.07677e+07	1.32254e+06
Com_9699_pos	Chrysoqueen	-	P	C17H18O10	382.09	383.096	4.10404	[M+H]+	5.103	-	3	C18	Benzenoids	苯类化合物	Tetralins	四氢化萘	-	-	-	-	-	-	-	-	-	-	-	-	-	-	-	CC1(CC2(C(C3=C(C(=CC(=C3)OC)O)C(=O)C2(C4C1OC(=O)O4)O)O)O)O	HAECORBRWKQWGT-MDOOKUCQSA-N	9.07214	3.18144	0.00160622	0.854167	1.97517	up	1.74953e+06	6.04135e+06	1.48199e+07	1.41373e+07	9.42541e+06	8.6497e+06	3.6946e+06	158512	1.92166e+06	439919
Com_9505_pos	Mefloquine	氟甲喹羟哌啶	P	C17H16F6N2O	378.117	379.121	7.85515	[M+H]+	1.297	0.71	2	C18	Organoheterocyclic compounds	有机杂环化合物	Quinolines and derivatives	喹啉及其衍生物	4-quinolinemethanols	4-喹啉甲醇	"53230-10-7"	HMDB0014502	Organoheterocyclic compounds	Quinolines and derivatives	4-quinolinemethanols	-	C07633	-	-	-	-	-	-	C1CCNC(C1)C(C2=CC(=NC3=C2C=CC=C3C(F)(F)F)C(F)(F)F)O	XEEQGYMUWCZPDN-UHFFFAOYSA-N	4.39246	2.13503	0.00172187	0.819444	2.03267	up	2.22686e+08	6.45268e+08	1.02061e+09	8.80816e+08	8.87926e+08	5.3817e+08	2.92407e+08	1.20722e+07	1.72421e+08	1.54618e+07
Com_5885_pos	Triglyme	三乙二醇二甲醚	P	C8H18O4	178.121	179.129	4.49473	[M+H]+	4.799	-	3	C18	Organic oxygen compounds	有机氧化合物	Organooxygen compounds	有机氧化合物	Ethers	醚类	"112-49-2"	-	-	-	-	-	-	-	-	-	-	-	8189	O(C)CCOCCOCCOC	YFNKIDBQEZZDLK-UHFFFAOYSA-N	3.67676	1.87843	0.0017721	0.854167	1.63104	up	1.357e+07	1.60583e+07	1.65291e+07	9.40876e+06	9.50559e+06	3.33571e+06	3.77536e+06	1.59204e+06	2.03132e+07	2.99264e+06
Com_7554_pos	Faropenem	法罗培南钠	P	C12H15NO5S	285.067	286.075	1.69274	[M+H]+	4.753	-	3	C18	Organic acids and derivatives	有机酸及其衍生物	Carboxylic acids and derivatives	羧酸及其衍生物	Amino acids, peptides, and analogues	氨基酸、肽和类似物	"106560-14-9"	HMDB0041892	Organic acids and derivatives	Carboxylic acids and derivatives	Amino acids, peptides, and analogues	-	C13310	-	-	-	-	-	65894	[H][C@]12SC([C@H]3CCCO3)=C(N1C(=O)[C@@H]2[C@@H](C)O)C(O)=O	HGGAKXAHAYOLDJ-FHZUQPTBSA-N	2.94709	1.55929	0.00177867	0.840278	1.96128	up	953426	1.72844e+06	4.10841e+06	4.47765e+06	2.1319e+06	1.6391e+06	709935	1.02262e+06	2.01739e+06	1.64781e+06
Com_6357_pos	5-(2'-Formylethyl)-4,6-dihydroxypicolinate	5-(2'-甲酰乙基)-4,6-二羟基吡啶甲酸酯	P	C9H9NO5	211.048	212.056	2.50152	[M+H]+	5.131	0.63	2	C18	Organoheterocyclic compounds	有机杂环化合物	Pyridines and derivatives	吡啶及其衍生物	Pyridinecarboxylic acids and derivatives	吡啶羧酸及其衍生物	-	HMDB0031727	Organic oxygen compounds	Organooxygen compounds	Carbohydrates and carbohydrate conjugates	5-(2'-Formylethyl)-4,6-dihydroxypicolinate; 5-(beta-Formylethyl)-4,6-dihydroxypicolinate	C05654	map00380	-	-	-	-	-	C1=C(NC(=O)C(=C1O)CCC=O)C(=O)O	KJVDAGWOPCLJNY-UHFFFAOYSA-N	2.40453	1.26575	0.00181717	0.875	2.03365	up	4.56476e+06	5.95852e+06	1.5572e+07	1.78e+07	8.26028e+06	5.70816e+06	7.1584e+06	5.2343e+06	6.05069e+06	7.32173e+06
Com_6113_pos	1,3,7-Trimethylisoguanine	-	P	C8H11N5O	193.096	194.103	5.08895	[M+H]+	1.308	-	3	C18	Organoheterocyclic compounds	有机杂环化合物	Imidazopyrimidines	咪唑并嘧啶类	Purines and purine derivatives	嘌呤和嘌呤衍生物	-	-	-	-	-	-	-	-	-	-	-	-	21606635	CN1C=NC2=C1C(=N)N(C(=O)N2C)C	WESYAFXNPBDJQH-UHFFFAOYSA-N	1.74193	0.800691	0.00185046	0.854167	1.93443	up	1.03228e+07	1.49623e+07	1.5569e+07	4.21297e+07	1.51509e+07	1.99781e+07	1.53372e+07	1.34607e+07	1.28093e+07	1.48426e+07
Com_2743_pos	Glucovanillin	葡萄糖香草醛	P	C14H18O8	314.1	337.09	0.80431	[M+Na]+	1.41	0.59	2	C18	Organic oxygen compounds	有机氧化合物	Organooxygen compounds	有机氧化合物	Carbohydrates and carbohydrate conjugates	碳水化合物和碳水化合物结合物	"494-08-6"	HMDB0029664	Organic oxygen compounds	Organooxygen compounds	Carbohydrates and carbohydrate conjugates	-	C19808	-	-	-	-	-	3648225	COC1=C(OC2OC(CO)C(O)C(O)C2O)C=CC(C=O)=C1	LPRNQMUKVDHCFX-UHFFFAOYSA-N	7.50805	2.90844	0.00192854	0.854167	1.69713	up	3.5359e+06	3.16969e+07	5.27346e+07	5.44866e+07	2.75322e+07	1.90368e+07	5.31834e+06	2.0645e+06	7.19249e+06	4.77002e+06
Com_1774_pos	N-Acetyl-L-carnosine	N-乙酰肌肽	P	C11H16N4O4	268.117	291.105	3.31223	[M+Na]+	1.438	-	3	C18	Organic acids and derivatives	有机酸及其衍生物	Peptidomimetics	肽模拟物	Hybrid peptides	混合肽	"56353-15-2"	HMDB0012881	Organic acids and derivatives	Peptidomimetics	Hybrid peptides	-	-	-	-	-	-	-	9903482	CC(=O)NCCC(=O)N[C@@H](CC1=CN=CN1)C(=O)O	BKAYIFDRRZZKNF-VIFPVBQESA-N	10.4568	3.38637	0.00193427	0.840278	1.7965	up	791906	2.27011e+07	4.57307e+07	3.23133e+07	3.27856e+07	1.68118e+07	6.24668e+06	564708	3.43572e+06	2.21966e+06
Com_10785_pos	L-2-Aminoadipate adenylate	L-2-氨基己二酸腺苷酸	P	C16H23N6O10P	490.121	491.129	0.49669	[M+H]+	5.022	-	3	C18	Nucleosides, nucleotides, and analogues	核苷、核苷酸和类似物	Purine nucleotides	嘌呤核苷酸	Purine ribonucleotides	嘌呤核糖核苷酸	"-"	HMDB0006941	Nucleosides, nucleotides, and analogues	Purine nucleotides	Purine ribonucleotides	L-2-Aminoadipate adenylate; 5-Adenylyl-2-aminoadipate; alpha-Aminoadipoyl-C6-AMP	C05560	map00300;map01100;map01110	-	-	-	-	53477910	N[C@@H](CCCC(=O)OP(O)(=O)OCC1OC([C@H](O)[C@@H]1O)N1C=NC2=C(N)N=CN=C12)C(O)=O	POJWEBKSMOTPNS-ILUWSIKFSA-N	16.9272	4.08127	0.00194174	0.819444	2.03489	up	3.45778e+06	1.37479e+07	2.85417e+07	2.10571e+07	1.76907e+07	2.2045e+07	253449	3.76367e+06	2.19271e+06	115999
Com_1405_pos	10,11-Dihydrocarbamazepine	10,11-二氢卡马西平	P	C15H14N2O	238.111	261.099	3.55516	[M+Na]+	5.02	0.62	1	C18	Organoheterocyclic compounds	有机杂环化合物	Benzazepines	苯并氮卓类	Dibenzazepines	二苯并氮卓类	"3564-73-6"	HMDB0244276	Organoheterocyclic compounds	Benzazepines	Dibenzazepines	-	-	-	-	-	-	-	19099	C1CC2=CC=CC=C2N(C3=CC=CC=C31)C(=O)N	PHNLCHMJDSSPDQ-UHFFFAOYSA-N	2.72453	1.44601	0.00197331	0.854167	2.12224	up	1.24631e+06	1.72584e+06	4.34882e+06	3.86003e+06	2.43942e+06	1.24498e+06	1.50753e+06	1.71103e+06	2.02793e+06	2.44476e+06
Com_8290_pos	Chlorpromazine	氯丙嗪	P	C17H19ClN2S	318.096	319.1	8.95593	[M+H]+	1.54	0.55	2	C18	Organoheterocyclic compounds	有机杂环化合物	Benzothiazines	苯并噻嗪类	Phenothiazines	吩噻嗪类	"50-53-3"	HMDB0014620	Organoheterocyclic compounds	Benzothiazines	Phenothiazines	-	C06906	-	-	-	-	-	-	CN(C)CCCN1C2=CC=CC=C2SC3=C1C=C(C=C3)Cl	ZPEIMTDSQAKGNT-UHFFFAOYSA-N	2.7285	1.44811	0.00203102	0.868056	1.74008	up	4.37362e+06	1.29389e+07	2.82496e+07	1.9873e+07	2.15113e+07	6.20412e+06	1.19888e+07	8.60916e+06	5.03682e+06	7.54924e+06
Com_921_pos	7-hydroxy-2-oxo-2H-chromene-3-carbothioamide	7 - 羟基 - 2 - 氧代 - 2H - 色烯 - 3 - 硫代甲酰胺	P	C10H7NO3S	221.015	222.02	8.57042	[M+H]+	1.275	-	3	C18	Phenylpropanoids and polyketides	苯丙素类和聚酮类	Coumarins and derivatives	香豆素及其衍生物	Hydroxycoumarins	羟基香豆素	"69015-66-3"	-	-	-	-	-	-	-	-	-	-	-	135502886	C1=CC2=C(C=C1O)OC(=O)C(=C2)C(=S)N	QRYYSXMCHMIEIJ-UHFFFAOYSA-N	2.80127	1.48608	0.0020324	0.861111	2.05121	up	2.26264e+07	2.75626e+07	3.44115e+07	5.05261e+07	2.23806e+07	1.62519e+07	1.71098e+07	6.80336e+06	3.51539e+07	1.32342e+07
Com_4784_pos	(2E)-2-[(2,3-dichlorophenyl)methylidene]-7-hydroxy-9a,11a-dimethyl-hexadecahydro-1H-cyclopenta[a]phenanthren-1-one	(2E)-2-[(2,3-二氯苯基)亚甲基]-7-羟基-9a,11a-二甲基-十六氢-1H-环戊[a]菲-1-酮	P	C26H32Cl2O2	446.178	429.174	1.21397	[M+H-H2O]+	5.837	0.90	2	C18	Lipids and lipid-like molecules	脂质和类脂分子	Steroids and steroid derivatives	类固醇和类固醇衍生物	Androstane steroids	雄甾烷类固醇	"1095267-51-8"	-	-	-	-	-	-	-	-	-	-	-	16433473	CC12CCC(CC1CCC3C2CCC4(C3C/C(=C\C5=C(C(=CC=C5)Cl)Cl)/C4=O)C)O	ANTLLZHQDMIOLB-FOWTUZBSSA-N	2.31077	1.20837	0.00208397	0.888889	2.0352	up	2.22963e+07	5.42026e+06	1.41172e+07	2.56237e+07	1.71515e+07	3.333e+07	3.269e+07	2.12388e+07	2.14892e+07	6.31533e+07
Com_7186_pos	Heitziamide B	-	P	C14H17NO4	263.116	264.124	1.70556	[M+H]+	4.929	0.60	2	C18	Phenylpropanoids and polyketides	苯丙素类和聚酮类	Cinnamic acids and derivatives	肉桂酸及其衍生物	Cinnamic acid amides	肉桂酸酰胺	-	-	-	-	-	-	-	-	-	-	-	-	-	CC(C)CNC(=O)C=CC1=CC(=C2C(=C1)OCO2)O	DHMCGPVUHSTCIP-ONEGZZNKSA-N	3.26748	1.70818	0.00214259	0.881944	2.04952	up	5.30493e+06	1.09152e+07	2.24811e+07	2.55885e+07	1.40285e+07	8.39167e+06	5.81422e+06	3.1151e+06	9.20043e+06	3.85261e+06
Com_6033_pos	Butylidenephthalide	-	P	C12H12O2	188.084	189.091	1.25906	[M+H]+	5.571	0.89	2	C18	Organoheterocyclic compounds	有机杂环化合物	Isocoumarans	异香豆素类	Isobenzofuranones	异苯并呋喃酮类	-	HMDB0302263	Organoheterocyclic compounds	Isocoumarans	Isobenzofuranones	-	C16924	-	-	-	-	-	-	CCCC=C1C2=CC=CC=C2C(=O)O1	WMBOCUXXNSOQHM-FLIBITNWSA-N	1.88223	0.912446	0.00222388	0.833333	1.75381	up	2.66826e+07	3.98475e+07	8.30206e+07	7.72948e+07	4.77129e+07	3.14494e+07	3.58049e+07	3.20611e+07	4.76029e+07	4.84687e+07
Com_5622_pos	N-(3-(Dimethylamino)propyl)acrylamide	N-(3-(二甲基氨基)丙基)丙烯酰胺	P	C8H16N2O	156.126	157.134	1.8413	[M+H]+	5.067	-	3	C18	Organic acids and derivatives	有机酸及其衍生物	Carboxylic acids and derivatives	羧酸及其衍生物	Acrylic acids and derivatives	丙烯酸及其衍生物	"-"	HMDB0246231	Organic acids and derivatives	Carboxylic acids and derivatives	Acrylic acids and derivatives	-	-	-	-	-	-	-	77452	CN(C)CCCN=C(O)C=C	ADTJPOBHAXXXFS-UHFFFAOYSA-N	2.39918	1.26254	0.00242195	0.854167	1.3265	up	2.3506e+07	1.22362e+07	1.68003e+07	2.37169e+07	1.39929e+07	8.70671e+06	6.31864e+06	9.31982e+06	3.00484e+07	6.29856e+06
Com_11123_pos	Antibiotic MM 44785	-	P	C28H32O13	576.184	577.192	0.11697	[M+H]+	5.715	-	3	C18	Benzenoids	苯类化合物	Anthracenes	蒽类	Anthraquinones	蒽醌类	-	-	-	-	-	-	-	-	-	-	-	-	-	CC1C(CCC(O1)OC2CC3C4=C(C2(C(O3)C)O)C(=C5C(=C4O)C(=O)C67CC(CC(=O)O6)OC(C7(C5=O)O)C)O)O	OICAJLIOAMCHNL-JMBFJBQGSA-N	3.71931	1.89504	0.00242576	0.868056	1.72469	up	1.9232e+06	4.11837e+06	6.27023e+06	5.10691e+06	5.89723e+06	4.97952e+06	1.03518e+06	182754	4.17422e+06	2.50626e+06
Com_5469_pos	2,6-Dimethylbenzenethiol	2,6-二甲基巯基苯酚	P	C8H10S	138.05	139.058	4.34975	[M+H]+	5.4	-	3	C18	Benzenoids	苯类化合物	Thiophenols	苯硫酚类	-	-	"118-72-9"	HMDB0032019	Benzenoids	Thiophenols	-	-	-	-	-	-	-	-	61045	CC1=CC=CC(C)=C1S	QCLJODDRBGKIRW-UHFFFAOYSA-N	2.43961	1.28665	0.0024281	0.847222	1.59242	up	1.43818e+07	2.03227e+07	4.38502e+07	3.21435e+07	2.28756e+07	1.10748e+07	2.00568e+07	1.3955e+07	1.66994e+07	2.34333e+07
Com_4453_pos	Ofloxacin	氧氟沙星	P	C18H20FN3O4	361.144	384.129	9.83114	[M+Na]+	5.373	0.55	1	C18	Organoheterocyclic compounds	有机杂环化合物	Quinolines and derivatives	喹啉及其衍生物	Quinoline carboxylic acids	喹啉羧酸	"82419-36-1"	HMDB0015296	Organoheterocyclic compounds	Quinolines and derivatives	Quinoline carboxylic acids	-	C07321	-	-	-	-	-	4583	CC1COC2=C3N1C=C(C(O)=O)C(=O)C3=CC(F)=C2N1CCN(C)CC1	GSDSWSVVBLHKDQ-UHFFFAOYSA-N	2.62953	1.3948	0.00246786	0.888889	1.58597	up	4.11562e+07	3.71041e+07	8.73862e+07	3.95235e+07	3.71933e+07	2.31596e+07	1.15716e+07	3.54182e+07	3.79163e+07	3.52691e+07
Com_10343_pos	Shogasulfonic acid A	-	P	C21H26O8S	438.135	439.143	1.18636	[M+H]+	1.311	0.75	2	C18	Phenylpropanoids and polyketides	苯丙素类和聚酮类	Diarylheptanoids	二芳基庚烷类	Linear diarylheptanoids	线性二芳基庚烷	-	-	-	-	-	-	-	-	-	-	-	-	-	COC1=C(C=CC(=C1)CCC(CC(=O)CCC2=CC(=C(C=C2)O)OC)S(=O)(=O)O)O	MWOFQBPRQXZTQC-UHFFFAOYSA-N	3.89973	1.96337	0.00249238	0.875	1.85733	up	4.20869e+08	1.05798e+09	1.59667e+09	2.12526e+09	1.14114e+09	6.81128e+08	7.14673e+08	4.07254e+08	1.712e+08	7.08983e+08
Com_7324_pos	Alibendol	阿利苯多	P	C13H17NO4	251.116	274.104	4.32794	[M+Na]+	1.575	0.50	2	C18	Benzenoids	苯类化合物	Benzene and substituted derivatives	苯及其取代衍生物	Benzoic acids and derivatives	苯甲酸及其衍生物	"26750-81-2"	-	-	-	-	-	-	-	-	-	-	-	-	O=C(NCCO)C1=CC(=CC(OC)=C1O)CC=C	UMJHTFHIQDEGKB-UHFFFAOYSA-N	2.06026	1.04283	0.00253116	0.840278	1.79732	up	3.81466e+07	5.91471e+07	7.52381e+07	1.10271e+08	5.11796e+07	5.16702e+07	2.75211e+07	2.92929e+07	2.96498e+07	2.91497e+07
Com_5839_pos	2-AMINOPIMELIC ACID	-	P	C7H13NO4	175.084	176.092	1.08006	[M+H]+	1.595	0.73	2	C18	Organic acids and derivatives	有机酸及其衍生物	Carboxylic acids and derivatives	羧酸及其衍生物	Amino acids, peptides, and analogues	氨基酸、肽和类似物	-	HMDB0034252	Organic acids and derivatives	Carboxylic acids and derivatives	Amino acids, peptides, and analogues	-	-	-	-	-	-	-	-	C(CCC(=O)O)CC(C(=O)O)N	JUQLUIFNNFIIKC-UHFFFAOYSA-N	2.01662	1.01194	0.00255265	0.861111	2.03802	up	2.09189e+07	2.89662e+07	4.18095e+07	5.13872e+07	3.4231e+07	2.45037e+07	1.32398e+07	9.57945e+06	1.82198e+07	1.76605e+07
Com_7039_pos	Vitamin C phosphate	维生素C磷酸	P	C6H9O9P	255.998	257.004	7.07559	[M+H]+	1.268	-	3	C18	Organoheterocyclic compounds	有机杂环化合物	Dihydrofurans	二氢呋喃类	Furanones	呋喃酮类	"-"	HMDB0245643	Organoheterocyclic compounds	Dihydrofurans	Furanones	-	-	-	-	-	-	-	54702575	OCC(O)C1OC(=O)C(OP(O)(O)=O)=C1O	MIJPAVRNWPDMOR-UHFFFAOYSA-N	3.7308	1.89948	0.00259321	0.854167	1.9553	up	2.97048e+07	3.21997e+07	2.22655e+07	3.57647e+07	3.45799e+07	2.56241e+07	2.20479e+07	1.30029e+07	5.06772e+06	2.1848e+06
Com_8586_pos	7-Hydroxychlorpromazine	7-羟基氯丙嗪	P	C17H19ClN2OS	334.091	335.095	8.70385	[M+H]+	1.355	0.56	2	C18	Organoheterocyclic compounds	有机杂环化合物	Benzothiazines	苯并噻嗪类	Phenothiazines	吩噻嗪类	"2095-62-7"	-	-	-	-	-	-	-	-	-	-	-	-	CN(C)CCCN1C2=C(C=C(C=C2)O)SC3=C1C=C(C=C3)Cl	HICFFJZGXWEIHN-UHFFFAOYSA-N	2.11708	1.08207	0.0025954	0.847222	1.85554	up	7.83649e+07	1.43289e+08	2.89451e+08	2.55576e+08	1.9764e+08	1.42691e+08	1.57683e+08	9.30998e+07	1.04536e+08	2.31108e+08
Com_1605_pos	Dyphylline	二羟丙茶碱	P	C10H14N4O4	254.102	277.09	3.40322	[M+Na]+	1.35	0.83	2	C18	Organoheterocyclic compounds	有机杂环化合物	Imidazopyrimidines	咪唑并嘧啶类	Purines and purine derivatives	嘌呤和嘌呤衍生物	-	HMDB0014789	Organoheterocyclic compounds	Imidazopyrimidines	Purines and purine derivatives	-	C07819	-	-	-	-	-	3182	CN1C2=C(C(=O)N(C1=O)C)N(C=N2)CC(CO)O	KSCFJBIXMNOVSH-UHFFFAOYSA-N	2.91329	1.54265	0.00262511	0.881944	1.80742	up	9.70304e+07	2.08543e+08	3.76181e+08	3.8854e+08	2.93816e+08	2.14591e+08	2.32732e+08	1.177e+08	2.33066e+08	1.87025e+08
Com_3625_pos	CARBETAPENTANE	喷托维林	P	C20H31NO3	333.23	356.218	3.74551	[M+Na]+	5.85	0.56	1	C18	Organic acids and derivatives	有机酸及其衍生物	Carboxylic acids and derivatives	羧酸及其衍生物	Tricarboxylic acids and derivatives	三羧酸及其衍生物	"23142-01-0"	-	-	-	-	-	D01260	-	-	-	-	-	90010	CCN(CC)CCOCCOC(=O)C1(CCCC1)C2=CC=CC=C2.C(C(=O)O)C(CC(=O)O)(C(=O)O)O	AKJDEXBCRLOVTH-UHFFFAOYSA-N	5.5739	2.47869	0.00267362	0.854167	1.69571	up	1.96926e+07	4.21934e+07	2.17218e+07	6.09885e+07	5.21013e+07	2.14098e+07	1.29278e+07	644650	7.12553e+07	5.53229e+06
Com_10837_pos	(5Z,8Z,13E,15S)-11,12,15-Trihydroxyicosa-5,8,13-trienoylcarnitine	-	P	C27H47NO7	497.335	498.338	8.7986	[M+H]+	5.975	-	3	C18	Lipids and lipid-like molecules	脂质和类脂分子	Fatty Acyls	脂肪酰类	Fatty acid esters	脂肪酸酯	"-"	HMDB0241583	Lipids and lipid-like molecules	Fatty Acyls	Fatty acid esters	-	-	-	-	-	-	-	-	CCCCCC(O)C=CC(O)C(O)CC=CCC=CCCCC(=O)OC(CC([O-])=O)C[N+](C)(C)C	FYSRHTXDKAIONW-UHFFFAOYSA-N	2.55254	1.35193	0.00271968	0.902778	1.9315	up	2.98593e+06	4.66458e+06	1.10519e+07	7.17324e+06	5.70357e+06	4.97207e+06	4.48112e+06	3.20951e+06	7.55886e+06	4.90009e+06
Com_11352_pos	PC(16:0/P-16:0)	磷脂酰胆碱(16:0/P-16:0)	P	C40H80NO7P	717.567	718.578	4.24374	[M+H]+	11.713	0.65	2	C18	Lipids and lipid-like molecules	脂质和类脂分子	Glycerophospholipids	甘油磷脂	Glycerophosphocholines	甘油磷酸胆碱	"-"	HMDB0007994	Lipids and lipid-like molecules	Glycerophospholipids	Glycerophosphocholines	-	-	-	-	-	-	-	53478671	CCCCCCCCCCCCCCCC(=O)OCC(COP([O-])(=O)OCC[N+](C)(C)C)O\C=C/CCCCCCCCCCCCCC	KEVGQWGZKKFGDC-JCUPVDEDSA-N	0.330838	-1.5958	0.0027447	0.840278	1.48406	down	414140	172224	874900	1.52113e+07	1.65712e+06	2.75906e+06	2.80639e+07	4.59422e+06	2.21532e+06	500426
Com_10833_pos	N1,N10-Diferuloylspermidine	N1,N10-二香豆酰腺苷	P	C27H35N3O6	497.253	498.26	0.55652	[M+H]+	5.417	-	3	C18	Phenylpropanoids and polyketides	苯丙素类和聚酮类	Cinnamic acids and derivatives	肉桂酸及其衍生物	Hydroxycinnamic acids and derivatives	羟基肉桂酸及其衍生物	"70185-61-4"	HMDB0033471	Phenylpropanoids and polyketides	Cinnamic acids and derivatives	Hydroxycinnamic acids and derivatives	-	-	-	-	-	-	-	131751432	COC1=CC(\C=C\C(=O)NCCCCNCCCNC(=O)\C=C/C2=CC(OC)=C(O)C=C2)=CC=C1O	IGHVUFYLAJSILE-UQXQTEIVSA-N	2.35315	1.23459	0.00276357	0.833333	1.48506	up	1.24194e+07	3.12376e+07	3.55675e+07	4.35217e+07	1.75518e+07	1.32489e+07	1.57517e+07	8.04561e+06	4.55047e+07	8.23491e+06
Com_1334_pos	5-Hydroxymethylcytidine	5-羟甲基胞苷	P	C10H15N3O6	273.096	256.093	1.17425	[M+H-H2O]+	2.36	-	3	C18	Nucleosides, nucleotides, and analogues	核苷、核苷酸和类似物	Pyrimidine nucleosides	嘧啶核苷	-	-	"19235-17-7"	-	-	-	-	-	-	-	-	-	-	-	14367004	C1=C(C(=NC(=O)N1C2C(C(C(O2)CO)O)O)N)CO	NFEXJLMYXXIWPI-JXOAFFINSA-N	2.85379	1.51288	0.0028434	0.819444	1.83943	up	4.34603e+07	6.30415e+07	5.86843e+07	1.09958e+08	4.20224e+07	6.24471e+07	7.90365e+06	1.0477e+07	6.67111e+07	1.55572e+07
Com_10550_pos	Himeic acid A_120102	-	P	C22H29NO8	435.189	458.178	1.74434	[M+Na]+	4.693	-	3	C18	Lipids and lipid-like molecules	脂质和类脂分子	Fatty Acyls	脂肪酰类	Fatty acids and conjugates	脂肪酸和结合物	-	-	-	-	-	-	-	-	-	-	-	-	-	O=C1C=C(OC=C1C(=O)NC(=O)CC(C(=O)O)C)C=CCCCCCCCCC(=O)O	OKGLROPOZIVCCZ-HQPKTYMTSA-N	2.23416	1.15973	0.00284561	0.847222	1.78242	up	8.19394e+06	1.26922e+07	2.61688e+07	3.06969e+07	1.22672e+07	7.56708e+06	1.07111e+07	5.73761e+06	1.7242e+07	1.16218e+07
Com_6358_pos	(4-Chlorophenyl)biguanide	1-(4-氯苯基)双胍	P	C8H10ClN5	211.062	212.069	5.85948	[M+H]+	6.036	0.59	2	C18	Benzenoids	苯类化合物	Benzene and substituted derivatives	苯及其取代衍生物	Halobenzenes	卤代苯类	"5304-59-6"	-	-	-	-	-	-	-	-	-	-	-	-	C1=CC(=CC=C1N=C(N)N=C(N)N)Cl	HTYFFCPFVMJTKM-UHFFFAOYSA-N	3.22578	1.68965	0.00293231	0.902778	1.6429	up	1.42244e+07	1.66345e+07	3.42001e+07	1.49369e+07	2.54272e+07	9.95596e+06	1.84594e+07	9.6122e+06	7.64415e+06	1.18082e+07
Com_10627_pos	Salpichrolide G	-	P	C28H34O6	466.236	467.245	4.92956	[M+H]+	10.04	-	3	C18	Benzenoids	苯类化合物	Phenanthrenes and derivatives	菲及其衍生物	-	-	-	-	-	-	-	-	-	-	-	-	-	-	-	CC(C1CC2(C(O2)(C(O1)O)C)C)C3=CC4=C(C5CC6C7(O6)CC=CC(=O)C7(C5CC4)C)C(=C3)O	ARFKQZFIEWFLNC-JNLDEGNVSA-N	1.87545	0.907234	0.00295593	0.833333	1.31156	up	8.72971e+06	7.51196e+06	1.25941e+07	1.07699e+07	1.8175e+07	1.18331e+07	7.70932e+06	2.21676e+07	1.39477e+07	2.00481e+07
Com_9967_pos	Leu Lys Phe	亮氨酸赖氨酸	P	C21H34N4O4	406.258	407.266	0.92158	[M+H]+	5.42	0.73	2	C18	Organic acids and derivatives	有机酸及其衍生物	Carboxylic acids and derivatives	羧酸及其衍生物	Amino acids, peptides, and analogues	氨基酸、肽和类似物	-	-	-	-	-	-	-	-	-	-	-	-	-	CC(C)CC(C(=O)NC(CCCCN)C(=O)NC(CC1=CC=CC=C1)C(=O)O)N	QNTJIDXQHWUBKC-BZSNNMDCSA-N	3.52098	1.81598	0.00312423	0.826389	1.55075	up	1.85776e+07	5.8931e+06	2.46986e+07	1.46365e+07	1.23745e+07	4.84033e+06	4.50714e+06	862736	1.10723e+07	3.08227e+06
Com_1399_pos	L-Hexanoylcarnitine	己酰肉碱	P	C13H25NO4	259.178	260.186	2.20616	[M+H]+	5.564	0.93	1	C18	Lipids and lipid-like molecules	脂质和类脂分子	Fatty Acyls	脂肪酰类	Fatty acid esters	脂肪酸酯	"22671-29-0"	-	-	-	-	-	-	-	LMFA07070001	Fatty Acyls [FA]	Fatty esters [FA07]	Fatty acyl carnitines [FA0707]	3246938	CCCCCC(=O)O[C@H](CC(=O)[O-])C[N+](C)(C)C	VVPRQWTYSNDTEA-LLVKDONJSA-N	0.553764	-0.852658	0.00313191	0.861111	1.94315	down	1.98565e+07	1.38767e+07	1.57386e+07	2.05291e+07	2.28273e+07	2.20852e+07	2.3481e+07	2.09321e+07	1.96098e+07	1.6866e+07
Com_1554_pos	Hydroxyvalerenic Acid	羟基缬草酸	P	C15H22O3	250.157	273.145	3.64704	[M+Na]+	1.304	0.51	2	C18	Lipids and lipid-like molecules	脂质和类脂分子	Prenol lipids	异戊烯醇脂	Sesquiterpenoids	倍半萜类	"1619-16-5"	-	-	-	-	-	-	-	-	-	-	-	6537505	CC1CCC(C2=C(CC(C12)O)C)C=C(C)C(=O)O	XJNQXTISSHEQKD-UNXUOHHUSA-N	3.56814	1.83517	0.00313677	0.833333	1.67873	up	7.01101e+07	1.82916e+08	1.02943e+08	1.71785e+08	1.29977e+08	1.16857e+08	1.90463e+07	1.13886e+07	1.53338e+08	3.87771e+07
Com_10474_pos	Tyr Arg Ile	酪氨酸-精氨酸-异亮氨酸	P	C21H34N6O5	450.259	451.267	2.36744	[M+H]+	5.133	-	3	C18	Organic acids and derivatives	有机酸及其衍生物	Carboxylic acids and derivatives	羧酸及其衍生物	Amino acids, peptides, and analogues	氨基酸、肽和类似物	-	-	-	-	-	-	-	-	-	-	-	-	-	CCC(C)C(C(=O)O)NC(=O)C(CCCN=C(N)N)NC(=O)C(CC1=CC=C(C=C1)O)N	KDGFPPHLXCEQRN-STECZYCISA-N	3.42561	1.77636	0.00314621	0.854167	1.71051	up	3.78388e+06	3.06756e+06	7.02717e+06	8.52751e+06	2.79049e+06	2.14322e+06	860430	2.07311e+06	5.82132e+06	256487
Com_6102_pos	(5S,6R)-Methyl 5,6,7-trihydroxyheptanoate	-	P	C8H16O5	192.1	193.106	7.41717	[M+H]+	6.176	-	3	C18	Lipids and lipid-like molecules	脂质和类脂分子	Fatty Acyls	脂肪酰类	Fatty alcohols	脂肪醇	"-"	HMDB0247393	Lipids and lipid-like molecules	Fatty Acyls	Fatty alcohols	-	-	-	-	-	-	-	12898083	COC(=O)CCCC(O)C(O)CO	RNMFWAFZUNVQOR-UHFFFAOYSA-N	2.60901	1.3835	0.00320236	0.847222	1.81798	up	8.88306e+06	2.78717e+06	8.77534e+06	1.13012e+07	7.58277e+06	2.2903e+06	5.69117e+06	2.76104e+06	1.00112e+07	6.11038e+06
Com_2349_pos	6-chloro-7-hydroxy-4-[(4-methylpiperidin-1-yl)methyl]-2H-chromen-2-one	6 - 氯 - 7 - 羟基 - 4-[(4 - 甲基哌啶 - 1 - 基) 甲基]-2H - 色烯 - 2 - 酮	P	C16H18ClNO3	307.098	308.103	4.49853	[M+H]+	1.359	-	3	C18	Phenylpropanoids and polyketides	苯丙素类和聚酮类	Coumarins and derivatives	香豆素及其衍生物	Hydroxycoumarins	羟基香豆素	"848911-79-5"	-	-	-	-	-	-	-	-	-	-	-	5613516	CC1CCN(CC1)CC2=CC(=O)OC3=CC(=C(C=C23)Cl)O	KFYUCUITONWCIV-UHFFFAOYSA-N	4.11408	2.04057	0.00320775	0.854167	1.57933	up	5.93172e+06	1.63718e+07	2.70253e+07	2.43847e+07	2.24153e+07	1.12042e+07	5.07398e+06	3.79669e+06	563904	7.56002e+06
Com_8344_pos	14-Hydroxyplatensic Acid Methyl Ester	-	P	C18H24O5	320.162	321.167	8.49688	[M+H]+	4.862	-	3	C18	Organoheterocyclic compounds	有机杂环化合物	Oxepanes	氧杂环己烷类	-	-	-	-	-	-	-	-	-	-	-	-	-	-	-	CC1(C2C3CC4CC2(C=CC1=O)C(C4(O3)C)O)CCC(=O)OC	FBBBYTFYYNYGMH-MKJSHFIQSA-N	2.24821	1.16877	0.00328381	0.854167	1.65194	up	1.59868e+07	1.98731e+07	4.03105e+07	3.78685e+07	2.99924e+07	1.51559e+07	2.93274e+07	1.40545e+07	2.19642e+07	2.75657e+07
Com_6860_pos	3-Oxobutanoylcarnitine	3-氧代丁酰肉碱	P	C11H19NO5	245.126	246.134	1.24384	[M+H]+	1.841	-	3	C18	Lipids and lipid-like molecules	脂质和类脂分子	Fatty Acyls	脂肪酰类	Fatty acid esters	脂肪酸酯	"-"	HMDB0241651	Lipids and lipid-like molecules	Fatty Acyls	Fatty acid esters	-	-	-	-	-	-	-	12879829	CC(=O)CC(=O)OC(CC([O-])=O)C[N+](C)(C)C	NGHNCQYFTPFRAD-UHFFFAOYSA-N	2.18716	1.12906	0.00329766	0.847222	1.42675	up	1.15865e+07	1.68244e+07	1.58703e+07	3.76938e+07	2.60619e+07	1.10477e+07	1.31064e+07	5.48415e+06	1.44308e+07	1.57808e+07
Com_10771_pos	Tonantzitlolone A	-	P	C26H40O7	464.277	487.27	6.82741	[M+Na]+	5.459	-	3	C18	Lipids and lipid-like molecules	脂质和类脂分子	Fatty Acyls	脂肪酰类	Fatty acid esters	脂肪酸酯	-	-	-	-	-	-	-	-	-	-	-	-	-	O=C(OC1C(C)CC2OC1(O)C(O)C3(OC(CC3)C(C=CC(C2=O)C)(C)C)C)C=C(C)CC	YMEAIOHYSIGDJY-VCOIMRFZSA-N	3.53135	1.82022	0.00331806	0.826389	1.44718	up	1.71321e+08	1.0172e+07	6.22945e+07	7.15473e+07	4.0788e+07	3.32177e+07	2.23928e+07	4.79579e+06	3.85677e+07	4.11375e+07
Com_10527_pos	nigrasin C	-	P	C25H26O8	454.163	455.166	8.48889	[M+H]+	4.957	-	3	C18	Organoheterocyclic compounds	有机杂环化合物	Benzopyrans	苯并吡喃类	1-benzopyrans	1-苯并吡喃	-	-	-	-	-	-	-	-	-	-	-	-	-	CC(=CCC12C3=C(C=C(C=C3)O)OC1(C(=O)C4=C(O2)C=C5C(=C4O)CC(O5)C(C)(C)O)O)C	TXDONVUXISPTKQ-QTLGCAHFSA-N	6.16209	2.62342	0.0033812	0.833333	1.65735	up	3.21902e+06	9.08561e+06	1.75475e+07	2.37855e+07	1.13985e+07	7.88738e+06	2.09315e+06	607231	3.42362e+06	773137
Com_1094_pos	(1R,2R)-trans-N-Boc-1,2-cyclohexanediamine	1R,2R-N-BOC-环己二胺	P	C11H22N2O2	214.168	237.159	5.00445	[M+Na]+	5.021	0.61	1	C18	Organic nitrogen compounds	有机氮化合物	Organonitrogen compounds	有机氮化合物	Cyclohexylamines	环己胺	"146504-07-6"	-	-	-	-	-	-	-	-	-	-	-	1514390	CC(C)(C)OC(=O)NC1CCCCC1N	AKVIZYGPJIWKOS-RKDXNWHRSA-N	2.95734	1.5643	0.00338203	0.861111	1.67159	up	3.6977e+06	2.51501e+06	6.38533e+06	2.37788e+06	2.82907e+06	1.30127e+06	1.24334e+06	864050	1.8576e+06	464442
Com_7374_pos	5-Hydroxyprimaquine	5-羟基伯氨喹	P	C15H21N3O2	275.163	276.171	1.88257	[M+H]+	5.03	-	3	C18	Organoheterocyclic compounds	有机杂环化合物	Quinolines and derivatives	喹啉及其衍生物	Aminoquinolines and derivatives	氨基喹啉及其衍生物	"-"	HMDB0246810	Organoheterocyclic compounds	Quinolines and derivatives	Aminoquinolines and derivatives	-	-	-	-	-	-	-	135516690	COC1=C(O)C2=C(N=CC=C2)C(NC(C)CCCN)=C1	DCIFAKQLYKKQAG-UHFFFAOYSA-N	2.26364	1.17865	0.00340507	0.888889	1.85684	up	2.77755e+06	3.38811e+06	7.11656e+06	6.84383e+06	3.30094e+06	2.52391e+06	1.87821e+06	1.6378e+06	5.54309e+06	2.50307e+06
Com_2867_pos	2-O-a-L-Fucopyranosyl-galactose	血型H二糖	P	C12H22O10	326.121	349.11	0.67692	[M+Na]+	1.402	0.53	1	C18	Organic oxygen compounds	有机氧化合物	Organooxygen compounds	有机氧化合物	Carbohydrates and carbohydrate conjugates	碳水化合物和碳水化合物结合物	"16741-18-7"	HMDB0029523	Organic oxygen compounds	Organooxygen compounds	Carbohydrates and carbohydrate conjugates	-	C08244	-	-	-	-	-	5184980	CC1C(C(C(C(O1)OC2C(C(C(OC2O)CO)O)O)O)O)O	VSRVRBXGIRFARR-UHFFFAOYSA-N	2.30839	1.20689	0.00346157	0.847222	1.43588	up	8.28599e+06	2.14914e+07	3.65822e+07	3.1852e+07	2.89657e+07	1.82541e+07	2.15431e+07	1.32646e+07	1.8316e+07	1.50944e+07
Com_489_pos	3-Methoxy-4-hydroxyphenylglycol	4-羟基-3-甲氧基苯乙二醇	P	C9H12O4	184.074	185.081	1.54927	[M+H]+	5.273	0.59	1	C18	Benzenoids	苯类化合物	Phenols	酚类	Methoxyphenols	甲氧基酚类	"534-82-7"	HMDB0001490	Benzenoids	Phenols	Methoxyphenols	3-Methoxy-4-hydroxyphenylethyleneglycol	C05594	map00350;map01100	-	-	-	-	-	COC1=CC(=CC=C1O)C(O)CO	FBWPWWWZWKPJFL-UHFFFAOYSA-N	2.77717	1.47362	0.00349908	0.833333	1.68536	up	1.13954e+06	4.97177e+06	1.08611e+07	1.85021e+07	7.95591e+06	6.43515e+06	4.315e+06	4.184e+06	3.38625e+06	2.70442e+06
Com_2884_pos	Bergenin	岩白菜素	P	C14H16O9	328.079	351.069	0.06016	[M+Na]+	1.363	0.56	2	C18	Benzenoids	苯类化合物	Benzene and substituted derivatives	苯及其取代衍生物	Benzoic acids and derivatives	苯甲酸及其衍生物	"477-90-7"	HMDB0249087	Benzenoids	Benzene and substituted derivatives	Benzoic acids and derivatives	-	C09919	-	-	-	-	-	2356	COC1=C(O)C=C2C(=O)OC3C(O)C(O)C(CO)OC3C2=C1O	YWJXCIXBAKGUKZ-UHFFFAOYSA-N	2.09821	1.06916	0.00355442	0.8125	1.94716	up	6.87079e+07	9.09988e+07	1.63785e+08	1.79104e+08	7.0391e+07	5.96438e+07	5.05833e+07	3.13328e+07	1.43903e+08	1.04312e+08
Com_824_pos	N-Carbamyl-L-glutamicacid	4-硝基联苯甲烷	P	C13H11NO2	213.079	214.084	9.65929	[M+H]+	6.179	0.78	1	C18	Benzenoids	苯类化合物	Benzene and substituted derivatives	苯及其取代衍生物	Diphenylmethanes	二苯甲烷	"1817-77-2"	-	-	-	-	-	-	-	-	-	-	-	137225	C1=CC=C(C=C1)CC2=CC=C(C=C2)[N+](=O)[O-]	IDSGFSCSMXRJON-UHFFFAOYSA-N	2.88463	1.52839	0.00359737	0.833333	1.5382	up	2.4541e+06	499101	2.94798e+06	3.95296e+06	2.83105e+06	853181	1.41127e+06	358239	3.36127e+06	780719
Com_498_pos	(3E)-4-(1H-indol-3-yl)but-3-en-2-one	（3E）-4-（1H-吲哚-3-基）丁-3-烯-2-酮	P	C12H11NO	185.084	186.092	0.79299	[M+H]+	5.387	0.73	1	C18	Organoheterocyclic compounds	有机杂环化合物	Indoles and derivatives	吲哚及其衍生物	Indoles	吲哚	"57598-80-8"	-	-	-	-	-	-	-	-	-	-	-	736405	CC(=O)/C=C/C1=CNC2=CC=CC=C21	YJRJWAUDTYJBNF-VOTSOKGWSA-N	2.67018	1.41694	0.00363053	0.819444	1.61226	up	1.78604e+07	4.43921e+07	4.93859e+07	2.48605e+07	4.6439e+07	2.10627e+07	1.36344e+07	4.2796e+06	1.26417e+07	9.00338e+06
Com_2558_pos	Arginylphenylalanine	-	P	C15H23N5O3	321.18	322.188	0.43274	[M+H]+	4.995	0.92	1	C18	Organic acids and derivatives	有机酸及其衍生物	Carboxylic acids and derivatives	羧酸及其衍生物	Amino acids, peptides, and analogues	氨基酸、肽和类似物	"2047-13-4"	HMDB0028716	Organic acids and derivatives	Carboxylic acids and derivatives	Amino acids, peptides, and analogues	-	-	-	-	-	-	-	150964	C1=CC=C(C=C1)C[C@@H](C(=O)O)NC(=O)[C@H](CCCN=C(N)N)N	PQBHGSGQZSOLIR-RYUDHWBXSA-N	1.9701	0.978266	0.00366243	0.833333	1.45819	up	3.74674e+07	2.85595e+07	6.5467e+07	4.36011e+07	3.56983e+07	2.75909e+07	1.93561e+07	1.99878e+07	3.51763e+07	2.91679e+07
Com_6998_pos	Pyricarbate	吡卡酯	P	C11H15N3O4	253.106	254.114	0.97228	[M+H]+	1.945	-	3	C18	Organoheterocyclic compounds	有机杂环化合物	Pyridines and derivatives	吡啶及其衍生物	-	-	"1882-26-4"	HMDB0256959	Organoheterocyclic compounds	Pyridines and derivatives	-	-	C12842	-	-	-	-	-	-	CNC(=O)OCC1=NC(=CC=C1)COC(=O)NC	YEKQSSHBERGOJK-UHFFFAOYSA-N	2.5792	1.36692	0.00370037	0.847222	1.99254	up	5.27339e+06	8.33069e+06	1.28424e+07	2.19876e+07	7.68679e+06	8.55005e+06	3.98991e+06	3.35574e+06	7.76778e+06	8.86414e+06
Com_6556_pos	4-Amino-4-deoxychorismate	4-氨基-4-脱氧分支酸	P	C10H11NO5	225.064	226.071	1.20383	[M+H]+	1.999	-	3	C18	Organic acids and derivatives	有机酸及其衍生物	Carboxylic acids and derivatives	羧酸及其衍生物	Dicarboxylic acids and derivatives	二元酸及其衍生物	-	HMDB0304170	Organic acids and derivatives	Carboxylic acids and derivatives	Dicarboxylic acids and derivatives	4-Amino-4-deoxychorismate; ADC	C11355	map00790;map01240	-	-	-	-	-	C=C(C(=O)O)OC1C=C(C=CC1N)C(=O)O	OIUJHGOLFKDBSU-HTQZYQBOSA-N	2.51502	1.33057	0.00377342	0.826389	2.04721	up	7.23634e+06	1.27792e+07	1.97361e+07	2.72315e+07	1.44038e+07	8.55112e+06	6.36335e+06	5.65107e+06	1.10327e+07	1.26831e+07
Com_7433_pos	(3E)-3-benzylidene-4-methyl-1H-1,4-benzodiazepine-2,5-dione	-	P	C17H14N2O2	278.106	279.111	6.68617	[M+H]+	5.832	-	3	C18	Organoheterocyclic compounds	有机杂环化合物	Benzodiazepines	苯二氮卓类	1,4-benzodiazepines	1,4-苯二氮卓类	-	-	-	-	-	-	-	-	-	-	-	-	-	O=C1C=2C=CC=CC2N=C(O)C(=CC=3C=CC=CC3)N1C	FYVKHLSOIIPVEH-RVDMUPIBSA-N	6.32867	2.6619	0.0038844	0.854167	1.5871	up	8.95465e+06	1.67235e+06	9.02992e+06	942444	4.48214e+06	5.44445e+06	770202	479752	184154	720158
Com_7139_pos	Pisatoside	-	P	C10H15NO7	261.085	262.093	2.35642	[M+H]+	5.062	-	3	C18	Organic oxygen compounds	有机氧化合物	Organooxygen compounds	有机氧化合物	Carbohydrates and carbohydrate conjugates	碳水化合物和碳水化合物结合物	"18814-39-6"	HMDB0039127	Organic oxygen compounds	Organooxygen compounds	Carbohydrates and carbohydrate conjugates	-	-	-	-	-	-	-	12314351	OCC1OC(OC2C=CNC2=O)C(O)C(O)C1O	FHWQHJHJIXDREE-UHFFFAOYSA-N	2.61627	1.38751	0.00389225	0.8125	1.73016	up	1.42362e+06	2.49237e+06	6.33768e+06	8.74611e+06	4.96709e+06	2.91061e+06	3.93264e+06	776541	949691	4.41482e+06
Com_7412_pos	D-GLUCOSE-6-PHOSPHATE	-	P	C6H13O9P	260.03	278.064	1.01525	[M+NH4]+	1.396	-	3	C18	Organic oxygen compounds	有机氧化合物	Organooxygen compounds	有机氧化合物	Carbohydrates and carbohydrate conjugates	碳水化合物和碳水化合物结合物	-	-	-	-	-	-	-	-	-	-	-	-	-	O=P(O)(O)OCC1OC(O)C(O)C(O)C1O	NBSCHQHZLSJFNQ-GASJEMHNSA-N	4.22722	2.07971	0.00397298	0.861111	1.81249	up	1.12193e+06	5.73912e+06	5.09662e+06	5.53645e+06	6.69802e+06	2.34731e+06	2.91183e+06	104170	696818	1.72836e+06
Com_7568_pos	Scutellarein	野黄芩素	P	C15H10O6	286.048	287.057	7.1145	[M+H]+	1.56	-	3	C18	Phenylpropanoids and polyketides	苯丙素类和聚酮类	Flavonoids	黄酮类化合物	Flavones	黄酮类	"529-53-3"	-	-	-	-	-	C10184	-	LMPK12111160	Polyketides [PK]	Flavonoids [PK12]	Flavones and Flavonols [PK1211]	-	O=C1C=C(OC2=CC(O)=C(O)C(O)=C12)C=3C=CC(O)=CC3	JVXZRQGOGOXCEC-UHFFFAOYSA-N	2.72738	1.44751	0.00399427	0.840278	1.64341	up	3.94219e+06	7.42534e+06	1.11481e+07	1.05754e+07	1.46378e+07	6.76829e+06	6.95272e+06	1.17119e+06	1.56347e+06	8.14744e+06
Com_6432_pos	Bisnorbiotin	-	P	C8H12N2O3S	216.057	217.062	9.79972	[M+H]+	1.29	0.56	2	C18	Organic acids and derivatives	有机酸及其衍生物	Carboxylic acids and derivatives	羧酸及其衍生物	Amino acids, peptides, and analogues	氨基酸、肽和类似物	"16968-98-2"	HMDB0004821	Organic acids and derivatives	Carboxylic acids and derivatives	Amino acids, peptides, and analogues	Bisnorbiotin	C20384	map00780	-	-	-	-	86492	[H][C@]12CS[C@@H](CCC(O)=O)[C@@]1([H])NC(=O)N2	QDFGCLSCEPNVQP-VPLCAKHXSA-N	3.47056	1.79517	0.00400084	0.819444	1.44939	up	2.9305e+06	9.00305e+06	8.89876e+06	4.15415e+06	1.33222e+07	4.83041e+06	4.04184e+06	2.12201e+06	1.79056e+06	3.09338e+06
Com_9876_pos	14,15beta-Dihydroxyklaineanone	-	P	C20H28O8	396.178	397.184	4.27045	[M+H]+	5.935	0.57	2	C18	Lipids and lipid-like molecules	脂质和类脂分子	Prenol lipids	异戊烯醇脂	Terpene lactones	萜内酯	-	-	-	-	-	-	-	-	-	-	-	-	-	CC1C(C(C2C3(C(CC4C2(C1(C(C(=O)O4)O)O)C)C(=CC(=O)C3O)C)C)O)O	NWNMAVFXIRDAPM-RELKVJPISA-N	1.80006	0.848047	0.00415675	0.847222	2.08402	up	2.30688e+07	3.10072e+07	6.47306e+07	5.89608e+07	4.86493e+07	3.92642e+07	2.83907e+07	3.60221e+07	5.01873e+07	2.61306e+07
Com_10897_pos	D-Phe-l-Val-d-Val-l-Phe	-	P	C28H38N4O5	510.284	511.293	2.34251	[M+H]+	4.76	-	3	C18	Organic acids and derivatives	有机酸及其衍生物	Carboxylic acids and derivatives	羧酸及其衍生物	Amino acids, peptides, and analogues	氨基酸、肽和类似物	"-"	-	-	-	-	-	-	-	-	-	-	-	-	[H][C@@](N)(CC1=CC=CC=C1)C(O)=N[C@@]([H])(C(C)C)C(O)=N[C@]([H])(C(C)C)C(O)=N[C@@]([H])(CC1=CC=CC=C1)C(O)=O	DEUGGGVTLCYZPU-QPXUXIHVSA-N	1.9566	0.968349	0.00421019	0.819444	1.80312	up	2.51648e+07	2.70353e+07	6.47623e+07	6.18244e+07	2.89788e+07	2.25016e+07	2.14578e+07	1.76669e+07	4.23225e+07	2.84286e+07
Com_7696_pos	Lysylphenylalanine	赖氨酰苯丙氨酸	P	C15H23N3O3	293.174	294.182	1.09882	[M+H]+	4.91	0.76	2	C18	Organic acids and derivatives	有机酸及其衍生物	Carboxylic acids and derivatives	羧酸及其衍生物	Amino acids, peptides, and analogues	氨基酸、肽和类似物	-	HMDB0028958	Organic acids and derivatives	Carboxylic acids and derivatives	Amino acids, peptides, and analogues	-	-	-	-	-	-	-	-	C1=CC=C(C=C1)CC(C(=O)O)NC(=O)C(CCCCN)N	QCZYYEFXOBKCNQ-STQMWFEESA-N	2.03075	1.02201	0.00423466	0.847222	1.36902	up	5.20619e+07	3.96184e+07	7.30851e+07	4.79238e+07	3.36337e+07	2.95414e+07	1.92861e+07	1.91971e+07	4.12203e+07	2.22394e+07
Com_1796_pos	Histidylaspartic acid	-	P	C10H14N4O5	270.096	293.085	2.6012	[M+Na]+	1.261	0.65	1	C18	Organic acids and derivatives	有机酸及其衍生物	Carboxylic acids and derivatives	羧酸及其衍生物	Amino acids, peptides, and analogues	氨基酸、肽和类似物	"41658-60-0"	HMDB0028881	Organic acids and derivatives	Carboxylic acids and derivatives	Amino acids, peptides, and analogues	-	-	-	-	-	-	-	7020094	C1=C(NC=N1)C[C@@H](C(=O)N[C@@H](CC(=O)O)C(=O)O)N	MDCTVRUPVLZSPG-BQBZGAKWSA-N	2.5129	1.32935	0.00440369	0.826389	1.68606	up	2.72755e+07	4.27422e+07	1.25294e+08	9.11185e+07	8.74732e+07	5.97029e+07	8.43509e+07	1.99101e+07	1.57794e+07	1.39031e+07
Com_8767_pos	Nordercitin	-	P	C20H18N4S	346.125	347.132	1.39195	[M+H]+	5.275	0.69	2	C18	Organoheterocyclic compounds	有机杂环化合物	Quinolines and derivatives	喹啉及其衍生物	Benzoquinolines	苯并喹啉类	-	-	-	-	-	-	-	-	-	-	-	-	-	CN(C)CCC1=C2C3=C(C=CN=C3C4=C1N=CS4)C5=CC=CC=C5N2	ZVRJUQHDRLLDGR-UHFFFAOYSA-N	5.66563	2.50224	0.00443027	0.847222	1.93166	up	1.31135e+06	1.41929e+07	3.1636e+07	3.17963e+07	1.93471e+07	1.45367e+07	5.8123e+06	3.39858e+06	396956	4.17157e+06
Com_4931_pos	2-(4-chlorophenoxy)-N-{[1-(2-fluorobenzoyl)piperidin-4-yl]methyl}-2-methylpropanamide	2-（4-氯苯氧基）-N-{[1-（2-氟苯甲酰基）哌啶-4-基]甲基}-2-甲基丙酰胺	P	C23H26ClFN2O3	432.162	455.155	9.48738	[M+Na]+	6.385	-	3	C18	Benzenoids	苯类化合物	Benzene and substituted derivatives	苯及其取代衍生物	Benzoyl derivatives	苯甲酰衍生物	"1235388-91-6"	-	-	-	-	-	-	-	-	-	-	-	49693344	CC(C)(C(=O)NCC1CCN(CC1)C(=O)C2=CC=CC=C2F)OC3=CC=C(C=C3)Cl	NNDMOFPAZRTMFH-UHFFFAOYSA-N	1.71403	0.777391	0.00445403	0.875	1.94122	up	1.39392e+07	1.5241e+07	3.11321e+07	2.57458e+07	2.33496e+07	2.75729e+07	1.57631e+07	2.19669e+07	2.45312e+07	2.17757e+07
Com_9400_pos	Chaetoquadrin D	-	P	C16H19NO7S	369.088	370.097	3.09401	[M+H]+	1.196	-	3	C18	Organoheterocyclic compounds	有机杂环化合物	Benzopyrans	苯并吡喃类	1-benzopyrans	1-苯并吡喃	-	-	-	-	-	-	-	-	-	-	-	-	-	CC1=CC(=O)C2=C(C(=C(C=C2O1)OC)CS(=O)(=O)CCNC(=O)C)O	OAZAJOMBGGJIBB-UHFFFAOYSA-N	2.03313	1.0237	0.00446768	0.819444	1.48578	up	2.48521e+06	2.20198e+06	1.40754e+06	1.33397e+06	4.2918e+06	2.05168e+06	7.22034e+06	4.42003e+06	1.52955e+06	4.05121e+06
Com_10797_pos	Tupichigenin C	-	P	C27H40O8	492.272	493.282	4.20893	[M+H]+	5.31	-	3	C18	Lipids and lipid-like molecules	脂质和类脂分子	Prenol lipids	异戊烯醇脂	Triterpenoids	三萜类	-	-	-	-	-	-	-	-	-	-	-	-	-	CC1C2C(CC3C2(CCC4C3CC(=O)C5(C4(C(C(C(C5O)O)O)O)C)O)C)OC16CCC(=C)CO6	HNYLXUBOIKJGSP-SXQRTKJDSA-N	1.83065	0.872354	0.00465077	0.798611	1.08964	up	4.38895e+09	4.4923e+09	9.22925e+09	9.00976e+09	5.38046e+09	3.47453e+09	5.20923e+09	4.40805e+09	8.53383e+09	6.74475e+09
Com_5800_pos	trans-p-Menthane-1,4-diol	-	P	C10H20O2	172.146	173.154	2.19933	[M+H]+	0.641	-	3	C18	Lipids and lipid-like molecules	脂质和类脂分子	Prenol lipids	异戊烯醇脂	Monoterpenoids	单萜类	-	-	-	-	-	-	-	-	-	-	-	-	-	CC(C)C1(CCC(CC1)(C)O)O	QCKOHKIBVZRCEQ-UHFFFAOYSA-N	1.53491	0.618156	0.00468012	0.895833	1.77068	up	4.96814e+06	4.81248e+06	6.64175e+06	3.5194e+06	5.937e+06	5.01074e+06	5.49331e+06	8.48115e+06	6.25393e+06	7.72591e+06
Com_8158_pos	Pyrrobutamine	吡咯他敏	P	C20H22ClN	311.144	312.151	2.53254	[M+H]+	5.77	-	3	C18	Phenylpropanoids and polyketides	苯丙素类和聚酮类	Stilbenes	芪类	-	-	"91-82-7"	HMDB0240248	Phenylpropanoids and polyketides	Stilbenes	-	-	-	-	-	-	-	-	5284614	ClC1=CC=C(C\C(=C/CN2CCCC2)C2=CC=CC=C2)C=C1	WDYYVNNRTDZKAZ-XDHOZWIPSA-N	2.12926	1.09035	0.0046846	0.833333	2.17775	up	3.37851e+06	3.82272e+06	1.04283e+07	6.48915e+06	5.33312e+06	4.61697e+06	4.61957e+06	3.48093e+06	3.86143e+06	6.18971e+06
Com_11162_pos	4',5-Dihydroxy-7-methoxyisoflavone 3'-O-(3''-E-cinnamoylglucoside)	4',5-二羟基-7-甲氧基异黄酮 3'-O-(3''-E-肉桂酰葡萄糖苷)	P	C31H28O12	592.158	593.164	2.24469	[M+H]+	5.74	0.60	2	C18	Phenylpropanoids and polyketides	苯丙素类和聚酮类	Isoflavonoids	异黄酮类	Isoflavonoid O-glycosides	异黄酮O-糖苷	-	-	-	-	-	-	-	-	-	-	-	-	-	COC1=CC(=C2C(=C1)OC=C(C2=O)C3=CC(=C(C=C3)O)OC4C(C(C(C(O4)CO)O)OC(=O)C=CC5=CC=CC=C5)O)O	NZDCPGVUPNQJKH-TXCIDEBLSA-N	2.19349	1.13323	0.00470841	0.833333	1.66713	up	1.33744e+06	998015	933114	306574	1.39183e+06	1.26679e+06	1.06945e+06	960415	1.59824e+06	1.70446e+06
Com_550_pos	Methyl 2-(1H-indol-3-yl)acetate	吲哚-3-乙酸甲酯	P	C11H11NO2	189.079	190.086	0.6915	[M+H]+	6.032	0.82	1	C18	Organoheterocyclic compounds	有机杂环化合物	Indoles and derivatives	吲哚及其衍生物	Indolyl carboxylic acids and derivatives	吲哚基羧酸及其衍生物	"1912-33-0"	HMDB0029738	Organoheterocyclic compounds	Indoles and derivatives	Indolyl carboxylic acids and derivatives	-	C20635	-	-	-	-	-	74706	COC(=O)CC1=CNC2=C1C=CC=C2	KTHADMDGDNYQRX-UHFFFAOYSA-N	2.20264	1.13923	0.00477525	0.777778	1.5822	up	2.65343e+07	3.35323e+07	6.9338e+07	3.57214e+07	4.22433e+07	1.72977e+07	3.89746e+07	1.94147e+07	2.56436e+07	3.13333e+07
Com_10148_pos	Itoside I	-	P	C18H26O11	418.148	419.153	3.14582	[M+H]+	5.256	-	3	C18	Organic oxygen compounds	有机氧化合物	Organooxygen compounds	有机氧化合物	Carbohydrates and carbohydrate conjugates	碳水化合物和碳水化合物结合物	-	-	-	-	-	-	-	-	-	-	-	-	-	CC1C(C(C(C(O1)OCC2C(C(C(C(O2)OC3=CC=CC=C3O)O)O)O)O)O)O	ZMVYDQYHQHSHAJ-GYFNHIKNSA-N	7.79664	2.96285	0.00482024	0.833333	1.86935	up	1.79813e+06	1.15516e+07	3.0002e+07	3.90678e+07	1.8182e+07	1.39531e+07	6.29044e+06	665464	1.89643e+06	2.22067e+06
Com_5617_pos	Allantoxanamide	-	P	C4H4N4O3	156.028	157.035	2.28659	[M+H]+	11.926	-	3	C18	Organic acids and derivatives	有机酸及其衍生物	Carboxylic acids and derivatives	羧酸及其衍生物	Carboxylic acid derivatives	羧酸衍生物	"-"	HMDB0247204	Organic acids and derivatives	Carboxylic acids and derivatives	Carboxylic acid derivatives	-	-	-	-	-	-	-	188244	NC(=O)C1=NC(=O)NC(=O)N1	HJXJVORILFDIOT-UHFFFAOYSA-N	0.690827	-0.533604	0.00490876	0.826389	2.40937	down	506705	311903	673402	561725	534671	371319	452205	832101	456809	598186
Com_1630_pos	Indirubin-3'-oxime	靛玉红-3'-单肟	P	C16H11N3O2	277.085	278.093	2.37179	[M+H]+	1.354	0.51	2	C18	Organoheterocyclic compounds	有机杂环化合物	Indoles and derivatives	吲哚及其衍生物	Hydroxyindoles	羟基吲哚	-	HMDB0253461	Organoheterocyclic compounds	Indoles and derivatives	Hydroxyindoles	-	-	-	-	-	-	-	3707	C1=CC=C2C(=C1)C(=C(N2)O)C3=C(C4=CC=CC=C4N3)N=O	FQCPPVRJPILDIK-UHFFFAOYSA-N	2.91812	1.54504	0.00493534	0.840278	1.503	up	5.09543e+06	1.56444e+07	3.45872e+07	2.38407e+07	2.3531e+07	1.57649e+07	2.33376e+07	1.00809e+07	1.90386e+07	1.2343e+07
Com_2631_pos	N-[2-(1-benzothiophen-3-yl)-2-hydroxyethyl]-3-(3,5-dimethyl-1,2-oxazol-4-yl)propanamide	N-[2-(1 - 苯并噻吩 - 3 - 基)-2 - 羟乙基]-3-(3,5 - 二甲基 - 1,2 - 恶唑 - 4 - 基) 丙酰胺	P	C18H20N2O3S	344.119	327.117	1.12282	[M+H-H2O]+	1.415	-	3	C18	-	-	-	-	-	-	"2097899-48-2"	-	-	-	-	-	-	-	-	-	-	-	121179395	CC1=C(C(=NO1)C)CCC(=O)NCC(C2=CSC3=CC=CC=C32)O	UVATYXZCMYOONK-UHFFFAOYSA-N	2.34565	1.22999	0.00513032	0.833333	1.58777	up	3.08084e+06	5.76474e+06	9.03403e+06	3.89119e+06	7.54215e+06	3.06386e+06	7.66652e+06	3.86646e+06	2.03766e+06	7.78661e+06
Com_7615_pos	7-methoxy-8-(3-methyl-5-oxo-2H-furan-4-yl)chromen-2-one	7-甲氧基-8-(3-甲基-5-氧代-2H-呋喃-4-基)色满-2-酮	P	C15H12O5	272.068	290.103	3.43379	[M+NH4]+	5.127	-	3	C18	Phenylpropanoids and polyketides	苯丙素类和聚酮类	Coumarins and derivatives	香豆素及其衍生物	-	-	-	-	-	-	-	-	-	-	-	-	-	-	-	O=C1OC=2C(C=C1)=CC=C(OC)C2C=3C(=O)OCC3C	AZYVCLJYWIHOAD-UHFFFAOYSA-N	2.54754	1.3491	0.00514438	0.854167	1.94604	up	2.95598e+06	5.60159e+06	1.04244e+07	1.17636e+07	5.83062e+06	2.78069e+06	2.33332e+06	1.73916e+06	6.78353e+06	2.89505e+06
Com_10358_pos	11-trans-LTE4	-	P	C23H37NO5S	439.239	440.249	6.13132	[M+H]+	6.042	-	3	C18	Lipids and lipid-like molecules	脂质和类脂分子	Fatty Acyls	脂肪酰类	Eicosanoids	类二十烷酸	"-"	HMDB0062286	Lipids and lipid-like molecules	Fatty Acyls	Eicosanoids	-	-	-	LMFA03020022	Fatty Acyls [FA]	Eicosanoids [FA03]	Leukotrienes [FA0302]	5283136	[H]\C(CCCCC)=C(/[H])C\C([H])=C(/[H])\C(\[H])=C(/[H])\C(\[H])=C(/[H])[C@@]([H])(SC[C@]([H])(N)C(O)=O)[C@@]([H])(O)CCCC(O)=O	OTZRAYGBFWZKMX-DVFCZEDWSA-N	5.06407	2.3403	0.00526685	0.840278	1.79127	up	4.1479e+06	3.25399e+07	4.15841e+07	5.55589e+07	3.35562e+07	2.10386e+07	5.27626e+06	278951	8.23248e+06	1.34154e+06
Com_5156_pos	Apigenin 7-O-malonylglucoside	芹菜素7-O-(6”-O-丙二酸单酰)-beta-D-葡萄糖苷	P	C24H22O13	518.106	541.097	4.00046	[M+Na]+	5.606	-	3	C18	Organic oxygen compounds	有机氧化合物	Organooxygen compounds	有机氧化合物	Carbohydrates and carbohydrate conjugates	碳水化合物和碳水化合物结合物	"86546-87-4"	-	-	-	-	-	C10020	-	LMPK12110373	Polyketides [PK]	Flavonoids [PK12]	Flavones and Flavonols [PK1211]	-	C1=CC(=CC=C1C2=CC(=O)C3=C(C=C(C=C3O2)OC4C(C(C(C(O4)COC(=O)CC(=O)O)O)O)O)O)O	ULRLGMUACGKIGP-VKIKYZBHSA-N	2.85741	1.51471	0.00536192	0.826389	1.72023	up	593833	4.61016e+06	2.26291e+06	7.90469e+06	5.56031e+06	3.03365e+06	3.16066e+06	5.98885e+06	7.55107e+06	1.67925e+06
Com_10609_pos	Tritoniopsin D	-	P	C26H40O7	464.277	465.286	3.32366	[M+H]+	6.441	0.55	2	C18	Lipids and lipid-like molecules	脂质和类脂分子	Prenol lipids	异戊烯醇脂	Sesquiterpenoids	倍半萜类	-	-	-	-	-	-	-	-	-	-	-	-	-	CCCC(=O)OC1(CCC(C(=C)CC2C3C(C1O2)C4CC(C3(C)O)OCC4C)OC(=O)C)C	CAXUZJKWMCTHMI-UDQIIJQESA-N	0.28405	-1.81579	0.00558467	0.819444	1.25857	down	3.20355e+07	1.07584e+08	8.90719e+07	6.44762e+07	1.08999e+08	4.36815e+07	7.66959e+07	7.28176e+07	1.34157e+08	1.43706e+08
Com_11018_pos	Dysinosin D	-	P	C25H42N6O7	538.312	539.32	2.60392	[M+H]+	8.583	0.80	2	C18	Organic acids and derivatives	有机酸及其衍生物	Carboxylic acids and derivatives	羧酸及其衍生物	Amino acids, peptides, and analogues	氨基酸、肽和类似物	-	-	-	-	-	-	-	-	-	-	-	-	-	CC(C)C(C(=O)N1C2CC(C(CC2CC1C(=O)NCCC3=CCN(C3)C(=N)N)O)O)NC(=O)C(CO)OC	SVXQGBWHWPVWRI-LCERPBOYSA-N	4.91063	2.29591	0.00573802	0.798611	1.54005	up	2.64087e+06	3.56165e+07	2.54678e+07	1.63332e+06	5.01072e+07	5.63436e+07	8.48688e+06	3.06142e+06	3.43561e+07	9.37392e+06
Com_88_pos	Verbenone	(-)-马鞭烯酮	P	C10H14O	150.104	133.101	0.42056	[M+H-H2O]+	0.799	0.90	2	C18	Lipids and lipid-like molecules	脂质和类脂分子	Prenol lipids	异戊烯醇脂	Monoterpenoids	单萜类	"1196-01-6"	HMDB0259787	Lipids and lipid-like molecules	Prenol lipids	Monoterpenoids	-	C09913	-	-	-	-	-	-	CC1=CC(=O)C2CC1C2(C)C	DCSCXTJOXBUFGB-UHFFFAOYSA-N	1.31845	0.398846	0.00579691	0.868056	1.49797	up	1.10383e+07	1.06601e+07	1.39817e+07	1.64995e+07	1.0885e+07	1.11544e+07	1.20905e+07	1.62479e+07	1.27329e+07	1.72244e+07
Com_10765_pos	Artelastochromene	-	P	C30H30O6	486.204	487.216	8.19656	[M+H]+	5.93	-	3	C18	Phenylpropanoids and polyketides	苯丙素类和聚酮类	Flavonoids	黄酮类化合物	Pyranoflavonoids	吡喃类黄酮	-	-	-	-	-	-	-	-	LMPK12111533	Polyketides [PK]	Flavonoids [PK12]	Flavones and Flavonols [PK1211]	-	CC(=CCC1=C2C(=C(C3=C1OC4=C(C3=O)C(OC5=C4C=CC(=C5)O)C=C(C)C)O)C=CC(O2)(C)C)C	NECAWZYXMSKYRB-UHFFFAOYSA-N	2.34063	1.22689	0.00593682	0.833333	1.41789	up	1.06733e+07	5.21081e+06	1.82747e+07	2.75208e+07	1.68182e+07	2.05451e+07	1.66104e+07	1.29517e+07	1.10041e+07	1.68118e+07
Com_8395_pos	D-Fructofuranose 1,2':2,3'-dianhydride	-	P	C12H20O10	324.106	325.113	0.18102	[M+H]+	1.345	-	3	C18	Organic oxygen compounds	有机氧化合物	Organooxygen compounds	有机氧化合物	Carbohydrates and carbohydrate conjugates	碳水化合物和碳水化合物结合物	-	-	-	-	-	-	C04420	-	-	-	-	-	-	C1C2(C(C(C(O2)CO)O)O)OC3C(C(OC3(O1)CO)CO)O	KSRQDWNGXKYIDO-IYDDCBTQSA-N	9.51558	3.25029	0.00601574	0.826389	1.74244	up	4.70919e+06	1.77563e+07	2.24057e+07	4.13219e+07	1.08538e+07	1.62935e+07	1.32992e+06	77192.9	3.36001e+06	2.95865e+06
Com_7455_pos	N-(1-Deoxy-1-fructosyl)valine	N-(1-脱氧-1-果糖基)缬氨酸	P	C11H21NO7	279.132	280.139	1.12173	[M+H]+	1.573	0.55	2	C18	Organic acids and derivatives	有机酸及其衍生物	Carboxylic acids and derivatives	羧酸及其衍生物	Amino acids, peptides, and analogues	氨基酸、肽和类似物	"-"	HMDB0037844	Organic acids and derivatives	Carboxylic acids and derivatives	Amino acids, peptides, and analogues	-	-	-	-	-	-	-	131752247	CC(C)[C@H](NCC1(O)O[C@H](CO)[C@@H](O)[C@@H]1O)C(O)=O	OANCGDPJMNPBDV-BUFOXMIFSA-N	3.41604	1.77233	0.00603617	0.8125	1.85736	up	9.2453e+06	3.06816e+07	6.98629e+07	1.04165e+08	2.98707e+07	2.8337e+07	8.50279e+06	1.34098e+06	1.46173e+07	2.17865e+06
Com_6586_pos	1-Acetoxy-7-hydroxy-3,7-dimethyl-2E,5E-octadien-4-one	-	P	C12H18O4	226.121	227.128	1.65559	[M+H]+	5.361	0.74	2	C18	Lipids and lipid-like molecules	脂质和类脂分子	Fatty Acyls	脂肪酰类	Fatty alcohol esters	脂肪醇酯	-	-	-	-	-	-	-	-	-	-	-	-	-	CC(=CCOC(=O)C)C(=O)C=CC(C)(C)O	UQVOYRKLYJVPHW-PDTNFJSOSA-N	2.02173	1.01559	0.0061258	0.8125	1.90463	up	1.92236e+07	3.03844e+07	6.38297e+07	6.44571e+07	3.76425e+07	3.13813e+07	2.61182e+07	1.24511e+07	2.56712e+07	1.73542e+07
Com_9719_pos	Lacto-N-biose	-	P	C14H25NO11	383.143	384.15	0.4835	[M+H]+	4.676	-	3	C18	Organic oxygen compounds	有机氧化合物	Organooxygen compounds	有机氧化合物	Carbohydrates and carbohydrate conjugates	碳水化合物和碳水化合物结合物	"-"	HMDB0006575	Organic oxygen compounds	Organooxygen compounds	Carbohydrates and carbohydrate conjugates	-	C06372	-	-	-	-	-	-	-	HMQPEDMEOBLSQB-RPHKZZMBSA-N	2.11237	1.07886	0.00618664	0.819444	1.56401	up	2.17573e+06	3.94421e+06	9.30226e+06	1.04926e+07	5.11622e+06	1.87023e+06	2.74059e+06	3.04702e+06	2.55358e+06	4.76524e+06
Com_1215_pos	(+/-)-Decursinol	紫花前胡醇	P	C14H14O4	246.089	247.099	8.4247	[M+H]+	1.238	0.75	2	C18	Phenylpropanoids and polyketides	苯丙素类和聚酮类	Coumarins and derivatives	香豆素及其衍生物	Pyranocoumarins	吡喃香豆素类	"5993-18-0"	HMDB0033914	Phenylpropanoids and polyketides	Coumarins and derivatives	Pyranocoumarins	-	-	-	-	-	-	-	-	CC1(C)OC2=C(CC1O)C=C1C=CC(=O)OC1=C2	BGXFQDFSVDZUIW-UHFFFAOYSA-N	2.86475	1.51841	0.00634151	0.854167	1.67374	up	1.45353e+06	4.59766e+06	5.67248e+06	8.25494e+06	4.64737e+06	2.9353e+06	8.26788e+06	6.89733e+06	2.44431e+06	8.79217e+06
Com_11096_pos	Glutamine glutamate aspartate	谷氨酰胺 谷氨酸 天冬氨酸	P	C19H27N5O15	565.15	566.16	3.52826	[M+H]+	5.366	-	3	C18	Organic acids and derivatives	有机酸及其衍生物	Carboxylic acids and derivatives	羧酸及其衍生物	Amino acids, peptides, and analogues	氨基酸、肽和类似物	"-"	HMDB0252809	Organic acids and derivatives	Carboxylic acids and derivatives	Amino acids, peptides, and analogues	-	-	-	-	-	-	-	-	NC(CCC(N)=O)C(=O)OOC(=O)CCC(N)C(=O)OC1(N)CC(=O)OOC(=O)CCC(N)C(=O)OOC1=O	SUEAGNUHJYEIRC-UHFFFAOYSA-N	1.68452	0.752337	0.00643709	0.770833	1.32867	up	3.15164e+07	1.93149e+07	4.7592e+07	6.42151e+07	2.04369e+07	2.41669e+07	3.09144e+07	3.85543e+07	3.64369e+07	5.06841e+07
Com_8734_pos	6-Methoxycomaparvin 5-methyl ether	6-甲氧基香豆素-5-甲醚	P	C19H20O6	344.126	345.131	7.35958	[M+H]+	4.983	-	3	C18	Organoheterocyclic compounds	有机杂环化合物	Naphthopyrans	萘并吡喃类	-	-	-	-	-	-	-	-	-	-	-	-	-	-	-	CCCC1=CC(=C2C(=C3C(=CC(=O)C=C3OC)C(=C2OC)OC)O1)O	YSMPFBOGYPVYFM-UHFFFAOYSA-N	1.83341	0.87453	0.00650481	0.791667	1.65756	up	4.6951e+06	7.45532e+06	1.75885e+07	1.7891e+07	8.95031e+06	7.28837e+06	1.00615e+07	7.90758e+06	9.38849e+06	1.25094e+07
Com_10289_pos	3-Deoxycaryoptinol	-	P	C24H34O7	434.23	435.241	7.27171	[M+H]+	5.086	-	3	C18	Organoheterocyclic compounds	有机杂环化合物	Furofurans	双四氢呋喃类	-	-	-	-	-	-	-	-	C09075	-	-	-	-	-	-	O=C(OCC12C(OC(=O)C)CC(C)C(C)(C3OC4OC=CC4C3)C2CCCC51OC5)C	CNIWQELMLPUFOS-NVSXQWMQSA-N	4.46435	2.15845	0.00656646	0.826389	1.44256	up	1.81947e+08	1.81861e+08	4.15527e+08	1.28157e+08	2.02348e+08	4.7049e+07	4.27988e+07	5.84774e+06	1.12595e+08	2.67472e+07
Com_11701_pos	Ormocarpin	-	P	C42H42O20	866.227	867.239	4.99221	[M+H]+	1.328	0.72	2	C18	Phenylpropanoids and polyketides	苯丙素类和聚酮类	Flavonoids	黄酮类化合物	Biflavonoids and polyflavonoids	双黄酮和多黄酮	-	-	-	-	-	-	-	-	-	-	-	-	-	C1=CC(=CC=C1C2C(C(=O)C3=C(C=C(C=C3O2)OC4C(C(C(C(O4)CO)O)O)O)O)C5C(OC6=CC(=CC(=C6C5=O)O)OC7C(C(C(C(O7)CO)O)O)O)C8=CC=C(C=C8)O)O	RVPPNKOUWPOQRX-BZGUKMHZSA-N	9.11957	3.18897	0.00680444	0.840278	1.61748	up	1.289e+08	2.62402e+08	3.27589e+08	4.59824e+08	1.75863e+08	1.72349e+08	3.43165e+07	3.07782e+07	8.13936e+07	558545
Com_160_pos	Phthalic anhydride	苯酐	P	C8H4O3	148.016	149.023	0.34959	[M+H]+	7.326	1.00	1	C18	Organoheterocyclic compounds	有机杂环化合物	Benzofurans	苯并呋喃类	Benzofuranones	苯并呋喃酮类	"85-44-9"	HMDB0256501	Organoheterocyclic compounds	Benzofurans	Benzofuranones	-	-	-	-	-	-	-	6811	C1=CC=C2C(=C1)C(=O)OC2=O	LGRFSURHDFAFJT-UHFFFAOYSA-N	1.37959	0.464239	0.00698741	0.819444	1.75407	up	1.05758e+09	1.02055e+09	1.49209e+09	1.32667e+09	1.11027e+09	9.88241e+08	1.62992e+09	1.77572e+09	1.31477e+09	1.46908e+09
Com_851_pos	D-Pinitol	D-松醇	P	C7H14O6	194.079	217.068	1.1448	[M+Na]+	1.29	0.80	1	C18	Organic oxygen compounds	有机氧化合物	Organooxygen compounds	有机氧化合物	Alcohols and polyols	醇和多元醇	"12084-63-6"	HMDB0034219	Organic oxygen compounds	Organooxygen compounds	Alcohols and polyols	-	C03844	-	-	-	-	-	-	CO[C@@H]1[C@@H](O)[C@@H](O)[C@H](O)[C@H](O)[C@H]1O	DSCFFEYYQKSRSV-KLJZZCKASA-N	2.04129	1.02948	0.00707478	0.798611	1.78234	up	6.27882e+08	1.22093e+09	1.49271e+09	1.18356e+09	2.07416e+09	8.79384e+08	7.59365e+08	6.21706e+08	5.66224e+08	6.50876e+08
Com_492_pos	Apronal	丙戊酰脲	P	C9H16N2O2	184.121	185.129	1.29504	[M+H]+	5.56	0.62	1	C18	Organic acids and derivatives	有机酸及其衍生物	Organic carbonic acids and derivatives	有机碳酸及其衍生物	Ureas	尿素	"528-92-7"	HMDB0248536	Organic acids and derivatives	Organic carbonic acids and derivatives	Ureas	-	-	-	-	-	-	-	10715	CC(C)C(CC=C)C(=O)NC(=O)N	KSUUMAWCGDNLFK-UHFFFAOYSA-N	2.13426	1.09374	0.00715678	0.798611	1.20886	up	2.55658e+07	1.21582e+07	2.40412e+07	2.32646e+07	1.5938e+07	8.56431e+06	8.63581e+06	4.59045e+06	2.62228e+07	6.82654e+06
Com_2695_pos	Ciprofloxacin	环丙沙星	P	C17H18FN3O3	331.133	332.14	0.39238	[M+H]+	5.687	0.55	1	C18	Organoheterocyclic compounds	有机杂环化合物	Quinolines and derivatives	喹啉及其衍生物	Quinoline carboxylic acids	喹啉羧酸	"85721-33-1"	HMDB0014677	Organoheterocyclic compounds	Quinolines and derivatives	Quinoline carboxylic acids	Ciprofloxacin	C05349	map02010	-	-	-	-	2764	C1CC1N2C=C(C(=O)C3=CC(=C(C=C32)N4CCNCC4)F)C(=O)O	MYSWGUAQZAJSOK-UHFFFAOYSA-N	2.75186	1.46041	0.00718322	0.784722	1.71794	up	1.15533e+06	4.65477e+06	1.05701e+07	5.78358e+06	6.59031e+06	5.77082e+06	893260	2.25351e+06	188227	287387
Com_7665_pos	(-)-2,3-Dihydrocitromycetin	-	P	C14H12O7	292.058	293.064	6.60434	[M+H]+	1.352	-	3	C18	Benzenoids	苯类化合物	Benzene and substituted derivatives	苯及其取代衍生物	Benzoic acids and derivatives	苯甲酸及其衍生物	-	-	-	-	-	-	-	-	-	-	-	-	-	CC1CC(=O)C2=C(O1)C3=C(C=C(C(=C3C(=O)O)O)O)OC2	WYOWYUFYWZWWCA-YFKPBYRVSA-N	2.50124	1.32264	0.00727592	0.861111	1.85955	up	9.37676e+07	1.0757e+08	1.77448e+08	2.06127e+08	8.76567e+07	8.44978e+07	8.67167e+07	5.89082e+07	3.20476e+08	8.56787e+07
Com_10794_pos	Tepotinib	特泊替尼	P	C29H28N6O2	492.227	493.234	0.35848	[M+H]+	5.309	-	3	C18	Organoheterocyclic compounds	有机杂环化合物	Diazines	二嗪类	Pyridazines and derivatives	哒嗪及其衍生物	"1100598-32-0"	HMDB0304846	Organoheterocyclic compounds	Diazines	Pyridazines and derivatives	-	-	-	-	-	-	-	-	CN1CCC(COC2=CN=C(N=C2)C2=CC(CN3N=C(C=CC3=O)C3=CC(=CC=C3)C#N)=CC=C2)CC1	AHYMHWXQRWRBKT-UHFFFAOYSA-N	1.72872	0.789707	0.00728567	0.805556	1.37554	up	4.74287e+07	4.74897e+07	9.7136e+07	7.53224e+07	4.96922e+07	2.99254e+07	4.00594e+07	3.1599e+07	6.68311e+07	5.21652e+07
Com_1454_pos	H-Ser-His-OH	H-丝氨酸-组氨酸-羟基	P	C9H14N4O4	242.102	265.09	2.93193	[M+Na]+	1.26	-	3	C18	Organic acids and derivatives	有机酸及其衍生物	Carboxylic acids and derivatives	羧酸及其衍生物	Amino acids, peptides, and analogues	氨基酸、肽和类似物	"67726-09-4"	HMDB0029041	Organic acids and derivatives	Carboxylic acids and derivatives	Amino acids, peptides, and analogues	-	-	-	-	-	-	-	7016093	N[C@@H](CO)C(=O)N[C@@H](CC1=CNC=N1)C(O)=O	YZMPDHTZJJCGEI-BQBZGAKWSA-N	2.57748	1.36596	0.00730971	0.875	1.93417	up	7.09533e+06	1.4794e+07	1.48461e+07	1.49768e+07	1.42494e+07	1.41493e+07	1.01089e+07	1.14873e+07	3.01919e+06	5.28136e+06
Com_1778_pos	Argininosuccinic acid	精氨基琥珀酸	P	C10H18N4O6	290.123	291.13	0.83514	[M+H]+	1.321	0.93	1	C18	Organic acids and derivatives	有机酸及其衍生物	Carboxylic acids and derivatives	羧酸及其衍生物	Amino acids, peptides, and analogues	氨基酸、肽和类似物	"918149-29-8"	HMDB0000052	Organic acids and derivatives	Carboxylic acids and derivatives	Amino acids, peptides, and analogues	N-(L-Arginino)succinate; 2-(Nomega-L-Arginino)succinate; L-Argininosuccinate; L-Argininosuccinic acid; L-Arginosuccinic acid	C03406	map00220;map00250;map01100;map01110;map01230	-	-	-	-	16950	N[C@@H](CCCNC(=N)N[C@@H](CC(O)=O)C(O)=O)C(O)=O	KDZOASGQNOPSCU-WDSKDSINSA-N	3.33363	1.7371	0.00732056	0.8125	1.78704	up	3.99716e+07	5.13511e+07	6.62837e+07	8.69798e+07	6.20185e+07	5.75187e+07	1.82425e+07	4.685e+06	1.0129e+07	1.11107e+07
Com_4465_pos	(2E)-7-hydroxy-9a,11a-dimethyl-2-[(thiophen-2-yl)methylidene]-hexadecahydro-1H-cyclopenta[a]phenanthren-1-one	(2E)-7-羟基-9a,11a-二甲基-2-[(噻吩-2-基)亚甲基]-全氢化-1H-环戊[a]菲-1-酮	P	C24H32O2S	384.212	385.22	1.92425	[M+H]+	5.727	0.59	2	C18	-	-	-	-	-	-	-	-	-	-	-	-	-	-	-	-	-	-	-	CC12CCC3C(CCC4CC(O)CCC34C)C1C\C(=C/C1=CC=CS1)C2=O	-	1.58646	0.665815	0.00738503	0.833333	1.95099	up	8.99069e+07	8.6798e+07	1.78919e+08	1.66209e+08	1.20372e+08	9.89025e+07	8.73771e+07	1.1647e+08	9.95334e+07	1.05489e+08
Com_6854_pos	Ile Ile	-	P	C12H24N2O3	244.179	245.186	1.64789	[M+H]+	5.47	1.00	2	C18	Organic acids and derivatives	有机酸及其衍生物	Carboxylic acids and derivatives	羧酸及其衍生物	Amino acids, peptides, and analogues	氨基酸、肽和类似物	-	-	-	-	-	-	-	-	-	-	-	-	-	CCC(C)C(C(=O)NC(C(C)CC)C(=O)[O-])[NH3+]	BCVIOZZGJNOEQS-XKNYDFJKSA-N	2.00453	1.00326	0.00752442	0.819444	1.14655	up	6.95858e+08	3.74022e+08	5.97813e+08	6.45024e+08	4.09693e+08	3.32641e+08	1.94141e+08	3.43513e+08	1.13698e+09	2.63631e+08
Com_8064_pos	Metacytofilin	-	P	C16H22N2O4	306.158	307.166	1.40314	[M+H]+	5.01	0.61	2	C18	Organic acids and derivatives	有机酸及其衍生物	Carboxylic acids and derivatives	羧酸及其衍生物	Amino acids, peptides, and analogues	氨基酸、肽和类似物	-	-	-	-	-	-	-	-	-	-	-	-	-	CC(C)CC1(C(=O)NC(C(=O)O1)(CC2=CC=CC=C2)O)NC	DPVKIQKSCWSCBE-HOTGVXAUSA-N	2.18913	1.13036	0.00769301	0.8125	1.92622	up	3.29404e+07	1.56454e+07	3.21813e+07	2.46605e+07	1.24502e+07	1.32916e+07	6.14238e+06	5.69902e+06	8.49255e+06	1.19534e+07
Com_10967_pos	16,17-Dihydro-16alpha,17-dihydroxygibberellin A7 17-glucoside	-	P	C25H34O12	526.205	527.211	2.31616	[M+H]+	1.374	0.50	2	C18	Lipids and lipid-like molecules	脂质和类脂分子	Prenol lipids	异戊烯醇脂	Terpene glycosides	萜烯糖苷	"159858-84-1"	HMDB0040649	Lipids and lipid-like molecules	Prenol lipids	Terpene glycosides	-	-	-	-	-	-	-	101929552	[H][C@@]12CC[C@@H]3C[C@]1(C[C@]3(O)CO[C@@H]1O[C@H](CO)[C@@H](O)[C@H](O)[C@H]1O)[C@@H](C(O)=O)[C@]1([H])[C@@]3(C)[C@@H](O)C=C[C@@]21OC3=O	MYDOPTAGDBJRRW-MHDFSROXSA-N	5.97506	2.57895	0.00771911	0.881944	1.45112	up	1.60363e+07	5.25877e+07	7.40294e+07	7.81061e+07	7.31662e+07	4.02937e+07	1.7233e+07	1.11269e+07	313641	1.40547e+07
Com_5891_pos	1H-Indole-5-carbonyl chloride	1H-吲哚-5-羰酰氯	P	C9H6ClNO	179.014	180.021	0.59042	[M+H]+	4.933	-	3	C18	Organoheterocyclic compounds	有机杂环化合物	Indoles and derivatives	吲哚及其衍生物	Indolecarboxylic acids and derivatives	吲哚羧酸及其衍生物	"161397-68-8"	HMDB0244893	Organoheterocyclic compounds	Indoles and derivatives	Indolecarboxylic acids and derivatives	-	-	-	-	-	-	-	45081485	ClC(=O)C1=CC2=C(NC=C2)C=C1	DJQIAZZRZXXUEB-UHFFFAOYSA-N	2.20355	1.13983	0.0077824	0.784722	1.53862	up	1.12201e+07	1.40418e+07	4.62796e+07	4.07473e+07	2.58546e+07	7.19899e+06	2.40141e+07	9.10997e+06	1.14932e+07	2.72651e+07
Com_4733_pos	Tripchlorolide	雷藤氯内酯醇	P	C20H25ClO6	396.134	419.124	2.02185	[M+Na]+	5.384	-	3	C18	Lipids and lipid-like molecules	脂质和类脂分子	Steroids and steroid derivatives	类固醇和类固醇衍生物	Steroid lactones	类固醇内酯	"132368-08-2"	-	-	-	-	-	-	-	-	-	-	-	159588	CC(C)[C@@]1([C@@H]([C@H]2[C@@]3(O2)[C@]4(CCC5=C([C@@H]4C[C@H]6[C@]3([C@@H]1O)O6)COC5=O)C)Cl)O	OIMACDABKWJVSQ-LZVGCMTRSA-N	4.34354	2.11887	0.00778354	0.798611	1.64184	up	860222	1.71399e+07	3.12361e+07	3.95831e+07	1.81994e+07	7.71722e+06	6.61954e+06	2.89163e+06	1.45437e+07	3.41945e+06
Com_1598_pos	Glutarylcarnitine	戊二酰基肉碱	P	C12H22NO6	276.145	276.145	1.38639	[M+H]+	3.374	0.74	1	C18	Lipids and lipid-like molecules	脂质和类脂分子	Fatty Acyls	脂肪酰类	Fatty acid esters	脂肪酸酯	"102636-82-8"	HMDB0013130	Lipids and lipid-like molecules	Fatty Acyls	Fatty acid esters	-	-	-	LMFA07070091	Fatty Acyls [FA]	Fatty esters [FA07]	Fatty acyl carnitines [FA0707]	53481699	C[N+](C)(C)C[C@@H](CC(O)=O)OC(=O)CCCC(O)=O	NXJAXUYOQLTISD-SECBINFHSA-O	2.7553	1.46221	0.007813	0.8125	1.65237	up	1.32811e+08	3.59579e+08	8.30715e+08	9.21951e+08	4.18411e+08	2.90363e+08	1.10682e+08	2.02161e+07	1.1407e+08	2.79165e+07
Com_1850_pos	Menisdaurin	蝙蝠葛氰苷	P	C14H19NO7	313.116	296.114	2.94614	[M+H-H2O]+	5.558	-	3	C18	Organic oxygen compounds	有机氧化合物	Organooxygen compounds	有机氧化合物	Carbohydrates and carbohydrate conjugates	碳水化合物和碳水化合物结合物	"67765-58-6"	-	-	-	-	-	-	-	-	-	-	-	6440400	C1[C@@H](C=C/C(=C/C#N)/[C@@H]1O[C@H]2[C@@H]([C@H]([C@@H]([C@H](O2)CO)O)O)O)O	UTHVFIKQCUKKQW-YIVVZXMPSA-N	1.79395	0.843138	0.00783924	0.805556	1.63888	up	1.2895e+07	1.8513e+07	3.69547e+07	3.19706e+07	2.32162e+07	1.75447e+07	1.47098e+07	6.73616e+06	1.5929e+07	1.46309e+07
Com_2417_pos	Histidylarginine	组氨酰-精氨酸	P	C12H21N7O3	311.171	312.178	0.06427	[M+H]+	1.675	0.58	1	C18	Organic acids and derivatives	有机酸及其衍生物	Carboxylic acids and derivatives	羧酸及其衍生物	Amino acids, peptides, and analogues	氨基酸、肽和类似物	"77369-21-2"	HMDB0028879	Organic acids and derivatives	Carboxylic acids and derivatives	Amino acids, peptides, and analogues	-	-	-	-	-	-	-	7408563	C1=C(NC=N1)C[C@@H](C(=O)N[C@@H](CCCN=C(N)N)C(=O)O)N	NIKBMHGRNAPJFW-IUCAKERBSA-N	5.1207	2.35634	0.0079008	0.861111	1.75138	up	1.42148e+07	8.47371e+06	1.62482e+07	6.0898e+06	7.22298e+06	4.47072e+06	3.9956e+06	1.07e+06	1.21099e+07	3.56573e+06
Com_7001_pos	Tuberostemospironine	-	P	C13H19NO4	253.131	254.139	2.67051	[M+H]+	4.63	0.56	2	C18	Alkaloids and derivatives	生物碱及其衍生物	Stemona alkaloids	百部生物碱	Tuberostemospironine-type alkaloids	对叶百部螺碱型生物碱	-	-	-	-	-	-	-	-	-	-	-	-	-	CC1C(C2(CCCCN3C2CCC3=O)OC1=O)O	FPBTZQXLGBERTH-PZEZNAACSA-N	2.73932	1.45382	0.00790228	0.840278	1.92078	up	6.48025e+06	1.19093e+07	2.68893e+07	2.9011e+07	1.59995e+07	7.40552e+06	5.60076e+06	734576	9.99659e+06	5.94322e+06
Com_1076_pos	Salicylanilide	水杨酰苯胺	P	C13H11NO2	213.079	236.067	5.13136	[M+Na]+	4.716	-	3	C18	Benzenoids	苯类化合物	Benzene and substituted derivatives	苯及其取代衍生物	Anilides	酰苯胺类	"87-17-2"	HMDB0257459	Benzenoids	Benzene and substituted derivatives	Anilides	-	C18915	-	-	-	-	-	-	OC(=NC1=CC=CC=C1)C1=CC=CC=C1O	WKEDVNSFRWHDNR-UHFFFAOYSA-N	2.40154	1.26396	0.00791207	0.833333	1.58852	up	5.86694e+06	7.65281e+06	2.0811e+07	2.25441e+07	1.46842e+07	2.35042e+06	7.30031e+06	9.41074e+06	2.56969e+06	2.73397e+06
Com_2582_pos	6-Hydroxyoctadecanoic acid	6-羟基十八酸	P	C18H36O3	300.266	323.256	1.30229	[M+Na]+	9.719	0.74	1	C18	Lipids and lipid-like molecules	脂质和类脂分子	Fatty Acyls	脂肪酰类	Fatty acids and conjugates	脂肪酸和结合物	"3158-47-2"	HMDB0112193	Lipids and lipid-like molecules	Fatty Acyls	Fatty acids and conjugates	-	-	-	LMFA02000124	Fatty Acyls [FA]	Octadecanoids [FA02]	Other Octadecanoids [FA0200]	102607	CCCCCCCCCCCCC(CCCCC(=O)O)O	LXKCZUOSRQSRHW-UHFFFAOYSA-N	1.69054	0.757481	0.00791335	0.784722	1.05649	up	3.39407e+07	1.78928e+07	2.63515e+07	2.87549e+07	4.9998e+07	3.84832e+07	1.8585e+07	4.35596e+07	1.90095e+07	6.58318e+07
Com_1294_pos	His-Pro	组氨酸-脯氨酸	P	C11H16N4O3	252.122	253.13	2.07388	[M+H]+	5.042	0.71	2	C18	Organic acids and derivatives	有机酸及其衍生物	Carboxylic acids and derivatives	羧酸及其衍生物	Amino acids, peptides, and analogues	氨基酸、肽和类似物	"20930-58-9"	HMDB0028893	Organic acids and derivatives	Carboxylic acids and derivatives	Amino acids, peptides, and analogues	-	-	-	-	-	-	-	152322	N[C@@H](CC1=CNC=N1)C(=O)N1CCC[C@H]1C(O)=O	LNCFUHAPNTYMJB-IUCAKERBSA-N	3.04451	1.60621	0.00792936	0.840278	1.46948	up	2.86162e+07	2.03358e+07	2.63687e+07	2.77091e+07	1.9171e+07	8.80822e+06	9.01698e+06	6.72633e+06	4.10235e+07	5.79441e+06
Com_6338_pos	Anhalamine	-	P	C11H15NO3	209.105	210.113	1.6393	[M+H]+	5.662	0.56	2	C18	Organoheterocyclic compounds	有机杂环化合物	Tetrahydroisoquinolines	四氢异喹啉	-	-	-	-	-	-	-	-	C12231	map00950;map01063	-	-	-	-	-	COC1=C(C(=C2CNCCC2=C1)O)OC	DVQVXTPSJBCBJI-UHFFFAOYSA-N	1.95471	0.966957	0.00807459	0.777778	1.40748	up	9.6597e+07	5.73923e+07	1.86552e+08	1.81162e+08	1.00656e+08	7.17167e+07	9.20329e+07	8.35922e+07	1.68985e+08	1.0295e+08
Com_5141_pos	Hypocrellin B	竹红菌乙素	P	C30H24O9	528.142	529.147	4.04222	[M+H]+	5.615	-	3	C18	Benzenoids	苯类化合物	Phenanthrenes and derivatives	菲及其衍生物	Phenanthrols	菲酚类	"123940-54-5"	HMDB0259691	Benzenoids	Phenanthrenes and derivatives	-	-	-	-	-	-	-	-	-	CC1=C(C2=C3C4=C(C1)C(=C(C5=C4C(=C6C3=C(C(=O)C=C6OC)C(=C2OC)O)C(=CC5=O)OC)O)OC)C(=O)C	KPGRZWCQXQUGHK-UHFFFAOYSA-N	2.13774	1.09608	0.00812782	0.784722	1.5017	up	6.14689e+06	1.18642e+07	2.36472e+07	1.66002e+07	7.45189e+06	1.5512e+06	7.6269e+06	9.00605e+06	1.28777e+07	2.17386e+07
Com_6656_pos	Arginylglycine	-	P	C8H17N5O3	231.133	232.141	1.28384	[M+H]+	1.3	0.56	2	C18	Organic acids and derivatives	有机酸及其衍生物	Carboxylic acids and derivatives	羧酸及其衍生物	Amino acids, peptides, and analogues	氨基酸、肽和类似物	"2418-67-9"	HMDB0028709	Organic acids and derivatives	Carboxylic acids and derivatives	Amino acids, peptides, and analogues	-	-	-	-	-	-	-	142765	N[C@@H](CCCNC(N)=N)C(=O)NCC(O)=O	XUUXCWCKKCZEAW-YFKPBYRVSA-N	2.60862	1.38328	0.00817842	0.8125	1.46683	up	1.94605e+07	2.96866e+07	4.40517e+07	3.12375e+07	1.20313e+07	1.63635e+07	8.60102e+06	3.97777e+06	4.97158e+07	1.43715e+07
Com_6248_pos	N(6)-glycyl-L-lysine	N(6)-甘氨酰-L-赖氨酸	P	C8H17N3O3	203.127	204.135	1.49765	[M+H]+	1.296	0.64	2	C18	Organic acids and derivatives	有机酸及其衍生物	Carboxylic acids and derivatives	羧酸及其衍生物	Amino acids, peptides, and analogues	氨基酸、肽和类似物	-	-	-	-	-	-	-	-	-	-	-	-	-	C(CCNC(=O)CN)CC(C(=O)O)N	YOYBPHLYMUAKGZ-LURJTMIESA-N	4.54869	2.18545	0.00818427	0.805556	1.5343	up	1.64728e+07	1.88044e+07	3.45719e+07	3.82754e+07	1.37498e+07	1.03861e+07	6.28109e+06	726502	4.08748e+07	7.918e+06
Com_9922_pos	Arg Ile Leu	精氨酸	P	C18H36N6O4	400.28	401.288	1.3526	[M+H]+	5.356	0.81	2	C18	Organic acids and derivatives	有机酸及其衍生物	Carboxylic acids and derivatives	羧酸及其衍生物	Amino acids, peptides, and analogues	氨基酸、肽和类似物	-	-	-	-	-	-	-	-	-	-	-	-	-	CCC(C)C(C(=O)NC(CC(C)C)C(=O)O)NC(=O)C(CCCN=C(N)N)N	OOIMKQRCPJBGPD-XUXIUFHCSA-N	2.80731	1.48919	0.00832665	0.833333	1.72531	up	4.7554e+07	1.61404e+07	5.3972e+07	4.75522e+07	2.30978e+07	1.89163e+07	2.28209e+07	8.30818e+06	1.85425e+07	8.49702e+06
Com_1172_pos	Z-dehydro-Ala-OH	脱氢丙氨酸	P	C11H11NO4	221.069	244.059	2.05177	[M+Na]+	5.575	0.52	1	C18	Benzenoids	苯类化合物	Benzene and substituted derivatives	苯及其取代衍生物	Benzyloxycarbonyls	苄氧基羰基	"39692-63-2"	-	-	-	-	-	-	-	-	-	-	-	4674477	C=C(C(=O)O)NC(=O)OCC1=CC=CC=C1	QCHJVTWVRPQBBU-UHFFFAOYSA-N	1.95969	0.970626	0.00834257	0.791667	1.45853	up	8.38819e+07	8.26721e+07	1.58784e+08	6.53993e+07	8.99776e+07	5.34827e+07	7.95273e+07	8.76033e+07	7.46913e+07	8.92206e+07
Com_7688_pos	Megistonine II	-	P	C14H15NO6	293.09	294.098	0.9922	[M+H]+	4.917	-	3	C18	Organoheterocyclic compounds	有机杂环化合物	Quinolines and derivatives	喹啉及其衍生物	Hydroxyquinolines	羟基喹啉类	-	-	-	-	-	-	-	-	-	-	-	-	-	CN1C2=C(C=CC(=C2OC)O)C(=O)C(=C1C(=O)OC)OC	GDRXLMOCTOXTBV-UHFFFAOYSA-N	3.26098	1.70531	0.00845028	0.798611	1.62474	up	1.94997e+07	5.33956e+07	5.78784e+07	2.74661e+07	5.65725e+07	1.9313e+07	8.02435e+06	3.70837e+06	1.3578e+07	5.68668e+06
Com_7254_pos	(+)-Codonopsine	-	P	C14H21NO4	267.147	268.155	1.45492	[M+H]+	2.075	-	3	C18	Organoheterocyclic compounds	有机杂环化合物	Pyrrolidines	吡咯烷类	Phenylpyrrolidines	苯基吡咯烷	-	-	-	-	-	-	-	-	-	-	-	-	-	CC1C(C(C(N1C)C2=CC(=C(C=C2)OC)OC)O)O	WCNPJVPXLWJQIR-OKVQYTGBSA-N	2.17764	1.12276	0.00846464	0.819444	1.43715	up	1.1279e+06	1.70331e+06	5.6215e+06	5.78569e+06	2.56972e+06	961904	2.66741e+06	2.59632e+06	1.64958e+06	5.84476e+06
Com_6418_pos	3-Methylbutyl octanoate	正辛酸异戊酯	P	C13H26O2	214.193	215.201	0.75377	[M+H]+	0.836	-	3	C18	Lipids and lipid-like molecules	脂质和类脂分子	Fatty Acyls	脂肪酰类	Fatty acid esters	脂肪酸酯	"2035-99-6"	HMDB0038729	Lipids and lipid-like molecules	Fatty Acyls	Fatty acid esters	-	-	-	LMFA07010682	Fatty Acyls [FA]	Fatty esters [FA07]	Wax monoesters [FA0701]	16255	CCCCCCCC(=O)OCCC(C)C	XKWSWANXMRXDES-UHFFFAOYSA-N	1.2968	0.374952	0.00849139	0.840278	1.60586	up	6.31612e+06	5.77229e+06	7.41812e+06	7.86858e+06	6.25921e+06	5.48084e+06	6.24349e+06	9.61244e+06	6.27704e+06	5.09178e+06
Com_4985_pos	Yangambin	鹅掌楸树脂酚B二甲醚	P	C24H30O8	446.194	469.183	0.6503	[M+Na]+	5.58	-	3	C18	Lignans, neolignans and related compounds	木脂素、新木脂素及相关化合物	Furanoid lignans	呋喃类木脂素	-	-	"13060-14-5"	-	-	-	-	-	C10894	-	-	-	-	-	443028	COC1=CC(=CC(=C1OC)OC)[C@@H]2[C@H]3CO[C@@H]([C@H]3CO2)C4=CC(=C(C(=C4)OC)OC)OC	HRLFUIXSXUASEX-RZTYQLBFSA-N	1.70136	0.766692	0.0085578	0.784722	1.63446	up	1.15356e+07	1.58129e+07	3.5684e+07	3.41941e+07	1.98876e+07	1.32806e+07	1.90377e+07	1.6207e+07	2.2535e+07	2.25944e+07
Com_10922_pos	L-Olivosyl-oleandolide	-	P	C26H44O10	516.293	517.298	4.40671	[M+H]+	5.434	-	3	C18	Phenylpropanoids and polyketides	苯丙素类和聚酮类	Macrolides and analogues	大环内酯类及其类似物	-	-	-	-	-	-	-	L-Olivosyl-oleandolide	C11991	map00522;map01100;map01110	LMPK04000032	Polyketides [PK]	Macrolides and lactone polyketides [PK04]	_	-	CC1CC2(CO2)C(=O)C(C(C(C(OC(=O)C(C(C(C1O)C)OC3CC(C(C(O3)C)O)O)C)C)C)O)C	SBBLTTCUMKGRJI-GYHYDPCPSA-N	2.39215	1.25831	0.00878906	0.8125	1.40432	up	3.13592e+07	2.39039e+07	4.96265e+07	2.36904e+07	3.66246e+07	1.96527e+07	2.9733e+07	4.1073e+06	1.76093e+07	8.54073e+06
Com_8587_pos	Lipoyllysine	-	P	C14H26N2O3S2	334.138	335.144	6.5216	[M+H]+	5.406	-	3	C18	Organoheterocyclic compounds	有机杂环化合物	Dithiolanes	二硫杂环戊烷	Lipoamides	硫辛酰胺	"20902-53-8"	HMDB0012996	Organoheterocyclic compounds	Dithiolanes	Lipoamides	-	-	-	-	-	-	-	53481572	N[C@H](CCCCNC(=O)CCCCC1CCSS1)C(O)=O	COTIXRRJLCSLLS-PIJUOVFKSA-N	1.77497	0.827797	0.00896922	0.8125	1.52941	up	2.43699e+07	3.96468e+07	4.37175e+07	2.77589e+07	5.35235e+07	2.47021e+07	2.15114e+07	9.4376e+06	2.90789e+07	1.5159e+07
Com_8084_pos	2-(4-Hydroxyphenyl)-1-nitroethane	-	P	C18H29NO3	307.215	308.222	0.67943	[M+H]+	6.231	0.58	2	C18	Benzenoids	苯类化合物	Benzene and substituted derivatives	苯及其取代衍生物	Phenethylamines	苯乙胺类	-	-	-	-	-	-	-	-	-	-	-	-	-	CC(C)(C)C1=CC(=CC(=C1O)C(C)(C)C)CC(C)(C)[N+](=O)[O-]	YQMGLOAHUCEIGY-UHFFFAOYSA-N	1.69908	0.76475	0.00909503	0.805556	1.72878	up	5.53114e+07	6.13111e+07	4.63773e+07	1.16297e+08	5.78155e+07	3.82479e+07	6.08482e+07	8.07934e+07	9.65428e+07	8.8453e+07
Com_121_pos	3-Hydroxypicolinic acid	3-羟基-2-吡啶甲酸	P	C6H5NO3	139.027	140.034	0.59569	[M+H]+	1.984	0.80	1	C18	Organoheterocyclic compounds	有机杂环化合物	Pyridines and derivatives	吡啶及其衍生物	Pyridinecarboxylic acids and derivatives	吡啶羧酸及其衍生物	"874-24-8"	HMDB0013188	Organoheterocyclic compounds	Pyridines and derivatives	Pyridinecarboxylic acids and derivatives	-	C18620	-	-	-	-	-	13401	OC(=O)C1=C(O)C=CC=N1	BRARRAHGNDUELT-UHFFFAOYSA-N	2.42587	1.2785	0.00909569	0.805556	1.6741	up	3.77708e+06	1.06882e+07	1.73423e+07	1.8743e+07	1.06309e+07	6.50213e+06	4.57152e+06	2.64337e+06	1.18186e+07	6.76004e+06
Com_6531_pos	6-Bromo-2(1H)-quinolinone	6-溴喹啉-2-酮	P	C9H6BrNO	222.963	223.973	8.8002	[M+H]+	1.274	-	3	C18	Organoheterocyclic compounds	有机杂环化合物	Quinolines and derivatives	喹啉及其衍生物	Quinolones and derivatives	喹诺酮类及其衍生物	"1810-66-8"	-	-	-	-	-	-	-	-	-	-	-	12378943	O=C1C=CC=2C=C(Br)C=CC2N1	YLAFBGATSQRSTB-UHFFFAOYSA-N	0.408347	-1.29213	0.00911538	0.798611	1.42635	down	1.30019e+07	1.90607e+06	1.83265e+06	1.43446e+06	965430	1.26825e+06	561900	2.8139e+06	5.47322e+06	3.24933e+06
Com_11040_pos	Paratunamide C	-	P	C26H30N2O11	546.185	547.198	9.70736	[M+H]+	5.922	-	3	C18	Organic oxygen compounds	有机氧化合物	Organooxygen compounds	有机氧化合物	Carbohydrates and carbohydrate conjugates	碳水化合物和碳水化合物结合物	-	-	-	-	-	-	-	-	-	-	-	-	-	[C@H]1(O[C@@H]([C@H]([C@@H]([C@H]1O)O)O)CO)O[C@H]1[C@H]([C@H]2C(=CO1)C(=O)N(C(=O)C2)CC[C@]1(c2c(NC1=O)cccc2)O)C=C	MWJJDCGSBJVCSS-CPXTVXJENA-N	0.471221	-1.08552	0.00939361	0.798611	1.57217	down	8.19851e+06	8.54146e+06	1.02388e+07	1.92356e+07	2.47162e+06	826031	5.25056e+06	2.04306e+07	1.83782e+07	7.89863e+06
Com_2697_pos	methyl 1-[(7-hydroxy-8-methyl-2-oxo-2H-chromen-4-yl)methyl]piperidine-4-carboxylate	1-[（7-羟基-8-甲基-2-氧代-2H-色烯-4-基）甲基]哌啶-4-羧酸甲酯	P	C18H21NO5	331.142	332.152	6.86348	[M+H]+	1.207	-	3	C18	Phenylpropanoids and polyketides	苯丙素类和聚酮类	Coumarins and derivatives	香豆素及其衍生物	Hydroxycoumarins	羟基香豆素	"903189-70-8"	-	-	-	-	-	-	-	-	-	-	-	8057400	CC1=C(C=CC2=C1OC(=O)C=C2CN3CCC(CC3)C(=O)OC)O	RSMYXCGIJZIZNK-UHFFFAOYSA-N	2.76003	1.46468	0.00946014	0.784722	1.82537	up	8.91655e+06	1.53038e+07	3.67241e+06	2.94458e+06	1.12941e+07	1.06113e+07	1.87161e+06	1.25075e+06	1.56245e+06	3.27196e+06
Com_2825_pos	2-methyl-4-oxo-3-phenyl-4H-chromen-7-yl N,N-dimethylcarbamate	2-甲基-4-氧代-3-苯基-4H-苯并吡喃-7-基N，N-二甲基氨基甲酸酯	P	C19H17NO4	323.116	346.103	7.0403	[M+Na]+	1.337	0.63	2	C18	Phenylpropanoids and polyketides	苯丙素类和聚酮类	Isoflavonoids	异黄酮类	Isoflav-2-enes	异黄-2-烯	"859137-21-6"	-	-	-	-	-	-	-	-	-	-	-	908901	CC1=C(C(=O)C2=C(O1)C=C(C=C2)OC(=O)N(C)C)C3=CC=CC=C3	MRGNWNPKQIOMEQ-UHFFFAOYSA-N	4.57086	2.19247	0.00949561	0.805556	1.28011	up	4.93977e+06	4.65687e+07	1.72117e+08	2.01311e+08	4.14616e+07	3.68178e+07	8.62447e+06	1.61474e+07	3.70717e+07	3.00569e+07
Com_6135_pos	2-Hydroxy-6,7-dimethoxybenzoxazole	-	P	C9H9NO4	195.053	196.059	9.51916	[M+H]+	1.479	-	3	C18	Organoheterocyclic compounds	有机杂环化合物	Benzoxazoles	苯并恶唑类	Benzoxazolones	苯并恶唑类	"-"	HMDB0030726	Organoheterocyclic compounds	Benzoxazoles	Benzoxazolones	-	-	-	-	-	-	-	10987158	COC1=CC=C2NC(=O)OC2=C1OC	FODHHOASVRMOPW-UHFFFAOYSA-N	2.95261	1.56199	0.00953628	0.833333	1.646	up	3.70488e+06	5.75893e+06	1.10073e+07	5.2934e+06	1.32258e+07	5.33366e+06	6.86895e+06	4.34344e+06	108834	6.16372e+06
Com_5165_pos	Schaftoside	夏佛塔苷	P	C26H28O14	564.148	547.146	1.99358	[M+H-H2O]+	5.356	-	3	C18	Phenylpropanoids and polyketides	苯丙素类和聚酮类	Flavonoids	黄酮类化合物	Flavonoid glycosides	黄酮糖苷	"51938-32-0"	HMDB0033571	Phenylpropanoids and polyketides	Flavonoids	Flavonoid glycosides	-	C10181	-	LMPK12110207	Polyketides [PK]	Flavonoids [PK12]	Flavones and Flavonols [PK1211]	3550102	OCC1OC(C(O)C(O)C1O)C1=C(O)C(C2OCC(O)C(O)C2O)=C2OC(=CC(=O)C2=C1O)C1=CC=C(O)C=C1	MMDUKUSNQNWVET-UHFFFAOYSA-N	1.7333	0.793525	0.00961437	0.75	1.21247	up	7.22686e+06	3.89705e+06	1.29914e+07	1.82095e+07	4.7508e+06	7.12283e+06	6.62291e+06	1.10754e+07	6.44861e+06	1.37036e+07
Com_8250_pos	Ala Ile Ile	丙氨酸异亮氨酸异亮氨酸	P	C15H29N3O4	315.216	316.224	1.47757	[M+H]+	5.565	0.90	2	C18	Organic acids and derivatives	有机酸及其衍生物	Carboxylic acids and derivatives	羧酸及其衍生物	Amino acids, peptides, and analogues	氨基酸、肽和类似物	-	-	-	-	-	-	-	-	-	-	-	-	-	CCC(C)C(C(=O)NC(C(C)CC)C(=O)O)NC(=O)C(C)N	CFPQUJZTLUQUTJ-HTFCKZLJSA-N	2.40462	1.26581	0.00971039	0.777778	1.10452	up	5.90283e+07	2.62664e+07	5.09067e+07	5.97638e+07	3.87002e+07	2.12346e+07	1.94688e+07	9.43175e+06	8.47479e+07	9.03743e+06
Com_10187_pos	GlcNAcbeta1-6GalNAcalpha	-	P	C16H28N2O11	424.169	425.175	3.08673	[M+H]+	5.401	0.51	2	C18	Organic oxygen compounds	有机氧化合物	Organooxygen compounds	有机氧化合物	Carbohydrates and carbohydrate conjugates	碳水化合物和碳水化合物结合物	-	-	-	-	-	-	-	-	-	-	-	-	-	CC(=O)NC1C(C(C(OC1O)COC2C(C(C(C(O2)CO)O)O)NC(=O)C)O)O	ZNYQSCCJIAFAQX-FJSBWOFQSA-N	1.92017	0.941235	0.00971736	0.840278	1.42096	up	4.88443e+06	7.0095e+06	1.99811e+07	1.46055e+07	8.23359e+06	6.60088e+06	7.17033e+06	4.26689e+06	4.62389e+06	7.79965e+06
Com_2515_pos	Neosalvianen	-	P	C21H21NO2	319.157	320.165	1.65533	[M+H]+	1.298	-	3	C18	Benzenoids	苯类化合物	Phenanthrenes and derivatives	菲及其衍生物	-	-	"790673-00-6"	-	-	-	-	-	-	-	-	-	-	-	155290343	CC1=CC2C3C(=C4C(=C2O1)C(=CC5=C4C(C=CC5)(C)C)C)OCN3	ZTYQPSSQJMQATR-UHFFFAOYSA-N	1.89852	0.924877	0.00981252	0.798611	1.49839	up	1.45661e+07	2.41503e+07	1.79067e+07	3.68744e+07	1.45011e+07	1.44252e+07	5.54782e+06	7.80282e+06	3.31221e+07	2.17051e+07
Com_5586_pos	4-Methylsalicylate	4-甲基水杨酸酯	P	C8H8O3	152.047	153.055	2.10591	[M+H]+	0.644	0.88	2	C18	Benzenoids	苯类化合物	Benzene and substituted derivatives	苯及其取代衍生物	Benzoic acids and derivatives	苯甲酸及其衍生物	-	-	-	-	-	-	C14103	map00626;map01120	-	-	-	-	-	CC1=CC(=C(C=C1)C(=O)O)O	NJESAXZANHETJV-UHFFFAOYSA-N	1.36344	0.447252	0.0098882	0.798611	1.49616	up	1.09794e+07	1.04657e+07	1.50511e+07	1.48596e+07	1.17012e+07	1.01878e+07	1.24675e+07	1.73302e+07	1.23191e+07	1.68505e+07
Com_11150_pos	Glu-Ile-Leu-Asp-Val	谷氨酸-异亮氨酸-亮氨酸-天冬氨酸-缬氨酸	P	C26H45N5O10	587.317	588.326	2.83875	[M+H]+	5.353	-	3	C18	Organic acids and derivatives	有机酸及其衍生物	Peptidomimetics	肽模拟物	Hybrid peptides	混合肽	"-"	HMDB0252757	Organic acids and derivatives	Peptidomimetics	Hybrid peptides	-	-	-	-	-	-	-	85047242	CCC(C)C(NC(=O)C(N)CCC(O)=O)C(=O)NC(CC(C)C)C(=O)NC(CC(O)=O)C(=O)NC(C(C)C)C(O)=O	VPKCCODFKUZEMT-UHFFFAOYSA-N	3.03121	1.59989	0.00993175	0.8125	1.26973	up	3.02297e+07	1.6999e+07	3.45082e+07	1.44982e+07	3.82906e+07	1.1696e+07	4.32089e+06	1.68647e+06	1.25691e+07	4.23127e+06
Com_6869_pos	Isopentenyl pyrophosphate	异戊烯焦磷酸	P	C5H12O7P2	246.006	247.016	9.84786	[M+H]+	1.183	-	3	C18	Lipids and lipid-like molecules	脂质和类脂分子	Prenol lipids	异戊烯醇脂	Isoprenoid phosphates	类异戊二烯磷酸酯	"358-71-4"	HMDB0001347	Lipids and lipid-like molecules	Prenol lipids	Isoprenoid phosphates	Isopentenyl diphosphate; Delta3-Isopentenyl diphosphate; Delta3-Methyl-3-butenyl diphosphate; 3-Methylbut-3-en-1-yl diphosphate	C00129	map00900;map00997;map00998;map01060;map01062;map01070;map01100;map01110;map04216	LMPR01010008	Prenol Lipids [PR]	Isoprenoids [PR01]	C5 isoprenoids (hemiterpenes) [PR0101]	-	CC(=C)CCOP(=O)(O)OP(=O)(O)O	NUHSROFQTUXZQQ-UHFFFAOYSA-N	2.39354	1.25914	0.00999915	0.819444	1.54154	up	621155	788268	1.71082e+06	2.08923e+06	281811	762541	347424	148215	2.17575e+06	799472
Com_9249_pos	(+)-(3R)-3-acetoxy-1-(3,4-dihydroxyphenyl)-7-(4-hydroxyphenyl)heptane	-	P	C21H26O5	358.178	359.189	9.13407	[M+H]+	6.662	0.58	2	C18	Phenylpropanoids and polyketides	苯丙素类和聚酮类	Diarylheptanoids	二芳基庚烷类	Linear diarylheptanoids	线性二芳基庚烷	-	-	-	-	-	-	-	-	-	-	-	-	49832001	CC(=O)OC(CCCCC1=CC=C(C=C1)O)CCC2=CC(=C(C=C2)O)O	FNZIZWQXFYAOOE-LJQANCHMSA-N	2.7253	1.44642	0.0100078	0.840278	1.3629	up	9.74947e+06	1.75253e+07	4.23142e+07	4.49115e+07	2.6313e+07	6.77642e+07	1.18792e+07	1.64321e+07	1.12819e+08	3.23491e+07
Com_8263_pos	Geranyl beta-D-glucopyranoside	香叶基β-D-吡喃葡萄糖苷	P	C16H28O6	316.189	317.196	0.48439	[M+H]+	7.871	-	3	C18	Lipids and lipid-like molecules	脂质和类脂分子	Prenol lipids	异戊烯醇脂	Terpene glycosides	萜烯糖苷	-	-	-	-	-	-	-	-	-	-	-	-	-	CC(=CCCC(=CCOC1C(C(C(C(O1)CO)O)O)O)C)C	RMMXLHZEVYNSJO-QYSJADTOSA-N	1.49695	0.582024	0.0100244	0.798611	1.4411	up	4.37517e+06	3.89182e+06	6.58259e+06	6.17725e+06	5.85167e+06	6.40826e+06	3.61209e+06	1.01571e+07	4.62144e+06	5.2029e+06
Com_950_pos	Glutamic acid diethyl ester	谷氨酸二乙酯	P	C9H17NO4	203.116	226.106	2.53838	[M+Na]+	5.72	0.61	1	C18	Organic acids and derivatives	有机酸及其衍生物	Carboxylic acids and derivatives	羧酸及其衍生物	Amino acids, peptides, and analogues	氨基酸、肽和类似物	"16450-41-2"	-	-	-	-	-	-	-	-	-	-	-	73961	CCOC(=O)CC[C@@H](C(=O)OCC)N	HERPVHLYIHBEFW-ZETCQYMHSA-N	0.461206	-1.11652	0.0102512	0.784722	1.75922	down	2.04323e+07	4.07223e+06	7.49646e+06	297382	4.87863e+06	9.15985e+06	197968	378357	1.26755e+06	177219
Com_6596_pos	L-Arogenate	-	P	C10H13NO5	227.079	228.085	8.01991	[M+H]+	1.549	0.52	2	C18	Organic acids and derivatives	有机酸及其衍生物	Carboxylic acids and derivatives	羧酸及其衍生物	Amino acids, peptides, and analogues	氨基酸、肽和类似物	-	HMDB0304400	Organic acids and derivatives	Carboxylic acids and derivatives	Amino acids, peptides, and analogues	L-Arogenate; L-Arogenic acid; Pretyrosine	C00826	map00400;map01100;map01110;map01230	-	-	-	-	-	C1=CC(C=CC1O)(CC(C(=O)O)N)C(=O)O	MIEILDYWGANZNH-DSQUFTABSA-N	2.09979	1.07024	0.0102675	0.777778	1.71268	up	4.91545e+06	8.77172e+06	1.90782e+07	1.8326e+07	2.10884e+07	4.82744e+06	8.35283e+06	3.74062e+06	6.17603e+06	8.90971e+06
Com_6835_pos	N5-Hexanoylspermidine	-	P	C13H29N3O	243.231	244.239	2.1696	[M+H]+	5.061	0.54	2	C18	Lipids and lipid-like molecules	脂质和类脂分子	Fatty Acyls	脂肪酰类	Fatty amides	脂肪酰胺	"97141-37-2"	HMDB0029568	Lipids and lipid-like molecules	Fatty Acyls	Fatty amides	-	-	-	-	-	-	-	86127607	CCCCCC(=O)N(CCCN)CCCCN	RIYFDCXURUKYPE-UHFFFAOYSA-N	2.66928	1.41645	0.0104039	0.791667	1.78244	up	2.36322e+07	1.16949e+07	1.48291e+07	6.65603e+06	8.99431e+06	6.146e+06	4.90344e+06	2.18533e+06	6.9903e+06	7.95954e+06
Com_1039_pos	MALONIC ACID, (P-HYDROXYBENZYL)- (7CI)	对羟基苄基丙二酸	P	C10H10O5	210.053	233.043	2.60502	[M+Na]+	1.289	0.61	2	C18	Phenylpropanoids and polyketides	苯丙素类和聚酮类	Phenylpropanoic acids	苯丙酸类	-	-	"90844-16-9"	-	-	-	-	-	-	-	-	-	-	-	17840182	C1=CC(=CC=C1CC(C(=O)O)C(=O)O)O	JXJNPXPDKYRHJT-UHFFFAOYSA-N	1.89648	0.923323	0.0104456	0.770833	1.68172	up	5.42822e+07	4.72519e+07	7.83075e+07	8.30638e+07	4.65297e+07	2.57025e+07	2.57628e+07	3.47784e+07	8.14472e+07	2.70849e+07
Com_10348_pos	Quinapril	喹那普利	P	C25H30N2O5	438.215	439.225	4.85813	[M+H]+	5.07	-	3	C18	Organic acids and derivatives	有机酸及其衍生物	Carboxylic acids and derivatives	羧酸及其衍生物	Amino acids, peptides, and analogues	氨基酸、肽和类似物	"85441-61-8"	HMDB0015019	Organic acids and derivatives	Carboxylic acids and derivatives	Amino acids, peptides, and analogues	-	C07398	-	-	-	-	-	-	CCOC(=O)C(CCC1=CC=CC=C1)NC(C)C(=O)N2CC3=CC=CC=C3CC2C(=O)O	JSDRRTOADPPCHY-HSQYWUDLSA-N	2.88168	1.52691	0.0104824	0.805556	1.32973	up	1.24902e+08	8.71634e+07	1.46002e+08	7.00659e+07	1.20608e+08	2.73896e+07	1.5064e+07	8.29438e+06	8.3761e+07	3.3219e+07
Com_27_pos	Guanidoacetic acid	乙酸胍	P	C3H7N3O2	117.054	118.061	0.6197	[M+H]+	1.306	0.85	1	C18	Organic acids and derivatives	有机酸及其衍生物	Carboxylic acids and derivatives	羧酸及其衍生物	Amino acids, peptides, and analogues	氨基酸、肽和类似物	"352-97-6"	HMDB0000128	Organic acids and derivatives	Carboxylic acids and derivatives	Amino acids, peptides, and analogues	Guanidinoacetate; Guanidinoacetic acid; Glycocyamine; N-Amidinoglycine; Guanidoacetic acid	C00581	map00260;map00330;map01100	-	-	-	-	763	NC(=N)NCC(O)=O	BPMFZUMJYQTVII-UHFFFAOYSA-N	2.48817	1.31509	0.0105736	0.770833	1.61857	up	5.3406e+07	4.22116e+07	6.14859e+07	8.43033e+06	6.25381e+07	6.14705e+07	7.76196e+06	6.54583e+06	1.63782e+07	2.42287e+07
Com_1709_pos	Sphinganine	D-赤-C18-二氢-D-鞘氨醇	P	C18H39NO2	301.298	284.295	0.86448	[M+H-H2O]+	8.503	0.85	1	C18	Organic nitrogen compounds	有机氮化合物	Organonitrogen compounds	有机氮化合物	Amines	胺类	"764-22-7"	HMDB0000269	Organic nitrogen compounds	Organonitrogen compounds	Amines	Sphinganine; Dihydrosphingosine; 2-Amino-1,3-dihydroxyoctadecane	C00836	map00600;map01100;map04071	LMSP01020001	Sphingolipids [SP]	Sphingoid bases [SP01]	Sphinganines [SP0102]	91486	CCCCCCCCCCCCCCCC(C(CO)N)O	OTKJDMGTUTTYMP-ZWKOTPCHSA-N	0.594686	-0.749799	0.0106107	0.798611	1.56352	down	3.66455e+07	3.29575e+07	2.1979e+07	3.02243e+07	3.47121e+07	3.1124e+07	4.90787e+07	2.63399e+07	3.68688e+07	6.91356e+07
Com_1945_pos	Pregnanediol	孕甾二醇	P	C21H36O2	320.272	303.266	5.8705	[M+H-H2O]+	8.847	0.75	1	C18	Lipids and lipid-like molecules	脂质和类脂分子	Steroids and steroid derivatives	类固醇和类固醇衍生物	Pregnane steroids	妊娠类固醇	"80-92-2"	HMDB0004025	Lipids and lipid-like molecules	Steroids and steroid derivatives	Pregnane steroids	Pregnanediol; 5beta-Pregnane-3alpha,20alpha-diol; Pregnandiol; Diol	C05484	map00140;map01100	LMST02030264	Sterol Lipids [ST]	Steroids [ST02]	C21 steroids (gluco/mineralocorticoids, progestogins) and derivatives [ST0203]	219833	[H][C@@]1(CC[C@@]2([H])[C@]3([H])CC[C@]4([H])C[C@H](O)CC[C@]4(C)[C@@]3([H])CC[C@]12C)[C@H](C)O	YWYQTGBBEZQBGO-BERLURQNSA-N	1.86585	0.899836	0.0109257	0.784722	1.11814	up	2.98947e+07	1.80002e+07	2.37416e+07	3.86858e+07	2.41229e+07	2.32489e+07	2.20181e+07	6.75431e+07	1.17027e+07	6.84036e+07
Com_9376_pos	H-TYR-TRP-OH	-	P	C20H21N3O4	367.153	368.16	0.17827	[M+H]+	5.379	-	3	C18	Organic acids and derivatives	有机酸及其衍生物	Carboxylic acids and derivatives	羧酸及其衍生物	Amino acids, peptides, and analogues	氨基酸、肽和类似物	-	-	-	-	-	-	-	-	-	-	-	-	-	C1=CC=C2C(=C1)C(=CN2)CC(C(=O)O)NC(=O)C(CC3=CC=C(C=C3)O)N	BMPPMAOOKQJYIP-WMZOPIPTSA-N	3.40613	1.76814	0.0109346	0.819444	1.50718	up	6.58489e+06	8.95411e+06	5.52608e+06	7.53964e+06	4.88037e+06	3.95452e+06	2.34941e+06	5.29562e+06	4.45326e+07	1.20701e+06
Com_8634_pos	Met Met Gly	-	P	C12H23N3O4S2	337.113	338.124	9.61729	[M+H]+	5.314	-	3	C18	Organic acids and derivatives	有机酸及其衍生物	Carboxylic acids and derivatives	羧酸及其衍生物	Amino acids, peptides, and analogues	氨基酸、肽和类似物	-	-	-	-	-	-	-	-	-	-	-	-	-	CSCCC(C(=O)NC(CCSC)C(=O)NCC(=O)O)N	JOYFULUKJRJCSX-IUCAKERBSA-N	2.16777	1.11621	0.0109362	0.819444	1.78017	up	3.26021e+06	1.16024e+07	2.10916e+07	2.67752e+07	1.23264e+07	9.45322e+06	9.11475e+06	3.90147e+06	1.70477e+07	9.27394e+06
Com_7326_pos	L-thyronine	L-甲状腺原氨酸	P	C15H15NO4	273.1	274.108	1.89908	[M+H]+	5.514	0.65	2	C18	Organic acids and derivatives	有机酸及其衍生物	Carboxylic acids and derivatives	羧酸及其衍生物	Amino acids, peptides, and analogues	氨基酸、肽和类似物	-	HMDB0000667	Organic acids and derivatives	Carboxylic acids and derivatives	Amino acids, peptides, and analogues	-	-	-	-	-	-	-	-	C1=CC(=CC=C1CC(C(=O)O)N)OC2=CC=C(C=C2)O	KKCIOUWDFWQUBT-AWEZNQCLSA-N	2.16098	1.11169	0.0110075	0.770833	1.68441	up	1.10262e+07	2.16176e+07	2.72179e+07	3.69305e+07	2.30493e+07	9.72541e+06	7.76092e+06	6.50701e+06	3.2386e+07	8.41885e+06
Com_9291_pos	Asp Arg Ala	天冬氨酸精氨酸丙氨酸	P	C13H24N6O6	360.176	361.183	0.5886	[M+H]+	1.402	-	3	C18	Organic acids and derivatives	有机酸及其衍生物	Carboxylic acids and derivatives	羧酸及其衍生物	Amino acids, peptides, and analogues	氨基酸、肽和类似物	-	-	-	-	-	-	-	-	-	-	-	-	-	CC(C(=O)O)NC(=O)C(CCCN=C(N)N)NC(=O)C(CC(=O)O)N	OERMIMJQPQUIPK-FXQIFTODSA-N	6.19936	2.63212	0.0110821	0.833333	1.64645	up	4.61481e+07	2.45149e+07	8.66316e+07	4.58425e+07	4.8248e+07	1.50976e+07	2.57804e+06	95011.6	9.46885e+06	5.02117e+06
Com_10541_pos	N-Fructosyl glutamylphenylalanine	N-果糖基谷氨酰苯丙氨酸	P	C20H28N2O10	456.174	457.182	0.05494	[M+H]+	5.38	0.55	2	C18	Organic acids and derivatives	有机酸及其衍生物	Carboxylic acids and derivatives	羧酸及其衍生物	Amino acids, peptides, and analogues	氨基酸、肽和类似物	-	-	-	-	-	-	-	-	-	-	-	-	-	O=C(O)CCC(NCC1(O)OCC(O)C(O)C1O)C(O)=NC(C(=O)O)CC=2C=CC=CC2	RTCOMQOZOQQHTG-UHFFFAOYSA-N	9.33817	3.22314	0.0111286	0.729167	1.36876	up	1.69505e+07	1.066e+08	1.18476e+08	1.66143e+08	1.20691e+08	9.49662e+07	3.15505e+06	3.9159e+06	4.08839e+07	1.9564e+06
Com_718_pos	N-Acetyl-D-glucosamine	N-乙酰基-D-葡糖胺	P	C8H15NO6	221.09	204.087	0.58201	[M+H-H2O]+	1.315	0.81	1	C18	Organic oxygen compounds	有机氧化合物	Organooxygen compounds	有机氧化合物	Carbohydrates and carbohydrate conjugates	碳水化合物和碳水化合物结合物	"7512-17-6"	HMDB0000215	Organic oxygen compounds	Organooxygen compounds	Carbohydrates and carbohydrate conjugates	-	C01074	map05146	-	-	-	-	439174	CC(=O)N[C@H]1C(O)O[C@H](CO)[C@@H](O)[C@@H]1O	OVRNDRQMDRJTHS-RTRLPJTCSA-N	2.10169	1.07155	0.0112089	0.8125	1.70543	up	1.6008e+07	2.17189e+07	3.91965e+07	1.10216e+08	2.07051e+07	2.97833e+07	1.14888e+07	1.19085e+07	2.4358e+07	2.83712e+07
Com_5220_pos	Fluphenazine decanoate	癸氟奋乃静	P	C32H44F3N3O2S	591.311	614.303	5.50594	[M+Na]+	4.694	-	3	C18	Organoheterocyclic compounds	有机杂环化合物	Benzothiazines	苯并噻嗪类	Phenothiazines	吩噻嗪类	"5002-47-1"	HMDB0252400	Organoheterocyclic compounds	Benzothiazines	Phenothiazines	-	C07956	-	-	-	-	-	3388	CCCCCCCCCC(=O)OCCN1CCN(CC1)CCCN2C3=CC=CC=C3SC4=C2C=C(C=C4)C(F)(F)F	VIQCGTZFEYDQMR-UHFFFAOYSA-N	1.54071	0.623593	0.0112107	0.840278	1.35653	up	3.19975e+06	2.43502e+06	5.76744e+06	6.9937e+06	2.87429e+06	3.12531e+06	2.95911e+06	4.64801e+06	4.47971e+06	7.52457e+06
Com_1834_pos	gamma-Glutamylphenylalanine	糖基化苯丙氨酸	P	C14H18N2O5	294.122	295.129	1.1959	[M+H]+	5.387	0.99	1	C18	Organic acids and derivatives	有机酸及其衍生物	Carboxylic acids and derivatives	羧酸及其衍生物	Amino acids, peptides, and analogues	氨基酸、肽和类似物	"7432-24-8"	HMDB0000594	Organic acids and derivatives	Carboxylic acids and derivatives	Amino acids, peptides, and analogues	-	-	-	-	-	-	-	111299	N[C@@H](CCC(=O)N[C@@H](CC1=CC=CC=C1)C(O)=O)C(O)=O	XHHOHZPNYFQJKL-QWRGUYRKSA-N	2.46155	1.29957	0.0112368	0.777778	1.3187	up	1.37342e+09	3.39598e+09	3.60284e+09	1.57779e+09	3.52196e+09	1.49713e+09	5.76878e+08	3.26795e+08	8.62316e+08	5.41506e+08
Com_2853_pos	3-(4-quinoxalin-2-ylpiperazin-1-yl)-1,2-benzothiazole	?3-[4-(喹喔啉-2-基)哌嗪-1-基]-1,2-苯并噻唑	P	C19H17N5S	347.12	348.13	7.63567	[M+H]+	4.751	0.50	2	C18	-	-	-	-	-	-	"2327693-86-5"	-	-	-	-	-	-	-	-	-	-	-	155823275	C1CN(CCN1C2=NC3=CC=CC=C3N=C2)C4=NSC5=CC=CC=C54	UQJBBXQWHJRRMD-UHFFFAOYSA-N	1.85251	0.889481	0.0116324	0.770833	1.33298	up	8.74643e+06	1.31251e+07	1.017e+07	3.17788e+07	7.34147e+06	8.61527e+06	6.14898e+06	6.4611e+06	2.12906e+07	7.81874e+06
Com_2316_pos	8-Hydroxy-2-Deoxyguanosine	8-羟基-2-脱氧鸟苷	P	C10H13N5O5	283.092	306.081	0.48446	[M+Na]+	5.229	-	3	C18	Nucleosides, nucleotides, and analogues	核苷、核苷酸和类似物	Purine nucleosides	嘌呤核苷	Purine 2'-deoxyribonucleosides	嘌呤2'-脱氧核糖核苷	"88847-89-6"	HMDB0003333	Nucleosides, nucleotides, and analogues	Purine nucleosides	Purine 2'-deoxyribonucleosides	-	-	-	-	-	-	-	73318	NC1=NC2=C(N=C(O)N2[C@H]2C[C@H](O)[C@@H](CO)O2)C(=O)N1	HCAJQHYUCKICQH-VPENINKCSA-N	1.91723	0.939025	0.0117376	0.8125	1.802	up	3.41128e+07	4.91762e+07	8.87477e+07	9.65272e+07	6.00136e+07	4.15126e+07	3.61387e+07	3.86811e+07	4.90676e+07	5.37353e+07
Com_6690_pos	Hypusine	-	P	C10H23N3O3	233.174	234.182	2.62478	[M+H]+	1.229	0.61	2	C18	Organic acids and derivatives	有机酸及其衍生物	Carboxylic acids and derivatives	羧酸及其衍生物	Amino acids, peptides, and analogues	氨基酸、肽和类似物	"34994-11-1"	HMDB0011140	Organic acids and derivatives	Carboxylic acids and derivatives	Amino acids, peptides, and analogues	-	-	-	LMFA01050514	Fatty Acyls [FA]	Fatty Acids and Conjugates [FA01]	Hydroxy fatty acids [FA0105]	65396	NCC[C@H](O)CNCCCC[C@H](N)C(O)=O	BZUIJMCJNWUGKQ-IUCAKERBSA-N	3.40694	1.76848	0.0121555	0.798611	1.52144	up	499986	1.84313e+06	6.09922e+06	6.56191e+06	2.56382e+06	854151	1.05187e+06	75408.8	2.35793e+06	904531
Com_8141_pos	Bidenoside C	-	P	C16H22O6	310.142	311.147	5.67714	[M+H]+	5.773	0.59	2	C18	Lipids and lipid-like molecules	脂质和类脂分子	Fatty Acyls	脂肪酰类	Fatty acyl glycosides	脂肪酰糖苷	-	-	-	-	-	-	-	-	-	-	-	-	-	CC=CC#CC#CCCCOC1C(C(C(C(O1)CO)O)O)O	QIFYDSMWESCVBZ-JNDSXIQISA-N	1.59661	0.675011	0.0122295	0.791667	1.79347	up	3.70544e+07	3.87666e+07	8.32586e+07	8.87109e+07	5.10489e+07	5.92003e+07	4.29084e+07	3.7514e+07	5.84385e+07	4.03068e+07
Com_6515_pos	Quinmerac	氯甲喹啉酸	P	C11H8ClNO2	221.024	222.032	2.06974	[M+H]+	5.754	-	3	C18	Organoheterocyclic compounds	有机杂环化合物	Quinolines and derivatives	喹啉及其衍生物	Quinoline carboxylic acids	喹啉羧酸	"90717-03-6"	HMDB0257043	Organoheterocyclic compounds	Quinolines and derivatives	Quinoline carboxylic acids	-	C18891	-	-	-	-	-	91749	O=C(O)C1=C(Cl)C=CC2=CC(=CN=C21)C	ALZOLUNSQWINIR-UHFFFAOYSA-N	1.99918	0.999411	0.0122643	0.784722	1.65169	up	5.06743e+06	8.61513e+06	1.98786e+07	1.40327e+07	9.63499e+06	8.23159e+06	3.31177e+06	2.4122e+06	1.0651e+07	8.48171e+06
Com_5282_pos	Maltohexaose	麦芽六糖	P	C36H62O31	990.328	1013.32	0.79595	[M+Na]+	1.35	0.91	1	C18	Organic oxygen compounds	有机氧化合物	Organooxygen compounds	有机氧化合物	Carbohydrates and carbohydrate conjugates	碳水化合物和碳水化合物结合物	"34620-77-4"	HMDB0012253	Organic oxygen compounds	Organooxygen compounds	Carbohydrates and carbohydrate conjugates	-	C01936	-	-	-	-	-	5288409	OC[C@H]1O[C@H](O[C@H]2[C@H](O)[C@@H](O)[C@@H](O[C@H]3[C@H](O)[C@@H](O)[C@@H](O[C@H]4[C@H](O)[C@@H](O)[C@@H](O[C@H]5[C@H](O)[C@@H](O)[C@@H](O[C@H]6[C@H](O)[C@@H](O)[C@@H](O)O[C@@H]6CO)O[C@@H]5CO)O[C@@H]4CO)O[C@@H]3CO)O[C@@H]2CO)[C@H](O)[C@@H](O)[C@@H]1O	OCIBBXPLUVYKCH-QXVNYKTNSA-N	6.81283	2.76825	0.012376	0.8125	1.61026	up	1.20852e+07	4.31916e+07	4.53247e+07	4.52877e+07	4.21703e+07	4.01455e+07	1.29457e+07	168169	7.18538e+06	637182
Com_10913_pos	Tricalysioside H	-	P	C26H42O10	514.278	515.284	2.96089	[M+H]+	6.209	-	3	C18	Lipids and lipid-like molecules	脂质和类脂分子	Prenol lipids	异戊烯醇脂	Terpene glycosides	萜烯糖苷	-	-	-	-	-	-	-	-	-	-	-	-	-	CC1(CCC(C2(C1CCC34C2CCC(C3)C(C4)(CO)O)C)OC5C(C(C(C(O5)CO)O)O)O)C(=O)O	APRCBKBPYIBURE-FPVUTZDISA-N	1.4369	0.522957	0.0128858	0.784722	1.28946	up	4.42998e+07	4.50962e+07	9.54848e+07	6.34204e+07	5.60394e+07	7.07025e+07	5.99543e+07	7.02314e+07	8.02266e+07	8.43322e+07
Com_5063_pos	Eflucimibe	依氟米特	P	C29H43NO2S	469.301	492.293	3.79956	[M+Na]+	5.451	-	3	C18	Benzenoids	苯类化合物	Benzene and substituted derivatives	苯及其取代衍生物	Phenylacetamides	苯乙酰胺类	"202340-45-2"	-	-	-	-	-	-	-	-	-	-	-	9804740	CCCCCCCCCCCCS[C@@H](C1=CC=CC=C1)C(=O)NC2=C(C(=C(C(=C2)C)O)C)C	ZXEIEKDGPVTZLD-NDEPHWFRSA-N	3.2296	1.69136	0.0129356	0.784722	1.21779	up	8.51473e+06	4.60583e+06	1.01597e+07	7.10572e+06	5.85193e+06	1.2198e+06	1.84203e+06	1.57795e+06	9.91502e+06	2.34663e+06
Com_1851_pos	N6,N6-Dimethyladenosine	N6,N6-二甲基腺苷	P	C12H17N5O4	295.128	296.133	8.91986	[M+H]+	5.387	0.65	1	C18	Nucleosides, nucleotides, and analogues	核苷、核苷酸和类似物	Purine nucleosides	嘌呤核苷	-	-	"2620-62-4"	-	-	-	-	-	C03416	-	-	-	-	-	440004	CN(C)C1=NC=NC2=C1N=CN2C3C(C(C(O3)CO)O)O	WVGPGNPCZPYCLK-WOUKDFQISA-N	2.4611	1.2993	0.0131191	0.777778	1.45945	up	2.04942e+08	5.15863e+08	5.35528e+08	2.33505e+08	5.38936e+08	2.23441e+08	8.50798e+07	4.71395e+07	1.29492e+08	7.83195e+07
Com_1404_pos	Proxyphylline	7-(2-羟丙基)茶碱	P	C10H14N4O3	238.107	261.095	4.34872	[M+Na]+	1.464	0.52	2	C18	Organoheterocyclic compounds	有机杂环化合物	Imidazopyrimidines	咪唑并嘧啶类	Purines and purine derivatives	嘌呤和嘌呤衍生物	"603-00-9"	HMDB0256878	Organoheterocyclic compounds	Imidazopyrimidines	Purines and purine derivatives	-	D01771	-	-	-	-	-	4977	CC(CN1C=NC2=C1C(=O)N(C(=O)N2C)C)O	KYHQZNGJUGFTGR-UHFFFAOYSA-N	4.18281	2.06447	0.0131289	0.826389	1.49897	up	3.85212e+06	1.10166e+07	2.17466e+07	8.43297e+06	1.86072e+07	1.60587e+07	1.57942e+07	218046	7.50732e+06	686756
Com_1663_pos	H-Val-Tyr-OH	L-缬氨酰基-L-酪氨酸	P	C14H20N2O4	280.142	281.15	1.62384	[M+H]+	4.988	0.69	1	C18	Organic acids and derivatives	有机酸及其衍生物	Carboxylic acids and derivatives	羧酸及其衍生物	Amino acids, peptides, and analogues	氨基酸、肽和类似物	"3061-91-4"	HMDB0029139	Organic acids and derivatives	Carboxylic acids and derivatives	Amino acids, peptides, and analogues	-	-	-	-	-	-	-	7009554	CC(C)[C@H](N)C(=O)N[C@@H](CC1=CC=C(O)C=C1)C(O)=O	VEYJKJORLPYVLO-RYUDHWBXSA-N	1.69302	0.759599	0.0131556	0.763889	1.34255	up	6.91964e+07	6.47668e+07	1.21737e+08	1.5498e+08	6.92447e+07	4.57703e+07	5.36016e+07	6.60821e+07	1.8788e+08	8.23718e+07
Com_5647_pos	N-Methyl-2-oxoglutaramate	N-甲基-2-氧代戊二酸酰胺	P	C6H9NO4	159.053	160.061	0.52043	[M+H]+	1.964	0.67	2	C18	Organic acids and derivatives	有机酸及其衍生物	Keto acids and derivatives	酮酸及其衍生物	Short-chain keto acids and derivatives	短链酮酸及其衍生物	-	-	-	-	-	-	C03623	-	LMFA08020196	Fatty Acyls [FA]	Fatty amides [FA08]	N-acyl amines [FA0802]	-	CNC(=O)CCC(=O)C(=O)O	MOIJYNHJLPUMNX-UHFFFAOYSA-N	1.84877	0.886566	0.0132178	0.791667	1.73251	up	1.7992e+07	2.3521e+07	2.48516e+07	5.28078e+07	2.58434e+07	2.0926e+07	7.97107e+06	8.75592e+06	3.22544e+07	1.5079e+07
Com_9484_pos	Pro Phe Asn	脯氨酸-苯丙氨酸-天冬酰胺	P	C18H24N4O5	376.175	377.183	2.8859	[M+H]+	5.371	-	3	C18	Organic acids and derivatives	有机酸及其衍生物	Carboxylic acids and derivatives	羧酸及其衍生物	Amino acids, peptides, and analogues	氨基酸、肽和类似物	-	-	-	-	-	-	-	-	-	-	-	-	-	C1CC(NC1)C(=O)NC(CC2=CC=CC=C2)C(=O)NC(CC(=O)N)C(=O)O	VGVCNKSUVSZEIE-IHRRRGAJSA-N	3.97986	1.99272	0.0135902	0.784722	1.31786	up	8.33481e+06	3.17139e+07	2.1317e+07	6.57004e+06	9.93505e+06	5.865e+06	1.75557e+06	538107	9.05822e+06	1.41626e+06
Com_10357_pos	Parsonsine	-	P	C22H33NO8	439.221	440.228	0.50751	[M+H]+	5.069	-	3	C18	Phenylpropanoids and polyketides	苯丙素类和聚酮类	Macrolides and analogues	大环内酯类及其类似物	-	-	-	-	-	-	-	-	C10357	-	-	-	-	-	-	CC1C(C(=O)OCC2=CCN3C2C(CC3)OC(=O)C(CC(=O)O1)(C(C)C)O)(C(C)C)O	MPPSDVYCCOJJIB-QCNRXRGQSA-N	3.19084	1.67394	0.0136774	0.770833	1.52824	up	1.60355e+07	1.08924e+07	1.74288e+07	8.98326e+06	1.44957e+07	2.89924e+06	1.48196e+06	373180	7.6483e+06	3.67778e+06
Com_1948_pos	Pridopidine	4-[3-(甲磺酰基)苯基]-1-丙基哌啶	P	C15H23NO2S	281.145	304.132	5.45855	[M+Na]+	4.958	-	3	C18	Organoheterocyclic compounds	有机杂环化合物	Piperidines	哌啶类	Phenylpiperidines	苯基哌啶类	"346688-38-8"	HMDB0256771	Organoheterocyclic compounds	Piperidines	Phenylpiperidines	-	D09953	-	-	-	-	-	9795739	CCCN1CCC(CC1)C2=CC(=CC=C2)S(=O)(=O)C	YGKUEOZJFIXDGI-UHFFFAOYSA-N	2.54519	1.34777	0.0137018	0.819444	1.49477	up	1.75036e+06	6.62638e+06	4.15627e+06	1.47585e+06	3.09105e+06	2.51835e+06	1.0027e+06	2.06497e+06	1.9274e+06	636597
Com_6012_pos	Dimethyl pimelimidate	-	P	C9H18N2O2	186.137	187.144	0.33145	[M+H]+	5.003	0.55	2	C18	Organic acids and derivatives	有机酸及其衍生物	Carboximidic acids and derivatives	甲酰亚胺酸及其衍生物	Imidoesters	酰亚胺酯	"-"	HMDB0251389	Organic acids and derivatives	Carboximidic acids and derivatives	Imidoesters	-	-	-	-	-	-	-	65403	COC(=N)CCCCCC(=N)OC	LRPQMNYCTSPGCX-UHFFFAOYSA-N	1.83584	0.876444	0.0137496	0.8125	1.16093	up	4.32062e+07	3.59158e+07	6.61086e+07	4.31151e+07	3.17177e+07	1.93565e+07	3.10336e+07	2.92021e+07	8.62525e+07	3.47311e+07
Com_6052_pos	Quisqualic acid	异喹啉酸	P	C5H7N3O5	189.039	190.048	9.1412	[M+H]+	4.462	-	3	C18	Organic acids and derivatives	有机酸及其衍生物	Carboxylic acids and derivatives	羧酸及其衍生物	Amino acids, peptides, and analogues	氨基酸、肽和类似物	"52809-07-1"	HMDB0257060	Organic acids and derivatives	Carboxylic acids and derivatives	Amino acids, peptides, and analogues	-	C08296	-	-	-	-	-	-	O=C1ON(C(=O)N1)CC(N)C(=O)O	ASNFTDCKZKHJSW-REOHCLBHSA-N	5.68872	2.5081	0.0137503	0.791667	1.38377	up	120356	1.28402e+06	5.38568e+06	3.67342e+06	1.23234e+06	311652	1.25254e+06	48063.4	2.46941e+06	107115
Com_1537_pos	Cinchophen	喹苯甲酸	P	C16H11NO2	249.079	272.066	9.4234	[M+Na]+	1.675	-	3	C18	Organoheterocyclic compounds	有机杂环化合物	Quinolines and derivatives	喹啉及其衍生物	Phenylquinolines	苯基喹啉类	"132-60-5"	HMDB0250261	Organoheterocyclic compounds	Quinolines and derivatives	Phenylquinolines	-	D07280	-	-	-	-	-	8593	C1=CC=C(C=C1)C2=NC3=CC=CC=C3C(=C2)C(=O)O	YTRMTPPVNRALON-UHFFFAOYSA-N	13.5159	3.75659	0.0138014	0.798611	1.54585	up	1.08666e+07	6.37975e+07	1.17723e+08	1.34221e+08	5.93225e+07	3.20432e+07	1.32401e+07	414792	1.31372e+07	413613
Com_10409_pos	13-Hydroxyoctadecanoylcarnitine	13-羟基十八酰肉碱	P	C25H49NO5	443.361	444.37	2.71247	[M+H]+	8.266	0.61	2	C18	Lipids and lipid-like molecules	脂质和类脂分子	Fatty Acyls	脂肪酰类	Fatty acid esters	脂肪酸酯	"-"	HMDB0241521	Lipids and lipid-like molecules	Fatty Acyls	Fatty acid esters	-	-	-	-	-	-	-	-	CCCCCC(O)CCCCCCCCCCCC(=O)OC(CC([O-])=O)C[N+](C)(C)C	DLMLREHNHPYYRN-UHFFFAOYSA-N	0.0412367	-4.59993	0.0138847	0.8125	1.48298	down	6.09667e+06	5.07275e+06	1.0254e+06	5.56538e+06	3.59488e+06	2.27377e+06	4.15979e+06	980773	4.09159e+06	1.54437e+07
Com_4526_pos	(-)-Epipodophyllotoxin	表鬼臼毒素	P	C22H22O8	414.131	397.132	9.94921	[M+H-H2O]+	1.273	-	3	C18	Lignans, neolignans and related compounds	木脂素、新木脂素及相关化合物	Lignan lactones	木脂素内酯	Podophyllotoxins	鬼臼毒素	"4375-07-9"	-	-	-	-	-	-	-	-	-	-	-	105111	COC1=CC(=CC(=C1OC)OC)C2C3C(COC3=O)C(C4=CC5=C(C=C24)OCO5)O	YJGVMLPVUAXIQN-LGWHJFRWSA-N	2.26872	1.18188	0.0139961	0.763889	1.47951	up	1.79762e+06	3.665e+06	4.5234e+06	1.73692e+06	7.56944e+06	3.21444e+06	2.34046e+06	1.59406e+06	5.50541e+06	1.66249e+06
Com_7627_pos	N-Malonyltryptophan	N-丙二酰色氨酸	P	C14H14N2O5	290.09	291.098	2.93722	[M+H]+	5.554	0.84	2	C18	Organic acids and derivatives	有机酸及其衍生物	Carboxylic acids and derivatives	羧酸及其衍生物	Amino acids, peptides, and analogues	氨基酸、肽和类似物	-	HMDB0039500	Organic acids and derivatives	Carboxylic acids and derivatives	Amino acids, peptides, and analogues	-	-	-	-	-	-	-	-	C1=CC=C2C(=C1)C(=CN2)CC(C(=O)O)NC(=O)CC(=O)O	OVEAWSPZRGBTSS-UHFFFAOYSA-N	1.62637	0.701656	0.0141761	0.743056	1.55509	up	1.97945e+07	2.51416e+07	5.34425e+07	4.4136e+07	3.21289e+07	2.2821e+07	2.45483e+07	2.26147e+07	3.77548e+07	3.18022e+07
Com_7608_pos	asc-DeltaC8	-	P	C14H24O6	288.157	289.165	1.54395	[M+H]+	5.769	0.80	2	C18	Organic oxygen compounds	有机氧化合物	Organooxygen compounds	有机氧化合物	Carbohydrates and carbohydrate conjugates	碳水化合物和碳水化合物结合物	-	-	-	-	-	-	-	-	LMFA13040037	Fatty Acyls [FA]	Fatty acyl glycosides [FA13]	Ascarosides [FA1304]	-	CC1C(CC(C(O1)OC(C)CCCC=CC(=O)O)O)O	OZXQOEFFYWNZJI-UYWLPYIRSA-N	1.73077	0.791412	0.014183	0.75	1.72182	up	4.27629e+06	5.85337e+06	1.13586e+07	1.44918e+07	1.16201e+07	1.26467e+07	6.75497e+06	5.66954e+06	8.41444e+06	1.07761e+07
Com_6593_pos	Dihydrocuscohygrine	-	P	C13H26N2O	226.205	227.212	2.36828	[M+H]+	5.057	0.53	2	C18	Organoheterocyclic compounds	有机杂环化合物	Pyrrolidines	吡咯烷类	N-alkylpyrrolidines	N-烷基吡咯烷	-	-	-	-	-	-	-	-	-	-	-	-	-	CN1CCCC1CC(CC2CCCN2C)O	UOJNOOLFFFFKNA-RYUDHWBXSA-N	2.7408	1.4546	0.0144528	0.798611	1.67862	up	6.22835e+06	2.97502e+06	4.08799e+06	1.77229e+06	2.4328e+06	1.40825e+06	1.25775e+06	505730	1.43653e+06	2.00455e+06
Com_142_pos	3-Methyldioxyindole	3-甲基二氧基吲哚	P	C9H9NO2	163.063	146.06	0.25963	[M+H-H2O]+	5.762	0.99	1	C18	Organoheterocyclic compounds	有机杂环化合物	Indoles and derivatives	吲哚及其衍生物	Indolines	吲哚啉	"3040-34-4"	HMDB0004186	Organoheterocyclic compounds	Indoles and derivatives	Indolines	3-Methyldioxyindole; 3-Hydroxy-3-methyloxindole	C05834	map00380	-	-	-	-	151066	CC1(O)C(=O)NC2=CC=CC=C12	XCHBYBKNFIOSBB-UHFFFAOYSA-N	1.7725	0.825784	0.0152687	0.763889	1.22628	up	1.58919e+08	1.57374e+08	3.07594e+08	1.54308e+08	1.49529e+08	1.33423e+08	7.0101e+07	1.47246e+08	1.91144e+08	1.75713e+08
Com_10818_pos	6-O-Acetyl-14-O-methyldelphinifoline	6-O-乙酰基-14-O-甲基飞燕草碱	P	C26H41NO8	495.283	496.291	0.0279	[M+H]+	5.321	-	3	C18	Lipids and lipid-like molecules	脂质和类脂分子	Prenol lipids	异戊烯醇脂	Diterpenoids	二萜类	-	-	-	-	-	-	-	-	-	-	-	-	-	N1(CC)[C@H]2[C@]3([C@H]([C@@H]4[C@@]2([C@@H]2C[C@@H]5[C@H](C[C@]3([C@H]2[C@@H]5OC)O)OC)[C@H](CC[C@@]4(C1)COC)O)OC(=O)C)O	QCTHOTYGOSXAKW-UHFFFAOYNA-N	1.78179	0.833324	0.0154182	0.805556	1.61433	up	2.82937e+07	3.22668e+07	6.29796e+07	5.30437e+07	3.41134e+07	2.08503e+07	3.28191e+07	2.19306e+07	4.87157e+07	3.97525e+07
Com_7701_pos	methionine glutamate	蛋氨酸谷氨酸	P	C10H18N2O6S	294.089	295.094	7.83307	[M+H]+	5.406	-	3	C18	Organic acids and derivatives	有机酸及其衍生物	Carboxylic acids and derivatives	羧酸及其衍生物	Amino acids, peptides, and analogues	氨基酸、肽和类似物	"-"	HMDB0254531	Organic acids and derivatives	Carboxylic acids and derivatives	Amino acids, peptides, and analogues	-	-	-	-	-	-	-	-	CSCCC(N)C(=O)OOC(=O)C(N)CCC(O)=O	SMQAUVNNWONFCH-UHFFFAOYSA-N	1.63505	0.709335	0.0154645	0.770833	1.47045	up	7.92077e+06	1.33073e+07	2.17022e+07	2.05337e+07	1.49221e+07	8.42249e+06	1.84604e+07	6.42033e+06	9.99238e+06	1.60125e+07
Com_963_pos	Vasicinol	鸭嘴花酚碱	P	C11H12N2O2	204.09	227.08	2.47741	[M+Na]+	1.441	0.70	2	C18	Organoheterocyclic compounds	有机杂环化合物	Diazanaphthalenes	二氮杂萘类	Benzodiazines	苯并二嗪类	"5081-51-6"	-	-	-	-	-	C10743	-	-	-	-	-	442934	C1CN2CC3=C(C=CC(=C3)O)N=C2[C@H]1O	WEFMOGRHGUPGMA-JTQLQIEISA-N	1.97934	0.985018	0.0156765	0.798611	1.53199	up	7.29159e+06	4.83242e+06	6.91217e+06	8.43615e+06	3.57082e+06	2.97973e+06	1.76696e+06	1.73431e+06	6.78655e+06	3.96833e+06
Com_5799_pos	Isoamyl isovalerate	异戊酸异戊酯	P	C10H20O2	172.146	173.154	1.37996	[M+H]+	1.038	0.53	2	C18	Lipids and lipid-like molecules	脂质和类脂分子	Fatty Acyls	脂肪酰类	Fatty acid esters	脂肪酸酯	"659-70-1"	HMDB0030029	Lipids and lipid-like molecules	Fatty Acyls	Fatty acid esters	-	C12289	-	LMFA07010919	Fatty Acyls [FA]	Fatty esters [FA07]	Wax monoesters [FA0701]	-	CC(C)CCOC(=O)CC(C)C	XINCECQTMHSORG-UHFFFAOYSA-N	1.27828	0.354201	0.0158353	0.826389	1.33081	up	2.36621e+06	2.10972e+06	3.21314e+06	3.41119e+06	2.9441e+06	2.36136e+06	2.6607e+06	4.26591e+06	2.93856e+06	3.75096e+06
Com_10234_pos	Palau'imide	-	P	C25H36N2O4	428.268	429.272	6.57372	[M+H]+	5.506	-	3	C18	Organic acids and derivatives	有机酸及其衍生物	Carboxylic acids and derivatives	羧酸及其衍生物	Amino acids, peptides, and analogues	氨基酸、肽和类似物	-	-	-	-	-	-	-	-	-	-	-	-	-	CCCCC(C)C(=O)NC(C(C)C)C(=O)N1C(C(=C(C1=O)C)OC)CC2=CC=CC=C2	HMXDFLALTRZBII-JRGCBEDISA-N	2.53495	1.34196	0.0160095	0.763889	1.2503	up	1.06166e+08	8.95433e+07	1.64791e+08	1.14911e+08	7.83184e+07	3.6081e+07	3.58039e+07	1.25386e+07	1.67877e+08	2.93733e+07
Com_5082_pos	Lucidenic acid E2	赤芝酸E2	P	C29H40O8	516.272	499.264	9.99043	[M+H-H2O]+	5.422	-	3	C18	Lipids and lipid-like molecules	脂质和类脂分子	Prenol lipids	异戊烯醇脂	Triterpenoids	三萜类	"98665-17-9"	-	-	-	-	-	-	-	-	-	-	-	23247892	CC(CCC(=O)O)C1CC(=O)C2(C1(C(C(=O)C3=C2C(=O)CC4C3(CCC(C4(C)C)O)C)OC(=O)C)C)C	ASPCIAWQVXVATP-VWXYMJEFSA-N	3.10368	1.63398	0.0160451	0.798611	1.28273	up	1.97227e+06	6.83023e+06	6.16057e+06	1.07937e+07	2.47777e+06	1.69573e+06	2.57376e+06	367618	1.33593e+07	1.26784e+06
Com_10188_pos	Citreoviridin	-	P	C23H30O6	402.204	425.19	8.96109	[M+Na]+	5.807	-	3	C18	Organoheterocyclic compounds	有机杂环化合物	Pyrans	吡喃	Pyranones and derivatives	吡喃酮及其衍生物	-	HMDB0250305	Organoheterocyclic compounds	Pyrans	Pyranones and derivatives	-	C16766	-	-	-	-	-	-	O=C1OC(C=CC=CC=CC(=CC2(OC(C)C(O)(C)C2O)C)C)=C(C(OC)=C1)C	JLSVDPQAIKFBTO-CFEYTUSBSA-N	0.580319	-0.785083	0.0161871	0.756944	1.13135	down	5.18703e+06	3.7832e+06	9.91497e+06	1.35297e+07	4.03344e+06	1.06023e+06	2.99496e+06	2.71854e+07	8.66573e+06	3.17572e+06
Com_7699_pos	Euplectin	-	P	C17H10O5	294.053	295.061	4.05457	[M+H]+	1.35	-	3	C18	Organoheterocyclic compounds	有机杂环化合物	Naphthopyrans	萘并吡喃类	Naphthopyranones	萘并吡喃酮类	-	-	-	-	-	-	-	-	-	-	-	-	-	CC1=CC(=O)C2=C(O1)C3=C(C4=C(C=CC4=O)C=C3C=C2O)O	YMHHRZDSHVZLHL-UHFFFAOYSA-N	2.45488	1.29565	0.0163954	0.819444	1.53664	up	4.42088e+06	4.9334e+06	1.01256e+07	1.16318e+07	2.92639e+06	4.13497e+06	4.0642e+06	3.17772e+06	1.96471e+07	4.20203e+06
Com_326_pos	hydroxyasparagine	L-天冬氨酰-Β-异羟肟酸	P	C4H8N2O4	148.048	171.036	7.82308	[M+Na]+	1.376	0.66	1	C18	Organic acids and derivatives	有机酸及其衍生物	Carboxylic acids and derivatives	羧酸及其衍生物	Amino acids, peptides, and analogues	氨基酸、肽和类似物	"1955-68-6"	HMDB0032332	Organic acids and derivatives	Carboxylic acids and derivatives	Amino acids, peptides, and analogues	-	C03124	-	-	-	-	-	97663	C(C(C(=O)O)N)C(=O)NO	ZBYVTTSIVDYQSO-REOHCLBHSA-N	0.530022	-0.915877	0.0165376	0.798611	1.44101	down	6.89116e+06	2.21458e+06	237401	445278	495578	563440	3.8331e+06	8.62531e+06	3.08446e+06	8.61846e+06
Com_10170_pos	18-Isovaleryloxygrindelic acid	-	P	C25H40O5	420.288	421.293	3.96906	[M+H]+	8.178	0.64	2	C18	Lipids and lipid-like molecules	脂质和类脂分子	Prenol lipids	异戊烯醇脂	Diterpenoids	二萜类	-	-	-	-	-	-	-	-	-	-	-	-	-	CC1=CCC2C(CCCC2(C13CCC(O3)(C)CC(=O)O)C)(C)COC(=O)CC(C)C	JKSCZMHBMZAASY-FUBBUTDDSA-N	1.24916	0.320953	0.0166334	0.840278	1.15881	up	3.18023e+07	3.2973e+07	3.34768e+07	3.82076e+07	3.28197e+07	3.42488e+07	2.79953e+07	4.42882e+07	3.52616e+07	2.54512e+07
Com_733_pos	7-Ethoxy-4-methylcoumarin	7-乙氧基-4-甲基香豆素	P	C12H12O3	204.079	205.086	0.38848	[M+H]+	7.33	0.63	1	C18	Phenylpropanoids and polyketides	苯丙素类和聚酮类	Coumarins and derivatives	香豆素及其衍生物	-	-	"87-05-8"	HMDB0035095	Phenylpropanoids and polyketides	Coumarins and derivatives	-	-	-	-	-	-	-	-	66595	CCOC1=CC2=C(C=C1)C(C)=CC(=O)O2	NKRISXMDKXBVRJ-UHFFFAOYSA-N	1.28229	0.358718	0.016646	0.770833	1.50397	up	1.52518e+08	1.41866e+08	2.25047e+08	2.11503e+08	1.5834e+08	1.41236e+08	2.32025e+08	2.65663e+08	1.87686e+08	2.04205e+08
Com_10806_pos	HexCer t18:0	-	P	C24H47NO9	493.325	494.332	0.17976	[M+H]+	5.299	-	3	C18	Lipids and lipid-like molecules	脂质和类脂分子	Fatty Acyls	脂肪酰类	Fatty acyl glycosides	脂肪酰糖苷	-	-	-	-	-	-	-	-	-	-	-	-	-	OC(=NC(COC1OC(CO)C(O)C(O)C1O)C(O)C(O)CCCCCCCCCCCC)C	IAPUZRMYFXZQIM-UHFFFAOYSA-N	1.82425	0.8673	0.016734	0.791667	1.4727	up	5.13075e+06	5.23831e+06	1.23092e+07	1.25438e+07	7.85461e+06	3.74111e+06	5.74282e+06	3.54578e+06	1.00847e+07	7.11922e+06
Com_4548_pos	3-Hydroxyhexadecanoylcarnitine	3-羟基十六烷酰基肉碱	P	C23H45NO5	415.33	398.326	0.1857	[M+H-H2O]+	6.39	0.64	1	C18	Lipids and lipid-like molecules	脂质和类脂分子	Fatty Acyls	脂肪酰类	Fatty acid esters	脂肪酸酯	"195207-76-2"	HMDB0013336	Lipids and lipid-like molecules	Fatty Acyls	Fatty acid esters	-	-	-	-	-	-	-	126456228	CCCCCCCCCCCCCC(CC(=O)O[C@H](CC(=O)[O-])C[N+](C)(C)C)O	XKAZIAFZAQAHHG-BPGUCPLFSA-N	1.90571	0.930325	0.0168789	0.798611	1.28368	up	5.11276e+06	2.55026e+06	9.98629e+06	8.35439e+06	7.08962e+06	3.54111e+06	7.37801e+06	4.95131e+06	9.42142e+06	8.66891e+06
Com_10603_pos	(5Z,14Z,17Z)-Henicosa-5,14,17-trienoylcarnitine	-	P	C28H49NO4	463.366	464.376	4.56041	[M+H]+	8.311	0.53	2	C18	Lipids and lipid-like molecules	脂质和类脂分子	Fatty Acyls	脂肪酰类	Fatty acid esters	脂肪酸酯	"-"	HMDB0241599	Lipids and lipid-like molecules	Fatty Acyls	Fatty acid esters	-	-	-	-	-	-	-	-	CCCC=CCC=CCCCCCCCC=CCCCC(=O)OC(CC([O-])=O)C[N+](C)(C)C	XLTQIAYAMBNGSS-UHFFFAOYSA-N	0.00225927	-8.78993	0.0168798	0.861111	1.7442	down	1.07227e+06	539075	103151	79541.6	721274	407822	116168	64477.2	1.03478e+06	513748
Com_1067_pos	gamma-Glutamylserine	gamma-谷氨酰丙氨酸	P	C8H14N2O6	234.085	235.093	1.49186	[M+H]+	1.353	0.83	1	C18	Organic acids and derivatives	有机酸及其衍生物	Carboxylic acids and derivatives	羧酸及其衍生物	Amino acids, peptides, and analogues	氨基酸、肽和类似物	"5875-35-4"	HMDB0029158	Organic acids and derivatives	Carboxylic acids and derivatives	Amino acids, peptides, and analogues	-	-	-	-	-	-	-	22844748	N[C@@H](CCC(=O)N[C@@H](CO)C(O)=O)C(O)=O	SQBNIUOYNOKDTI-WHFBIAKZSA-N	1.51811	0.602275	0.0169526	0.784722	1.21765	up	1.79466e+07	1.78331e+07	2.01862e+07	3.3275e+07	2.3609e+07	2.60265e+07	1.20816e+07	2.66948e+07	2.29016e+07	2.54142e+07
Com_5289_pos	3-Methylbutyraldehyde oxime	3-甲基丁醛肟	P	C5H11NO	101.084	102.091	1.30784	[M+H]+	1.389	-	3	C18	Organic nitrogen compounds	有机氮化合物	Organonitrogen compounds	有机氮化合物	Oximes	肟类	-	-	-	-	-	3-Methylbutyraldehyde oxime	C17255	map00966;map01110;map01210	-	-	-	-	-	CC(C)CC=NO	JAUPRNSQRRCCRR-GQCTYLIASA-N	2.82849	1.50003	0.016976	0.770833	1.66409	up	2.15135e+08	8.23938e+07	1.18413e+08	2.0355e+07	7.2678e+07	1.069e+08	1.55921e+07	1.74033e+07	1.19058e+07	5.03304e+07
Com_6517_pos	Methyl 2-(2'-hydroxyphenyl)-2-oxazoline-4-carboxylate	-	P	C11H11NO4	221.069	222.077	1.84555	[M+H]+	5.579	0.61	2	C18	Organic acids and derivatives	有机酸及其衍生物	Carboxylic acids and derivatives	羧酸及其衍生物	Amino acids, peptides, and analogues	氨基酸、肽和类似物	-	-	-	-	-	-	-	-	-	-	-	-	-	COC(=O)C1COC(=N1)C2=CC=CC=C2O	SGSHYKDUQCOWPH-MRVPVSSYSA-N	1.7975	0.845991	0.0170509	0.756944	1.1621	up	2.09067e+08	1.97715e+08	3.8077e+08	1.84473e+08	1.79147e+08	1.08758e+08	6.24969e+07	1.97386e+08	2.30723e+08	2.28754e+08
Com_7741_pos	Anislactone B	-	P	C15H20O6	296.126	297.135	4.51301	[M+H]+	5.385	-	3	C18	Organoheterocyclic compounds	有机杂环化合物	Lactones	内酯类	Gamma butyrolactones	γ-丁内酯	-	-	-	-	-	-	-	-	-	-	-	-	-	CC12CCC3(C1(CC(=O)O2)C(C4(C3(COC4=O)C)C)O)O	QMZMARJPDZSGFF-VSCRVHDNSA-N	2.71631	1.44165	0.017059	0.8125	1.30142	up	1.57549e+07	5.45997e+07	5.67775e+07	2.22507e+07	5.42984e+07	1.83703e+07	9.13349e+06	3.99906e+06	1.53468e+07	6.0832e+06
Com_57_pos	4-Hydroxy-6-methyl-2-pyrone	4-羟基-6-甲基-2-吡喃酮	P	C6H6O3	126.032	127.039	1.32002	[M+H]+	5.178	0.81	1	C18	Organoheterocyclic compounds	有机杂环化合物	Pyrans	吡喃	Pyranones and derivatives	吡喃酮及其衍生物	"675-10-5"	-	-	-	-	-	C02752	-	-	-	-	-	54675757	CC1=CC(=CC(=O)O1)O	NSYSSMYQPLSPOD-UHFFFAOYSA-N	1.5719	0.652509	0.0171456	0.715278	1.36814	up	1.45079e+08	1.7046e+08	1.96518e+08	1.54201e+08	2.07986e+08	6.44455e+07	1.50816e+08	1.29431e+08	2.00977e+08	1.92841e+08
Com_8536_pos	Leu Ser Ile	亮氨酸丝氨酸异亮氨酸	P	C15H29N3O5	331.211	332.218	0.61349	[M+H]+	5.558	0.83	2	C18	Organic acids and derivatives	有机酸及其衍生物	Carboxylic acids and derivatives	羧酸及其衍生物	Amino acids, peptides, and analogues	氨基酸、肽和类似物	-	-	-	-	-	-	-	-	-	-	-	-	-	CCC(C)C(C(=O)O)NC(=O)C(CO)NC(=O)C(CC(C)C)N	MVHXGBZUJLWZOH-BJDJZHNGSA-N	2.24252	1.16512	0.0172973	0.791667	1.10383	up	8.0396e+07	6.15793e+07	8.08383e+07	7.72276e+07	4.8884e+07	2.88232e+07	3.34955e+07	6.77655e+06	7.28233e+07	2.55658e+07
Com_10429_pos	Asn-Leu-Leu-Ser	天冬酰胺亮氨酸亮氨酸丝氨酸	P	C19H35N5O7	445.254	446.261	0.8962	[M+H]+	5.375	0.67	2	C18	Organic acids and derivatives	有机酸及其衍生物	Carboxylic acids and derivatives	羧酸及其衍生物	Amino acids, peptides, and analogues	氨基酸、肽和类似物	-	-	-	-	-	-	-	-	-	-	-	-	-	CC(C)CC(C(=O)NC(CO)C(=O)O)NC(=O)C(CC(C)C)NC(=O)C(CC(=O)N)N	LWXJVHTUEDHDLG-XUXIUFHCSA-N	1.96388	0.973708	0.0173523	0.756944	1.14148	up	6.56957e+07	6.58057e+07	1.18326e+08	3.03002e+07	5.00431e+07	3.26385e+07	2.24265e+07	2.07976e+07	8.314e+07	1.45786e+07
Com_597_pos	L-Tyrosinemethylester	L-酪氨酸甲酯	P	C10H13NO3	195.09	196.097	1.38832	[M+H]+	4.766	0.87	1	C18	Organic acids and derivatives	有机酸及其衍生物	Carboxylic acids and derivatives	羧酸及其衍生物	Amino acids, peptides, and analogues	氨基酸、肽和类似物	"1080-06-4"	HMDB0029217	Organic acids and derivatives	Carboxylic acids and derivatives	Amino acids, peptides, and analogues	-	C03404	-	-	-	-	-	70652	COC(=O)[C@@H](N)CC1=CC=C(O)C=C1	MWZPENIJLUWBSY-VIFPVBQESA-N	1.76497	0.819644	0.0173666	0.75	1.58001	up	1.64481e+07	5.64435e+07	8.08528e+07	5.93821e+07	3.61823e+07	2.1608e+07	1.98849e+07	2.6654e+07	5.31076e+07	2.6744e+07
Com_6723_pos	ZILEUTON	齐留通	P	C11H12N2O2S	236.062	237.07	3.79155	[M+H]+	1.188	-	3	C18	Organoheterocyclic compounds	有机杂环化合物	Benzothiophenes	苯并噻吩类	1-benzothiophenes	1-苯并噻吩	"111406-87-2"	HMDB0014882	Organoheterocyclic compounds	Benzothiophenes	1-benzothiophenes	-	-	-	-	-	-	-	-	CC(C1=CC2=CC=CC=C2S1)N(C(=O)N)O	MWLSOWXNZPKENC-UHFFFAOYSA-N	3.32061	1.73145	0.0173798	0.847222	1.69394	up	4.31963e+06	9.0248e+06	1.39564e+07	5.60562e+06	1.00743e+07	8.8811e+06	3.65535e+06	58451	4.41425e+06	9.25151e+06
Com_9201_pos	Pro Leu Lys	脯氨酸-亮氨酸-赖氨酸	P	C17H32N4O4	356.242	357.25	1.09703	[M+H]+	1.378	-	3	C18	Organic acids and derivatives	有机酸及其衍生物	Carboxylic acids and derivatives	羧酸及其衍生物	Amino acids, peptides, and analogues	氨基酸、肽和类似物	-	-	-	-	-	-	-	-	-	-	-	-	-	CC(C)CC(C(=O)NC(CCCCN)C(=O)O)NC(=O)C1CCCN1	MRYUJHGPZQNOAD-IHRRRGAJSA-N	3.33545	1.73788	0.0182242	0.791667	1.67499	up	2.99823e+07	3.1685e+07	4.12873e+07	9.47555e+07	4.3346e+07	2.91659e+07	1.84283e+07	629238	8.82964e+07	1.2232e+07
Com_1799_pos	alpha-glutamyltyrosine	alpha-谷氨酰酪氨酸	P	C14H18N2O6	310.116	293.114	2.47577	[M+H-H2O]+	4.699	0.81	1	C18	Organic acids and derivatives	有机酸及其衍生物	Carboxylic acids and derivatives	羧酸及其衍生物	Amino acids, peptides, and analogues	氨基酸、肽和类似物	"3422-39-7"	HMDB0028831	Organic acids and derivatives	Carboxylic acids and derivatives	Amino acids, peptides, and analogues	-	-	-	-	-	-	-	515717	C1=CC(=CC=C1CC(C(=O)O)NC(=O)C(CCC(=O)O)N)O	YSWHPLCDIMUKFE-QWRGUYRKSA-N	1.95076	0.964039	0.0183244	0.784722	1.09224	up	2.11983e+07	2.2494e+07	4.32897e+07	2.76427e+07	2.31388e+07	1.18915e+07	8.85147e+06	1.02696e+07	3.16064e+07	9.82145e+06
Com_4580_pos	2-[3-(2,3-dimethyl-1H-indol-1-yl)-2-hydroxypropyl]-2,3-dihydro-1lambda6,2-benzothiazole-1,1,3-trione	2-[3-（2,3-二甲基-1H-吲哚-1-基）-2-羟丙基]-2,3-二氢-1lambda6,2-苯并噻唑-1,1,3-三酮	P	C20H20N2O4S	384.114	407.103	1.42487	[M+Na]+	1.326	0.58	2	C18	Organoheterocyclic compounds	有机杂环化合物	Indoles and derivatives	吲哚及其衍生物	Indoles	吲哚	"315247-88-2"	-	-	-	-	-	-	-	-	-	-	-	2896291	CC1=C(N(C2=CC=CC=C12)CC(CN3C(=O)C4=CC=CC=C4S3(=O)=O)O)C	YBLZDROWXQJTHU-UHFFFAOYSA-N	6.99475	2.80627	0.0183257	0.805556	1.26618	up	1.30847e+07	6.50944e+07	1.8511e+08	2.15892e+08	4.9769e+07	5.40508e+07	1.52381e+07	9.74787e+06	5.17864e+07	699750
Com_6059_pos	1-Carboxyethylvaline	1-羧乙基缬氨酸	P	C8H15NO4	189.1	190.108	1.23935	[M+H]+	5.485	0.56	2	C18	Organic acids and derivatives	有机酸及其衍生物	Carboxylic acids and derivatives	羧酸及其衍生物	Amino acids, peptides, and analogues	氨基酸、肽和类似物	"179795-16-5"	HMDB0240627	Organic acids and derivatives	Carboxylic acids and derivatives	Amino acids, peptides, and analogues	-	-	-	-	-	-	-	-	CC(C)[C@H](N[C@H](C)C(O)=O)C(O)=O	MHWYRGPPKCKIQY-RITPCOANSA-N	0.456481	-1.13137	0.0183601	0.770833	1.71364	down	8.52814e+06	1.40993e+06	2.69755e+06	905948	1.65044e+06	3.18426e+06	457012	169784	1.64854e+06	680486
Com_7687_pos	Lumiracoxib	罗美昔布	P	C15H13ClFNO2	293.062	294.067	6.54368	[M+H]+	1.353	-	3	C18	Benzenoids	苯类化合物	Benzene and substituted derivatives	苯及其取代衍生物	Toluenes	甲苯	"220991-20-8"	HMDB0015403	Benzenoids	Benzene and substituted derivatives	Toluenes	-	-	-	-	-	-	-	151166	CC1=CC=C(NC2=C(Cl)C=CC=C2F)C(CC(O)=O)=C1	KHPKQFYUPIUARC-UHFFFAOYSA-N	2.3779	1.24969	0.0183726	0.798611	1.63875	up	9.12076e+06	6.64452e+06	1.37346e+07	1.64075e+07	7.35402e+06	8.12369e+06	8.51747e+06	4.93556e+06	3.05947e+07	6.93095e+06
Com_7183_pos	Gemcitabine	吉西他滨	P	C9H11F2N3O4	263.072	264.077	9.10642	[M+H]+	1.331	-	3	C18	Nucleosides, nucleotides, and analogues	核苷、核苷酸和类似物	Pyrimidine nucleosides	嘧啶核苷	Pyrimidine 2'-deoxyribonucleosides	嘧啶2'-脱氧核糖核苷	"95058-81-4"	HMDB0014584	Nucleosides, nucleotides, and analogues	Pyrimidine nucleosides	Pyrimidine 2'-deoxyribonucleosides	-	C07650	-	-	-	-	-	60750	FC1(F)C(O)C(OC1N2C=CC(=N)N=C2O)CO	SDUQYLNIPVEERB-QPPQHZFASA-N	10.507	3.39328	0.0187902	0.770833	1.42707	up	2.67097e+07	1.83695e+08	7.53676e+08	8.51223e+08	1.53374e+08	1.30994e+08	3.51736e+07	96406.3	1.42641e+08	3.65454e+06
Com_7415_pos	N-Hydroxyannomontine	N-羟基阿诺米碱	P	C15H11N5O	277.096	278.103	3.57506	[M+H]+	5.387	0.51	2	C18	Alkaloids and derivatives	生物碱及其衍生物	Harmala alkaloids	哈尔满生物碱	-	-	-	-	-	-	-	-	-	-	-	-	-	-	-	C1=CC=C2C(=C1)C3=C(N2O)C(=NC=C3)C4=NC(=NC=C4)N	CUDZAZQWOSIPTN-UHFFFAOYSA-N	2.45027	1.29294	0.0189096	0.770833	1.41156	up	4.51745e+07	1.18106e+08	1.31426e+08	5.85755e+07	1.23025e+08	4.97088e+07	2.22567e+07	8.2228e+06	2.9261e+07	1.71131e+07
Com_7231_pos	Diaportinol	-	P	C13H14O6	266.079	267.087	1.93561	[M+H]+	4.7	0.55	2	C18	Phenylpropanoids and polyketides	苯丙素类和聚酮类	Isocoumarins and derivatives	异香豆素及其衍生物	-	-	-	-	-	-	-	-	-	-	-	-	-	-	-	COC1=CC(=C2C(=C1)C=C(OC2=O)CC(CO)O)O	BINZCYYNWOVDRD-MRVPVSSYSA-N	5.37316	2.42577	0.0189475	0.770833	1.54948	up	2.28716e+06	3.60269e+06	8.74123e+06	1.33308e+07	2.93679e+06	2.21975e+06	1.24013e+06	160920	1.02054e+06	34074.9
Com_6461_pos	Propionyl-carnitine	丙酰肉碱	P	C10H19NO4	217.131	218.139	0.56828	[M+H]+	3.158	0.89	2	C18	Lipids and lipid-like molecules	脂质和类脂分子	Fatty Acyls	脂肪酰类	Fatty acid esters	脂肪酸酯	-	-	-	-	-	-	-	-	LMFA07070005	Fatty Acyls [FA]	Fatty esters [FA07]	Fatty acyl carnitines [FA0707]	-	O=C([O-])CC(OC(=O)CC)C[N+](C)(C)C	UFAHZIUFPNSHSL-MRVPVSSYSA-N	0.526418	-0.925719	0.0190728	0.777778	1.87508	down	2.90839e+07	2.641e+07	4.27384e+07	1.00568e+08	3.76607e+07	3.02166e+07	3.26051e+07	4.81694e+07	4.92671e+07	6.33864e+07
Com_9844_pos	5-Methoxy-8-O-beta-D-glucosyloxy-psoralen	5-甲氧基-8-O-beta-D-葡萄糖氧基补骨脂素	P	C18H18O10	394.09	395.095	5.79179	[M+H]+	1.298	-	3	C18	Phenylpropanoids and polyketides	苯丙素类和聚酮类	Coumarins and derivatives	香豆素及其衍生物	Coumarin glycosides	香豆素糖苷	-	HMDB0039047	Phenylpropanoids and polyketides	Coumarins and derivatives	Coumarin glycosides	-	-	-	-	-	-	-	-	COC1=C2C=COC2=C(C3=C1C=CC(=O)O3)OC4C(C(C(C(O4)CO)O)O)O	BPZBSASYSWKXFS-UHFFFAOYSA-N	3.9507	1.98211	0.0194486	0.770833	1.58822	up	1.18133e+08	1.98139e+08	2.85241e+08	3.25697e+08	1.75023e+08	1.1904e+08	5.69019e+07	734468	1.54375e+08	1.69967e+06
Com_4834_pos	2-[(3-methylquinoxalin-2-yl)sulfanyl]-1-(10H-phenothiazin-10-yl)ethan-1-one	2-[（3-甲基喹喔啉-2-基）硫烷基]-1-（10H-吩噻嗪-10-基）乙-1-酮	P	C23H17N3OS2	415.081	438.072	3.47462	[M+Na]+	1.179	-	3	C18	Organoheterocyclic compounds	有机杂环化合物	Benzothiazines	苯并噻嗪类	Phenothiazines	吩噻嗪类	"864939-67-3"	-	-	-	-	-	-	-	-	-	-	-	4750066	CC1=NC2=CC=CC=C2N=C1SCC(=O)N3C4=CC=CC=C4SC5=CC=CC=C53	JQCCKOGSWAAJQI-UHFFFAOYSA-N	2.29434	1.19808	0.0194858	0.798611	1.48464	up	780931	2.53667e+06	4.31773e+06	3.11788e+06	4.31263e+06	1.93031e+06	4.34412e+06	356875	2.4735e+06	2.9811e+06
Com_9437_pos	Gln Leu Leu	谷氨酰胺亮氨酸	P	C17H32N4O5	372.237	373.246	2.60908	[M+H]+	5.527	0.81	2	C18	Organic acids and derivatives	有机酸及其衍生物	Carboxylic acids and derivatives	羧酸及其衍生物	Amino acids, peptides, and analogues	氨基酸、肽和类似物	-	-	-	-	-	-	-	-	-	-	-	-	-	CC(C)CC(C(=O)NC(CC(C)C)C(=O)O)NC(=O)C(CCC(=O)N)N	XFAUJGNLHIGXET-AVGNSLFASA-N	2.57325	1.36359	0.0200899	0.819444	1.15736	up	1.23812e+08	6.84616e+07	8.86952e+07	7.71224e+07	6.13422e+07	2.76454e+07	1.45151e+07	5.66944e+06	1.03734e+08	2.54864e+07
Com_7304_pos	C16 Sphingosine	-	P	C16H33NO2	271.251	272.258	0.1267	[M+H]+	6.713	0.65	2	C18	Organic nitrogen compounds	有机氮化合物	Organonitrogen compounds	有机氮化合物	Amines	胺类	-	HMDB0242181	Organic nitrogen compounds	Organonitrogen compounds	Amines	-	-	-	LMSP01040008	Sphingolipids [SP]	Sphingoid bases [SP01]	Sphingoid base homologs and variants [SP0104]	-	CCCCCCCCCCCC=CC(C(CO)N)O	BTUSGZZCQZACPT-YYZTVXDQSA-N	1.64804	0.720749	0.0202378	0.791667	1.38486	up	2.39976e+07	1.76765e+07	4.50058e+07	4.08858e+07	4.69505e+07	3.18285e+07	2.25292e+07	4.00559e+07	2.19055e+07	2.96147e+07
Com_4839_pos	Schisandrol B	五味子醇乙	P	C23H28O7	416.184	439.171	4.40487	[M+Na]+	5.378	-	3	C18	Phenylpropanoids and polyketides	苯丙素类和聚酮类	Tannins	单宁	Hydrolyzable tannins	水解单宁	"58546-54-6"	HMDB0303927	Phenylpropanoids and polyketides	Tannins	Hydrolyzable tannins	-	D01752	-	-	-	-	-	-	[H][C@@]1(C)CC2=CC3=C(OCO3)C(OC)=C2C2=C(OC)C(OC)=C(OC)C=C2C[C@@]1(C)O	ZWRRJEICIPUPHZ-SFDCACGMSA-N	2.88973	1.53094	0.0202433	0.777778	1.35925	up	904653	4.75744e+06	9.10916e+06	1.042e+07	7.47317e+06	6.24358e+06	2.60697e+06	336969	1.83938e+06	487770
Com_9345_pos	His Pro Asn	-	P	C15H22N6O5	366.165	367.173	2.10588	[M+H]+	6.073	0.77	2	C18	Organic acids and derivatives	有机酸及其衍生物	Carboxylic acids and derivatives	羧酸及其衍生物	Amino acids, peptides, and analogues	氨基酸、肽和类似物	-	-	-	-	-	-	-	-	-	-	-	-	-	C1CC(N(C1)C(=O)C(CC2=CN=CN2)N)C(=O)NC(CC(=O)N)C(=O)O	GNBHSMFBUNEWCJ-DCAQKATOSA-N	2.09067	1.06397	0.0203537	0.777778	1.82316	up	2.02572e+07	4.42758e+07	1.19318e+08	7.58134e+07	6.19546e+07	4.55142e+07	2.20407e+07	1.87427e+07	6.76626e+07	2.73332e+07
Com_8680_pos	Bursin	-	P	C14H25N7O3	339.202	340.212	8.55616	[M+H]+	5.638	-	3	C18	Organic acids and derivatives	有机酸及其衍生物	Carboxylic acids and derivatives	羧酸及其衍生物	Amino acids, peptides, and analogues	氨基酸、肽和类似物	"-"	HMDB0249447	Organic acids and derivatives	Carboxylic acids and derivatives	Amino acids, peptides, and analogues	-	-	-	-	-	-	-	3336368	NCCCCC(N)C(=O)NC(CC1=CNC=N1)C(=O)NCC(N)=O	DIBAKBGYJUCGDL-UHFFFAOYSA-N	1.70018	0.765686	0.0203845	0.75	1.63151	up	7.88432e+06	8.99791e+06	3.19544e+07	2.16274e+07	1.105e+07	7.42035e+06	9.57115e+06	6.14486e+06	1.25816e+07	1.30906e+07
Com_7586_pos	Zolmitriptan	佐米曲普坦	P	C16H21N3O2	287.163	288.171	2.54462	[M+H]+	5.474	-	3	C18	Organoheterocyclic compounds	有机杂环化合物	Indoles and derivatives	吲哚及其衍生物	Tryptamines and derivatives	色胺及其衍生物	"139264-17-8"	HMDB0014460	Organoheterocyclic compounds	Indoles and derivatives	Tryptamines and derivatives	-	C07218	-	-	-	-	-	-	O=C1OCC(N1)CC=2C=CC=3NC=C(C3C2)CCN(C)C	ULSDMUVEXKOYBU-ZDUSSCGKSA-N	2.928	1.54991	0.0204818	0.770833	1.47439	up	3.01918e+06	6.41213e+06	1.15709e+07	8.52414e+06	5.47051e+06	2.72935e+06	757059	470333	6.77076e+06	924728
Com_2408_pos	Decursinol angelate	紫花前胡醇当归酸酯	P	C19H20O5	328.131	311.127	3.91508	[M+H-H2O]+	8.049	0.77	1	C18	Phenylpropanoids and polyketides	苯丙素类和聚酮类	Coumarins and derivatives	香豆素及其衍生物	Pyranocoumarins	吡喃香豆素类	"130848-06-5"	HMDB0250925	Phenylpropanoids and polyketides	Coumarins and derivatives	Pyranocoumarins	-	-	-	-	-	-	-	611538	CC=C(C)C(=O)OC1CC2=CC3=C(OC(=O)C=C3)C=C2OC1(C)C	AGABNGOXUSXQDD-UHFFFAOYSA-N	2.27279	1.18446	0.0204854	0.791667	1.58675	up	1.94028e+07	1.63383e+07	3.24869e+07	2.33732e+07	3.8006e+07	2.99276e+07	5.50402e+07	9.8833e+07	6.56043e+07	1.64896e+07
Com_8729_pos	Ile Val Ile	-	P	C17H33N3O4	343.247	344.255	1.70599	[M+H]+	5.646	0.84	2	C18	Organic acids and derivatives	有机酸及其衍生物	Carboxylic acids and derivatives	羧酸及其衍生物	Amino acids, peptides, and analogues	氨基酸、肽和类似物	-	-	-	-	-	-	-	-	-	-	-	-	-	CCC(C)C(C(=O)NC(C(C)C)C(=O)NC(C(C)CC)C(=O)O)N	DLEBSGAVWRPTIX-PEDHHIEDSA-N	2.35192	1.23384	0.0205001	0.784722	1.10093	up	4.2835e+07	3.38012e+07	4.38947e+07	3.73055e+07	2.66655e+07	1.68244e+07	1.43517e+07	5.03654e+06	4.31313e+07	9.55764e+06
Com_6651_pos	Bruceolline I	-	P	C13H13NO3	231.09	232.097	1.14048	[M+H]+	5.387	0.57	2	C18	Organoheterocyclic compounds	有机杂环化合物	Indoles and derivatives	吲哚及其衍生物	Hydroxyindoles	羟基吲哚	-	-	-	-	-	-	-	-	-	-	-	-	-	CC1(C(C(=O)C2=C1NC3=C2C=CC(=C3)O)O)C	YVCJAXRJLMHQET-LBPRGKRZSA-N	2.42407	1.27743	0.020761	0.763889	1.38053	up	1.2545e+07	3.49494e+07	4.0121e+07	1.755e+07	3.49017e+07	1.63335e+07	5.52246e+06	3.13488e+06	9.12775e+06	3.8766e+06
Com_7831_pos	Val Ala Ile	缬氨酸-丙氨酸-异亮氨酸	P	C14H27N3O4	301.2	302.208	1.28967	[M+H]+	5.547	0.77	2	C18	Organic acids and derivatives	有机酸及其衍生物	Carboxylic acids and derivatives	羧酸及其衍生物	Amino acids, peptides, and analogues	氨基酸、肽和类似物	-	-	-	-	-	-	-	-	-	-	-	-	-	CCC(C)C(C(=O)O)NC(=O)C(C)NC(=O)C(C(C)C)N	LTFLDDDGWOVIHY-NAKRPEOUSA-N	2.22593	1.15441	0.021099	0.784722	1.30647	up	1.11208e+08	9.76223e+07	1.07224e+08	9.01263e+07	7.53057e+07	4.89629e+07	3.62624e+07	1.0593e+07	7.22719e+07	2.96133e+07
Com_9938_pos	10-Acetylmonomelittoside	-	P	C17H24O11	404.132	405.138	3.53835	[M+H]+	5.098	-	3	C18	Lipids and lipid-like molecules	脂质和类脂分子	Prenol lipids	异戊烯醇脂	Terpene glycosides	萜烯糖苷	-	-	-	-	-	-	-	-	-	-	-	-	-	CC(=O)OCC1=CC(C2(C1C(OC=C2)OC3C(C(C(C(O3)CO)O)O)O)O)O	KYTISVZGNSQNDO-PPRRCVGVSA-N	3.6085	1.8514	0.0211645	0.798611	1.47148	up	1.07813e+06	4.77769e+06	1.25605e+07	1.20473e+07	7.87587e+06	5.69398e+06	2.52575e+06	108986	1.32516e+06	2.80108e+06
Com_8615_pos	Semilepidinoside A	-	P	C16H20N2O6	336.132	337.14	1.4649	[M+H]+	5.559	-	3	C18	Organic oxygen compounds	有机氧化合物	Organooxygen compounds	有机氧化合物	Carbohydrates and carbohydrate conjugates	碳水化合物和碳水化合物结合物	-	HMDB0033107	Organic oxygen compounds	Organooxygen compounds	Carbohydrates and carbohydrate conjugates	-	-	-	-	-	-	-	-	C1=CC(=CC=C1CC2=NC=CN2)OC3C(C(C(C(O3)CO)O)O)O	PVXWBKJKWJZGQJ-DZQJYWQESA-N	1.63831	0.712212	0.0212807	0.715278	1.51087	up	3.46994e+07	5.3684e+07	1.16629e+08	1.23615e+08	6.01628e+07	4.21147e+07	4.54933e+07	2.55214e+07	5.58778e+07	4.8146e+07
Com_9234_pos	7-Methyldodecanoylcarnitine	7-甲基十二烷酰肉碱	P	C20H39NO4	357.288	358.295	1.10818	[M+H]+	6.834	0.70	2	C18	Lipids and lipid-like molecules	脂质和类脂分子	Fatty Acyls	脂肪酰类	Fatty acid esters	脂肪酸酯	"-"	HMDB0240816	Lipids and lipid-like molecules	Fatty Acyls	Fatty acid esters	-	-	-	-	-	-	-	-	CCCCCC(C)CCCCCC(=O)OC(CC([O-])=O)C[N+](C)(C)C	HBBUPVSQBFASLX-UHFFFAOYSA-N	0.544031	-0.878239	0.0213025	0.798611	1.71853	down	2.40074e+07	1.6807e+07	1.73681e+07	2.7263e+07	1.19365e+07	8.3873e+06	1.61773e+07	9.82927e+06	5.53159e+07	5.58635e+07
Com_5867_pos	Isalexin	-	P	C9H7NO3	177.043	178.05	2.1788	[M+H]+	5.284	-	3	C18	Organoheterocyclic compounds	有机杂环化合物	Indoles and derivatives	吲哚及其衍生物	Indolines	吲哚啉	-	-	-	-	-	-	-	-	-	-	-	-	-	COC1=CC=CC2=C1C(=O)C(=O)N2	LTERBHLYBWXCPT-UHFFFAOYSA-N	1.63121	0.705941	0.02151	0.729167	1.20763	up	5.40456e+07	4.14243e+07	8.64948e+07	8.92575e+07	4.85501e+07	2.43029e+07	9.11419e+07	5.81097e+07	2.83311e+07	8.98351e+07
Com_6603_pos	N-Octanoyl-L-homoserine lactone	N-辛酰-L-高丝氨酸内酯	P	C12H21NO3	227.152	228.16	0.98614	[M+H]+	6.411	0.72	2	C18	Organic acids and derivatives	有机酸及其衍生物	Carboxylic acids and derivatives	羧酸及其衍生物	Amino acids, peptides, and analogues	氨基酸、肽和类似物	-	HMDB0255213	Organic acids and derivatives	Carboxylic acids and derivatives	Amino acids, peptides, and analogues	-	C21199	map02024	LMFA08030035	Fatty Acyls [FA]	Fatty amides [FA08]	Fatty acyl homoserine lactones [FA0803]	-	CCCCCCCC(=O)NC1CCOC1=O	JKEJEOJPJVRHMQ-JTQLQIEISA-N	2.40189	1.26417	0.0215916	0.722222	1.42301	up	6.46873e+06	9.90829e+06	9.94957e+06	4.25072e+07	4.24231e+07	5.64449e+06	6.2916e+06	8.51204e+06	1.1499e+07	1.58755e+07
Com_5501_pos	6-Chloro-1,3,5-triazine-2,4-diamine	6-氯-1,3,5-三嗪-2,4-二胺	P	C3H4ClN5	145.016	146.024	5.62671	[M+H]+	5.581	0.71	2	C18	Organoheterocyclic compounds	有机杂环化合物	Triazines	三嗪类	1,3,5-triazines	1,3,5-三嗪类	"-"	HMDB0246174	Organoheterocyclic compounds	Triazines	1,3,5-triazines	-	C06560	map00791;map01120	-	-	-	-	18831	ClC1=NC(=N)NC(=N)N1	FVFVNNKYKYZTJU-UHFFFAOYSA-N	1.61185	0.688715	0.0216247	0.743056	1.43239	up	2.78275e+06	5.528e+06	9.38122e+06	7.69922e+06	4.78296e+06	1.27296e+06	1.52252e+07	5.76004e+06	3.85203e+06	1.57766e+07
Com_9981_pos	4-Methoxybenzenepropanol 1-(2-sulfoglucoside)	-	P	C16H24O10S	408.109	409.118	3.58391	[M+H]+	6.38	-	3	C18	Lipids and lipid-like molecules	脂质和类脂分子	Fatty Acyls	脂肪酰类	Fatty acyl glycosides	脂肪酰糖苷	"217971-99-8"	HMDB0034757	Lipids and lipid-like molecules	Fatty Acyls	Fatty acyl glycosides	-	-	-	-	-	-	-	74087011	COC1=CC=C(CCCOC2OC(CO)C(O)C(O)C2OS(O)(=O)=O)C=C1	NFHUINPPHVBFGH-UHFFFAOYSA-N	1.59093	0.669867	0.0216467	0.805556	1.56728	up	1.19535e+07	9.34122e+06	1.91319e+07	1.63704e+07	1.90754e+07	1.39147e+07	1.37891e+07	2.52533e+07	1.22551e+07	1.76536e+07
Com_11053_pos	(+)-N(6)-Acetoxyaphelandrine	-	P	C30H38N4O6	550.279	551.281	9.2606	[M+H]+	5.188	-	3	C18	Phenylpropanoids and polyketides	苯丙素类和聚酮类	2-arylbenzofuran flavonoids	2-芳基苯并呋喃类黄酮	-	-	-	-	-	-	-	-	-	-	-	-	-	-	-	CC(=O)ON1CCCCN2CCCNC(=O)CC(C3=CC4=C(C=C3)OC(C4C2=O)C5=CC=C(C=C5)O)NCCC1	XOZCWGXALVYMRD-OWPQXHQJSA-N	5.70382	2.51193	0.0221195	0.736111	1.19097	up	2.90002e+07	9.69305e+06	1.38112e+07	3.09328e+06	1.17953e+07	420051	1.06103e+06	866462	2.11477e+06	1.00265e+06
Com_8157_pos	5-(N,N-Hexamethylene)amiloride	5-(N,N-六亚甲基)阿米洛利	P	C12H18ClN7O	311.126	312.135	4.17117	[M+H]+	5.895	-	3	C18	Organoheterocyclic compounds	有机杂环化合物	Diazines	二嗪类	Pyrazines	吡嗪类	-	HMDB0246736	Organoheterocyclic compounds	Diazines	Pyrazines	-	-	-	-	-	-	-	-	C1CCCN(CC1)C2=NC(=C(N=C2Cl)C(=O)N=C(N)N)N	RQQJJXVETXFINY-UHFFFAOYSA-N	1.9201	0.941181	0.0221862	0.763889	1.3269	up	1.05681e+06	2.56172e+06	2.17262e+06	2.42311e+06	2.1561e+06	579525	240205	1.02206e+06	3.72908e+06	436920
Com_11237_pos	Dauricine	蝙蝠葛碱	P	C38H44N2O6	624.32	625.322	8.48843	[M+H]+	5.461	-	3	C18	Organoheterocyclic compounds	有机杂环化合物	Isoquinolines and derivatives	异喹啉及其衍生物	Benzylisoquinolines	苄基异喹啉	"524-17-4"	HMDB0250881	Organoheterocyclic compounds	Isoquinolines and derivatives	Benzylisoquinolines	-	C09419	-	-	-	-	-	235244	COC1=CC2=C(C=C1OC)C(CC1=CC=C(OC3=CC(CC4N(C)CCC5=CC(OC)=C(OC)C=C45)=CC=C3O)C=C1)N(C)CC2	AQASRZOCERRGBL-UHFFFAOYSA-N	4.5229	2.17725	0.0222161	0.715278	1.57122	up	6.90541e+06	1.9903e+06	2.99682e+07	2.42659e+06	1.15774e+06	1.43765e+07	1.36133e+07	4.3385e+06	2.08879e+06	2.89308e+06
Com_2477_pos	Tanshinone IIA	丹参酮IIA	P	C19H18O3	294.126	317.115	1.35542	[M+Na]+	7.323	0.67	1	C18	Lipids and lipid-like molecules	脂质和类脂分子	Prenol lipids	异戊烯醇脂	Diterpenoids	二萜类	"568-72-9"	HMDB0258715	Lipids and lipid-like molecules	Prenol lipids	Diterpenoids	-	-	-	-	-	-	-	164676	CC1=COC2=C1C(=O)C(=O)C3=C2C=CC4=C3CCCC4(C)C	HYXITZLLTYIPOF-UHFFFAOYSA-N	2.12352	1.08646	0.0222303	0.819444	1.48301	up	9.77774e+06	2.22178e+06	1.30439e+07	7.03784e+06	8.79545e+06	4.15954e+06	7.72753e+06	1.58084e+07	9.57221e+06	3.77684e+06
Com_10722_pos	Anthriscifolcine C	-	P	C25H37NO8	479.252	480.258	2.96023	[M+H]+	6.231	-	3	C18	Lipids and lipid-like molecules	脂质和类脂分子	Prenol lipids	异戊烯醇脂	Diterpenoids	二萜类	-	-	-	-	-	-	-	-	-	-	-	-	-	CCN1CC2CCC(C34C2C(C5(C31)C6(CC(C7CC4(C6C7O)O)OC)OCO5)OC(=O)C)OC	OTRLHYKIRJOZHW-FCFRRXDASA-N	2.12725	1.08899	0.022278	0.868056	1.83278	up	7.55473e+07	7.85637e+07	2.52861e+07	1.3472e+08	8.10954e+07	4.8298e+07	5.74341e+07	1.05414e+08	1.00372e+08	8.43549e+07
Com_6864_pos	beta-Alanyl-L-arginine	-	P	C9H19N5O3	245.149	246.156	1.26846	[M+H]+	1.322	0.72	2	C18	Organic acids and derivatives	有机酸及其衍生物	Peptidomimetics	肽模拟物	Hybrid peptides	混合肽	-	HMDB0060441	Organic acids and derivatives	Peptidomimetics	Hybrid peptides	beta-Alanyl-L-arginine	C05340	map00410;map01100	-	-	-	-	-	C(CC(C(=O)O)NC(=O)CCN)CN=C(N)N	DLRGFJGVZXSSTP-LURJTMIESA-N	2.5708	1.36222	0.0224546	0.743056	1.3495	up	1.65077e+07	1.06223e+07	1.64215e+07	3.46103e+07	1.38028e+07	1.08711e+07	5.67053e+06	2.72701e+06	2.89709e+07	3.77981e+06
Com_2904_pos	Carboprost	卡前列素	P	C21H36O5	368.256	351.253	0.10776	[M+H-H2O]+	7.272	0.69	1	C18	Lipids and lipid-like molecules	脂质和类脂分子	Fatty Acyls	脂肪酰类	Eicosanoids	类二十烷酸	"35700-23-3"	HMDB0014573	Lipids and lipid-like molecules	Fatty Acyls	Eicosanoids	-	D00682	-	-	-	-	-	35023177	CCCCC[C@](C)(O)\C=C\[C@H]1[C@@H](O)C[C@H](O)[C@@H]1C\C=C/CCCC(O)=O	DLJKPYFALUEJCK-IIELGFQLSA-N	0.615816	-0.699429	0.0224968	0.736111	1.04866	down	1.45458e+08	2.62712e+08	3.20977e+08	3.75508e+08	2.90679e+08	5.15854e+08	2.20192e+08	2.87171e+08	4.58982e+08	1.20504e+08
Com_8602_pos	Ala Val Phe	丙氨酸缬氨酸苯丙氨酸	P	C17H25N3O4	335.185	336.192	0.57876	[M+H]+	5.482	0.84	2	C18	Organic acids and derivatives	有机酸及其衍生物	Carboxylic acids and derivatives	羧酸及其衍生物	Amino acids, peptides, and analogues	氨基酸、肽和类似物	-	-	-	-	-	-	-	-	-	-	-	-	-	CC(C)C(C(=O)NC(CC1=CC=CC=C1)C(=O)O)NC(=O)C(C)N	DHONNEYAZPNGSG-UBHSHLNASA-N	2.03076	1.02202	0.022763	0.763889	1.00508	up	1.60926e+07	2.05342e+07	2.88424e+07	2.28226e+07	2.76803e+07	8.45991e+06	1.14845e+07	3.21333e+06	1.95678e+07	1.01928e+07
Com_8491_pos	4,8 Dimethylnonanoyl carnitine	4,8二甲基壬酰肉碱	P	C18H35NO4	329.257	330.264	0.07194	[M+H]+	6.426	0.78	2	C18	Lipids and lipid-like molecules	脂质和类脂分子	Fatty Acyls	脂肪酰类	Fatty acid esters	脂肪酸酯	"-"	HMDB0006202	Lipids and lipid-like molecules	Fatty Acyls	Fatty acid esters	-	-	-	LMFA07070046	Fatty Acyls [FA]	Fatty esters [FA07]	Fatty acyl carnitines [FA0707]	53477801	CC(C)CCCC(C)CCC(=O)OC(CC([O-])=O)C[N+](C)(C)C	DDTDJDZHDFMZED-UHFFFAOYSA-N	0.614784	-0.701849	0.0228763	0.763889	1.45808	down	9.34315e+07	4.61082e+07	6.25475e+07	1.39996e+08	2.70993e+07	1.92651e+07	6.62115e+07	5.69856e+07	1.14182e+08	2.27753e+08
Com_1752_pos	3-(4-IODOPHENYL)-2-MERCAPTO-(Z)-2-PROPENOIC ACID	3-(4-碘苯基)-2-巯基-2-丙烯酸	P	C9H7IO2S	305.921	288.919	5.38428	[M+H-H2O]+	1.192	0.63	2	C18	Phenylpropanoids and polyketides	苯丙素类和聚酮类	Cinnamic acids and derivatives	肉桂酸及其衍生物	Cinnamic acids	肉桂酸	"179528-45-1"	-	-	-	-	-	-	-	-	-	-	-	9839500	C1=CC(=CC=C1C=C(C(=O)O)S)I	DJCVSFWGKYHMKH-YVMONPNESA-N	1.7177	0.780481	0.0230643	0.791667	1.09761	up	2.99734e+06	9.15464e+06	1.00283e+07	9.46486e+06	7.30896e+06	6.22678e+06	8.64182e+06	6.59951e+06	5.54337e+06	8.08816e+06
Com_1190_pos	alpha-Glu-asp	L-谷氨酰-L-天冬氨酸	P	C9H14N2O7	262.08	245.077	1.33878	[M+H-H2O]+	1.945	0.81	1	C18	Organic acids and derivatives	有机酸及其衍生物	Peptidomimetics	肽模拟物	Hybrid peptides	混合肽	"3918-84-1"	HMDB0028815	Organic acids and derivatives	Peptidomimetics	Hybrid peptides	-	-	-	-	-	-	-	99716	C(CC(=O)O)[C@@H](C(=O)N[C@@H](CC(=O)O)C(=O)O)N	FYYSIASRLDJUNP-WHFBIAKZSA-N	1.63091	0.705673	0.0235257	0.8125	1.43532	up	2.0974e+07	2.43825e+07	2.29069e+07	7.218e+07	2.8025e+07	2.60167e+07	1.8296e+07	1.81341e+07	2.04064e+07	5.20557e+07
Com_1562_pos	Cordycepin	虫草素	P	C10H13N5O3	251.102	274.093	5.46055	[M+Na]+	2.006	0.59	2	C18	Nucleosides, nucleotides, and analogues	核苷、核苷酸和类似物	Purine nucleosides	嘌呤核苷	Purine 3'-deoxyribonucleosides	嘌呤3'-脱氧核糖核苷	"73-03-0"	HMDB0250451	Nucleosides, nucleotides, and analogues	Purine nucleosides	Purine 3'-deoxyribonucleosides	-	C08431	-	-	-	-	-	248010	NC1=C2N=CN(C3OC(CO)CC3O)C2=NC=N1	OFEZSBMBBKLLBJ-UHFFFAOYSA-N	1.50452	0.589305	0.0235258	0.763889	1.59534	up	6.15168e+07	1.20022e+08	1.27523e+08	2.0713e+08	7.8329e+07	9.28637e+07	5.22666e+07	1.24017e+08	1.16966e+08	1.20244e+08
Com_10468_pos	4-Benzyloxy-2'-hydroxy-3',4',5',6'-tetramethoxychalcone	4-苄氧基-2'-羟基-3',4',5',6'-四甲氧基查耳酮	P	C26H26O7	450.168	451.172	5.89517	[M+H]+	5.58	-	3	C18	Phenylpropanoids and polyketides	苯丙素类和聚酮类	Linear 1,3-diarylpropanoids	直链 1,3-二芳基丙烷	Chalcones and dihydrochalcones	查尔酮和二氢查尔酮	-	-	-	-	-	-	C15080	-	-	-	-	-	-	COC1=C(C(=C(C(=C1C(=O)C=CC2=CC=C(C=C2)OCC3=CC=CC=C3)O)OC)OC)OC	JDAWPQNOYYGXEG-NTCAYCPXSA-N	1.50764	0.592292	0.0237413	0.756944	1.3713	up	6.50182e+06	7.49833e+06	1.82866e+07	1.4825e+07	9.73714e+06	6.60818e+06	6.75649e+06	6.83614e+06	1.05766e+07	1.32045e+07
Com_6780_pos	Campyrone C	-	P	C12H17NO4	239.116	240.123	1.5768	[M+H]+	5.461	-	3	C18	Organoheterocyclic compounds	有机杂环化合物	Pyrans	吡喃	Pyranones and derivatives	吡喃酮及其衍生物	"-"	-	-	-	-	-	-	-	-	-	-	-	-	[H][C@](N=C(C)O)(C(C)C)C1=CC(OC)=CC(=O)O1	WCMUUYZSUQJWRX-LBPRGKRZSA-N	1.81112	0.856885	0.0239354	0.743056	1.61499	up	1.08139e+07	1.70813e+07	2.11708e+07	3.34437e+07	2.1396e+07	1.03607e+07	6.08774e+06	3.54234e+06	2.75444e+07	1.14442e+07
Com_7432_pos	1-Tuliposide A	-	P	C11H18O8	278.1	279.106	3.74989	[M+H]+	5.386	-	3	C18	Organic oxygen compounds	有机氧化合物	Organooxygen compounds	有机氧化合物	Carbohydrates and carbohydrate conjugates	碳水化合物和碳水化合物结合物	-	HMDB0303140	Organic oxygen compounds	Organooxygen compounds	Carbohydrates and carbohydrate conjugates	-	-	-	LMFA13010041	Fatty Acyls [FA]	Fatty acyl glycosides [FA13]	Fatty acyl glycosides of mono- and disaccharides [FA1301]	-	C=C(CCO)C(=O)OC1C(C(C(C(O1)CO)O)O)O	SQRUWMQAWMLKPR-DZEUPHNYSA-N	3.38289	1.75825	0.0239819	0.770833	1.33871	up	4.37216e+06	1.65329e+07	1.43951e+07	5.48945e+06	1.58364e+07	5.86747e+06	1.10907e+06	1.92846e+06	3.11191e+06	275330
Com_11302_pos	Ajugaside A	-	P	C32H50O14	658.32	659.326	1.71049	[M+H]+	6.571	0.62	2	C18	Lipids and lipid-like molecules	脂质和类脂分子	Prenol lipids	异戊烯醇脂	Terpene glycosides	萜烯糖苷	-	-	-	-	-	-	-	-	-	-	-	-	-	CC(CO)C1=C(C(=C2C(=C1)CCC3C2(CCCC3(C)COC4C(C(C(C(O4)CO)O)O)O)C)O)OC5C(C(C(C(O5)CO)O)O)O	AKJKBBDQAFRAJQ-BVTVIDMQSA-N	1.70857	0.772786	0.0246609	0.784722	1.24831	up	4.785e+06	1.17215e+07	1.1318e+07	5.78241e+06	9.75196e+06	1.08083e+07	3.22611e+06	6.24534e+06	7.48803e+06	6.21484e+06
Com_10342_pos	Riboflavin cyclic-4',5'-phosphate	-	P	C17H19N4O8P	438.094	439.101	1.27382	[M+H]+	5.386	-	3	C18	Organoheterocyclic compounds	有机杂环化合物	Pteridines and derivatives	蝶啶及其衍生物	Alloxazines and isoalloxazines	咯嗪类和异咯嗪类	"-"	HMDB0059614	Organoheterocyclic compounds	Pteridines and derivatives	Alloxazines and isoalloxazines	-	C16071	-	-	-	-	-	11026517	[H][C@](O)(CN1C2=C(C=C(C)C(C)=C2)N=C2C(O)=NC(=O)N=C12)[C@]([H])(O)[C@@]1([H])COP(O)(=O)O1	CVZKYDYRJQYYDJ-SCRDCRAPSA-N	3.4564	1.78927	0.0246942	0.763889	1.36922	up	364998	9.33624e+06	1.7401e+07	1.67843e+07	1.15332e+07	7.42998e+06	6.22855e+06	1.22539e+06	8.3918e+06	4.80049e+06
Com_4710_pos	N-(1-benzylpiperidin-4-yl)-2-(4-methoxyphenyl)-2H-1,2,3,4-tetrazole-5-carboxamide	N-（1-苄基哌啶-4-基）-2-（4-甲氧基苯基）-2H-1,2,3,4-四唑-5-甲酰胺	P	C21H24N6O2	392.196	415.183	6.07437	[M+Na]+	6.663	-	3	C18	Organoheterocyclic compounds	有机杂环化合物	Piperidines	哌啶类	Benzylpiperidines	苄基哌啶	"1396791-64-2"	-	-	-	-	-	-	-	-	-	-	-	71791403	COC1=CC=C(C=C1)N2N=C(N=N2)C(=O)NC3CCN(CC3)CC4=CC=CC=C4	SXSKGSMOQLJHHN-UHFFFAOYSA-N	1.62669	0.701938	0.0248146	0.791667	1.29528	up	4.09573e+07	3.82034e+07	3.74063e+07	2.09642e+07	5.06186e+07	5.31829e+07	3.40506e+07	4.70503e+07	6.39682e+07	6.09605e+07
Com_5309_pos	4-Pyrimidine Methanamine	4-氨甲基嘧啶	P	C5H7N3	109.064	110.071	1.47955	[M+H]+	1.265	0.90	2	C18	Organic nitrogen compounds	有机氮化合物	Organonitrogen compounds	有机氮化合物	Amines	胺类	"45588-79-2"	-	-	-	-	-	-	-	-	-	-	-	-	C1=CN=CN=C1CN	AUHXBTKGPUVFCB-UHFFFAOYSA-N	1.49988	0.584846	0.0251972	0.805556	1.46298	up	2.51842e+08	1.91917e+08	2.81483e+08	1.35459e+08	1.72559e+08	2.14451e+08	6.06106e+07	1.66769e+08	2.08347e+08	1.53137e+08
Com_4449_pos	7-methoxy-N-(2-oxochromen-7-yl)-1-benzoxepine-4-carboxamide	(7-甲氧基-1-苯并氧杂环庚烯-4-基)-N-(2-氧代苯并吡喃-7-基)甲酰胺	P	C21H15NO5	361.095	384.082	6.73589	[M+Na]+	1.269	-	3	C18	Organoheterocyclic compounds	有机杂环化合物	Benzoxepines	苯并氧杂环己烷	-	-	"950335-97-4"	-	-	-	-	-	-	-	-	-	-	-	20896700	COC1=CC2=C(C=C1)OC=CC(=C2)C(=O)NC3=CC4=C(C=C3)C=CC(=O)O4	XNGYIXXJUJFBJQ-UHFFFAOYSA-N	2.12206	1.08547	0.0253061	0.763889	1.36692	up	1.2508e+06	2.13631e+06	7.65943e+06	4.44629e+06	1.03138e+06	2.99224e+06	458705	2.4456e+06	6.43588e+06	206413
Com_8430_pos	10-Nitrolinoleic acid	-	P	C18H31NO4	325.225	326.233	0.4722	[M+H]+	6.23	0.93	2	C18	Lipids and lipid-like molecules	脂质和类脂分子	Fatty Acyls	脂肪酰类	Lineolic acids and derivatives	亚麻酸及其衍生物	-	HMDB0005049	Lipids and lipid-like molecules	Fatty Acyls	Lineolic acids and derivatives	-	C13800	-	LMFA01120001	Fatty Acyls [FA]	Fatty Acids and Conjugates [FA01]	Nitro fatty acids [FA0112]	-	CCCCCC=CCC(=CCCCCCCCC(=O)O)[N+](=O)[O-]	LELVHAQTWXTCLY-XYWKCAQWSA-N	1.70052	0.76598	0.0255511	0.756944	1.38813	up	1.12514e+08	1.20037e+08	4.23229e+07	2.47348e+08	1.12137e+08	7.09867e+07	9.47924e+07	1.54393e+08	2.01741e+08	1.68473e+08
Com_1503_pos	Adenosine	腺苷	P	C10H13N5O4	267.097	268.104	1.41531	[M+H]+	2.511	0.95	1	C18	Nucleosides, nucleotides, and analogues	核苷、核苷酸和类似物	Purine nucleosides	嘌呤核苷	-	-	"58-61-7"	HMDB0000050	Nucleosides, nucleotides, and analogues	Purine nucleosides	-	Adenosine	C00212	map00230;map00670;map01100;map01232;map02010;map04022;map04024;map04071;map04080;map04270;map04923;map04924;map05012;map05032;map05034	-	-	-	-	60961	NC1=C2N=CN([C@@H]3O[C@H](CO)[C@@H](O)[C@H]3O)C2=NC=N1	OIRDTQYFTABQOQ-KQYNXXCUSA-N	1.91111	0.934413	0.025776	0.819444	1.58953	up	2.21551e+08	2.19367e+08	2.21976e+08	2.02638e+09	1.96492e+08	1.68912e+08	2.0087e+08	4.33566e+08	1.7637e+08	2.22044e+08
Com_6089_pos	2,4-Thiazolidinedicarboxylic acid, 2-methyl-	-	P	C6H9NO4S	191.025	192.033	2.4628	[M+H]+	5.056	0.67	2	C18	Organic acids and derivatives	有机酸及其衍生物	Carboxylic acids and derivatives	羧酸及其衍生物	Amino acids, peptides, and analogues	氨基酸、肽和类似物	"-"	HMDB0244750	Organic acids and derivatives	Carboxylic acids and derivatives	Amino acids, peptides, and analogues	-	-	-	-	-	-	-	98342	CC1(NC(CS1)C(O)=O)C(O)=O	JCAKCGQZNBEITC-UHFFFAOYSA-N	2.19056	1.1313	0.0257812	0.763889	2.01941	up	1.45199e+07	2.3158e+06	6.5729e+06	2.10558e+06	4.41208e+06	4.09389e+06	2.83927e+06	2.21298e+06	2.59396e+06	5.39936e+06
Com_9324_pos	Cinncassiol C2	-	P	C20H28O6	364.189	365.193	9.08189	[M+H]+	5.122	-	3	C18	Lipids and lipid-like molecules	脂质和类脂分子	Prenol lipids	异戊烯醇脂	Sesquiterpenoids	倍半萜类	-	HMDB0035168	Lipids and lipid-like molecules	Prenol lipids	Sesquiterpenoids	-	C17642	-	-	-	-	-	-	CC1CCC2(C3(CC4(C(C(=CC3=O)C(C)C)(C(=O)C2(C1O)O4)C)O)C)O	GUZTTZMSRBAQKX-NAWWXDNCSA-N	1.57689	0.657083	0.0260562	0.673611	1.47116	up	3.41138e+07	3.83659e+07	1.00835e+08	1.14696e+08	4.04843e+07	3.46345e+07	4.44213e+07	5.26582e+07	6.05528e+07	6.93191e+07
Com_2636_pos	Mesterolone	美睾酮	P	C20H32O2	304.24	327.227	6.45548	[M+Na]+	10.024	0.72	2	C18	Lipids and lipid-like molecules	脂质和类脂分子	Steroids and steroid derivatives	类固醇和类固醇衍生物	Androstane steroids	雄甾烷类固醇	"1424-00-6"	HMDB0006036	Lipids and lipid-like molecules	Steroids and steroid derivatives	Androstane steroids	-	-	-	LMST02020107	Sterol Lipids [ST]	Steroids [ST02]	C19 steroids (androgens) and derivatives [ST0202]	15020	CC1CC(=O)CC2C1(C3CCC4(C(C3CC2)CCC4O)C)C	UXYRZJKIQKRJCF-TZPFWLJSSA-N	1.68297	0.751006	0.026172	0.743056	1.24664	up	1.09347e+08	1.50441e+08	3.87019e+08	1.34602e+08	3.57423e+08	2.99297e+08	1.77722e+08	5.23346e+08	3.02584e+08	2.27895e+08
Com_11168_pos	Salasol B	-	P	C33H38O10	594.246	595.257	4.78214	[M+H]+	7.422	0.53	2	C18	Lipids and lipid-like molecules	脂质和类脂分子	Prenol lipids	异戊烯醇脂	Sesquiterpenoids	倍半萜类	-	-	-	-	-	-	-	-	-	-	-	-	-	CC1CC(C(C2(C13C(C(CC2OC(=O)C4=CC=CC=C4)C(O3)(C)C)OC(=O)C)COC(=O)C)O)OC(=O)C5=CC=CC=C5	NCRKYBJLAZLWCK-UWEFVGCASA-N	0.252736	-1.9843	0.026601	0.763889	1.3763	down	5.8562e+06	2.85717e+06	608608	2.77163e+07	4.43814e+06	1.36776e+07	1.24404e+07	6.50061e+07	123106	1.56596e+07
Com_247_pos	2,8-Quinolinediol	2,8-喹啉二醇	P	C9H7NO2	161.048	162.055	2.0844	[M+H]+	5.727	0.93	1	C18	Organoheterocyclic compounds	有机杂环化合物	Quinolines and derivatives	喹啉及其衍生物	Quinolones and derivatives	喹诺酮类及其衍生物	"15450-76-7"	HMDB0240311	Organoheterocyclic compounds	Quinolines and derivatives	Quinolones and derivatives	-	C06342	-	-	-	-	-	97250	C1=CC2=C(C(=C1)O)NC(=O)C=C2	ZXZKYYHTWHJHFT-UHFFFAOYSA-N	1.68974	0.756803	0.026824	0.75	1.08118	up	4.27201e+08	5.13972e+08	9.17114e+08	7.8777e+08	4.55187e+08	2.7949e+08	9.76133e+08	8.01782e+08	5.33548e+08	9.51392e+08
Com_1030_pos	L-Leucyl-L-Valine	L-亮氨酸-L-缬氨酸	P	C11H22N2O3	230.163	231.171	1.05716	[M+H]+	5.299	0.82	1	C18	Organic acids and derivatives	有机酸及其衍生物	Carboxylic acids and derivatives	羧酸及其衍生物	Amino acids, peptides, and analogues	氨基酸、肽和类似物	"13588-95-9"	HMDB0028942	Organic acids and derivatives	Carboxylic acids and derivatives	Amino acids, peptides, and analogues	-	-	-	-	-	-	-	352038	CC(C)CC(N)C(=O)NC(C(C)C)C(O)=O	MDSUKZSLOATHMH-UHFFFAOYSA-N	1.92741	0.946661	0.0268869	0.784722	1.01665	up	3.10891e+08	2.19366e+08	2.2142e+08	3.01463e+08	1.94865e+08	1.38427e+08	1.10849e+08	3.29276e+08	9.30066e+08	1.80162e+08
Com_9806_pos	Daphnigraciline	-	P	C23H35NO4	389.257	390.262	5.51047	[M+H]+	8.479	-	3	C18	Organoheterocyclic compounds	有机杂环化合物	Azaspirodecane derivatives	氮杂螺癸烷衍生物	-	-	-	-	-	-	-	-	-	-	-	-	-	-	-	CCC1(CCC2(CO1)C3CCC4=C5C2(CC(C5CC4)C(=O)OC)CN(C3)C)O	NEGWEUWYIYCILR-YRPZOVBESA-N	1.52608	0.60983	0.026947	0.75	1.24225	up	1.11472e+07	6.39626e+06	9.80677e+06	4.8492e+06	6.87669e+06	5.98872e+06	4.78605e+06	1.87624e+06	7.28887e+06	7.88436e+06
Com_9773_pos	Circinamide	-	P	C18H34N4O5	386.253	387.261	2.21159	[M+H]+	5.524	0.54	2	C18	Organic acids and derivatives	有机酸及其衍生物	Carboxylic acids and derivatives	羧酸及其衍生物	Amino acids, peptides, and analogues	氨基酸、肽和类似物	-	-	-	-	-	-	-	-	-	-	-	-	-	CC(C)CC(C(=O)N(CCCCN)CCCCN)NC(=O)C1C(O1)C(=O)O	QQVXQLBKFHMJOV-KKUMJFAQSA-N	2.99974	1.58484	0.0270459	0.791667	1.22789	up	2.53034e+07	2.21885e+07	3.9339e+07	2.805e+07	2.53897e+07	1.32596e+07	1.12166e+07	642182	3.19107e+07	3.88653e+06
Com_10976_pos	7-deacetyl-7-benzoylepoxyazadiradione	7-脱乙酰基-7-苯甲酰环氧氮杂二酮	P	C33H36O6	528.251	529.263	8.64458	[M+H]+	6.174	0.51	2	C18	Lipids and lipid-like molecules	脂质和类脂分子	Prenol lipids	异戊烯醇脂	Triterpenoids	三萜类	-	-	-	-	-	-	-	-	-	-	-	-	52951893	CC1(C2CC(C3(C(C2(C=CC1=O)C)CCC4(C35C(O5)C(=O)C4C6=COC=C6)C)C)OC(=O)C7=CC=CC=C7)C	NHRKCWIDMHBOOY-CRMKCTJSSA-N	1.8242	0.867267	0.0274095	0.784722	1.3207	up	4.34548e+07	1.27476e+07	5.2847e+07	4.16054e+07	3.95166e+07	8.03883e+07	8.4923e+07	6.46845e+07	8.37016e+07	1.31303e+08
Com_1171_pos	Methyl myristate	肉豆蔻酸甲酯	P	C15H30O2	242.225	243.232	1.32515	[M+H]+	0.851	-	3	C18	Lipids and lipid-like molecules	脂质和类脂分子	Fatty Acyls	脂肪酰类	Fatty acid esters	脂肪酸酯	"124-10-7"	HMDB0030469	Lipids and lipid-like molecules	Fatty Acyls	Fatty acid esters	-	-	-	LMFA07010467	Fatty Acyls [FA]	Fatty esters [FA07]	Short fatty esters [FA0710]	31284	CCCCCCCCCCCCCC(=O)OC	ZAZKJZBWRNNLDS-UHFFFAOYSA-N	1.21954	0.286341	0.0275601	0.784722	1.31233	up	5.678e+06	5.0855e+06	6.84336e+06	7.16909e+06	5.96476e+06	5.12524e+06	5.2666e+06	8.78706e+06	6.64832e+06	8.12786e+06
Com_7157_pos	Cryptophorine	隐花碱	P	C17H27NO	261.209	262.215	7.45712	[M+H]+	8.32	0.77	2	C18	Organoheterocyclic compounds	有机杂环化合物	Piperidines	哌啶类	-	-	-	-	-	-	-	-	C10139	-	-	-	-	-	-	CCC=CC=CC=CC=CC1CCC(C(N1C)C)O	UIYRNLNPZZABGX-JSWQWYJJSA-N	1.38411	0.468959	0.0276403	0.763889	1.00921	up	2.50759e+08	2.06469e+08	2.09052e+08	2.12734e+08	2.75325e+08	1.92722e+08	9.07244e+07	1.91678e+08	1.30934e+08	3.11699e+08
Com_974_pos	(+)-Valencene	(+)-巴伦西亚橘烯	P	C15H24	204.188	227.176	6.08834	[M+Na]+	5.755	0.52	1	C18	Lipids and lipid-like molecules	脂质和类脂分子	Prenol lipids	异戊烯醇脂	Sesquiterpenoids	倍半萜类	"4630-07-3"	HMDB0035688	Lipids and lipid-like molecules	Prenol lipids	Sesquiterpenoids	-	C17277	map00909	-	-	-	-	288227	CC1CCC=C2CCC(CC12C)C(C)=C	QEBNYNLSCGVZOH-NFAWXSAZSA-N	1.98461	0.988856	0.0277085	0.756944	1.07281	up	7.22575e+06	6.63134e+06	1.0306e+07	8.0612e+06	4.83723e+06	3.9917e+06	2.53598e+06	3.55368e+06	7.01456e+06	1.92697e+06
Com_570_pos	2-Octen-1-ylsuccinic anhydride	辛烯基丁二酸酐	P	C12H18O3	210.126	193.123	1.82681	[M+H-H2O]+	5.504	0.93	1	C18	Organic acids and derivatives	有机酸及其衍生物	Carboxylic acids and derivatives	羧酸及其衍生物	Dicarboxylic acids and derivatives	二元酸及其衍生物	"42482-06-4"	HMDB0033102	Organic acids and derivatives	Carboxylic acids and derivatives	Dicarboxylic acids and derivatives	-	-	-	-	-	-	-	5362689	CCCCC/C=C/CC1CC(=O)OC1=O	WSGFXVFLWVXTCJ-VOTSOKGWSA-N	1.63589	0.710074	0.0277891	0.756944	1.63109	up	5.01312e+07	9.08794e+07	2.00842e+08	2.33107e+08	1.19648e+08	8.24213e+07	4.33152e+07	3.90617e+07	9.65757e+07	5.58397e+07
Com_2591_pos	Masoprocol	马索罗酚	P	C18H22O4	302.152	325.139	4.8576	[M+Na]+	2.23	-	3	C18	Lignans, neolignans and related compounds	木脂素、新木脂素及相关化合物	Dibenzylbutane lignans	二苄基丁烷木脂素	-	-	"27686-84-6"	HMDB0014325	Lignans, neolignans and related compounds	Dibenzylbutane lignans	-	-	D04862	-	-	-	-	-	71398	C[C@@H](CC1=CC(O)=C(O)C=C1)[C@H](C)CC1=CC(O)=C(O)C=C1	HCZKYJDFEPMADG-TXEJJXNPSA-N	1.60598	0.683456	0.0277952	0.743056	1.43356	up	6.46603e+06	6.12686e+06	8.46932e+06	1.20875e+07	5.57482e+06	3.38158e+06	6.63808e+06	5.57477e+06	1.17152e+07	1.26285e+07
Com_1831_pos	7,8-Benzoflavone	α-萘黄酮	P	C19H12O2	272.084	295.075	7.73295	[M+Na]+	5.605	-	3	C18	Phenylpropanoids and polyketides	苯丙素类和聚酮类	Flavonoids	黄酮类化合物	Flavones	黄酮类	"604-59-1"	HMDB0247291	Phenylpropanoids and polyketides	Flavonoids	Flavones	-	-	-	-	-	-	-	11790	C1=CC=C(C=C1)C2=CC(=O)C3=C(O2)C4=CC=CC=C4C=C3	VFMMPHCGEFXGIP-UHFFFAOYSA-N	1.59066	0.669622	0.0278488	0.715278	1.67905	up	4.54466e+06	3.76897e+06	4.50286e+06	5.49035e+06	2.89447e+06	2.4892e+06	1.31058e+06	1.56431e+06	3.88679e+06	4.55968e+06
Com_2462_pos	Oglufanide	奥谷法奈	P	C16H19N3O5	333.132	316.129	0.06752	[M+H-H2O]+	5.335	0.57	1	C18	Organic acids and derivatives	有机酸及其衍生物	Carboxylic acids and derivatives	羧酸及其衍生物	Amino acids, peptides, and analogues	氨基酸、肽和类似物	"38101-59-6"	HMDB0028830	Organic acids and derivatives	Carboxylic acids and derivatives	Amino acids, peptides, and analogues	-	-	-	-	-	-	-	100094	N[C@@H](CCC(O)=O)C(=O)N[C@@H](CC1=CNC2=CC=CC=C12)C(O)=O	LLEUXCDZPQOJMY-AAEUAGOBSA-N	2.24512	1.16679	0.0279021	0.777778	1.363	up	1.02412e+07	1.57173e+07	1.49064e+07	1.21257e+07	7.77719e+06	5.5804e+06	3.05051e+06	6.31698e+06	2.56494e+07	3.26502e+06
Com_8784_pos	Lys Ile Ser	赖氨酸异亮氨酸丝氨酸	P	C15H30N4O5	346.222	347.229	0.22752	[M+H]+	4.795	0.67	2	C18	Organic acids and derivatives	有机酸及其衍生物	Carboxylic acids and derivatives	羧酸及其衍生物	Amino acids, peptides, and analogues	氨基酸、肽和类似物	-	-	-	-	-	-	-	-	-	-	-	-	-	CCC(C)C(C(=O)NC(CO)C(=O)O)NC(=O)C(CCCCN)N	PRSBSVAVOQOAMI-BJDJZHNGSA-N	2.21533	1.14752	0.0280634	0.763889	1.47044	up	8.07323e+06	4.95571e+06	1.20311e+07	7.39899e+06	8.66559e+06	5.01512e+06	2.65001e+06	1.6633e+06	1.73689e+06	290072
Com_7218_pos	Streptozocin	链脲霉素	P	C8H15N3O7	265.091	266.097	5.10664	[M+H]+	1.201	-	3	C18	Organic oxygen compounds	有机氧化合物	Organooxygen compounds	有机氧化合物	Carbohydrates and carbohydrate conjugates	碳水化合物和碳水化合物结合物	"18883-66-4"	HMDB0014572	Organic oxygen compounds	Organooxygen compounds	Carbohydrates and carbohydrate conjugates	-	C07313	-	-	-	-	-	29327	CN(N=O)C(=O)N[C@H]1[C@@H](O)O[C@H](CO)[C@@H](O)[C@@H]1O	ZSJLQEPLLKMAKR-GKHCUFPYSA-N	2.45102	1.29338	0.0280648	0.784722	1.20535	up	1.37013e+06	1.26847e+06	773986	148285	993960	1.50277e+06	451652	1.32929e+06	435235	928040
Com_5748_pos	(6E)-8-Oxogeraniol	-	P	C10H16O2	168.115	169.123	1.4068	[M+H]+	0.72	0.73	2	C18	Lipids and lipid-like molecules	脂质和类脂分子	Prenol lipids	异戊烯醇脂	Monoterpenoids	单萜类	-	-	-	-	-	-	C20223	-	LMFA06000130	Fatty Acyls [FA]	Fatty aldehydes [FA06]	_	-	CC(=CCO)CCC=C(C)C=O	FRKZCCBKUZTFCA-TXFIJWAUSA-N	1.39925	0.484653	0.0285314	0.805556	1.45038	up	9.18811e+06	7.99646e+06	1.24137e+07	1.24425e+07	4.59247e+06	9.02481e+06	9.53423e+06	1.36307e+07	9.70241e+06	1.3903e+07
Com_10003_pos	Macrocliniside C	-	P	C21H28O8	408.178	409.182	8.99686	[M+H]+	1.567	-	3	C18	Lipids and lipid-like molecules	脂质和类脂分子	Prenol lipids	异戊烯醇脂	Terpene lactones	萜内酯	-	-	-	-	-	-	-	-	-	-	-	-	-	C=C1CC2C(CC3C1CC(C3=C)OC4C(C(C(C(O4)CO)O)O)O)C(=C)C(=O)O2	HYHULTLAIDHNLO-DFLFWYGNSA-N	1.67471	0.74391	0.0286715	0.736111	1.32765	up	1.8641e+07	1.94008e+07	2.29029e+07	5.41335e+07	1.47293e+07	1.3223e+07	1.67375e+07	8.31902e+06	3.36289e+07	2.43256e+07
Com_5010_pos	Fuziline	附子灵	P	C24H39NO7	453.273	476.264	5.54169	[M+Na]+	6.665	-	3	C18	Lipids and lipid-like molecules	脂质和类脂分子	Prenol lipids	异戊烯醇脂	Diterpenoids	二萜类	"80665-72-1"	HMDB0252558	Lipids and lipid-like molecules	Prenol lipids	Diterpenoids	-	-	-	-	-	-	-	14163819	CCN1CC2(COC)CCC(O)C34C5CC6C(O)C5C(O)(C(C(OC)C23)C14)C(O)C6OC	FPECZWKKKKZPPP-UHFFFAOYSA-N	1.68703	0.754485	0.0289548	0.861111	1.36034	up	1.76599e+07	9.17405e+06	1.96499e+07	1.23419e+07	1.43859e+07	1.34686e+07	1.27925e+07	1.15309e+07	1.19794e+07	2.09669e+07
Com_6599_pos	3-acetamino-6-isobutyl-2,5-dioxopiperazine	-	P	C10H17N3O3	227.127	228.135	1.45935	[M+H]+	5.02	0.67	2	C18	Organic acids and derivatives	有机酸及其衍生物	Carboxylic acids and derivatives	羧酸及其衍生物	Amino acids, peptides, and analogues	氨基酸、肽和类似物	-	-	-	-	-	-	-	-	-	-	-	-	-	CCC(C)C1C(=O)NC(C(=O)N1)CC(=O)N	LYDWCUQSOZRMRD-KYVYOHOSSA-N	1.57397	0.654412	0.0291772	0.763889	1.053	up	2.89525e+07	6.17734e+07	4.00199e+07	6.59136e+07	3.3119e+07	1.72987e+07	3.00703e+07	4.57586e+07	5.16098e+07	2.90211e+07
Com_6685_pos	Feruloyl allylamine	-	P	C13H15NO3	233.105	234.113	1.54276	[M+H]+	5.344	0.53	2	C18	-	-	-	-	-	-	-	-	-	-	-	-	-	-	-	-	-	-	-	OC(=NCC=C)C=CC1=CC=C(O)C(OC)=C1	NAYMCRXFMBIDTH-FNORWQNLSA-N	1.85319	0.89001	0.0294175	0.777778	1.11673	up	1.847e+07	1.14858e+07	1.59117e+07	2.03204e+07	1.34427e+07	8.16289e+06	4.84029e+06	7.51813e+06	1.60889e+07	2.97174e+06
Com_6931_pos	Pyridoxine 5'-phosphate	吡哆醇磷酸	P	C8H12NO6P	249.04	250.048	0.09652	[M+H]+	1.249	0.51	2	C18	Organoheterocyclic compounds	有机杂环化合物	Pyridines and derivatives	吡啶及其衍生物	Pyridoxines	吡哆醇	"447-05-2"	HMDB0001319	Organoheterocyclic compounds	Pyridines and derivatives	Pyridoxines	Pyridoxine phosphate; Pyridoxine 5'-phosphate; Pyridoxine 5-phosphate; Pyridoxol 5'-phosphate	C00627	map00750;map01100;map01240	-	-	-	-	1055	CC1=NC=C(COP(O)(O)=O)C(CO)=C1O	WHOMFKWHIQZTHY-UHFFFAOYSA-N	2.60661	1.38217	0.0294982	0.743056	1.38918	up	7.12416e+06	1.49318e+07	2.9875e+07	1.67759e+07	1.25922e+07	1.27328e+07	5.84295e+06	5.3855e+06	1.47344e+08	1.08943e+07
Com_8802_pos	3,6-Dihydroxydecanoylcarnitine	3,6-二羟基癸酰肉碱	P	C17H33NO6	347.231	348.238	0.41118	[M+H]+	8.829	-	3	C18	Lipids and lipid-like molecules	脂质和类脂分子	Fatty Acyls	脂肪酰类	Fatty acid esters	脂肪酸酯	"-"	HMDB0241142	Lipids and lipid-like molecules	Fatty Acyls	Fatty acid esters	-	-	-	-	-	-	-	-	CCCCC(O)CCC(O)CC(=O)OC(CC([O-])=O)C[N+](C)(C)C	OKPSUCHPAJXYIW-UHFFFAOYSA-N	1.85129	0.888532	0.0297549	0.770833	1.1551	up	6.82006e+07	3.76905e+07	7.32006e+07	8.69369e+07	6.5639e+07	4.98721e+07	1.61944e+07	1.69689e+08	4.21328e+07	1.68207e+08
Com_4768_pos	Desoxyrhaponticin	去氧土大黄苷	P	C21H24O8	404.147	427.136	1.3021	[M+Na]+	6.381	-	3	C18	Phenylpropanoids and polyketides	苯丙素类和聚酮类	Stilbenes	芪类	Stilbene glycosides	二苯乙烯苷	"30197-14-9"	HMDB0302913	Phenylpropanoids and polyketides	Stilbenes	Stilbene glycosides	-	-	-	-	-	-	-	-	COC1=CC=C(\C=C\C2=CC(O)=CC(O[C@@H]3O[C@H](CO)[C@@H](O)[C@H](O)[C@H]3O)=C2)C=C1	MFMQRDLLSRLUJY-DXKBKAGUSA-N	1.6998	0.765369	0.0298052	0.819444	1.73023	up	2.99305e+07	2.16735e+07	4.08813e+07	3.14964e+07	2.86478e+07	2.03397e+07	1.6151e+07	3.58791e+07	2.30272e+07	2.19865e+07
Com_9347_pos	Sinulariolone	-	P	C20H30O6	366.204	367.21	5.43782	[M+H]+	5.946	0.64	2	C18	Phenylpropanoids and polyketides	苯丙素类和聚酮类	Macrolides and analogues	大环内酯类及其类似物	-	-	-	-	-	-	-	-	-	-	-	-	-	-	-	CC1(CCC(=O)C2(CCC(CC(C3(CCC1O3)C)O)C(=C)C(=O)O2)C)O	MMFMKUFASHHEIN-DSRRDPKTSA-N	1.49547	0.580601	0.0300433	0.791667	1.521	up	3.02122e+08	2.46206e+08	2.79139e+08	2.99627e+08	3.35473e+08	2.53596e+08	1.41272e+08	2.38537e+08	2.73727e+08	1.7908e+08
Com_10523_pos	(9Z)-Icos-9-enoylcarnitine	(9Z)-二十碳九烯酰肉碱	P	C27H51NO4	453.382	454.389	0.59475	[M+H]+	8.731	0.78	2	C18	Lipids and lipid-like molecules	脂质和类脂分子	Fatty Acyls	脂肪酰类	Fatty acid esters	脂肪酸酯	"-"	HMDB0241572	Lipids and lipid-like molecules	Fatty Acyls	Fatty acid esters	-	-	-	-	-	-	-	-	CCCCCCCCCCC=CCCCCCCCC(=O)OC(CC([O-])=O)C[N+](C)(C)C	JBEFEJXBJYXSLO-UHFFFAOYSA-N	0.440664	-1.18225	0.0301129	0.763889	1.3099	down	3.30917e+07	2.47806e+07	3.79876e+06	1.47499e+06	1.93627e+07	1.31951e+07	7.89862e+06	745705	3.85599e+06	2.16394e+06
Com_1160_pos	Moracin M	桑辛素M	P	C14H10O4	242.058	243.066	1.5693	[M+H]+	5.312	0.70	1	C18	Phenylpropanoids and polyketides	苯丙素类和聚酮类	2-arylbenzofuran flavonoids	2-芳基苯并呋喃类黄酮	-	-	"56317-21-6"	HMDB0033307	Phenylpropanoids and polyketides	2-arylbenzofuran flavonoids	-	-	-	-	-	-	-	-	185848	OC1=CC=C2C=C(OC2=C1)C1=CC(O)=CC(O)=C1	LHPRYOJTASOZGJ-UHFFFAOYSA-N	1.67399	0.743293	0.0303919	0.722222	1.57334	up	1.00628e+07	2.18351e+07	4.57068e+07	4.97105e+07	2.60247e+07	1.97137e+07	2.95896e+07	2.17905e+07	2.27397e+07	3.33088e+07
Com_7121_pos	Cyperine	-	P	C15H16O4	260.105	261.113	1.81351	[M+H]+	5.824	0.55	2	C18	Benzenoids	苯类化合物	Benzene and substituted derivatives	苯及其取代衍生物	Diphenylethers	二苯醚类	-	HMDB0033771	Benzenoids	Benzene and substituted derivatives	Diphenylethers	-	C09923	-	-	-	-	-	-	CC1=CC(=CC(=C1)OC2=C(C=C(C=C2C)OC)O)O	KXXZLMLLYMPYJE-UHFFFAOYSA-N	1.53029	0.613807	0.0306731	0.756944	1.08888	up	3.50433e+06	1.56014e+06	5.37321e+06	5.53549e+06	2.04998e+06	2.0853e+06	3.97056e+06	3.90435e+06	5.22969e+06	4.89512e+06
Com_7141_pos	Aspartyl-Gamma-glutamate	天冬氨酰-γ-谷氨酸	P	C9H15N3O6	261.096	262.104	1.50822	[M+H]+	1.321	0.67	2	C18	Organic acids and derivatives	有机酸及其衍生物	Carboxylic acids and derivatives	羧酸及其衍生物	Amino acids, peptides, and analogues	氨基酸、肽和类似物	"-"	HMDB0028767	Organic acids and derivatives	Carboxylic acids and derivatives	Amino acids, peptides, and analogues	-	-	-	-	-	-	-	131750735	NC(CCC(=O)NC(=O)C(N)CC(O)=O)C(O)=O	BEVYCXGDASRHRK-UHFFFAOYSA-N	1.77628	0.828855	0.0308334	0.722222	1.24453	up	4.04431e+07	2.20192e+07	2.03425e+07	8.81234e+07	1.63632e+07	3.69057e+07	1.52394e+07	1.95423e+07	4.69197e+07	3.55607e+07
Com_5067_pos	Gypsogenin	丝石竹皂苷元	P	C30H46O4	470.34	493.329	0.00892	[M+Na]+	5.31	-	3	C18	Lipids and lipid-like molecules	脂质和类脂分子	Prenol lipids	异戊烯醇脂	Triterpenoids	三萜类	"639-14-5"	-	-	-	-	-	C08950	-	LMPR0106150010	Prenol Lipids [PR]	Isoprenoids [PR01]	C30 isoprenoids (triterpenes) [PR0106]	92825	C[C@]12CC[C@@H]([C@@]([C@@H]1CC[C@@]3([C@@H]2CC=C4[C@]3(CC[C@@]5([C@H]4CC(CC5)(C)C)C(=O)O)C)C)(C)C=O)O	QMHCWDVPABYZMC-MYPRUECHSA-N	1.46337	0.549295	0.0309761	0.729167	1.21154	up	2.99895e+07	3.07883e+07	6.82665e+07	6.48987e+07	3.78991e+07	2.43628e+07	3.636e+07	2.85357e+07	6.19377e+07	4.82802e+07
Com_4588_pos	3-Demethylcolchicine	3-去甲基秋水仙碱	P	C21H23NO6	385.153	408.142	1.04005	[M+Na]+	5.032	-	3	C18	Hydrocarbon derivatives	碳氢化合物衍生物	Tropones	环庚三烯酮类	-	-	"7336-33-6"	-	-	-	-	-	-	-	-	-	-	-	-	CC(=O)NC1CCC2=CC(=C(C(=C2C3=CC=C(C(=O)C=C13)OC)OC)OC)O	JRRUSQGIRBEMRN-UHFFFAOYSA-N	1.50841	0.59303	0.0310694	0.694444	1.31983	up	7.21515e+06	6.97328e+06	4.85077e+06	4.20307e+06	6.93847e+06	4.37922e+06	2.88867e+06	3.14718e+06	2.58184e+06	4.5089e+06
Com_1422_pos	Aspartyllysine	天冬酰胺-精氨酸	P	C10H19N3O5	261.132	262.14	1.69778	[M+H]+	1.291	0.82	1	C18	Organic acids and derivatives	有机酸及其衍生物	Carboxylic acids and derivatives	羧酸及其衍生物	Amino acids, peptides, and analogues	氨基酸、肽和类似物	"5891-51-0"	HMDB0004987	Organic acids and derivatives	Carboxylic acids and derivatives	Amino acids, peptides, and analogues	-	-	-	-	-	-	-	6427003	C(CCN)C[C@@H](C(=O)O)NC(=O)[C@H](CC(=O)O)N	OAMLVOVXNKILLQ-BQBZGAKWSA-N	1.65992	0.731112	0.0313131	0.722222	1.26835	up	8.47275e+07	7.92401e+07	4.84395e+07	8.49896e+07	3.64282e+07	3.28207e+07	2.34183e+07	1.7899e+07	6.342e+07	4.24982e+07
Com_1643_pos	Huperzine B	石杉碱甲B	P	C16H20N2O	256.158	279.146	3.16704	[M+Na]+	5.208	0.58	1	C18	Organoheterocyclic compounds	有机杂环化合物	Phenanthrolines	菲咯啉	-	-	"103548-82-9"	HMDB0253233	Organoheterocyclic compounds	Phenanthrolines	-	-	C09866	-	-	-	-	-	3631	CC1=CC2CC3=C(C=CC(=O)N3)C3(C1)NCCCC23	YYWGABLTRMRUIT-UHFFFAOYSA-N	2.24275	1.16527	0.0314397	0.743056	1.17631	up	1.3587e+06	4.16884e+06	1.22872e+07	1.05567e+07	7.91878e+06	2.65886e+06	1.78849e+06	3.27422e+06	3.62327e+06	3.07652e+06
Com_9774_pos	Arg Val Leu	精氨酸缬氨酸亮氨酸	P	C17H34N6O4	386.264	387.272	2.02725	[M+H]+	5.18	0.80	2	C18	Organic acids and derivatives	有机酸及其衍生物	Carboxylic acids and derivatives	羧酸及其衍生物	Amino acids, peptides, and analogues	氨基酸、肽和类似物	-	-	-	-	-	-	-	-	-	-	-	-	-	CC(C)CC(C(=O)O)NC(=O)C(C(C)C)NC(=O)C(CCCN=C(N)N)N	JWCCFNZJIRZUCL-AVGNSLFASA-N	3.11221	1.63794	0.0317669	0.784722	1.40882	up	3.4235e+07	8.4725e+06	2.61205e+07	2.48366e+07	1.11072e+07	1.04123e+07	7.06412e+06	248076	1.48949e+07	3.55489e+06
Com_8244_pos	N-Dihydroferuloyltyramine	-	P	C18H21NO4	315.147	316.154	0.32232	[M+H]+	5.395	0.52	2	C18	Benzenoids	苯类化合物	Phenols	酚类	Methoxyphenols	甲氧基酚类	"184877-32-5"	HMDB0033028	Benzenoids	Phenols	Methoxyphenols	-	-	-	-	-	-	-	16119667	COC1=CC(CCC(=O)NCCC2=CC=C(O)C=C2)=CC=C1O	XLIPDHTUSRZSKE-UHFFFAOYSA-N	0.479931	-1.0591	0.0317696	0.756944	1.20925	down	1.29433e+07	227275	9.92474e+06	1.41592e+06	3.60776e+06	112986	1.86593e+07	2.12047e+07	1.00521e+07	3.4166e+07
Com_10826_pos	Cussoracoside E	菖蒲苷E	P	C26H40O9	496.267	497.276	3.19915	[M+H]+	6.44	-	3	C18	Lipids and lipid-like molecules	脂质和类脂分子	Prenol lipids	异戊烯醇脂	Terpene glycosides	萜烯糖苷	-	-	-	-	-	-	-	-	-	-	-	-	-	CC12CCC(C(C1CCC34C2CC(C(C3)C(=C)C4)O)(C)C(=O)OC5C(C(C(C(O5)CO)O)O)O)O	ZEQWNCCUXZWGMJ-OBENPHAASA-N	0.393357	-1.34609	0.0320376	0.784722	1.34478	down	1.46067e+07	2.17448e+08	9.27189e+07	1.75556e+07	3.23255e+07	3.53948e+07	2.3032e+07	1.98209e+07	2.99984e+07	4.93795e+07
Com_6150_pos	1-(2-Thienyl)-1-heptanone	2-(正庚酰)噻吩	P	C11H16OS	196.092	197.101	6.09468	[M+H]+	4.758	-	3	C18	Organic oxygen compounds	有机氧化合物	Organooxygen compounds	有机氧化合物	Carbonyl compounds	羰基化合物	"30711-40-1"	HMDB0040241	Organic oxygen compounds	Organooxygen compounds	Carbonyl compounds	-	-	-	-	-	-	-	141581	CCCCCCC(=O)C1=CC=CS1	BDNFJEMAAFFMFH-UHFFFAOYSA-N	2.11449	1.08031	0.0321962	0.770833	1.50525	up	559612	3.25475e+06	6.58609e+06	3.99485e+06	2.24346e+06	1.03179e+06	1.00228e+06	348769	2.9053e+06	1.24954e+06
Com_877_pos	Lysylalanine	赖氨酸-丙氨酸	P	C9H19N3O3	217.143	218.15	1.89478	[M+H]+	1.308	0.53	1	C18	Organic acids and derivatives	有机酸及其衍生物	Carboxylic acids and derivatives	羧酸及其衍生物	Amino acids, peptides, and analogues	氨基酸、肽和类似物	"17043-71-9"	HMDB0028944	Organic acids and derivatives	Carboxylic acids and derivatives	Amino acids, peptides, and analogues	-	-	-	-	-	-	-	7010504	CC(C(=O)O)NC(=O)C(CCCCN)N	QOOWRKBDDXQRHC-BQBZGAKWSA-N	3.20784	1.6816	0.0323585	0.763889	1.27174	up	2.37444e+07	2.06246e+07	3.60906e+07	3.75268e+07	1.1088e+07	1.28999e+07	7.41158e+06	1.13102e+06	4.18511e+07	1.0169e+07
Com_6561_pos	Radicamine B	-	P	C11H15NO4	225.1	226.108	0.97238	[M+H]+	5.365	-	3	C18	Organoheterocyclic compounds	有机杂环化合物	Pyrrolidines	吡咯烷类	Phenylpyrrolidines	苯基吡咯烷	-	-	-	-	-	-	-	-	-	-	-	-	-	C1=CC(=CC=C1C2C(C(C(N2)CO)O)O)O	BRPXIQPSCKPBLH-GWOFURMSSA-N	1.61743	0.693704	0.0324217	0.770833	1.11072	up	2.29861e+07	1.9431e+07	4.59343e+07	5.76518e+07	2.85777e+07	1.40952e+07	4.89728e+07	1.84378e+07	3.49634e+07	3.13167e+07
Com_4748_pos	3-(2,3-dihydro-1,4-benzodioxin-6-yl)-2-methyl-4-oxo-6-propyl-4H-chromen-7-yl N,N-dimethylcarbamate	3-（2,3-二氢-1,4-苯并二恶英-6-基）-2-甲基-4-氧代-6-丙基-4H-色烯-7-基N，N-二甲基氨基甲酸酯	P	C24H25NO6	423.168	424.172	8.31078	[M+H]+	5.397	-	3	C18	Phenylpropanoids and polyketides	苯丙素类和聚酮类	Isoflavonoids	异黄酮类	Isoflav-2-enes	异黄-2-烯	"637747-03-6"	-	-	-	-	-	-	-	-	-	-	-	1427449	CCCC1=CC2=C(C=C1OC(=O)N(C)C)OC(=C(C2=O)C3=CC4=C(C=C3)OCCO4)C	SDCJGWREELOOGM-UHFFFAOYSA-N	1.68308	0.751107	0.0324873	0.770833	1.24199	up	3.31747e+07	4.00352e+07	1.01273e+08	7.80871e+07	4.71155e+07	3.11701e+07	3.39081e+07	1.64744e+07	2.96108e+07	2.10506e+07
Com_461_pos	3,4-Dihydroxyhydrocinnamic acid	3,4-二羟基苯丙酸	P	C9H10O4	182.058	183.066	1.94714	[M+H]+	5.521	0.83	1	C18	Phenylpropanoids and polyketides	苯丙素类和聚酮类	Phenylpropanoic acids	苯丙酸类	-	-	"1078-61-1"	HMDB0000423	Phenylpropanoids and polyketides	Phenylpropanoic acids	-	3,4-Dihydroxyphenylpropanoate; Dihydrocaffeic acid; 3,4-Dihydroxyphenylpropionic acid; 3-(3,4-Dihydroxyphenyl)propanoate	C10447	map00350;map00946;map01100	-	-	-	-	348154	OC(=O)CCC1=CC(O)=C(O)C=C1	DZAUWHJDUNRCTF-UHFFFAOYSA-N	1.52132	0.605325	0.0325153	0.736111	1.11729	up	1.27433e+07	1.12497e+07	2.1517e+07	4.25926e+07	1.61784e+07	1.0025e+07	2.14202e+07	1.87638e+07	1.50214e+07	2.85807e+07
Com_2621_pos	Monocrotaline	单响尾蛇毒蛋白	P	C16H23NO6	325.153	326.16	1.79776	[M+H]+	5.345	-	3	C18	Organoheterocyclic compounds	有机杂环化合物	Pyrrolizines	吡咯嗪类	-	-	"315-22-0"	HMDB0034363	Organoheterocyclic compounds	Pyrrolizines	-	-	C10350	-	-	-	-	-	4246	CC1C(=O)OC2CCN3CC=C(COC(=O)C(C)(O)C1(C)O)C23	QVCMHGGNRFRMAD-UHFFFAOYSA-N	1.83814	0.878244	0.0327752	0.784722	1.79676	up	7.93717e+06	2.34799e+06	1.01904e+07	8.9925e+06	5.41477e+06	5.27282e+06	1.62317e+06	2.37873e+06	2.4033e+06	2.74506e+06
Com_5199_pos	Imperialine 3-beta-D-glucoside	西贝素3-β-D-葡萄糖苷	P	C33H53NO8	591.377	592.387	4.50838	[M+H]+	8	-	3	C18	Lipids and lipid-like molecules	脂质和类脂分子	Steroids and steroid derivatives	类固醇和类固醇衍生物	Steroidal glycosides	甾体糖苷	"67968-40-5"	-	-	-	-	-	-	-	-	-	-	-	132538	CC1CCC2C(C3CCC4C(C3CN2C1)CC5C4CC(=O)C6C5(CCC(C6)OC7C(C(C(C(O7)CO)O)O)O)C)(C)O	DHQFYEJMFMYGCV-DLJWJMOOSA-N	0.563283	-0.828069	0.0330721	0.715278	1.83767	down	2.48581e+06	1.3568e+07	1.57071e+07	8.98662e+06	1.28476e+06	4.12709e+06	799563	3.69813e+06	1.26703e+07	4.08198e+06
Com_3608_pos	cis-7,10,13,16-Docosic acidtraenoic acid	二十二碳四烯酸(顺-7,10,13,16)	P	C22H36O2	332.272	355.261	0.42696	[M+Na]+	10.053	0.98	1	C18	Lipids and lipid-like molecules	脂质和类脂分子	Fatty Acyls	脂肪酰类	Fatty acids and conjugates	脂肪酸和结合物	"28874-58-0"	HMDB0002226	Lipids and lipid-like molecules	Fatty Acyls	Fatty acids and conjugates	Adrenic acid; 7,10,13,16-Docosatetraenoic acid; (7Z,10Z,13Z,16Z)-Docosa-7,10,13,16-tetraenoic acid; 7Z,10Z,13Z,16Z-Docosatetraenoic acid	C16527	map01040;map04216	LMFA01030178	Fatty Acyls [FA]	Fatty Acids and Conjugates [FA01]	Unsaturated fatty acids [FA0103]	5497181	CCCCC\C=C/C\C=C/C\C=C/C\C=C/CCCCCC(O)=O	TWSWSIQAPQLDBP-DOFZRALJSA-N	1.58087	0.660719	0.0332434	0.756944	1.33215	up	3.80614e+07	3.25149e+07	1.074e+08	1.84776e+07	5.97672e+07	3.60951e+07	3.13805e+07	3.10084e+07	5.65673e+07	5.36479e+07
Com_6905_pos	Lycopodine	石松鹼	P	C16H25NO	247.194	248.199	8.41619	[M+H]+	7.802	0.59	2	C18	Lipids and lipid-like molecules	脂质和类脂分子	Prenol lipids	异戊烯醇脂	Sesquiterpenoids	倍半萜类	"466-61-5"	-	-	-	-	-	C09883	-	-	-	-	-	-	CC1CC2CC(=O)C3CCCN4C3(C1)C2CCC4	BCZFSDNVXODRAJ-JTTNIQEDSA-N	1.5071	0.591772	0.0333243	0.729167	1.20085	up	1.54516e+08	1.0715e+08	1.44265e+08	1.53831e+08	1.64702e+08	1.03941e+08	6.37634e+07	1.3412e+08	7.31824e+07	2.04324e+08
Com_6861_pos	Glycerol 1,2-dimethacrylate	甘油 1,2-二甲基丙烯酸酯	P	C11H16O5	228.1	246.134	1.9129	[M+NH4]+	1.549	-	3	C18	Lipids and lipid-like molecules	脂质和类脂分子	Glycerolipids	甘油脂	Diradylglycerols	双甘油酯	"-"	HMDB0252838	Lipids and lipid-like molecules	Glycerolipids	Diradylglycerols	-	-	-	-	-	-	-	9942690	CC(=C)C(=O)OCC(CO)OC(=O)C(C)=C	UKMBKKFLJMFCSA-UHFFFAOYSA-N	2.09729	1.06853	0.0336103	0.756944	1.23145	up	7.97786e+06	1.84997e+07	1.91304e+07	6.6586e+07	4.13835e+07	1.97878e+07	3.40726e+06	6.97961e+06	2.95317e+07	1.59026e+07
Com_8056_pos	gamma-L-Glutamyl-S-(1-propenyl)-cysteine sulfoxide	γ-L-谷氨酰-S-(1-丙烯基)-半胱氨酸亚砜	P	C11H18N2O6S	306.089	307.093	9.73094	[M+H]+	5.305	-	3	C18	Organic acids and derivatives	有机酸及其衍生物	Carboxylic acids and derivatives	羧酸及其衍生物	Amino acids, peptides, and analogues	氨基酸、肽和类似物	"-"	HMDB0303127	Organic acids and derivatives	Carboxylic acids and derivatives	Amino acids, peptides, and analogues	-	-	-	-	-	-	-	11174243	C\C=C\S(=O)C[C@H](NC(=O)CC[C@H](N)C(O)=O)C(O)=O	LMNDKWXDMBGGAL-DGLWNAOESA-N	1.58364	0.663242	0.0337239	0.743056	1.28764	up	1.3322e+08	6.8558e+07	2.05896e+08	1.12868e+08	8.41608e+07	7.47168e+07	4.67333e+07	1.71134e+08	1.15536e+08	2.08257e+08
Com_2494_pos	8-fluoro-3-iodo-5-nitroquinoline	8-氟-3-碘-5-硝基喹啉	P	C9H4FIN2O2	317.93	318.938	1.26445	[M+H]+	1.176	-	3	C18	Organoheterocyclic compounds	有机杂环化合物	Quinolines and derivatives	喹啉及其衍生物	Nitroquinolines and derivatives	硝基喹啉及其衍生物	"1334148-68-3"	-	-	-	-	-	-	-	-	-	-	-	54594961	C1=CC(=C2C(=C1[N+](=O)[O-])C=C(C=N2)I)F	PQIMKBNDMNRRQG-UHFFFAOYSA-N	1.69886	0.764569	0.0338541	0.701389	1.51834	up	639463	5.9239e+06	1.18086e+07	1.08502e+07	6.03426e+06	4.68881e+06	3.21294e+06	4.62392e+06	5.03153e+06	6.22876e+06
Com_9233_pos	Ile Leu Leu	-	P	C18H35N3O4	357.263	358.271	1.70485	[M+H]+	5.715	0.83	2	C18	Organic acids and derivatives	有机酸及其衍生物	Carboxylic acids and derivatives	羧酸及其衍生物	Amino acids, peptides, and analogues	氨基酸、肽和类似物	-	-	-	-	-	-	-	-	-	-	-	-	-	CCC(C)C(C(=O)NC(CC(C)C)C(=O)NC(CC(C)C)C(=O)O)N	HPCFRQWLTRDGHT-AJNGGQMLSA-N	3.16139	1.66056	0.0340322	0.784722	1.012	up	3.52195e+07	3.02007e+07	2.66748e+07	2.28396e+07	2.78019e+07	2.31742e+07	7.64455e+06	1.68671e+06	1.51592e+07	5.06295e+06
Com_11019_pos	Sanjoinine G2	-	P	C30H42N4O5	538.316	539.324	2.52194	[M+H]+	5.234	0.86	2	C18	Organic acids and derivatives	有机酸及其衍生物	Carboxylic acids and derivatives	羧酸及其衍生物	Amino acids, peptides, and analogues	氨基酸、肽和类似物	-	-	-	-	-	-	-	-	-	-	-	-	-	CCC(C)C(C(=O)N)NC(=O)C(C(C(C)C)OC1=CC=C(C=C1)C=O)NC(=O)C(CC2=CC=CC=C2)N(C)C	CZLGNKWWWPJGFM-KKASSDGMSA-N	1.64187	0.715341	0.0340535	0.743056	1.08801	up	3.23224e+07	3.42257e+07	1.02761e+08	7.85716e+07	2.68116e+07	1.80651e+07	3.96434e+07	4.06563e+07	8.43104e+07	5.66924e+07
Com_11026_pos	5-Ketomilbemycin A4	5-酮米尔贝星A4	P	C32H44O7	540.309	541.311	9.40922	[M+H]+	8.259	-	3	C18	Phenylpropanoids and polyketides	苯丙素类和聚酮类	Macrolides and analogues	大环内酯类及其类似物	Milbemycins	米尔倍霉素	-	-	-	-	-	-	-	-	-	-	-	-	-	CCC1C(CCC2(O1)CC3CC(O2)CC=C(CC(C=CC=C4COC5C4(C(C=C(C5=O)C)C(=O)O3)O)C)C)C	UFQQXUKNLJUJRF-OSZWTMPQSA-N	1.99838	0.998828	0.0345923	0.75	1.44903	up	7.81938e+06	2.26445e+06	2.36412e+06	1.23386e+06	7.09437e+06	2.40318e+06	672643	7.69023e+06	1.50056e+06	4.03804e+06
Com_8339_pos	Isomugineic acid	-	P	C12H20N2O8	320.122	321.129	0.27181	[M+H]+	1.537	0.62	2	C18	Organic acids and derivatives	有机酸及其衍生物	Carboxylic acids and derivatives	羧酸及其衍生物	Amino acids, peptides, and analogues	氨基酸、肽和类似物	"74281-81-5"	HMDB0033555	Organic acids and derivatives	Carboxylic acids and derivatives	Amino acids, peptides, and analogues	-	-	-	-	-	-	-	3085404	OC(CN1CCC1C(O)=O)C(NCCC(O)C(O)=O)C(O)=O	GJRGEVKCJPPZIT-UHFFFAOYSA-N	1.65454	0.726429	0.0346394	0.708333	1.16873	up	1.62709e+08	1.17109e+08	1.49119e+08	2.78561e+08	9.66882e+07	1.02444e+08	1.03683e+08	4.34151e+07	1.09565e+08	7.77581e+07
Com_891_pos	N(6)-(1-Carboxyethyl)-L-lysine	羧乙基赖氨酸	P	C9H18N2O4	218.127	219.134	0.88187	[M+H]+	1.4	0.68	1	C18	Organic acids and derivatives	有机酸及其衍生物	Carboxylic acids and derivatives	羧酸及其衍生物	Amino acids, peptides, and analogues	氨基酸、肽和类似物	"5746-03-2"	-	-	-	-	-	-	-	-	-	-	-	23400779	CC(C(=O)O)NCCCCC(C(=O)O)N	XCYPSOHOIAZISD-MLWJPKLSSA-N	1.88053	0.911138	0.0346806	0.756944	1.31689	up	4.11518e+07	4.3181e+07	3.00301e+07	3.8028e+07	3.59754e+07	2.4653e+07	1.2425e+07	1.26494e+07	1.01337e+08	2.25818e+07
Com_731_pos	gamma-Glu-Gly	gamma-谷氨酰胺-甘氨酸	P	C7H12N2O5	204.075	205.082	0.92221	[M+H]+	1.35	0.89	1	C18	Organic acids and derivatives	有机酸及其衍生物	Carboxylic acids and derivatives	羧酸及其衍生物	Amino acids, peptides, and analogues	氨基酸、肽和类似物	"1948-29-4"	HMDB0011667	Organic acids and derivatives	Carboxylic acids and derivatives	Amino acids, peptides, and analogues	-	-	-	-	-	-	-	165527	N[C@@H](CCC(=O)NCC(O)=O)C(O)=O	ACIJGUBIMXQCMF-BYPYZUCNSA-N	1.56875	0.649611	0.0347664	0.756944	1.08734	up	3.80717e+07	6.92172e+07	4.19848e+07	1.36564e+08	4.0216e+07	2.24228e+07	2.67685e+07	2.71274e+07	4.98617e+07	4.56342e+07
Com_6339_pos	4-(Methylnitrosamino)-1-(3-pyridyl)-1-butanol	4-(甲基亚硝氨基)-1-(3-吡啶基)-1-丁醇	P	C10H15N3O2	209.116	210.124	2.26239	[M+H]+	5.09	0.57	2	C18	Organoheterocyclic compounds	有机杂环化合物	Pyridines and derivatives	吡啶及其衍生物	-	-	-	HMDB0041809	Organoheterocyclic compounds	Pyridines and derivatives	-	4-(Methylnitrosamino)-1-(3-pyridyl)-1-butanol; NNAL	C19574	map00980;map05204	-	-	-	-	-	CN(CCCC(C1=CN=CC=C1)O)N=O	OGRXKBUCZFFSTL-UHFFFAOYSA-N	2.12783	1.08938	0.0349937	0.75	1.30269	up	964885	2.97859e+06	1.6756e+06	1.5336e+06	2.20289e+06	709648	117500	635692	2.58047e+06	489526
Com_815_pos	Glycyl-L-histidine	甘氨酰-组氨酸	P	C8H12N4O3	212.091	213.098	1.03038	[M+H]+	1.279	0.78	1	C18	Organic acids and derivatives	有机酸及其衍生物	Carboxylic acids and derivatives	羧酸及其衍生物	Amino acids, peptides, and analogues	氨基酸、肽和类似物	"2489-13-6"	-	-	-	-	-	-	-	-	-	-	-	7023107	C1=C(NC=N1)CC(C(=O)O)NC(=O)CN	YIWFXZNIBQBFHR-LURJTMIESA-N	2.35592	1.23629	0.0352985	0.736111	1.40668	up	1.56686e+07	2.81948e+07	3.81481e+07	3.50367e+07	1.70769e+07	2.0707e+07	5.59009e+06	1.90131e+06	4.74142e+07	5.89452e+06
Com_6634_pos	Lauramine oxide	-	P	C14H31NO	229.241	230.248	0.17227	[M+H]+	6.757	0.94	2	C18	Organic nitrogen compounds	有机氮化合物	Organonitrogen compounds	有机氮化合物	Aminoxides	氨基氧化物	-	-	-	-	-	-	-	-	-	-	-	-	-	CCCCCCCCCCCC[N+](C)(C)[O-]	SYELZBGXAIXKHU-UHFFFAOYSA-N	1.45171	0.53775	0.0358355	0.743056	1.13376	up	1.34895e+08	9.77521e+07	2.10683e+08	2.95128e+08	2.43816e+08	2.0436e+08	2.41944e+08	3.98611e+08	1.81055e+08	2.02705e+08
Com_6721_pos	Isosorbide dinitrate	硝酸异山梨酯	P	C6H8N2O8	236.028	237.034	6.13145	[M+H]+	1.24	-	3	C18	Organoheterocyclic compounds	有机杂环化合物	Furofurans	双四氢呋喃类	Isosorbides	异山梨醇	"87-33-2"	HMDB0015021	Organoheterocyclic compounds	Furofurans	Isosorbides	-	C07456	-	-	-	-	-	-	C1C(C2C(O1)C(CO2)O[N+](=O)[O-])O[N+](=O)[O-]	MOYKHGMNXAOIAT-JGWLITMVSA-N	2.15896	1.11033	0.0364728	0.8125	1.46068	up	2.27275e+06	3.08579e+06	5.55173e+06	2.44189e+06	3.1659e+06	2.20159e+06	4.48261e+06	3.63513e+06	1.76102e+06	4.88032e+06
Com_6294_pos	4,6-O-Ethylidene-alpha-D-glucose	4,6-O-亚乙基-α-D-葡萄糖	P	C8H14O6	206.079	207.085	7.28258	[M+H]+	5.758	-	3	C18	Organoheterocyclic compounds	有机杂环化合物	Pyranodioxins	吡喃二恶英	-	-	"-"	HMDB0246614	Organoheterocyclic compounds	Pyranodioxins	-	-	-	-	-	-	-	-	259627	CC1OCC2OC(O)C(O)C(O)C2O1	VZPBLPQAMPVTFO-UHFFFAOYSA-N	1.68585	0.753472	0.0368472	0.729167	1.12481	up	3.06928e+07	2.85318e+07	5.69799e+07	2.75817e+07	2.73268e+07	1.61523e+07	1.21022e+07	2.57126e+07	4.07283e+07	3.28605e+07
Com_8699_pos	ent-13E-Labdene-2alpha,3alpha,8alpha,15-tetrol	ent-13E-Labdene-2alpha,3alpha,8alpha,15-四醇	P	C20H36O4	340.261	341.266	6.64393	[M+H]+	8.622	0.52	2	C18	Lipids and lipid-like molecules	脂质和类脂分子	Prenol lipids	异戊烯醇脂	Diterpenoids	二萜类	-	-	-	-	-	-	-	-	-	-	-	-	-	CC(=CCO)CCC1C(CCC2C1(CC(C(C2(C)C)O)O)C)(C)O	QAOKXODNDNENDR-WFHIAVENSA-N	1.6798	0.748287	0.0375249	0.701389	1.24234	up	9.11424e+07	8.6798e+07	1.46313e+08	1.47627e+08	1.1804e+08	9.58596e+07	2.65558e+08	3.45265e+08	4.04234e+08	1.3454e+08
Com_6437_pos	Euparin	泽兰素	P	C13H12O3	216.079	217.086	0.24382	[M+H]+	1.172	0.79	2	C18	Organoheterocyclic compounds	有机杂环化合物	Benzofurans	苯并呋喃类	-	-	"532-48-9"	-	-	-	-	-	-	-	-	-	-	-	-	CC(=C)C1=CC2=CC(=C(C=C2O1)O)C(=O)C	OPUFDNZTKHPZHM-UHFFFAOYSA-N	2.53288	1.34078	0.0378335	0.784722	1.09049	up	653824	1.10971e+06	3.406e+06	1.67971e+06	1.08901e+06	1.53532e+06	476167	966109	2.68835e+06	972632
Com_6139_pos	2-Amino-4-hydroxy-6,7-dimethyl-5,6,7,8-tetrahydropteridine	-	P	C8H13N5O	195.112	196.121	9.06589	[M+H]+	5.06	-	3	C18	Organoheterocyclic compounds	有机杂环化合物	Pteridines and derivatives	蝶啶及其衍生物	Pterins and derivatives	蝶呤及其衍生物	"-"	HMDB0247132	Organoheterocyclic compounds	Pteridines and derivatives	Pterins and derivatives	-	-	-	-	-	-	-	73579	CC1NC2=C(NC1C)C(=O)NC(N)=N2	ARHXUJTYUBUXBB-UHFFFAOYSA-N	3.76398	1.91226	0.037869	0.715278	1.08781	up	961219	2.69291e+06	1.74285e+06	1.23586e+06	1.12594e+06	433985	56264.8	95695.1	1.94169e+06	285529
Com_11131_pos	Podorhizol beta-D-glucoside	-	P	C28H34O13	578.2	579.21	4.02714	[M+H]+	5.657	0.51	2	C18	Lignans, neolignans and related compounds	木脂素、新木脂素及相关化合物	Lignan glycosides	木脂素糖苷	-	-	-	-	-	-	-	-	C10876	-	-	-	-	-	-	COC1=CC(=CC(=C1OC)OC)C(C2C(COC2=O)CC3=CC4=C(C=C3)OCO4)OC5C(C(C(C(O5)CO)O)O)O	IETDTZKBVWFSKR-XYEVPOBGSA-N	2.03764	1.0269	0.0378793	0.729167	1.19924	up	1.06633e+06	2.12997e+06	1.14111e+07	1.05259e+07	2.54793e+06	1.98132e+06	3.8228e+06	9.17399e+06	4.21409e+06	4.86396e+06
Com_10286_pos	Rumejaposide E	-	P	C21H22O10	434.121	435.129	1.43408	[M+H]+	5.177	0.59	2	C18	Benzenoids	苯类化合物	Anthracenes	蒽类	-	-	-	-	-	-	-	-	-	-	-	-	-	-	-	CC1=CC2=C(C(=C1)O)C(=O)C3=C(C2(C4C(C(C(C(O4)CO)O)O)O)O)C=C(C=C3O)O	MTRZNLNUNVGZPP-CRZBQJGTSA-N	1.44409	0.530159	0.0381571	0.729167	1.50368	up	9.04457e+06	1.36376e+07	2.45845e+07	3.37836e+07	1.17651e+07	1.16497e+07	1.62061e+07	1.22421e+07	1.63496e+07	2.10526e+07
Com_10264_pos	alpha-hydroxysalmeterol	-	P	C25H37NO5	431.267	432.278	8.08071	[M+H]+	6.695	-	3	C18	Benzenoids	苯类化合物	Benzene and substituted derivatives	苯及其取代衍生物	Benzyl alcohols	苯甲醇	"-"	HMDB0061045	Benzenoids	Benzene and substituted derivatives	Benzyl alcohols	-	-	-	-	-	-	-	197627	OCC1=C(O)C=CC(=C1)C(O)CNCCCCCCOCCCC(O)C1=CC=CC=C1	PGRMEHUQIPZHKM-UHFFFAOYSA-N	1.49494	0.580092	0.0381784	0.701389	1.3799	up	1.1009e+07	6.16392e+06	8.12531e+06	8.85682e+06	5.57106e+06	3.76451e+06	5.47924e+06	1.15371e+07	7.4132e+06	8.62728e+06
Com_95_pos	Diisopropanolamine	二异丙醇胺	P	C6H15NO2	133.11	134.118	0.39752	[M+H]+	1.4	-	3	C18	Organic nitrogen compounds	有机氮化合物	Organonitrogen compounds	有机氮化合物	Amines	胺类	"110-97-4"	HMDB0251354	Organic nitrogen compounds	Organonitrogen compounds	Amines	-	-	-	-	-	-	-	8086	CC(CNCC(C)O)O	LVTYICIALWPMFW-UHFFFAOYSA-N	3.16186	1.66077	0.0382364	0.756944	1.44981	up	1.29153e+09	4.61268e+08	6.62907e+08	6.26632e+07	3.78581e+08	6.08497e+08	6.3127e+07	6.71783e+07	2.26738e+07	2.76928e+08
Com_6891_pos	MG(10:0/0:0/0:0)	单酰基甘油(10:0/0:0/0:0)	P	C13H26O4	246.183	247.192	7.98559	[M+H]+	5.478	-	3	C18	Lipids and lipid-like molecules	脂质和类脂分子	Glycerolipids	甘油脂	Monoradylglycerols	单酰基甘油	"-"	HMDB0072866	Lipids and lipid-like molecules	Glycerolipids	Monoradylglycerols	-	-	-	-	-	-	-	3085401	[H][C@@](O)(CO)COC(=O)CCCCCCCCC	LKUNXBRZDFMZOK-GFCCVEGCSA-N	2.93084	1.55132	0.0383845	0.75	1.16179	up	5.32773e+06	1.77642e+06	3.30793e+06	2.87707e+06	2.69704e+06	2.43978e+06	244327	761520	9.07252e+06	438220
Com_7327_pos	(3E)-Glutaconylcarnitin	-	P	C12H19NO6	273.121	274.128	2.12652	[M+H]+	5.657	0.69	2	C18	Lipids and lipid-like molecules	脂质和类脂分子	Fatty Acyls	脂肪酰类	Fatty acid esters	脂肪酸酯	"-"	HMDB0241662	Lipids and lipid-like molecules	Fatty Acyls	Fatty acid esters	-	-	-	-	-	-	-	-	C[N+](C)(C)CC(CC([O-])=O)OC(=O)CC=CC(O)=O	UKVWEIIVGAPYEZ-UHFFFAOYSA-N	1.81573	0.860551	0.0385185	0.743056	1.00788	up	1.02476e+07	3.93423e+06	1.27965e+07	6.47121e+06	5.88348e+06	5.75252e+06	3.53873e+06	940140	2.18296e+06	5.70947e+06
Com_212_pos	L-Histidine	L-组氨酸	P	C6H9N3O2	155.069	156.077	1.10156	[M+H]+	1.264	0.99	1	C18	Organic acids and derivatives	有机酸及其衍生物	Carboxylic acids and derivatives	羧酸及其衍生物	Amino acids, peptides, and analogues	氨基酸、肽和类似物	"71-00-1"	HMDB0000177	Organic acids and derivatives	Carboxylic acids and derivatives	Amino acids, peptides, and analogues	L-Histidine; (S)-alpha-Amino-1H-imidazole-4-propionic acid	C00135	map00340;map00404;map00410;map00470;map00970;map01060;map01065;map01100;map01110;map01230;map02010;map04974;map05230	-	-	-	-	6274	N[C@@H](CC1=CN=CN1)C(O)=O	HNDVDQJCIGZPNO-YFKPBYRVSA-N	1.48405	0.569541	0.0392382	0.784722	1.23745	up	8.17352e+08	5.94125e+08	9.47249e+08	6.21746e+08	5.49433e+08	7.20372e+08	1.78669e+08	3.44521e+08	6.68313e+08	5.03773e+08
Com_8480_pos	Nitisinone	尼替西农	P	C14H10F3NO5	329.051	330.059	1.86361	[M+H]+	1.5	0.59	2	C18	Organic oxygen compounds	有机氧化合物	Organooxygen compounds	有机氧化合物	Carbonyl compounds	羰基化合物	"104206-65-7"	HMDB0014492	Organic oxygen compounds	Organooxygen compounds	Carbonyl compounds	-	-	-	-	-	-	-	-	C1CC(=O)C(C(=O)C1)C(=O)C2=C(C=C(C=C2)C(F)(F)F)[N+](=O)[O-]	OUBCNLGXQFSTLU-UHFFFAOYSA-N	1.73322	0.793451	0.0394316	0.715278	1.61198	up	1.21351e+07	1.29679e+07	2.16417e+07	2.86365e+07	9.34508e+06	7.37156e+06	7.71491e+06	6.56378e+06	1.87589e+07	9.09386e+06
Com_5112_pos	Paniculoside III	帕尼库洛苷 III	P	C26H38O9	494.252	517.243	3.90352	[M+Na]+	8.2	-	3	C18	Lipids and lipid-like molecules	脂质和类脂分子	Prenol lipids	异戊烯醇脂	Terpene glycosides	萜烯糖苷	"60129-65-9"	-	-	-	-	-	-	-	-	-	-	-	21593625	C[C@@]12CCC[C@@]([C@H]1CC[C@]34[C@H]2[C@H](C[C@H](C3)C(=C)C4=O)O)(C)C(=O)O[C@H]5[C@@H]([C@H]([C@@H]([C@H](O5)CO)O)O)O	JSKLOHJUYDOADP-DQGZFUNPSA-N	0.417981	-1.25849	0.0395603	0.756944	1.19722	down	1.27404e+06	78279.6	1.5223e+06	116685	449144	1.6701e+06	866102	2.81146e+06	80722	4.63875e+06
Com_5629_pos	Homostachydrine	-	P	C8H15NO2	157.11	158.118	2.02362	[M+H]+	5.718	0.78	2	C18	Organic acids and derivatives	有机酸及其衍生物	Carboxylic acids and derivatives	羧酸及其衍生物	Amino acids, peptides, and analogues	氨基酸、肽和类似物	-	HMDB0033433	Organic acids and derivatives	Carboxylic acids and derivatives	Amino acids, peptides, and analogues	-	C08283	-	-	-	-	-	-	C[N+]1(CCCCC1C(=O)[O-])C	XULZWQRXYTVUTE-ZETCQYMHSA-N	0.637505	-0.649492	0.0395616	0.763889	1.1819	down	2.67131e+07	6.35489e+06	1.3088e+07	5.44217e+06	6.19131e+06	1.02214e+07	4.22148e+06	4.13885e+06	7.68612e+06	7.4532e+06
Com_10661_pos	Memnobotrin B	-	P	C27H37NO6	471.262	472.271	3.50816	[M+H]+	8.449	0.55	2	C18	Phenylpropanoids and polyketides	苯丙素类和聚酮类	Isoflavonoids	异黄酮类	Isoflavans	异黄烷	-	-	-	-	-	-	-	-	-	-	-	-	-	CC(=O)OC1CCC2(C(C1(C)C)CCC3(C2CC4=C(C=C5C(=C4O3)CN(C5=O)CCO)O)C)C	LKNLQLIREMZEIR-BUENMJANSA-N	0.411601	-1.28068	0.0396754	0.798611	1.29368	down	4.15569e+06	1.58923e+07	8.66353e+06	5.22003e+06	1.75759e+06	2.62176e+06	4.03169e+06	2.9929e+06	1.50023e+07	2.35596e+07
Com_1862_pos	2-(4-methoxyphenyl)quinoline-4-carboxylic acid	2-(4-甲氧基苯基)-喹啉-4-羧酸	P	C17H13NO3	279.09	297.126	9.11463	[M+NH4]+	5.467	0.91	1	C18	Organoheterocyclic compounds	有机杂环化合物	Quinolines and derivatives	喹啉及其衍生物	Phenylquinolines	苯基喹啉类	"4364-02-7"	-	-	-	-	-	-	-	-	-	-	-	676325	COC1=CC=C(C=C1)C2=NC3=CC=CC=C3C(=C2)C(=O)O	ZCNPYYVKVXSLQF-UHFFFAOYSA-N	2.15959	1.11076	0.0397862	0.743056	1.23446	up	1.06009e+07	2.0993e+06	5.57323e+06	3.67165e+06	3.62496e+06	4.14811e+06	2.22633e+06	2.30393e+06	4.99919e+06	1.59313e+06
Com_210_pos	Iminodiacetic acid	亚氨基二乙酸	P	C4H7NO4	133.038	156.027	1.15331	[M+Na]+	1.498	0.62	1	C18	Organic acids and derivatives	有机酸及其衍生物	Carboxylic acids and derivatives	羧酸及其衍生物	Amino acids, peptides, and analogues	氨基酸、肽和类似物	"142-73-4"	HMDB0011753	Organic acids and derivatives	Carboxylic acids and derivatives	Amino acids, peptides, and analogues	-	C19911	-	-	-	-	-	8897	OC(=O)CNCC(O)=O	NBZBKCUXIYYUSX-UHFFFAOYSA-N	0.606412	-0.72163	0.0400652	0.770833	1.02622	down	1.67711e+07	3.93478e+06	6.6843e+06	1.47582e+06	1.18762e+07	1.07393e+07	1.03343e+07	1.66291e+07	1.7769e+06	2.20064e+07
Com_5730_pos	8-Hydroxyguanine	2-氨基-6,8-二羟基嘌呤	P	C5H5N5O2	167.044	168.051	3.98274	[M+H]+	1.178	-	3	C18	Organoheterocyclic compounds	有机杂环化合物	Imidazopyrimidines	咪唑并嘧啶类	Purines and purine derivatives	嘌呤和嘌呤衍生物	"5614-64-2"	HMDB0002032	Organoheterocyclic compounds	Imidazopyrimidines	Purines and purine derivatives	-	C20155	-	-	-	-	-	65154	NC1=NC2=C(NC(=O)N2)C(=O)N1	CLGFIVUFZRGQRP-UHFFFAOYSA-N	1.62142	0.697258	0.0405967	0.743056	1.33421	up	247628	1.42021e+06	4.79407e+06	5.79951e+06	1.14094e+06	875698	423182	324703	5.65068e+06	1.25736e+06
Com_8655_pos	alpha-Hydrojuglone-4-glucoside	-	P	C16H18O8	338.1	339.108	0.91623	[M+H]+	5.47	0.72	2	C18	Organic oxygen compounds	有机氧化合物	Organooxygen compounds	有机氧化合物	Carbohydrates and carbohydrate conjugates	碳水化合物和碳水化合物结合物	-	HMDB0034242	Organic oxygen compounds	Organooxygen compounds	Carbohydrates and carbohydrate conjugates	-	-	-	-	-	-	-	-	C1=CC2=C(C=CC(=C2C(=C1)O)OC3C(C(C(C(O3)CO)O)O)O)O	LASMTIIWUCJLEH-UHFFFAOYSA-N	1.42177	0.507683	0.0407764	0.729167	1.08897	up	3.33093e+07	4.84684e+07	9.45953e+07	1.10694e+08	6.10504e+07	4.71641e+07	7.31813e+07	8.75911e+07	3.98249e+07	7.89537e+07
Com_3738_pos	3-[3-(1-benzofuran-2-yl)-3-hydroxypropyl]-1-(2,6-difluorophenyl)urea	3-[3-（1-苯并呋喃-2-基）-3-羟丙基]-1-（2,6-二氟苯基）脲	P	C18H16F2N2O3	346.113	369.104	5.15124	[M+Na]+	1.209	0.58	2	C18	Benzenoids	苯类化合物	Benzene and substituted derivatives	苯及其取代衍生物	N-phenylureas	N-苯基脲类	"1448054-84-9"	-	-	-	-	-	-	-	-	-	-	-	71804288	C1=CC=C2C(=C1)C=C(O2)C(CCNC(=O)NC3=C(C=CC=C3F)F)O	CSBKAHVCDYGPJQ-UHFFFAOYSA-N	1.90489	0.929706	0.0408498	0.743056	1.39752	up	1.10765e+07	1.11054e+07	5.17294e+06	5.47892e+06	8.61948e+06	6.32702e+06	1.24283e+06	878334	5.21814e+06	2.81965e+06
Com_10305_pos	Broussonol A	-	P	C25H24O7	436.152	437.163	8.36945	[M+H]+	1.524	0.54	2	C18	Phenylpropanoids and polyketides	苯丙素类和聚酮类	Flavonoids	黄酮类化合物	Pyranoflavonoids	吡喃类黄酮	-	-	-	-	-	-	-	-	LMPK12112297	Polyketides [PK]	Flavonoids [PK12]	Flavones and Flavonols [PK1211]	-	CC1(C=CC2=C(O1)C(=CC(=C2)C3=C(C(=O)C4=C(O3)C(=C(C=C4O)O)C(C)(C)C=C)O)O)C	PSJXCDCTKCAYCB-UHFFFAOYSA-N	0.104885	-3.25311	0.0408716	0.833333	1.4531	down	4.11761e+06	2.26679e+07	5.10826e+07	3.68028e+07	3.25765e+07	1.87033e+07	8.00617e+06	1.54928e+06	1.37339e+06	4.11544e+06
Com_3780_pos	4-[6-ethyl-7-hydroxy-3-(4-methyl-1,3-thiazol-2-yl)-4-oxo-4H-chromen-2-yl]butanoic acid	4-[6 - 乙基 - 7 - 羟基 - 3-(4 - 甲基 - 1,3 - 噻唑 - 2 - 基)-4 - 氧代 - 4H - 色烯 - 2 - 基] 丁酸	P	C19H19NO5S	373.098	374.108	6.69864	[M+H]+	4.713	-	3	C18	Organoheterocyclic compounds	有机杂环化合物	Benzopyrans	苯并吡喃类	1-benzopyrans	1-苯并吡喃	"405921-45-1"	-	-	-	-	-	-	-	-	-	-	-	5505366	CCC1=CC2=C(C=C1O)OC(=C(C2=O)C3=NC(=CS3)C)CCCC(=O)O	CAIIQVGXMXEZRA-UHFFFAOYSA-N	2.64149	1.40135	0.0408903	0.819444	1.2294	up	1.30795e+06	3.27095e+06	8.32485e+06	4.67202e+06	5.64829e+06	6.04061e+06	1.09469e+06	2.45078e+06	4.13248e+06	3.15822e+06
Com_2912_pos	SR2640	2-[3-(喹啉 - 2 - 基甲氧基) 苯胺基] 苯甲酸	P	C23H18N2O3	370.132	353.13	4.5098	[M+H-H2O]+	1.202	-	3	C18	Organoheterocyclic compounds	有机杂环化合物	Quinolines and derivatives	喹啉及其衍生物	-	-	"105350-26-3"	HMDB0258454	Organoheterocyclic compounds	Quinolines and derivatives	-	-	-	-	-	-	-	-	128355	C1=CC=C2C(=C1)C=CC(=N2)COC3=CC=CC(=C3)NC4=CC=CC=C4C(=O)O	LMPZHLXYBWGGNT-UHFFFAOYSA-N	1.82158	0.865187	0.0412058	0.701389	1.42935	up	1.74999e+07	3.02709e+07	8.38973e+06	7.14343e+06	3.33414e+07	1.91813e+07	9.26132e+06	7.10286e+06	2.81243e+06	8.77539e+06
Com_1892_pos	N-(5-ethylsulfanyl-1,3,4-thiadiazol-2-yl)-2-indol-1-ylacetamide	?N-(5-乙硫基-1,3,4-噻二唑-2-基)-2-(1H-吲哚-1-基)乙酰胺	P	C14H14N4OS2	318.061	301.059	3.45385	[M+H-H2O]+	1.024	0.75	2	C18	Organoheterocyclic compounds	有机杂环化合物	Indoles and derivatives	吲哚及其衍生物	N-alkylindoles	N-烷基吲哚	"1206993-75-0"	-	-	-	-	-	-	-	-	-	-	-	45505257	CCSC1=NN=C(S1)NC(=O)CN2C=CC3=CC=CC=C32	CUIIASDCBXAEMX-UHFFFAOYSA-N	1.25528	0.328013	0.0413444	0.743056	1.30371	up	1.38173e+07	1.21743e+07	1.76555e+07	1.64184e+07	1.55886e+07	1.31381e+07	1.34291e+07	2.40577e+07	1.70951e+07	1.13443e+07
Com_11079_pos	7-Methoxydeoxymorellin	7-甲氧基脱氧莫雷林	P	C34H40O7	560.277	561.286	1.4284	[M+H]+	6.074	0.57	2	C18	Organoheterocyclic compounds	有机杂环化合物	Benzopyrans	苯并吡喃类	1-benzopyrans	1-苯并吡喃	-	-	-	-	-	-	-	-	-	-	-	-	-	CC(=CCC1=C2C(=C(C3=C1OC45C6CC(C=C4C3=O)(C(=O)C5(OC6(C)C)CC=C(C)C)OC)O)C=CC(O2)(C)C)C	USLTUZOWPRBQKK-CKBKNJJASA-N	1.67886	0.747485	0.0414112	0.736111	1.09352	up	1.06594e+08	1.79157e+08	8.11425e+07	8.44181e+07	1.24963e+08	7.72859e+07	1.28924e+08	4.73775e+07	1.3412e+08	5.77767e+07
Com_5295_pos	Bicyclo[4.2.0]octa-1,3,5-triene	-	P	C8H8	104.063	105.07	1.57328	[M+H]+	8.902	0.87	2	C18	Benzenoids	苯类化合物	-	-	-	-	-	-	-	-	-	-	-	-	-	-	-	-	-	C1CC2=CC=CC=C21	UMIVXZPTRXBADB-UHFFFAOYSA-N	1.21743	0.283837	0.0414755	0.694444	1.42656	up	1.24334e+08	9.45269e+07	7.74669e+07	1.055e+08	9.19243e+07	9.15338e+07	1.58769e+08	9.36109e+07	1.09359e+08	9.23574e+07
Com_7195_pos	Sulfaperin	-	P	C11H12N4O2S	264.068	265.077	4.82722	[M+H]+	1.305	0.57	2	C18	Benzenoids	苯类化合物	Benzene and substituted derivatives	苯及其取代衍生物	Benzenesulfonamides	苯磺酰胺类	-	-	-	-	-	-	-	-	-	-	-	-	-	CC1=CN=C(N=C1)NS(=O)(=O)C2=CC=C(C=C2)N	DZQVFHSCSRACSX-UHFFFAOYSA-N	4.6548	2.21872	0.0415779	0.694444	1.02659	up	1.34135e+06	2.38202e+07	5.65059e+07	9.81133e+07	2.22157e+07	2.14017e+07	4.04351e+06	3.57601e+06	2.45094e+07	2.6843e+06
Com_7890_pos	Leu-Thr-Ala	亮氨酸-苏氨酸-丙氨酸	P	C13H25N3O5	303.179	304.187	1.35969	[M+H]+	5.02	0.83	2	C18	Organic acids and derivatives	有机酸及其衍生物	Carboxylic acids and derivatives	羧酸及其衍生物	Amino acids, peptides, and analogues	氨基酸、肽和类似物	-	-	-	-	-	-	-	-	-	-	-	-	-	CC(C)CC(C(=O)NC(C(C)O)C(=O)NC(C)C(=O)O)N	ZJZNLRVCZWUONM-JXUBOQSCSA-N	2.00577	1.00415	0.0418792	0.722222	1.05236	up	1.66992e+07	2.06947e+07	1.80302e+07	2.25929e+07	9.97302e+06	7.17532e+06	1.04848e+07	3.62733e+06	5.74803e+07	9.8298e+06
Com_10584_pos	Briarellin L	-	P	C26H38O7	462.262	463.271	4.75545	[M+H]+	6.04	0.65	2	C18	Organic acids and derivatives	有机酸及其衍生物	Carboxylic acids and derivatives	羧酸及其衍生物	Tricarboxylic acids and derivatives	三羧酸及其衍生物	-	-	-	-	-	-	-	-	-	-	-	-	-	CCCC(=O)OC1(CCC2C(C(=O)OC3(CCC(C(=C)CC4C1C2C3O4)OC(=O)C)C)C)C	VFRMMXJTKVAFEN-HWEMHQRASA-N	0.296448	-1.75415	0.0419083	0.729167	1.28743	down	3.41063e+07	1.40019e+08	1.42638e+08	7.48715e+07	1.90521e+07	4.841e+07	6.67035e+07	6.09334e+07	1.01066e+08	1.53228e+08
Com_9883_pos	delta-Tocotrienol	D-生育三烯醇	P	C27H40O2	396.303	397.31	0.29124	[M+H]+	7.577	0.88	2	C18	Lipids and lipid-like molecules	脂质和类脂分子	Prenol lipids	异戊烯醇脂	Quinone and hydroquinone lipids	醌和氢醌脂质	"25612-39-9"	HMDB0030008	Lipids and lipid-like molecules	Prenol lipids	Quinone and hydroquinone lipids	delta-Tocotrienol	C14156	map00130;map01100;map01110	LMPR02020056	Prenol Lipids [PR]	Quinones and hydroquinones [PR02]	Vitamin E [PR0202]	-	CC1=CC(=CC2=C1OC(CC2)(C)CCC=C(C)CCC=C(C)CCC=C(C)C)O	ODADKLYLWWCHNB-LDYBVBFYSA-N	0.506433	-0.981557	0.0419462	0.736111	1.35533	down	2.09147e+07	5.31271e+07	7.16227e+07	6.80758e+07	1.82381e+07	1.94934e+07	2.3329e+07	3.95523e+07	8.62872e+07	5.73397e+07
Com_977_pos	1-Isothiocyanato-6-(methylsulfinyl)hexane	1-异硫氰基-6-(甲基亚磺酰基)-己烷	P	C8H15NOS2	205.06	228.051	7.96176	[M+Na]+	4.954	-	3	C18	Organosulfur compounds	有机硫化合物	Sulfoxides	亚砜类	-	-	"4430-35-7"	HMDB0038461	Organosulfur compounds	Sulfoxides	-	-	-	-	-	-	-	-	9815648	CS(=O)CCCCCCN=C=S	XQZVZULJKVALRI-UHFFFAOYSA-N	2.64515	1.40335	0.0421334	0.708333	1.48778	up	4.23312e+06	1.22235e+07	4.33245e+06	5.24567e+07	3.269e+06	9.60319e+06	1.83607e+06	1.94445e+06	1.03643e+07	2.01376e+06
Com_8777_pos	Spenolimycin	-	P	C15H26N2O7	346.174	347.181	0.0215	[M+H]+	5.117	-	3	C18	Organoheterocyclic compounds	有机杂环化合物	Dioxanes	二恶烷	1,4-dioxanes	1,4-二氧六环类	-	-	-	-	-	-	C17970	-	-	-	-	-	-	CC1C=C(C2(C(O1)OC3C(C(C(C(C3O2)NC)O)NC)O)O)OC	JXUOVTMVWNHOAJ-XLBYJKOOSA-N	1.458	0.543992	0.0423669	0.694444	1.49379	up	1.21049e+07	1.2909e+07	2.62225e+07	3.94513e+07	1.32439e+07	9.67755e+06	1.321e+07	1.44703e+07	1.27287e+07	1.95816e+07
Com_9314_pos	N-((Tetrahydro-5-oxo-2-furanyl)carbonyl)-L-histidyl-L-prolinamide	N-((四氢-5-氧代-2-呋喃基)羰基)-L-组氨酰-L-脯氨酰胺	P	C16H21N5O5	363.154	364.162	1.57391	[M+H]+	4.714	-	3	C18	Organic acids and derivatives	有机酸及其衍生物	Carboxylic acids and derivatives	羧酸及其衍生物	Amino acids, peptides, and analogues	氨基酸、肽和类似物	"-"	HMDB0252610	Organic acids and derivatives	Carboxylic acids and derivatives	Amino acids, peptides, and analogues	-	-	-	-	-	-	-	10007863	NC(=O)C1CCCN1C(=O)C(CC1=CN=CN1)NC(=O)C1CCC(=O)O1	KZAVRHNKDXLWFV-UHFFFAOYSA-N	3.22279	1.68831	0.042464	0.784722	1.29476	up	2.04138e+06	1.43066e+07	1.99344e+07	3.61292e+07	1.5428e+07	6.8873e+06	7.63016e+06	368001	1.00427e+07	7.08391e+06
Com_5056_pos	Capsaicin beta-D-glucopyranoside	辣椒素-beta-D-吡喃葡萄糖苷	P	C24H37NO8	467.252	490.245	7.24552	[M+Na]+	6.677	-	3	C18	Organic oxygen compounds	有机氧化合物	Organooxygen compounds	有机氧化合物	Carbohydrates and carbohydrate conjugates	碳水化合物和碳水化合物结合物	"153409-16-6"	-	-	-	-	-	-	-	-	-	-	-	-	CC(C)C=CCCCCC(=O)NCC1=CC(=C(C=C1)OC2C(C(C(C(O2)CO)O)O)O)OC	HEYWYCJIIXVRPS-FDOPSVQKSA-N	1.84004	0.879733	0.0426255	0.729167	1.57924	up	1.59455e+07	5.13906e+06	6.27702e+06	4.94242e+06	9.1665e+06	7.20321e+06	699466	4.40269e+06	6.12215e+06	4.35187e+06
Com_4975_pos	Mitoxantrone	米托蒽醌	P	C22H28N4O6	444.201	467.19	0.14451	[M+Na]+	5.248	0.57	1	C18	Benzenoids	苯类化合物	Anthracenes	蒽类	Anthraquinones	蒽醌类	"65271-80-9"	HMDB0015335	Benzenoids	Anthracenes	Anthraquinones	-	C11195	-	-	-	-	-	4212	OCCNCCNC1=C2C(=O)C3=C(O)C=CC(O)=C3C(=O)C2=C(NCCNCCO)C=C1	KKZJGLLVHKMTCM-UHFFFAOYSA-N	0.0996047	-3.32764	0.042691	0.8125	1.644	down	2.36119e+06	1.57862e+07	3.6549e+07	4.34344e+07	2.92102e+07	2.20047e+07	3.32739e+06	2.00083e+06	3.25868e+06	1.5031e+06
Com_8490_pos	Val Val Ile	缬氨酸-缬氨酸-异亮氨酸	P	C16H31N3O4	329.231	330.239	0.99656	[M+H]+	5.519	0.75	2	C18	Organic acids and derivatives	有机酸及其衍生物	Carboxylic acids and derivatives	羧酸及其衍生物	Amino acids, peptides, and analogues	氨基酸、肽和类似物	-	-	-	-	-	-	-	-	-	-	-	-	-	CCC(C)C(C(=O)O)NC(=O)C(C(C)C)NC(=O)C(C(C)C)N	WBPFYNYTYASCQP-CYDGBPFRSA-N	2.50673	1.32581	0.0428529	0.784722	1.13791	up	1.0592e+07	1.1188e+07	1.58695e+07	1.26892e+07	1.02002e+07	4.08134e+06	6.11024e+06	377483	1.97047e+07	3.29988e+06
Com_8033_pos	Oxostephanine	-	P	C18H11NO4	305.069	306.076	0.82513	[M+H]+	7.889	0.64	2	C18	Alkaloids and derivatives	生物碱及其衍生物	Aporphines	阿朴啡类	-	-	-	-	-	-	-	-	-	-	-	-	-	-	-	COC1=CC=CC2=C1C(=O)C3=NC=CC4=CC5=C(C2=C43)OCO5	HPWGRUBQQWPQKG-UHFFFAOYSA-N	0.368362	-1.4408	0.0434778	0.791667	1.21786	down	1.52695e+06	839954	2.3576e+06	4.71082e+06	378136	586584	832853	1.91785e+06	604946	3.08078e+06
Com_2817_pos	Dodecanoylcarnitine	十二酰左旋肉碱	P	C19H38NO4	344.28	344.28	0.83589	[M+H]+	6.642	0.85	1	C18	Lipids and lipid-like molecules	脂质和类脂分子	Fatty Acyls	脂肪酰类	Fatty acid esters	脂肪酸酯	"25518-54-1"	HMDB0002250	Lipids and lipid-like molecules	Fatty Acyls	Fatty acid esters	-	-	-	LMFA07070090	Fatty Acyls [FA]	Fatty esters [FA07]	Fatty acyl carnitines [FA0707]	168381	CCCCCCCCCCCC(=O)O[C@H](CC(O)=O)C[N+](C)(C)C	FUJLYHJROOYKRA-QGZVFWFLSA-O	0.499884	-1.00034	0.0434913	0.75	1.28182	down	3.16358e+07	1.12406e+07	9.63417e+06	4.2168e+07	8.5507e+06	5.92712e+06	1.84172e+07	1.98802e+07	5.75698e+07	9.46604e+07
Com_6902_pos	Threonyllysine	苏氨酸赖氨酸	P	C10H21N3O4	247.153	248.161	1.53385	[M+H]+	1.561	0.54	2	C18	Organic acids and derivatives	有机酸及其衍生物	Carboxylic acids and derivatives	羧酸及其衍生物	Amino acids, peptides, and analogues	氨基酸、肽和类似物	"23161-31-1"	HMDB0029066	Organic acids and derivatives	Carboxylic acids and derivatives	Amino acids, peptides, and analogues	-	-	-	-	-	-	-	10332210	C[C@@H](O)[C@H](N)C(=O)N[C@@H](CCCCN)C(O)=O	YKRQRPFODDJQTC-CSMHCCOUSA-N	3.9874	1.99545	0.0438529	0.8125	1.44893	up	9.99116e+06	6.71717e+06	1.5618e+07	1.31621e+07	3.45123e+06	4.71857e+06	3.69025e+06	142998	1.68461e+07	3.39946e+06
Com_5477_pos	Phosphonoacetate	膦酰基乙酸	P	C2H5O5P	139.987	140.996	8.75325	[M+H]+	0.603	-	3	C18	Organic acids and derivatives	有机酸及其衍生物	Organic phosphonic acids and derivatives	有机膦酸及其衍生物	Organic phosphonic acids	有机膦酸	"4408-78-0"	HMDB0004110	Organic acids and derivatives	Organic phosphonic acids and derivatives	Organic phosphonic acids	Phosphonoacetate; Phosphonoacetic acid; Fosfonet	C05682	map00440;map01100;map01120	-	-	-	-	546	OC(=O)CP(O)(O)=O	XUYJLQHKOGNDPB-UHFFFAOYSA-N	0.785083	-0.349082	0.043927	0.743056	1.82239	down	1.07768e+07	1.17549e+07	8.51812e+06	1.64392e+07	1.25496e+07	1.24866e+07	1.27458e+07	1.80657e+07	1.18853e+07	1.87003e+07
Com_6247_pos	1-Carboxyethylleucine	1-羧乙基亮氨酸	P	C9H17NO4	203.116	204.123	2.10608	[M+H]+	5.715	0.56	2	C18	Organic acids and derivatives	有机酸及其衍生物	Carboxylic acids and derivatives	羧酸及其衍生物	Amino acids, peptides, and analogues	氨基酸、肽和类似物	"179795-15-4"	HMDB0240626	Organic acids and derivatives	Carboxylic acids and derivatives	Amino acids, peptides, and analogues	-	-	-	-	-	-	-	-	CC(C)C[C@H](N[C@H](C)C(O)=O)C(O)=O	DBYZWPUDPKAERO-RQJHMYQMSA-N	0.679181	-0.558131	0.0439368	0.756944	1.07273	down	3.60721e+07	7.52616e+06	2.04966e+07	7.46783e+06	8.84718e+06	1.42235e+07	6.17441e+06	6.92172e+06	8.64853e+06	1.11624e+07
Com_5828_pos	N,N-Dimethyl-lysine	N,N-二甲基赖氨酸	P	C8H18N2O2	174.137	175.144	1.09127	[M+H]+	1.256	0.59	2	C18	Organic acids and derivatives	有机酸及其衍生物	Carboxylic acids and derivatives	羧酸及其衍生物	Amino acids, peptides, and analogues	氨基酸、肽和类似物	-	-	-	-	-	-	-	-	-	-	-	-	-	O=C(O)C(N)CCCCN(C)C	XXEWFEBMSGLYBY-ZETCQYMHSA-N	1.68629	0.753851	0.0445916	0.75	1.47971	up	2.54161e+07	2.13395e+07	5.81323e+07	2.87971e+07	2.34359e+07	2.19533e+07	9.6553e+06	3.12877e+06	1.1797e+07	1.67889e+07
Com_11047_pos	Gliquidone	格列喹酮	P	C27H33N3O6S	527.209	550.194	7.35485	[M+Na]+	5.1	-	3	C18	Organoheterocyclic compounds	有机杂环化合物	Isoquinolines and derivatives	异喹啉及其衍生物	1,3-isoquinolinediones	1,3-异喹啉二酮类	"33342-05-1"	HMDB0015381	Organoheterocyclic compounds	Isoquinolines and derivatives	1,3-isoquinolinediones	-	-	-	-	-	-	-	-	O=C(NC1CCCCC1)NS(=O)(=O)C2=CC=C(C=C2)CCN3C(=O)C4=CC(OC)=CC=C4C(C3=O)(C)C	LLJFMFZYVVLQKT-UHFFFAOYSA-N	4.18152	2.06403	0.0446156	0.715278	1.50397	up	1.08424e+08	1.60571e+07	4.09986e+07	4.95225e+06	1.45608e+07	6.08387e+06	6.18056e+06	123140	398896	3.1949e+07
Com_10604_pos	Chloronectrin	-	P	C25H33ClO6	464.197	465.201	6.61219	[M+H]+	5.587	-	3	C18	Organic oxygen compounds	有机氧化合物	Organooxygen compounds	有机氧化合物	Carbonyl compounds	羰基化合物	-	-	-	-	-	-	-	-	-	-	-	-	-	CC1CCC(=O)C(C1(C)CC(C(=CCC2=C(C(=C(C(=C2O)Cl)C)C=O)O)C)OC(=O)C)C	JIHNIFVHUVCKQA-NTUHNPAUSA-N	0.664032	-0.590676	0.0448093	0.701389	1.22678	down	1.01084e+07	721846	9.24956e+06	242168	757192	744098	1.00846e+07	2.70377e+07	6.38511e+06	2.06234e+07
Com_9769_pos	Alstovine	-	P	C21H26N2O5	386.184	387.188	8.31302	[M+H]+	5.057	-	3	C18	Alkaloids and derivatives	生物碱及其衍生物	Strychnos alkaloids	马钱子碱	-	-	-	-	-	-	-	-	-	-	-	-	-	-	-	CC(C1(CN2CCC34C2CC1C(=C3NC5=C4C=CC(=C5)OC)C(=O)OC)O)O	NFIFPWIZYHMYPQ-YVPYWHSZSA-N	1.95924	0.970296	0.0448177	0.729167	1.25312	up	2.76461e+07	2.9851e+07	4.60069e+07	4.41224e+07	3.73391e+07	1.6938e+07	1.57569e+07	4.07739e+06	3.91096e+07	6.70052e+06
Com_6097_pos	Ephedroxane	-	P	C11H13NO2	191.095	192.102	0.4217	[M+H]+	6.175	0.64	2	C18	Organoheterocyclic compounds	有机杂环化合物	Azolidines	唑烷类	Oxazolidines	恶唑烷类	-	-	-	-	-	-	C17902	-	-	-	-	-	-	CC1C(OC(=O)N1C)C2=CC=CC=C2	MNYARIILPGRTQL-WPRPVWTQSA-N	2.04621	1.03295	0.0452867	0.784722	1.00208	up	7.66475e+07	3.00296e+07	7.65138e+07	9.78933e+07	6.69993e+07	2.46834e+07	5.63903e+07	3.05875e+07	9.23272e+07	5.41997e+07
Com_1038_pos	isobutyrylcarnitine (C4)	异丁酰-L-肉碱	P	C11H22NO4	232.155	232.155	1.38736	[M+H]+	4.994	0.96	1	C18	Lipids and lipid-like molecules	脂质和类脂分子	Fatty Acyls	脂肪酰类	Fatty acid esters	脂肪酸酯	"25518-49-4"	HMDB0000736	Lipids and lipid-like molecules	Fatty Acyls	Fatty acid esters	-	-	-	-	-	-	-	168379	CC(C)C(=O)O[C@H](CC(O)=O)C[N+](C)(C)C	LRCNOZRCYBNMEP-SECBINFHSA-O	0.68321	-0.5496	0.0453452	0.756944	1.29167	down	1.17552e+08	9.62995e+07	1.43435e+08	1.30743e+08	1.1873e+08	1.23381e+08	1.64863e+08	1.74285e+08	1.17142e+08	1.53606e+08
Com_11247_pos	Meliacarpinin B	-	P	C33H44O12	632.283	633.294	4.63119	[M+H]+	5.918	0.66	2	C18	Organoheterocyclic compounds	有机杂环化合物	Naphthofurans	萘并呋喃类	-	-	-	-	-	-	-	-	-	-	-	-	-	-	-	CC=C(C)C(=O)OC1CCC23COC(C2C4(C(C5C3C1(CO5)C)OC6(C4(C7CC6C8(C=COC8O7)O)O)C)C)(C(=O)OC)OC	RTLVRBRPDYVKFF-IZSHDDCFSA-N	1.63801	0.711948	0.045509	0.736111	1.55562	up	1.9245e+07	3.99912e+07	1.17931e+08	4.15692e+07	6.39173e+07	3.10751e+07	1.72461e+07	1.82486e+07	1.19054e+08	3.54872e+07
Com_11091_pos	Taurolithocholate sulfate	牛磺石胆酸硫酸	P	C26H45NO8S2	563.259	564.27	7.15259	[M+H]+	9.468	-	3	C18	Lipids and lipid-like molecules	脂质和类脂分子	Steroids and steroid derivatives	类固醇和类固醇衍生物	Bile acids, alcohols and derivatives	胆汁酸、醇及其衍生物	-	HMDB0002580	Lipids and lipid-like molecules	Steroids and steroid derivatives	Bile acids, alcohols and derivatives	-	C03642	map04976	LMST05020003	Sterol Lipids [ST]	Steroid conjugates [ST05]	Sulfates [ST0502]	-	CC(CCC(=O)NCCS(=O)(=O)O)C1CCC2C1(CCC3C2CCC4C3(CCC(C4)OS(=O)(=O)O)C)C	HSNPMXROZIQAQD-GBURMNQMSA-N	0.247588	-2.01399	0.0455321	0.756944	1.0391	down	1.57155e+08	4.44069e+07	2.11903e+07	1.82324e+08	6.35593e+07	1.11057e+08	7.0551e+07	3.52525e+08	2.04887e+06	1.26007e+08
Com_568_pos	delta-Decalactone	δ-癸内酯	P	C10H18O2	170.131	193.119	5.809	[M+Na]+	1.286	0.75	2	C18	Organoheterocyclic compounds	有机杂环化合物	Lactones	内酯类	Delta valerolactones	δ戊内酯	"705-86-2"	HMDB0037116	Organoheterocyclic compounds	Lactones	Delta valerolactones	-	-	-	LMFA07040028	Fatty Acyls [FA]	Fatty esters [FA07]	Lactones [FA0704]	12810	CCCCCC1CCCC(=O)O1	GHBSPIPJMLAMEP-UHFFFAOYSA-N	1.39663	0.481951	0.045661	0.722222	1.42024	up	1.15422e+07	1.61315e+07	2.38912e+07	3.35083e+07	1.44558e+07	2.56971e+07	1.50832e+07	1.02442e+07	2.29486e+07	1.94951e+07
Com_10387_pos	(12Z)-10-Hydroxyoctadecenoylcarnitine	(12Z)-10-羟基十八碳烯酰肉碱	P	C25H47NO5	441.345	442.354	2.76263	[M+H]+	7.674	0.59	2	C18	Lipids and lipid-like molecules	脂质和类脂分子	Fatty Acyls	脂肪酰类	Fatty acid esters	脂肪酸酯	"-"	HMDB0241535	Lipids and lipid-like molecules	Fatty Acyls	Fatty acid esters	-	-	-	-	-	-	-	-	CCCCCC=CCC(O)CCCCCCCCC(=O)OC(CC([O-])=O)C[N+](C)(C)C	YJDCDSFTLGLFHU-UHFFFAOYSA-N	0.0449013	-4.4771	0.045756	0.784722	1.92482	down	5.30704e+06	2.7774e+06	6.78797e+06	1.71983e+07	9.76818e+06	4.91084e+06	6.11715e+06	899580	3.15374e+06	8.53564e+06
Com_4445_pos	24(S),25-Epoxycholesterol	24(S),25-环氧胆固醇	P	C27H44O2	400.334	383.331	0.50449	[M+H-H2O]+	7.867	0.93	2	C18	Lipids and lipid-like molecules	脂质和类脂分子	Steroids and steroid derivatives	类固醇和类固醇衍生物	Cholestane steroids	胆甾烷类固醇	-	-	-	-	-	-	C15632	-	LMST01010012	Sterol Lipids [ST]	Sterols [ST01]	Cholesterol and derivatives [ST0101]	3247059	CC(CCC1C(O1)(C)C)C2CCC3C2(CCC4C3CC=C5C4(CCC(C5)O)C)C	OSENKJZWYQXHBN-XVYZBDJZSA-N	0.561129	-0.833595	0.046311	0.75	1.01694	down	1.03537e+08	1.7034e+08	1.73651e+08	1.75244e+08	9.57921e+07	9.6217e+07	1.85782e+08	2.22445e+08	2.01949e+08	3.13078e+08
Com_2854_pos	N-{8-methanesulfonyl-8-azabicyclo[3.2.1]octan-3-yl}-1H-indole-5-carboxamide	N - {8 - 甲磺酰基 - 8 - 氮杂双环 [3.2.1] 辛烷 - 3 - 基} - 1H - 吲哚 - 5 - 甲酰胺	P	C17H21N3O3S	347.13	348.137	1.40192	[M+H]+	1.162	-	3	C18	Organoheterocyclic compounds	有机杂环化合物	Indoles and derivatives	吲哚及其衍生物	Indolecarboxylic acids and derivatives	吲哚羧酸及其衍生物	"2034486-84-3"	-	-	-	-	-	-	-	-	-	-	-	91624997	CS(=O)(=O)N1C2CCC1CC(C2)NC(=O)C3=CC4=C(C=C3)NC=C4	JMECHGJGHXXPLW-UHFFFAOYSA-N	2.08608	1.06079	0.0466173	0.777778	1.24151	up	175669	550841	1.87612e+06	2.52524e+06	422952	377683	113368	90420.2	3.22698e+06	230351
Com_7748_pos	[R-(E,E)]-13,14-Dihydroxy-6,10,14-trimethyl-5,9-pentadecadien-2-one	-	P	C18H32O3	296.235	297.242	0.32336	[M+H]+	6.827	0.87	2	C18	Lipids and lipid-like molecules	脂质和类脂分子	Prenol lipids	异戊烯醇脂	Sesquiterpenoids	倍半萜类	-	-	-	-	-	-	-	-	-	-	-	-	-	CC(=CCCC(=O)C)CCC=C(C)CCC(C(C)(C)O)O	ANMUQNHDGYFRPB-VRJBOTSMSA-N	0.55503	-0.849363	0.0467113	0.708333	1.82341	down	1.52328e+08	1.34832e+08	1.50382e+08	2.6635e+08	1.15441e+08	1.10119e+08	1.93879e+08	2.46998e+08	3.65217e+08	1.9691e+08
Com_10173_pos	Leucostine	-	P	C23H35NO6	421.246	422.25	8.55651	[M+H]+	2.097	-	3	C18	Lipids and lipid-like molecules	脂质和类脂分子	Prenol lipids	异戊烯醇脂	Diterpenoids	二萜类	-	-	-	-	-	-	-	-	-	-	-	-	-	CCN1CC2CCC(C34C2C(=O)C(C31)(C5(CC(C6CC4C5C6OC)OC)O)O)OC	FHZHJWOMIZAMOZ-IZJNVMDHSA-N	1.38985	0.474931	0.0467946	0.708333	1.21565	up	3.18951e+07	2.30032e+07	3.92772e+07	3.99281e+07	2.68461e+07	1.70517e+07	2.39082e+07	1.48442e+07	4.31677e+07	2.9222e+07
Com_1235_pos	2,2'-Cyclouridine	2,2'-脱水尿苷	P	C9H10N2O5	226.059	249.046	8.56412	[M+Na]+	1.26	0.65	1	C18	Organoheterocyclic compounds	有机杂环化合物	Diazines	二嗪类	Pyrimidines and pyrimidine derivatives	嘧啶和嘧啶衍生物	"3736-77-4"	-	-	-	-	-	-	-	-	-	-	-	806138	C1=CN2C3C(C(C(O3)CO)O)OC2=NC1=O	UUGITDASWNOAGG-CCXZUQQUSA-N	2.1642	1.11383	0.0468005	0.729167	1.24444	up	8.95876e+07	1.5211e+08	3.61164e+08	1.83783e+08	1.45201e+08	1.36944e+08	7.4371e+07	2.71988e+07	9.86188e+08	1.28292e+08
Com_847_pos	Meconine	6,7-二甲氧基-3H-1-异苯并呋喃酮	P	C10H10O4	194.058	217.047	1.16195	[M+Na]+	5.93	0.63	1	C18	Organoheterocyclic compounds	有机杂环化合物	Isocoumarans	异香豆素类	Isobenzofuranones	异苯并呋喃酮类	"569-31-3"	HMDB0032652	Organoheterocyclic compounds	Isocoumarans	Isobenzofuranones	-	-	-	-	-	-	-	68437	COC1=C(OC)C2=C(COC2=O)C=C1	ORFFGRQMMWVHIB-UHFFFAOYSA-N	1.32441	0.405346	0.0468912	0.729167	1.22352	up	2.27432e+07	1.90246e+07	3.01676e+07	2.26624e+07	2.83636e+07	2.92339e+07	2.99943e+07	4.88701e+07	2.07084e+07	3.05497e+07
Com_11005_pos	piperaquine	-	P	C29H32Cl2N6	534.207	535.216	4.248	[M+H]+	11.836	-	3	C18	Organoheterocyclic compounds	有机杂环化合物	Diazinanes	二嗪烷类	Piperazines	哌嗪类	-	HMDB0256572	Organoheterocyclic compounds	Diazinanes	Piperazines	-	-	-	-	-	-	-	-	C1CN(CCN1CCCN2CCN(CC2)C3=C4C=CC(=CC4=NC=C3)Cl)C5=C6C=CC(=CC6=NC=C5)Cl	UCRHFBCYFMIWHC-UHFFFAOYSA-N	0.645607	-0.631272	0.0470576	0.743056	1.06823	down	499420	455852	679973	1.58144e+06	382652	835831	1.61507e+06	1.08068e+06	795792	2.07177e+06
Com_11041_pos	Cowagarcinone A	-	P	C34H42O6	546.298	547.307	3.38577	[M+H]+	6.685	-	3	C18	Organoheterocyclic compounds	有机杂环化合物	Benzopyrans	苯并吡喃类	1-benzopyrans	1-苯并吡喃	-	-	-	-	-	-	-	-	-	-	-	-	-	CC(=CCCC(=CCC1=C2C(=C(C(=C1OC)O)CC=C(C)C)OC3=C(C2=O)C(=C(C(=C3)O)CC=C(C)C)O)C)C	VIOXRSZWTBNATA-HYARGMPZSA-N	1.77264	0.825901	0.0472576	0.722222	1.40365	up	5.9818e+07	8.43634e+07	5.30853e+07	2.32231e+07	4.66601e+07	2.73367e+07	3.71834e+07	1.86783e+07	2.63895e+07	3.51822e+07
Com_8544_pos	Piptamine(antibiotic)	-	P	C23H41N	331.324	332.331	0.25074	[M+H]+	7.415	0.81	2	C18	Benzenoids	苯类化合物	Benzene and substituted derivatives	苯及其取代衍生物	Phenylmethylamines	苯甲胺	-	-	-	-	-	-	-	-	-	-	-	-	-	CCCCCCCCCCCCCCCN(C)CC1=CC=CC=C1	YMMNFUJNCOWQRX-UHFFFAOYSA-N	3.76842	1.91396	0.0473218	0.743056	1.14015	up	8.64741e+06	2.53953e+06	9.01484e+07	5.48023e+07	4.47896e+06	6.54615e+07	1.46634e+07	2.51827e+07	1.3862e+07	6.07582e+06
Com_2424_pos	gamma-Glutamyl-S-allylcysteine	gamma-谷氨酰基-S-烯丙基半胱氨酸	P	C11H18N2O5S	290.094	313.08	9.92087	[M+Na]+	5.562	0.54	1	C18	Organic acids and derivatives	有机酸及其衍生物	Carboxylic acids and derivatives	羧酸及其衍生物	Amino acids, peptides, and analogues	氨基酸、肽和类似物	"91216-95-4"	-	-	-	-	-	-	-	-	-	-	-	-	C=CCSCC(C(=O)O)NC(=O)CCC(C(=O)O)N	FUTHBNRZCFKVQZ-YUMQZZPRSA-N	1.69872	0.764451	0.0478303	0.833333	1.67514	up	2.55864e+06	4.57427e+06	9.52517e+06	6.65278e+06	6.96651e+06	6.69842e+06	5.70922e+06	5.41483e+06	5.86106e+06	6.49656e+06
Com_8159_pos	Axiplyn E	-	P	C16H25NO3S	311.156	312.163	0.85669	[M+H]+	5.832	0.55	2	C18	Lipids and lipid-like molecules	脂质和类脂分子	Prenol lipids	异戊烯醇脂	Sesquiterpenoids	倍半萜类	-	-	-	-	-	-	-	-	-	-	-	-	-	CC(C)C1CCC(C2C13C(C(C2)C(O3)(C)O)O)(C)N=C=S	APGMRVREUPWQPH-YCLKLDDRSA-N	1.73974	0.798872	0.0482118	0.763889	1.36695	up	1.35399e+07	1.35951e+07	9.63208e+06	1.17713e+07	1.39225e+07	6.8275e+06	3.85131e+06	5.27367e+06	1.34472e+07	9.92884e+06
Com_7530_pos	Histidylglutamine	组氨酸谷氨酰胺	P	C11H17N5O4	283.128	284.136	1.14202	[M+H]+	1.54	-	3	C18	Organic acids and derivatives	有机酸及其衍生物	Carboxylic acids and derivatives	羧酸及其衍生物	Amino acids, peptides, and analogues	氨基酸、肽和类似物	"224638-13-5"	HMDB0028883	Organic acids and derivatives	Carboxylic acids and derivatives	Amino acids, peptides, and analogues	-	-	-	-	-	-	-	9900427	N[C@@H](CC1=CNC=N1)C(=O)N[C@@H](CCC(N)=O)C(O)=O	CTCFZNBRZBNKAX-YUMQZZPRSA-N	2.2447	1.16652	0.0485662	0.715278	1.13971	up	7.13523e+06	1.00181e+07	1.34869e+07	1.02311e+07	5.86592e+06	5.18825e+06	1.30204e+06	1.64293e+06	1.36841e+07	2.55428e+06
Com_6922_pos	H-Val-Met-OH	-	P	C10H20N2O3S	248.119	249.127	1.70759	[M+H]+	5.032	0.78	2	C18	Organic acids and derivatives	有机酸及其衍生物	Carboxylic acids and derivatives	羧酸及其衍生物	Amino acids, peptides, and analogues	氨基酸、肽和类似物	-	-	-	-	-	-	-	-	-	-	-	-	-	CC(C)C(C(=O)NC(CCSC)C(=O)O)N	YSGSDAIMSCVPHG-YUMQZZPRSA-N	3.1496	1.65517	0.0486092	0.826389	1.07838	up	1.92282e+07	1.27195e+07	2.18222e+07	1.16718e+07	1.49759e+07	1.05247e+07	1.40781e+06	6.34498e+06	1.56454e+07	5.80049e+06
Com_9292_pos	L-Tryptophan-L-arginine	L-色氨酸-L-精氨酸	P	C17H24N6O3	360.191	361.197	3.09311	[M+H]+	4.87	0.50	2	C18	Organic acids and derivatives	有机酸及其衍生物	Carboxylic acids and derivatives	羧酸及其衍生物	Amino acids, peptides, and analogues	氨基酸、肽和类似物	-	-	-	-	-	-	-	-	-	-	-	-	-	C1=CC=C2C(=C1)C(=CN2)CC(C(=O)NC(CCCN=C(N)N)C(=O)O)N	LCPVBXOHXMBLFW-JSGCOSHPSA-N	1.87194	0.904534	0.0492809	0.729167	1.10464	up	4.55078e+06	4.13163e+06	5.9237e+06	1.00978e+07	2.84306e+06	3.14913e+06	3.30406e+06	5.39731e+06	1.40138e+07	6.88058e+06
Com_1070_pos	Cyclo(his-pro)	环(组氨酰-脯氨酰)	P	C11H14N4O2	234.112	235.119	0.451	[M+H]+	2.216	0.90	1	C18	Organic acids and derivatives	有机酸及其衍生物	Carboxylic acids and derivatives	羧酸及其衍生物	Amino acids, peptides, and analogues	氨基酸、肽和类似物	"936749-56-3"	HMDB0002053	Organic acids and derivatives	Carboxylic acids and derivatives	Amino acids, peptides, and analogues	-	-	-	-	-	-	-	65137	[H][C@@]12CCCCN1C(=O)[C@H](CC1=CN=CN1)NC2=O	LCXWQHWWTPOAFI-UWVGGRQHSA-N	1.78548	0.83631	0.0495165	0.729167	1.46836	up	1.76617e+07	2.54233e+07	2.16525e+07	1.95214e+07	2.36328e+07	1.36962e+07	6.49514e+06	4.46644e+06	2.09618e+07	6.01707e+06
Com_7095_pos	1-Hexadecanethiol	-	P	C16H34S	258.238	259.245	0.9072	[M+H]+	9.175	0.52	2	C18	Organosulfur compounds	有机硫化合物	Thiols	硫醇类	Alkylthiols	烷基硫醇	"-"	HMDB0243888	Organosulfur compounds	Thiols	Alkylthiols	-	-	-	-	-	-	-	-	CCCCCCCCCCCCCCCCS	ORTRWBYBJVGVQC-UHFFFAOYSA-N	1.38497	0.469855	0.0497912	0.75	1.22616	up	5.55404e+07	1.09616e+08	2.16603e+08	2.17734e+08	1.3492e+08	9.87089e+07	1.50817e+08	1.95136e+08	2.04748e+08	1.81159e+08
Com_154_pos	N-formylanthranilic acid	甲酰邻氨基苯甲酸	P	C8H7NO3	165.043	148.039	0.28956	[M+H-H2O]+	5.464	0.81	1	C18	Benzenoids	苯类化合物	Benzene and substituted derivatives	苯及其取代衍生物	Benzoic acids and derivatives	苯甲酸及其衍生物	"3342-77-6"	HMDB0004089	Benzenoids	Benzene and substituted derivatives	Benzoic acids and derivatives	Formylanthranilate; N-Formylanthranilate; 2-(Formylamino)-benzoic acid	C05653	map00380;map01100	-	-	-	-	101399	OC(=O)C1=CC=CC=C1NC=O	LLLPDUXGHXIXIW-UHFFFAOYSA-N	2.26319	1.17836	0.0499756	0.729167	1.28997	up	3.37512e+06	2.61994e+06	1.16359e+07	5.28385e+06	4.10082e+06	2.51122e+06	2.99892e+07	4.78042e+07	2.16843e+07	1.08739e+07
[truncated: 14 more columns]
