# Supplementary material for: Effects of Plant Polysaccharides on Meat Quality of Squabs Based on Ileal Metabolomics
Source: Life (Basel). 2026 Apr 22;16(5):705. doi: 10.3390/life16050705 (PMC13208362; doi:10.3390/life16050705)
Supplement: Supplementary file 1 [file life-16-00705-s001.zip › date(1).xlsx]

## Sheet: breast muscle quality
team	pH	L*	a*	b*	water loss rate	shear force
CK	6.74	28.87	15.6	10.57	5.26	19.1
CK	6.47	32.89	14.5	9.16	5.56	20.27
CK	6.79	28.14	16.38	10.71	6.25	24.65
CK	6.57	28.61	16.09	9.18	6.38	26.5
CK	6.67	28.01	14.84	8.98	7.41	28.19
CK	6.52	28.36	24.06	7.82	9.09	28.94
CK	6.49	26.5	13.47	6.81	9.09	29.79
CK	6.62	25.53	14.32	6.75	9.09	30.06
CK	6.87	28.43	14.46	7.8	9.38	31.53
CK	6.81	27.19	17.4	11.66	9.68	34.47
CK	6.4	26.79	20.66	11.09	13.33	35.31
CK	6.61	27.97	18.03	10.25	13.33	39.72
AG	6.17	25.45	20.64	14.49	2.86	13.65
AG	6.18	22.54	24.54	15.55	3.03	13.94
AG	6.18	27.36	19.7	13.53	3.7	14.75
AG	6.27	26.74	21.85	15.28	5	15.47
AG	6.34	26.96	22.54	13.68	6	18.76
AG	6.38	25.59	25.81	15.98	6.35	23.64
AG	6.38	24.4	21.75	13.29	7.14	24.06
AG	6.41	23.46	24.18	16.57	8.33	27.01
AG	6.41	27.12	25.9	16.16	9.3	27.4
AG	6.44	25.67	25.79	16.48	10.71	29.12
AG	6.46	25.8	23.63	14.92	11.43	32.59
AG	6.52	24.27	26.78	16.43	12	32.94
APS	6.65	25.5533	19.54	9.04	4	16.83
APS	6.42	28.1967	17.7967	9.18333	5.12821	17.46
APS	6.43	30.69	18.17	11.3567	5.55556	26.05
APS	6.48	28.52	15.83	8.85667	5.71429	30.72
APS	6.55	27.1433	14.5433	7.61667	6.06061	32.23
APS	6.59	27.2	18.12	11.2367	6.25	32.25
APS	6.66	29.25	19.2067	12.0367	8	32.62
APS	6.77667	27.8667	20.8867	13.1967	8.88889	38.28
APS	6.79	27.0667	16.9867	9.07667	9.09091	40.78
APS	6.81	26.6533	16.4333	8.37	10	41.65
APS	6.85	25.7033	19.7567	14.2067	10.8108	46.37
APS	6.86	26.93	19.9367	11.6433	12.8205	46.76
GPS	6.11333	27.2333	24.52	15.23	3.57143	18.9
GPS	6.13333	28.2067	20.0167	13.26	4	21.31
GPS	6.23333	26.0733	24.9367	14.62	4.25532	21.98
GPS	6.26333	24.81	15.5167	10.68	5	22.6
GPS	6.42	26.6433	18.9533	13.89	5.76923	23.46
GPS	6.45667	27.56	21.6267	14.1567	5.88235	24.38
GPS	6.51	22.84	23.3	14.1367	7.5	30.41
GPS	6.51667	22.6967	24.3	15.0533	9.67742	31.68
GPS	6.53667	28.15	21.6	14.0667	10.8696	36.14
GPS	6.54667	24.5367	23.12	15.79	13.6364	36.48
GPS	6.61	27.6167	16.0033	9.80667	15	51.62
GPS	6.08	28.1367	21.5133	12.68	2.38095	14.73

## Sheet: Leg muscle quality
team	pH	L*	a*	b*	water loss rate	shear force
CK	6.25	43.16	9.75	10.11	3.7	18.52
CK	6.39	39.64	9.79	11.51	4.17	20.21
CK	6.46	40.85	11.74	14	4.35	24.9
CK	6.51	34.3	15.13	13.59	4.35	26.03
CK	6.54	44.38	11.15	9.4	5.26	27.65
CK	6.55	44.69	9.09	13.14	6.25	31.79
CK	6.56	36.7	10.86	11.43	8.33	35.34
CK	6.61	38.8	11.62	10.84	8.82	39.23
CK	6.61	43.38	9.15	8.36	9.38	42.4
CK	6.71	41.12	10.91	13.07	10.71	42.5
CK	6.82	34.18	15.88	13.24	13.64	42.88
CK	6.84	34.51	13.39	11.17	15.79	44.96
AG	6.32	31.95	19.1	16.24	2.94	18.1
AG	6.35	30.38	18.11	15.3	4.17	18.54
AG	6.35	35.35	16.68	16.55	4.76	19
AG	6.4	34.3	15.83	14.57	4.76	19.22
AG	6.42	34.2	14.28	12.73	5.26	21.53
AG	6.46	31.92	21.04	17.22	5.56	23.56
AG	6.46	34.45	14.02	16.09	6.67	25.39
AG	6.5	32.56	13.97	12.83	7.14	25.5
AG	6.5	29.87	17.34	15.45	7.14	25.63
AG	6.59	29.38	22.34	14	8	27.12
AG	6.62	31.7	20.22	15.22	8	33.3
AG	6.66	30.38	21.22	17.36	12.5	33.1
APS	6.36	30.7567	16.5533	11.3667	4.16667	17.32
APS	6.38	34.4633	15.52	11.3267	4.87805	18.69
APS	6.38	36.91	14.7733	15.4533	5	23.23
APS	6.54	36.28	10.6367	9.51667	6.25	28.04
APS	6.58	36.74	12.6567	11.9267	6.45161	31.46
APS	6.6	36.3867	9.78	13.0533	8.33333	33.88
APS	6.65	35.4133	13.2933	11.56	8.57143	36.08
APS	6.67	34.01	10.3633	13.29	9.09091	36.84
APS	6.68667	33.78	12.1567	10.8033	11.1111	37.96
APS	6.71	35.6667	13.53	12.0533	11.5385	40.52
APS	6.75	34.6433	11.7167	12.5833	12.1212	40.87
APS	6.86333	38.4833	10.83	13.3867	17.2414	46.27
GPS	6.26667	32.2267	21.6	16.2967	2.85714	17.27
GPS	6.30667	32.2833	21.6333	15.1033	3.44828	17.78
GPS	6.36333	31.26	20.0867	13.7833	4.7619	18.91
GPS	6.37	32.78	19.8967	18.47	5	20.55
GPS	6.37667	33.0867	18.7967	13.9733	5.26316	21.46
GPS	6.39667	37.72	15.2967	12.6733	6.66667	26.95
GPS	6.39	34.9433	18.0133	14.5967	6.25	23
GPS	6.39333	32.7967	17.5	15.2033	6.66667	26.21
GPS	6.44333	32.0567	20.6967	17.0233	8	31.01
GPS	6.51667	25.8033	14.5167	13.0167	9.09091	36.53
GPS	6.56	34.0633	19.5333	16.4	9.09091	37.38
GPS	6.66667	34.7467	18.73	17.1367	10	38.16

## Sheet: organ index
team	heart	liver	spleen	glandular stomach	gizzard	kidney	bursa of Fabricius	abdominal fat	lung	heart rate	liver index	spleen index	glandular stomach index	gizzard index	kidney index	bursa of Fabricius index	abdominal fat index	lung index
CK	5.6	11.1	0.9	1	8.6	3	0.6	4.4	4.8	1.30233	2.5814	0.209302	0.232558	2	0.697674	0.139535	1.02326	1.11628
CK	4.8	11.9	1	1	7.1	3.7	0.6	1.6	10.3	0.983607	2.43852	0.204918	0.204918	1.45492	0.758197	0.122951	0.327869	2.11066
CK	5.1	11.4	0.8	1.2	9.9	2.4	1.1	7.8	5.6	1.15124	2.57336	0.180587	0.27088	2.23476	0.541761	0.248307	1.76072	1.26411
CK	5.4	9.3	0.5	1.4	7.4	1.8	1.1	3	4.8	1.21896	2.09932	0.112867	0.316027	1.67043	0.406321	0.248307	0.677201	1.08352
CK	5.4	14.9	0.9	0.9	8.7	1.9	1.3	5	5	1.11801	3.08489	0.186335	0.186335	1.80124	0.393375	0.269151	1.0352	1.0352
CK	6	9.1	0.4	1.1	7.3	3	0.5	8	5.4	1.35747	2.05882	0.0904977	0.248869	1.65158	0.678733	0.113122	1.80995	1.22172
CK	5.6	14.1	0.5	1.3	9.9	5	0.2	2	6.4	1.11111	2.79762	0.0992063	0.257937	1.96429	0.992063	0.0396825	0.396825	1.26984
CK	4.2	16.6	0.4	1.3	7.1	4.2	1	1	6.2	0.958904	3.78995	0.0913242	0.296804	1.621	0.958904	0.228311	0.228311	1.41553
CK	6.6	13.5	2	1.6	9.8	4.4	0.5	4.3	6.2	1.48649	3.04054	0.45045	0.36036	2.20721	0.990991	0.112613	0.968468	1.3964
CK	4.8	14.9	0.9	1.3	8.1	4.1	0.8	5.4	5.3	1.10599	3.43318	0.207373	0.299539	1.86636	0.9447	0.184332	1.24424	1.2212
CK	5.2	9.9	0.4	1.4	11.2	1.2	0.9	5.9	5.8	1.10874	2.11087	0.0852878	0.298507	2.38806	0.255864	0.191898	1.258	1.23667
CK	4.2	13.6	0.8	1.6	6.9	4.2	0.8	3.5	7.3	0.862423	2.79261	0.164271	0.328542	1.41684	0.862423	0.164271	0.718686	1.49897
AG	5.2	10.8	0.5	1.6	7.8	2.1	0.7	4.5	5.1	1.04208	2.16433	0.1002	0.320641	1.56313	0.420842	0.140281	0.901804	1.02204
AG	5.4	11.1	0.6	1.4	8.7	4.4	0.8	2.9	7.9	1.07784	2.21557	0.11976	0.279441	1.73653	0.878244	0.159681	0.578842	1.57685
AG	5.3	13.5	1.3	1.7	8.7	3.2	1.1	4.1	6.6	1.06	2.7	0.26	0.34	1.74	0.64	0.22	0.82	1.32
AG	5.7	12.1	1.2	1.6	9.3	4.4	0.9	3.1	7.6	1.1068	2.34951	0.23301	0.31068	1.80583	0.854369	0.174757	0.601942	1.47573
AG	5.2	8.5	0.4	1.2	9.8	1.2	0.9	2.5	6.3	1.08559	1.77453	0.0835073	0.250522	2.04593	0.250522	0.187891	0.521921	1.31524
AG	5.5	11.8	0.7	1.4	6.6	3	0.5	4.9	6.6	1.0397	2.23062	0.132325	0.26465	1.24764	0.567108	0.094518	0.926276	1.24764
AG	5.6	9.2	0.2	1.2	9.7	2.9	0.8	1.8	5.5	1.09375	1.79688	0.0390625	0.234375	1.89453	0.566406	0.15625	0.351562	1.07422
AG	6	14.3	0.5	1.4	7.1	3.9	0.8	2.7	9.8	1.17647	2.80392	0.0980392	0.27451	1.39216	0.764706	0.156863	0.529412	1.92157
AG	5.2	12.3	0.4	1.3	8.1	3.1	0.7	4.1	8.7	1.08108	2.55717	0.0831601	0.27027	1.68399	0.644491	0.14553	0.852391	1.80873
AG	5.7	13.3	0.8	1.2	9.3	2.4	1.7	7.7	4.4	1.06742	2.49064	0.149813	0.224719	1.74157	0.449438	0.318352	1.44195	0.82397
AG	5.6	8.5	0.2	1.4	8.1	2.2	0.9	2.7	4.8	1.16183	1.76349	0.0414938	0.290456	1.6805	0.456432	0.186722	0.560166	0.995851
AG	5.1	9	0.4	1	9	3.5	1.3	5.4	5.6	1.0303	1.81818	0.0808081	0.20202	1.81818	0.707071	0.262626	1.09091	1.13131
APS	5.3	14.3	0.6	1.3	8.9	5.4	1.3	3.4	8.9	1.02317	2.76062	0.11583	0.250965	1.71815	1.04247	0.250965	0.656371	1.71815
APS	6.2	12.1	0.6	1	9.8	4.6	0.9	3.8	8.8	1.25	2.43952	0.120968	0.201613	1.97581	0.927419	0.181452	0.766129	1.77419
APS	6.6	11	0.2	1.1	9.7	3	1.1	3.2	8.4	1.30693	2.17822	0.039604	0.217822	1.92079	0.594059	0.217822	0.633663	1.66337
APS	6.9	12.7	1.1	0.9	9.6	3.3	1.1	7.5	5.7	1.34766	2.48047	0.214844	0.175781	1.875	0.644531	0.214844	1.46484	1.11328
APS	5.7	11.1	0.6	1.4	9.4	4	0.8	4.9	7	1.08365	2.11027	0.114068	0.26616	1.78707	0.760456	0.152091	0.931559	1.3308
APS	4.5	9.9	0.7	1.7	9	2	0.7	5.9	5.4	0.943396	2.07547	0.146751	0.356394	1.88679	0.419287	0.146751	1.2369	1.13208
APS	6.5	11.5	0.8	1.3	12	4.8	0.7	1.9	7.5	1.29741	2.29541	0.159681	0.259481	2.39521	0.958084	0.139721	0.379242	1.49701
APS	5.3	11.6	0.5	1.5	8.4	3.5	0.8	6.5	4.4	1.0664	2.334	0.100604	0.301811	1.69014	0.704225	0.160966	1.30785	0.885312
APS	6	10.6	0.6	1.4	10	3.7	0.8	6.7	9.8	1.18343	2.09073	0.118343	0.276134	1.97239	0.729783	0.157791	1.3215	1.93294
APS	4.8	9.9	0.6	1.5	8.3	3.1	1.2	3.5	8	0.989691	2.04124	0.123711	0.309278	1.71134	0.639175	0.247423	0.721649	1.64948
APS	5.2	12.6	1	1.1	9.1	1.8	1.1	7.9	4.6	1.03175	2.5	0.198413	0.218254	1.80556	0.357143	0.218254	1.56746	0.912698
APS	5.3	10.1	0.5	1.3	9.4	3.4	0.8	3.6	6.2	1.11345	2.12185	0.105042	0.273109	1.97479	0.714286	0.168067	0.756303	1.30252
GPS	6.3	7.3	0.2	0.7	9	1	0.5	4.9	5.7	1.28571	1.4898	0.0408163	0.142857	1.83673	0.204082	0.102041	1	1.16327
GPS	7.6	12.2	0.7	1.4	9.7	5	0.6	7.4	9.8	1.55738	2.5	0.143443	0.286885	1.9877	1.02459	0.122951	1.51639	2.0082
GPS	5.8	15.4	0.6	1.5	8.4	6.2	0.5	5.1	12.2	1.10476	2.93333	0.114286	0.285714	1.6	1.18095	0.0952381	0.971429	2.32381
GPS	6	11.6	0.9	1.4	8.1	3.9	0.7	9.4	5.6	1.23457	2.38683	0.185185	0.288066	1.66667	0.802469	0.144033	1.93416	1.15226
GPS	8.1	11.7	0.8	1.3	11.7	2.8	1.2	3	7.4	1.41856	2.04904	0.140105	0.227671	2.04904	0.490368	0.210158	0.525394	1.29597
GPS	6.5	14	1.4	1.4	11.1	4.3	0.5	2.3	8.2	1.39485	3.00429	0.300429	0.300429	2.38197	0.922747	0.107296	0.493562	1.75966
GPS	5.6	10.9	1.1	1.1	7.8	2.7	1.4	3.2	6.6	1.1336	2.20648	0.222672	0.222672	1.57895	0.546559	0.283401	0.647773	1.33603
GPS	6.1	10.1	0.9	1.2	8.7	3	0.9	6.2	9.8	1.28964	2.13531	0.190275	0.2537	1.83932	0.634249	0.190275	1.31078	2.07188
GPS	5.8	10.1	0.6	1.5	9.1	4.1	1.1	4.9	5.3	1.07407	1.87037	0.111111	0.277778	1.68519	0.759259	0.203704	0.907407	0.981481
GPS	5	13.6	0.6	1.1	10.2	3.4	0.5	3.9	9.3	1.0142	2.75862	0.121704	0.223124	2.06897	0.689655	0.10142	0.791075	1.88641
GPS	4.9	10.8	0.5	0.3	10.2	2.7	0.8	5.8	5.9	0.978044	2.15569	0.0998004	0.0598802	2.03593	0.538922	0.159681	1.15768	1.17764
GPS	5.4	13.1	1.2	1.2	8.7	3	0.9	6.7	9.2	1.14894	2.78723	0.255319	0.255319	1.85106	0.638298	0.191489	1.42553	1.95745

## Sheet: antioxidation
team	SOD	MDA	GSHPX	TAOC
CK	739.047	0.4283	127.087	0.1402
CK	644.58	0.3332	116.703	0.1294
CK	752.92	0.2772	141.771	0.1579
CK	712.299	0.3012	132.585	0.1714
CK	680.381	0.3569	92.1649	0.1836
CK	639.665	0.2575	100.416	0.1514
CK	618.225	0.4942	112.135	0.1436
CK	593.796	0.533	120.831	0.1278
CK	645.109	0.4374	126.379	0.1594
CK	685.478	0.4819	146.528	0.1174
CK	664.685	0.3753	143.375	0.1351
CK	709.471	0.4034	136.305	0.1264
AG	753.444	0.3954	125.069	0.1994
AG	787.509	0.3686	150.467	0.1708
AG	714.287	0.3104	142.523	0.2075
AG	746.599	0.4389	131.121	0.1781
AG	803.63	0.49	160.012	0.1952
AG	687.839	0.5329	113.296	0.1556
AG	725.625	0.481	140.938	0.1902
AG	647.266	0.5756	100.799	0.1387
AG	690.607	0.5251	94.5585	0.1865
AG	743.002	0.4843	123.544	0.2001
AG	696.054	0.3451	99.9663	0.1814
AG	657.337	0.3902	117.053	0.1723
APS	596.471	0.6367	129.349	0.1394
APS	638.256	0.5302	147.989	0.1224
APS	753.716	0.4906	124.016	0.1466
APS	728.661	0.3514	144.438	0.1677
APS	637.433	0.2638	130.171	0.1973
APS	688.857	0.3272	136.584	0.1811
APS	748.17	0.2935	150.756	0.175
APS	582.491	0.3409	114.798	0.1369
APS	657.191	0.3651	129.631	0.1257
APS	594.418	0.5239	119.866	0.1803
APS	707.346	0.3469	114.5	0.1737
APS	654.254	0.5006	125.161	0.1367
GPS	710.002	0.4155	108.615	0.2012
GPS	655.516	0.4656	91.2147	0.1556
GPS	594.584	0.519	92.7582	0.1763
GPS	677.228	0.6087	121.115	0.2116
GPS	604.48	0.712	132.893	0.1537
GPS	637.316	0.5262	115.296	0.1479
GPS	665.136	0.4466	129.651	0.1726
GPS	623.223	0.5598	105.278	0.1851
GPS	690.386	0.5197	121.48	0.1821
GPS	616.877	0.6483	101.428	0.1581
GPS	671.339	0.4365	129.34	0.1899
GPS	675.389	0.4506	114.805	0.1588

## Sheet: slaughter performance
team	Carcass weight	full-eviscerated weight	half-eviscerated weight	breast muscle weight	leg muscle weight	Carcass rate	full-eviscerated rate	half-eviscerated rate	breast muscle rate	leg muscle rate	live weight
CK	373.2	289.4	327.3	71.6	20.4	86.7907	67.3023	76.1163	24.7408	7.04907	430
CK	442.5	354.4	396.4	104.6	21.4	90.6762	72.623	81.2295	29.5147	6.03837	488
CK	392	331.9	371	86.4	20	88.4876	74.921	83.7472	26.0319	6.02591	443
CK	394.6	329.5	369	75	21.8	89.0745	74.3792	83.2957	22.7618	6.61608	443
CK	440.7	359.8	400.9	93.8	23.4	91.2422	74.4928	83.0021	26.07	6.50361	483
CK	394.7	334.3	373.2	81.8	23	89.2986	75.6335	84.4344	24.469	6.88005	442
CK	455.4	385.7	430.2	102.2	24	90.3571	76.5278	85.3571	26.4973	6.22245	504
CK	396.7	337.3	376.6	93	21.2	90.5708	77.0091	85.9817	27.5719	6.28521	438
CK	406.9	339.2	384.4	90.4	22.1	91.6441	76.3964	86.5766	26.6509	6.51533	444
CK	383.3	333.1	370.2	88	21.4	88.318	76.7512	85.2995	26.4185	6.4245	434
CK	435.6	349.4	389.3	88.6	22.8	92.8785	74.4989	83.0064	25.3578	6.52547	469
CK	444.3	365.3	404.2	118.4	23.6	91.232	75.0103	82.9979	32.4117	6.46044	487
AG	446.7	386.2	425.3	98.4	28.4	89.519	77.3948	85.2305	25.479	7.3537	499
AG	464.1	381.5	424.1	112	21.4	92.6347	76.1477	84.6507	29.3578	5.60944	501
AG	439	361	418	88.6	23.2	87.8	72.2	83.6	24.5429	6.42659	500
AG	466.4	377.3	432	111.4	26.2	90.5631	73.2621	83.8835	29.5256	6.94408	515
AG	428	371	406.9	88.8	25	89.3528	77.453	84.9478	23.9353	6.73854	479
AG	486.4	407.6	445.1	114.8	27	91.9471	77.051	84.1399	28.1649	6.62414	529
AG	454.6	381.8	430.1	113.4	24.2	88.7891	74.5703	84.0039	29.7014	6.3384	512
AG	475	365.6	428.4	85.6	23.4	93.1373	71.6863	84	23.4136	6.40044	510
AG	432.8	348.4	396.6	87.6	20.2	89.9792	72.4324	82.4532	25.1435	5.79793	481
AG	473.7	403.1	448.1	110.4	30.4	88.7079	75.4869	83.9139	27.3877	7.54155	534
AG	423.7	379	407.6	86.8	27.2	87.9046	78.6307	84.5643	22.9024	7.17678	482
AG	447.7	374.1	417.2	112.6	26.8	90.4444	75.5758	84.2828	30.0989	7.16386	495
APS	483	415.8	457.2	103	24.8	93.2432	80.2703	88.2625	24.7715	5.96441	518
APS	458.9	381.1	424.2	118.4	28.4	92.5202	76.8347	85.5242	31.068	7.45211	496
APS	454.8	384.7	426.7	104	26.2	90.0594	76.1782	84.495	27.0341	6.8105	505
APS	460.6	407.9	440.6	100.6	25.2	89.9609	79.668	86.0547	24.6629	6.17798	512
APS	493.2	415.7	450.8	98.2	24.4	93.7643	79.0304	85.7034	23.6228	5.86962	526
APS	439.2	351.7	388.8	94.6	23.2	92.0755	73.7317	81.5094	26.8979	6.59653	477
APS	462.2	379.4	419.6	107.4	25.4	92.2555	75.7285	83.7525	28.3079	6.69478	501
APS	447.5	360	401.9	87.4	22.2	90.0402	72.4346	80.8652	24.2778	6.16667	497
APS	457.2	394.6	422.5	88.2	24.2	90.1775	77.8304	83.3333	22.3517	6.13279	507
APS	422.1	365.2	393.7	102.8	24.2	87.0309	75.299	81.1753	28.149	6.62651	485
APS	450.1	374.3	422.3	105.8	26.2	89.3056	74.2659	83.7897	28.2661	6.99973	504
APS	436.9	381.3	410.8	92	22.4	91.7857	80.105	86.3025	24.128	5.87464	476
GPS	455.6	377.3	416	92.4	27	92.9796	77	84.898	24.4898	7.15611	490
GPS	455.7	375.6	423	101.6	22	93.3811	76.9672	86.6803	27.0501	5.85729	488
GPS	475.8	404.4	446.2	101.8	23.2	90.6286	77.0286	84.9905	25.1731	5.73689	525
GPS	430.7	352.3	392.1	97	27	88.6214	72.4897	80.679	27.5334	7.66392	486
GPS	521.9	454.2	494.1	116	29.2	91.4011	79.5447	86.5324	25.5394	6.42889	571
GPS	414.5	367.9	402.7	105.4	24.4	88.9485	78.9485	86.4163	28.6491	6.63224	466
GPS	440	358.6	390.7	90.4	22.8	89.0688	72.5911	79.0891	25.2091	6.35806	494
GPS	422.5	343.7	379.8	95	23.8	89.3235	72.6638	80.296	27.6404	6.92464	473
GPS	482.5	411.8	453.7	110.2	28	89.3519	76.2593	84.0185	26.7606	6.79942	540
GPS	425.3	363.4	407.1	96.6	26	86.2677	73.712	82.5761	26.5823	7.15465	493
GPS	446.2	383.2	419.3	96	22.2	89.0619	76.487	83.6926	25.0522	5.79332	501
GPS	425.2	365.7	395.2	90.6	24.2	90.4681	77.8085	84.0851	24.7744	6.61745	470
